# Supplementary material for: Modulation of miR‐23b Wnt/β‐catenin Axis Strengthens Endothelial Barrier Properties
Source: Adv Sci (Weinh). 2026 Jul 30:e18421. Online ahead of print. doi: 10.1002/advs.202518421 (PMC13423495; doi:10.1002/advs.202518421)
Supplement: Supplementary file 2 — Supporting File 2: advs76731‐sup‐0002‐DataS1‐S3.zip. [file ADVS-9999-e18421-s002.zip]

Archive with 3 entries (3 files):
- Extended_Data1_eCLIP_HBMEC_v2.csv
- Extended_Data2_Transcriptomics_Differential.xlsx
- Extended_Data3_Proteomics_Differential.xlsx
