# Supplementary material for: Modulation of miR‐23b Wnt/β‐catenin Axis Strengthens Endothelial Barrier Properties
Source: Adv Sci (Weinh). 2026 Jul 30:e18421. Online ahead of print. doi: 10.1002/advs.202518421 (PMC13423495; doi:10.1002/advs.202518421)
Supplement: Supplementary file 2 — Supporting File 2: advs76731‐sup‐0002‐DataS1‐S3.zip. [file ADVS-9999-e18421-s002.zip › Extended_Data1_eCLIP_HBMEC_v2.csv]

replicate_name	Chromosome	Start	End	Negative_log10_pvalue	log2_foldchange	Strand	Gene	Ensembl.ID	Feature
EC_parental_WT	chr12	125,108,394	125,108,419	3.139541067	3.6321536	+	AACS	ENSG00000081760.17	Distal intron
EC_anitmir_chimeric_mir23b	chr2	69,543,338	69,543,388	6.877020435	9.302025161	-	AAK1	ENSG00000115977.19	Distal intron
EC_overexpression	chr11	77,886,575	77,886,650	22.81093099	3.20619004	+	AAMDC	ENSG00000087884.14	Distal intron
EC_overexpression	chr11	106,097,022	106,097,119	4.400042297	3.249258762	+	AASDHPPT	ENSG00000149313.11	3' UTR
EC_overexpression	chr21	43,807,117	43,807,148	5.372733407	4.363281876	-	AATBC	ENSG00000215458.8	Noncoding exon
EC_overexpression	chr16	8,674,677	8,674,699	6.87194242	3.848708703	+	ABAT	ENSG00000183044.12	5' UTR
EC_antimir	chr17	69,135,613	69,135,704	3.627977371	3.038496096	-	ABCA6	ENSG00000154262.13	3' UTR
EC_overexpression	chr7	20,705,843	20,705,866	5.372733407	4.363281876	+	ABCB5	ENSG00000004846.16	Distal intron
EC_parental_WT	chr12	122,968,393	122,968,421	5.035022656	4.517098571	-	ABCB9	ENSG00000150967.18	Distal intron
EC_overexpression	chr6	43,449,987	43,450,102	4.145464238	3.611828842	+	ABCC10	ENSG00000124574.15	CDS
EC_parental_WT_chimeric_mir23a	chr16	48,192,299	48,192,314	4.879192534	7.627234778	-	ABCC11	ENSG00000121270.15	Proximal intron
EC_overexpression	chr21	14,288,179	14,288,204	3.069990172	3.719425686	+	ABCC13	ENSG00000243064.8	Proximal intron (ncRNA)
EC_overexpression	chr3	183,920,722	183,920,919	9.412726917	3.348794436	-	ABCC5	ENSG00000114770.17	3' UTR
EC_overexpression	chr21	42,293,711	42,293,943	16.16669686	4.799455845	+	ABCG1	ENSG00000160179.19	Distal intron
EC_overexpression	chr9	71,870,108	71,870,258	7.33053435	3.08576003	-	ABHD17B	ENSG00000107362.14	CDS
EC_overexpression	chr3	43,719,652	43,719,796	5.424656946	3.933756937	+	ABHD5	ENSG00000011198.10	3' UTR
EC_anitmir_chimeric_mir23a	chr9	108,940,809	108,940,857	5.39944876	8.212321288	+	ABITRAM	ENSG00000119328.12	3' UTR
EC_overexpression	chr9	130,886,314	130,886,328	3.602803097	3.026866341	+	ABL1	ENSG00000097007.19	3' UTR
EC_parental_WT	chr1	179,105,696	179,105,776	9.695029127	4.025245475	-	ABL2	ENSG00000143322.21	3' UTR
EC_anitmir_chimeric_mir23a	chr10	114,453,934	114,453,950	4.707021518	6.627358787	-	ABLIM1	ENSG00000099204.20	Proximal intron
EC_overexpression	chr4	8,113,423	8,113,439	18.97251014	6.023206434	-	ABLIM2	ENSG00000163995.20	Distal intron
EC_overexpression	chr5	149,203,140	149,203,283	5.21639117	3.44190384	+	ABLIM3	ENSG00000173210.20	Distal intron
EC_overexpression	chr8	106,765,368	106,765,391	3.841940413	3.9673532	-	ABRA	ENSG00000174429.4	Distal intron
EC_overexpression	chr11	34,309,149	34,309,165	41.16228464	7.502599772	-	ABTB2	ENSG00000166016.6	Distal intron
EC_antimir	chr3	195,306,270	195,306,294	3.062507033	3.706589707	-	ACAP2	ENSG00000114331.15	Proximal intron
EC_antimir	chr1	226,164,787	226,164,894	8.235442812	3.208421097	-	ACBD3	ENSG00000182827.9	CDS
EC_overexpression_chimeric_mir23a	chr17	63,489,647	63,489,666	4.896863279	7.090928043	+	ACE	ENSG00000159640.16	Distal intron
EC_overexpression	chrX	15,564,023	15,564,050	9.07399833	5.041353781	-	ACE2	ENSG00000130234.11	CDS
EC_overexpression	chr9	19,451,401	19,451,543	9.618848985	3.834221263	+	ACER2	ENSG00000177076.6	3' UTR
EC_parental_WT	chr14	23,080,327	23,080,387	3.265242962	3.195170476	-	ACIN1	ENSG00000100813.14	CDS
EC_parental_WT	chr22	41,499,287	41,499,309	3.801232704	3.873161699	+	ACO2	ENSG00000100412.16	Proximal intron
EC_parental_WT	chr1	6,266,576	6,266,601	3.36080028	3.696283937	-	ACOT7	ENSG00000097021.19	Distal intron
EC_overexpression	chrX	23,740,691	23,740,718	21.23917056	4.430920593	-	ACOT9	ENSG00000123130.17	Distal intron
EC_parental_WT	chr2	110,755,533	110,755,554	3.560012726	3.816578171	+	ACOXL	ENSG00000153093.19	Distal intron
EC_overexpression	chr12	7,316,961	7,316,978	13.60837287	5.577406681	+	ACSM4	ENSG00000215009.5	Proximal intron
EC_overexpression	chr20	34,877,275	34,877,286	114.6218737	8.529997321	+	ACSS2	ENSG00000131069.20	Proximal intron
EC_parental_WT_chimeric_mir23a	chr12	81,148,665	81,148,687	11.88088604	8.849627199	+	ACSS3	ENSG00000111058.8	Distal intron
EC_overexpression_chimeric_mir23a	chr3	179,580,916	179,580,969	3.835439268	5.283573121	+	ACTL6A	ENSG00000136518.17	CDS
EC_overexpression	chr14	68,899,456	68,899,541	3.584914585	3.889350688	-	ACTN1	ENSG00000072110.14	Distal intron
EC_overexpression	chr19	38,649,218	38,649,302	3.056349947	4.026866341	+	ACTN4	ENSG00000130402.12	Distal intron
EC_overexpression_chimeric_mir23a	chr14	58,211,369	58,211,400	6.550379688	5.657968636	+	ACTR10	ENSG00000131966.14	CDS
EC_overexpression	chr10	102,479,241	102,479,482	47.68281449	3.545595143	-	ACTR1A	ENSG00000138107.13	3' UTR
EC_parental_WT	chr2	113,925,961	113,925,986	4.257472034	3.980076903	+	ACTR3	ENSG00000115091.12	Distal intron
EC_overexpression	chr12	51,995,299	51,995,422	14.40010176	5.156149358	+	ACVR1B	ENSG00000135503.13	3' UTR
EC_overexpression	chr3	38,483,868	38,484,031	16.44170949	6.236319707	+	ACVR2B	ENSG00000114739.14	3' UTR
EC_parental_WT	chr2	54,081,124	54,081,153	3.36080028	3.696283937	+	ACYP2	ENSG00000170634.13	Distal intron
EC_anitmir_chimeric_mir23a	chr15	58,633,305	58,633,365	5.009532119	4.364324382	-	ADAM10	ENSG00000137845.15	CDS
EC_parental_WT_chimeric_mir23a	chr1	155,058,286	155,058,350	3.699792468	4.042272277	+	ADAM15	ENSG00000143537.14	CDS
EC_overexpression	chr5	157,478,899	157,479,064	24.87693276	3.131203001	-	ADAM19	ENSG00000135074.16	3' UTR
EC_overexpression	chr2	206,594,803	206,594,835	22.13092677	3.899334776	+	ADAM23	ENSG00000114948.13	CDS
EC_overexpression_chimeric_mir23a	chr8	39,398,720	39,398,735	5.29124607	8.090928043	+	ADAM5	ENSG00000196115.13	Distal intron (ncRNA)
EC_overexpression_chimeric_mir23b	chr8	39,042,053	39,042,121	8.764066989	5.230241918	+	ADAM9	ENSG00000168615.12	CDS
EC_overexpression_chimeric_mir23a	chr21	26,839,720	26,839,771	7.559659965	5.505965543	-	ADAMTS1	ENSG00000154734.15	CDS
EC_overexpression	chr19	8,610,290	8,610,317	4.864753779	4.242987642	-	ADAMTS10	ENSG00000142303.14	Proximal intron
EC_overexpression	chr5	33,525,219	33,525,303	4.83373659	4.611828842	-	ADAMTS12	ENSG00000151388.11	3' UTR
EC_overexpression	chr5	5,197,120	5,197,137	3.495374341	4.196791342	+	ADAMTS16	ENSG00000145536.15	Distal intron
EC_parental_WT	chr5	179,158,852	179,158,876	4.935961157	4.172721981	-	ADAMTS2	ENSG00000087116.16	CDS
EC_overexpression	chr1	161,190,326	161,190,340	3.727176651	3.48629796	-	ADAMTS4	ENSG00000158859.10	3' UTR
EC_overexpression	chr5	65,149,361	65,149,447	4.568167772	3.727306059	-	ADAMTS6	ENSG00000049192.15	3' UTR
EC_overexpression	chr3	64,516,387	64,516,505	24.10531295	4.44190384	-	ADAMTS9	ENSG00000163638.13	3' UTR
EC_parental_WT_chimeric_mir23a	chr3	65,001,913	65,001,928	4.879192534	7.627234778	+	ADAMTS9-AS2	ENSG00000241684.6	Distal intron (ncRNA)
EC_anitmir_chimeric_mir23a	chr9	18,848,242	18,848,257	5.39944876	8.212321288	+	ADAMTSL1	ENSG00000178031.17	Distal intron
EC_overexpression	chr21	45,134,654	45,134,725	3.056349947	4.026866341	+	ADARB1	ENSG00000197381.16	Distal intron
EC_overexpression	chr10	1,488,904	1,488,929	3.069990172	3.719425686	-	ADARB2	ENSG00000185736.16	Distal intron
EC_parental_WT	chr10	1,546,045	1,546,071	4.455427103	4.079612577	+	ADARB2-AS1	ENSG00000205696.4	Distal intron (ncRNA)
EC_overexpression	chr6	41,118,439	41,118,464	6.135562494	4.577406681	+	ADCY10P1	ENSG00000161912.18	Proximal intron (ncRNA)
EC_overexpression	chr5	7,549,177	7,549,202	3.584914585	3.889350688	+	ADCY2	ENSG00000078295.17	Distal intron
EC_overexpression	chr8	130,784,706	130,784,728	6.950350224	4.719425686	-	ADCY8	ENSG00000155897.10	Distal intron
EC_parental_WT	chr16	4,025,504	4,025,526	3.617890522	3.030702976	-	ADCY9	ENSG00000162104.10	Distal intron
EC_overexpression	chr10	110,102,305	110,102,334	6.679752944	4.673621997	+	ADD3	ENSG00000148700.15	Distal intron
EC_overexpression	chr8	142,530,997	142,531,018	3.841940413	3.9673532	+	ADGRB1	ENSG00000181790.11	Distal intron
EC_overexpression	chr6	69,342,596	69,342,623	6.65108755	5.026866341	+	ADGRB3	ENSG00000135298.14	Distal intron
EC_parental_WT	chr12	131,053,086	131,053,108	3.36080028	3.696283937	+	ADGRD1	ENSG00000111452.13	Distal intron
EC_overexpression	chr6	47,015,072	47,015,095	3.327538688	3.806888527	-	ADGRF1	ENSG00000153292.16	Proximal intron
EC_overexpression	chr2	26,346,782	26,346,805	10.62660907	5.242987642	-	ADGRF3	ENSG00000173567.15	5' UTR
EC_antimir	chr6	46,853,577	46,853,666	4.596682117	3.738935814	-	ADGRF5	ENSG00000069122.19	3' UTR
EC_overexpression	chr16	57,644,567	57,644,664	4.806102711	3.348794436	+	ADGRG1	ENSG00000205336.13	Distal intron
EC_anitmir_chimeric_mir23a	chr6	142,443,508	142,443,575	6.249152864	5.364324382	+	ADGRG6	ENSG00000112414.15	CDS
EC_overexpression	chr1	81,987,285	81,987,340	7.171399904	4.274793854	+	ADGRL2	ENSG00000117114.20	CDS
EC_overexpression_chimeric_mir23a	chr1	78,939,231	78,939,259	8.274165682	5.225857623	-	ADGRL4	ENSG00000162618.15	CDS
EC_parental_WT	chr4	99,212,305	99,212,333	4.935961157	4.172721981	-	ADH6	ENSG00000172955.17	Distal intron
EC_anitmir_chimeric_mir23a	chr3	186,851,415	186,851,434	5.39944876	8.212321288	+	ADIPOQ	ENSG00000181092.10	Distal intron
EC_overexpression	chr12	1,786,176	1,786,237	4.806102711	3.348794436	+	ADIPOR2	ENSG00000006831.10	3' UTR
EC_overexpression	chr11	10,307,140	10,307,308	77.23044545	3.036615862	+	ADM	ENSG00000148926.10	3' UTR
EC_overexpression	chr20	50,892,488	50,892,639	12.74581459	3.249258762	-	ADNP	ENSG00000101126.18	CDS
EC_overexpression	chr18	80,139,683	80,139,796	5.071180661	3.114329182	+	ADNP2	ENSG00000101544.9	3' UTR
EC_overexpression	chr22	24,438,775	24,438,802	9.853484994	5.145690441	+	ADORA2A	ENSG00000128271.22	Distal intron
EC_overexpression	chr22	24,455,256	24,455,271	15.69593514	5.785514877	-	ADORA2A-AS1	ENSG00000178803.12	Distal intron (ncRNA)
EC_overexpression	chr8	26,840,254	26,840,266	38.29685734	7.401905772	-	ADRA1A	ENSG00000120907.18	Distal intron
EC_overexpression_chimeric_mir23a	chr2	96,113,418	96,113,436	10.93851661	9.090928043	-	ADRA2B	ENSG00000274286.2	3' UTR
EC_overexpression	chr10	114,044,701	114,044,839	4.384653437	4.48629796	+	ADRB1	ENSG00000043591.6	CDS
EC_overexpression	chr5	148,828,226	148,828,361	9.04337508	4.08576003	+	ADRB2	ENSG00000169252.5	3' UTR
EC_overexpression	chr6	11,740,185	11,740,209	3.056349947	4.026866341	-	ADTRP	ENSG00000111863.13	Distal intron
EC_overexpression	chr15	88,630,942	88,631,022	5.630465777	3.529366682	+	AEN	ENSG00000181026.15	3' UTR
EC_overexpression	chr4	7,863,951	7,864,059	20.87021347	4.48629796	-	AFAP1	ENSG00000196526.10	Distal intron
EC_overexpression_chimeric_mir23a	chr5	149,340,536	149,340,605	18.56286661	6.505965543	+	AFAP1L1	ENSG00000157510.14	3' UTR
EC_overexpression	chr6	167,951,980	167,952,086	6.919806581	3.026866341	+	AFDN	ENSG00000130396.20	CDS
EC_overexpression_chimeric_mir23a	chrX	148,674,827	148,674,847	7.157834641	8.505965543	+	AFF2	ENSG00000155966.14	Distal intron
EC_overexpression	chr2	100,016,094	100,016,173	3.056349947	4.026866341	-	AFF3	ENSG00000144218.19	Distal intron
EC_overexpression	chr5	132,875,903	132,875,996	7.883109791	3.242987642	-	AFF4	ENSG00000072364.13	3' UTR
EC_overexpression	chr16	89,995,695	89,995,945	400	7.49175239	+	AFG3L1P	ENSG00000223959.8	Noncoding exon
EC_overexpression	chr4	73,433,080	73,433,102	5.738761643	4.834221263	+	AFP	ENSG00000081051.8	Distal intron (ncRNA)
EC_overexpression	chr2	235,531,967	235,531,979	11.72285627	5.391851028	+	AGAP1	ENSG00000157985.19	Distal intron
EC_overexpression	chr15	86,296,564	86,296,579	12.80849282	5.5007854	+	AGBL1	ENSG00000273540.4	Distal intron
EC_overexpression	chr1	49,934,874	49,934,901	3.327538688	3.806888527	-	AGBL4	ENSG00000186094.17	Distal intron
EC_overexpression	chr8	140,531,024	140,531,154	17.33782792	3.863367609	-	AGO2	ENSG00000123908.12	3' UTR
EC_overexpression	chr1	35,855,661	35,855,754	22.91942618	4.884847336	+	AGO4	ENSG00000134698.11	3' UTR
EC_overexpression	chr21	43,969,205	43,969,271	4.568167772	3.727306059	+	AGPAT3	ENSG00000160216.21	CDS
EC_parental_WT_chimeric_mir23a	chr8	6,732,157	6,732,180	11.88088604	8.849627199	+	AGPAT5	ENSG00000155189.12	Proximal intron
EC_antimir	chr1	1,039,760	1,039,862	3.515551956	4.208421097	+	AGRN	ENSG00000188157.15	Distal intron
EC_antimir	chr1	246,839,893	246,839,972	3.074193136	4.038496096	-	AHCTF1	ENSG00000153207.16	3' UTR
EC_antimir	chr1	27,562,140	27,562,188	3.074193136	4.038496096	-	AHDC1	ENSG00000126705.15	Distal intron
EC_antimir	chr6	135,493,978	135,494,039	3.074193136	4.038496096	-	AHI1	ENSG00000135541.21	Distal intron
EC_overexpression_chimeric_mir23a	chr11	62,529,522	62,529,600	111.3353635	5.568026511	-	AHNAK	ENSG00000124942.14	CDS
EC_overexpression	chr14	104,953,672	104,953,863	34.60888839	3.166796602	-	AHNAK2	ENSG00000185567.7	CDS
EC_antimir	chr7	17,344,361	17,344,492	4.348104041	3.350445897	+	AHR	ENSG00000106546.14	3' UTR
EC_parental_WT	chr7	6,023,574	6,023,599	3.574036914	3.757684482	+	AIMP2	ENSG00000106305.10	CDS
EC_overexpression	chr17	6,418,658	6,418,683	3.069990172	3.719425686	-	AIPL1	ENSG00000129221.16	Distal intron
EC_overexpression	chr1	77,387,788	77,387,802	8.02128993	4.889350688	+	AK5	ENSG00000154027.19	Distal intron
EC_anitmir_chimeric_mir23a	chr14	96,438,555	96,438,568	5.39944876	8.212321288	+	AK7	ENSG00000140057.9	Distal intron
EC_overexpression	chr17	57,097,966	57,097,999	5.28521246	4.727306059	+	AKAP1	ENSG00000121057.13	Distal intron
EC_antimir	chr17	19,941,839	19,941,911	3.335531777	3.360424191	-	AKAP10	ENSG00000108599.15	CDS
EC_overexpression_chimeric_mir23a	chr6	151,355,716	151,355,793	11.35629432	4.418502701	+	AKAP12	ENSG00000131016.17	3' UTR
EC_overexpression	chr15	85,748,702	85,748,841	13.90748989	3.611828842	+	AKAP13	ENSG00000170776.22	3' UTR
EC_overexpression	chr14	32,485,046	32,485,126	6.047950511	3.611828842	+	AKAP6	ENSG00000151320.11	Distal intron
EC_overexpression_chimeric_mir23b	chr7	92,029,932	92,029,964	6.865166526	9.03759684	+	AKAP9	ENSG00000127914.17	CDS
EC_overexpression	chr9	114,336,944	114,337,011	3.938362834	4.348794436	-	AKNA	ENSG00000106948.17	3' UTR
EC_overexpression_chimeric_mir23a	chr10	5,160,951	5,160,974	7.157834641	8.505965543	-	AKR1C8P	ENSG00000264006.8	3' splice site
EC_overexpression	chr19	40,246,222	40,246,284	3.495374341	4.196791342	-	AKT2	ENSG00000105221.18	Distal intron
EC_antimir	chr4	112,268,729	112,268,816	3.515551956	4.208421097	+	AP1AR	ENSG00000138660.12	3' UTR
EC_overexpression_chimeric_mir23a	chrX	15,826,927	15,826,986	3.986793571	5.505965543	-	AP1S2	ENSG00000182287.15	3' UTR
EC_parental_WT	chr2	223,765,439	223,765,464	4.25303297	3.2171161	-	AP1S3	ENSG00000152056.17	3' splice site
EC_parental_WT	chr19	49,803,151	49,803,165	11.56933263	3.565039404	+	AP2A1	ENSG00000196961.13	CDS
EC_overexpression	chr5	78,053,750	78,053,769	4.384653437	4.48629796	-	AP3B1	ENSG00000132842.14	Distal intron
EC_antimir	chr15	82,665,210	82,665,240	10.44029681	3.331080572	-	AP3B2	ENSG00000103723.16	5' splice site
EC_parental_WT	chr19	2,115,332	2,115,423	4.886554033	3.382175347	-	AP3D1	ENSG00000065000.19	CDS
EC_overexpression	chr12	98,734,968	98,735,096	6.276488998	3.348794436	+	APAF1	ENSG00000120868.14	3' UTR
EC_overexpression	chr9	69,525,293	69,525,316	3.495374341	4.196791342	-	APBA1	ENSG00000107282.8	Distal intron
EC_overexpression	chr15	28,915,651	28,915,691	3.056349947	4.026866341	+	APBA2	ENSG00000034053.14	Distal intron
EC_overexpression	chr11	6,406,057	6,406,072	13.60837287	5.577406681	-	APBB1	ENSG00000166313.19	Distal intron
EC_antimir	chr4	41,095,637	41,095,811	3.627977371	3.038496096	-	APBB2	ENSG00000163697.17	Distal intron
EC_overexpression	chr5	112,843,108	112,843,226	5.21639117	3.44190384	+	APC	ENSG00000134982.17	CDS
EC_overexpression	chr15	63,307,043	63,307,154	5.791773694	3.026866341	+	APH1B	ENSG00000138613.14	3' UTR
EC_overexpression	chr11	43,321,985	43,322,076	5.071180661	3.114329182	+	API5	ENSG00000166181.13	CDS
EC_overexpression	chr2	68,537,784	68,537,810	3.069990172	3.719425686	+	APLF	ENSG00000169621.10	3' splice site
EC_overexpression_chimeric_mir23b	chr20	24,971,486	24,971,533	5.051620097	6.45263434	-	APMAP	ENSG00000101474.12	CDS
EC_overexpression	chr22	35,662,900	35,662,923	7.6185932	3.9673532	+	APOL6	ENSG00000221963.6	3' UTR
EC_overexpression	chr12	12,788,759	12,788,891	6.919806581	3.026866341	+	APOLD1	ENSG00000178878.13	3' UTR
EC_overexpression	chrX	23,883,703	23,883,729	3.869433062	3.178857305	-	APOO	ENSG00000184831.14	5' UTR
EC_overexpression_chimeric_mir23a	chr21	26,161,639	26,161,699	9.473600753	7.090928043	-	APP	ENSG00000142192.21	Distal intron
EC_antimir	chr17	60,446,592	60,446,690	6.680956434	3.17599962	-	APPBP2	ENSG00000062725.10	3' UTR
EC_overexpression	chr12	105,173,439	105,173,563	5.871035612	3.274793854	-	APPL2	ENSG00000136044.12	3' UTR
EC_overexpression	chrX	67,545,301	67,545,346	10.33564417	3.86238364	+	AR	ENSG00000169083.18	CDS
EC_overexpression	chr4	36,184,895	36,184,912	5.119012839	4.304388187	-	ARAP2	ENSG00000047365.12	Distal intron
EC_parental_WT	chr11	118,588,521	118,588,543	3.827214983	3.079612577	+	ARCN1	ENSG00000095139.14	Distal intron
EC_overexpression	chr14	74,663,520	74,663,605	9.833777165	3.396100151	-	AREL1	ENSG00000119682.17	3' UTR
EC_overexpression	chr22	42,819,942	42,819,967	7.454111739	3.289900747	-	ARFGAP3	ENSG00000242247.11	Distal intron
EC_overexpression	chr8	67,198,156	67,198,226	3.998733275	3.142343558	-	ARFGEF1	ENSG00000066777.9	3' UTR
EC_antimir	chr20	48,988,525	48,988,607	4.026230189	3.153973313	+	ARFGEF2	ENSG00000124198.9	CDS
EC_overexpression_chimeric_mir23a	chr6	138,314,816	138,314,837	7.157834641	8.505965543	+	ARFGEF3	ENSG00000112379.9	Distal intron
EC_parental_WT	chr4	147,848,411	147,848,434	4.033794372	3.927609483	+	ARHGAP10	ENSG00000071205.12	Distal intron
EC_overexpression	chr10	31,806,523	31,806,647	4.400042297	3.249258762	-	ARHGAP12	ENSG00000165322.18	3' UTR
EC_overexpression	chr2	143,603,523	143,603,552	3.841940413	3.9673532	+	ARHGAP15	ENSG00000075884.14	Distal intron
EC_antimir	chr6	129,577,397	129,577,540	16.08842695	3.388993343	-	ARHGAP18	ENSG00000146376.11	3' UTR
EC_overexpression	chr10	97,243,997	97,244,122	3.602803097	3.026866341	-	ARHGAP19	ENSG00000213390.11	CDS
EC_overexpression	chr10	24,584,574	24,584,631	3.31400716	3.348794436	-	ARHGAP21	ENSG00000107863.18	CDS
EC_overexpression	chr10	48,575,011	48,575,081	5.21639117	3.44190384	-	ARHGAP22	ENSG00000128805.15	Distal intron
EC_overexpression	chr4	85,648,178	85,648,190	21.64856395	6.211278782	+	ARHGAP24	ENSG00000138639.18	Distal intron
EC_overexpression	chr5	143,110,478	143,110,505	19.92358568	5.178857305	+	ARHGAP26	ENSG00000145819.18	Distal intron
EC_antimir	chr17	64,775,255	64,775,342	3.751027534	3.497927714	-	ARHGAP27P1-BPTFP1-KPNA2P3	ENSG00000215769.8	Distal intron (ncRNA)
EC_overexpression	chr18	6,776,750	6,776,776	4.609921969	4.178857305	+	ARHGAP28	ENSG00000088756.13	Distal intron
EC_overexpression	chr1	94,163,966	94,164,161	3.998733275	3.142343558	-	ARHGAP29	ENSG00000137962.13	Distal intron (ncRNA)
EC_anitmir_chimeric_mir23a	chr11	129,155,860	129,155,877	5.39944876	8.212321288	-	ARHGAP32	ENSG00000134909.18	Distal intron
EC_parental_WT_chimeric_mir23a	chr19	35,787,822	35,787,835	4.879192534	7.627234778	+	ARHGAP33	ENSG00000004777.18	CDS
EC_overexpression	chr19	46,937,323	46,937,407	4.806102711	3.348794436	+	ARHGAP35	ENSG00000160007.19	CDS
EC_overexpression	chr8	144,601,320	144,601,406	4.384653437	4.48629796	-	ARHGAP39	ENSG00000147799.11	Distal intron
EC_overexpression	chr11	100,976,814	100,976,972	7.454111739	3.289900747	+	ARHGAP42	ENSG00000165895.19	CDS
EC_overexpression	chr17	12,877,891	12,877,902	3.841940413	3.9673532	+	ARHGAP44	ENSG00000006740.17	Distal intron
EC_overexpression_chimeric_mir23a	chrX	11,156,567	11,156,585	4.896863279	7.090928043	-	ARHGAP6	ENSG00000047648.23	CDS
EC_parental_WT_chimeric_mir23b	chr19	41,897,025	41,897,041	7.187394433	10.20558932	+	ARHGEF1	ENSG00000076928.18	Proximal intron
EC_antimir	chr17	8,322,330	8,322,456	7.14437831	3.497927714	+	ARHGEF15	ENSG00000198844.12	3' UTR
EC_antimir	chr1	155,975,676	155,975,796	3.751027534	3.497927714	-	ARHGEF2	ENSG00000116584.20	Distal intron
EC_overexpression_chimeric_mir23a	chr5	73,764,327	73,764,377	5.29124607	8.090928043	+	ARHGEF28	ENSG00000214944.9	Distal intron
EC_parental_WT	chr13	111,225,310	111,225,338	3.36080028	3.696283937	+	ARHGEF7	ENSG00000102606.18	Distal intron
EC_overexpression	chr1	26,779,590	26,779,613	5.630465777	3.529366682	+	ARID1A	ENSG00000117713.20	CDS
EC_overexpression	chr6	156,778,141	156,778,272	6.891901992	3.763831935	+	ARID1B	ENSG00000049618.24	CDS
EC_overexpression	chr12	45,904,946	45,905,113	9.571589808	3.562919241	+	ARID2	ENSG00000189079.17	CDS
EC_overexpression	chr19	971,968	972,154	22.09900865	5.196791342	+	ARID3A	ENSG00000116017.11	CDS
EC_overexpression	chr15	74,597,982	74,598,100	5.857592699	4.026866341	+	ARID3B	ENSG00000179361.17	3' UTR
EC_overexpression	chr1	81,502,296	81,502,449	3.056349947	4.026866341	+	ARID3BP1	ENSG00000227288.3	Noncoding exon
EC_antimir	chr14	58,372,141	58,372,240	3.335531777	3.360424191	+	ARID4A	ENSG00000032219.19	3' UTR
EC_parental_WT	chr1	235,162,074	235,162,095	5.843698352	4.382175347	-	ARID4B	ENSG00000054267.22	Distal intron (ncRNA)
EC_antimir	chr10	62,092,204	62,092,267	3.335531777	3.360424191	+	ARID5B	ENSG00000150347.16	CDS
EC_overexpression	chr5	54,276,413	54,276,427	13.34297533	5.5523157	-	ARL15	ENSG00000185305.11	Distal intron
EC_antimir	chr10	18,675,237	18,675,339	3.597536051	3.166021326	+	ARL5B	ENSG00000165997.5	3' UTR
EC_overexpression_chimeric_mir23a	chr16	18,791,999	18,792,065	10.17762228	4.657968636	-	ARL6IP1	ENSG00000170540.15	3' UTR
EC_overexpression	chr10	27,259,106	27,259,130	13.87265381	5.602068735	+	ARMC4P1	ENSG00000238021.6	Proximal intron (ncRNA)
EC_antimir	chr3	138,297,249	138,297,344	3.827276254	3.954517221	+	ARMC8	ENSG00000114098.18	3' UTR
EC_overexpression	chr2	231,246,782	231,246,803	26.4926795	6.487610011	+	ARMC9	ENSG00000135931.18	Distal intron
EC_overexpression	chrX	101,554,554	101,554,652	8.029931552	5.274793854	+	ARMCX1	ENSG00000126947.13	3' UTR
EC_overexpression_chimeric_mir23a	chrX	102,603,948	102,603,995	4.5993888	6.505965543	+	ARMCX5	ENSG00000125962.14	3' UTR
EC_overexpression	chr14	58,123,490	58,123,522	15.43982391	5.741793499	-	ARMH4	ENSG00000139971.15	Distal intron
EC_overexpression	chr1	150,810,551	150,810,642	4.806102711	3.348794436	-	ARNT	ENSG00000143437.21	3' UTR
EC_overexpression_chimeric_mir23a	chr7	99,365,884	99,365,969	68.88113634	7.684302784	+	ARPC1A	ENSG00000241685.10	CDS
EC_overexpression	chr5	91,370,338	91,370,462	67.41322147	4.985287237	-	ARRDC3	ENSG00000113369.9	3' UTR
EC_antimir	chr4	113,901,556	113,901,701	9.216532363	3.187716397	-	ARSJ	ENSG00000180801.14	3' UTR
EC_overexpression	chr5	95,584,442	95,584,454	20.28566186	6.111743109	+	ARSK	ENSG00000164291.17	Distal intron
EC_parental_WT_chimeric_mir23a	chr4	76,081,260	76,081,274	4.879192534	7.627234778	+	ART3	ENSG00000156219.17	Distal intron
EC_antimir	chr12	14,840,732	14,840,831	14.67211002	3.054513011	-	ART4	ENSG00000111339.12	CDS
EC_overexpression	chr22	19,972,759	19,972,825	3.495374341	4.196791342	-	ARVCF	ENSG00000099889.14	CDS
EC_overexpression	chr8	130,060,712	130,060,876	37.34817946	3.208196106	-	ASAP1	ENSG00000153317.15	CDS
EC_overexpression	chr2	9,317,663	9,317,796	20.65530088	4.754786796	+	ASAP2	ENSG00000151693.11	Distal intron
EC_parental_WT	chr1	23,464,163	23,464,189	3.801232704	3.873161699	-	ASAP3	ENSG00000088280.19	Distal intron
EC_overexpression	chr2	238,448,842	238,448,913	3.998733275	3.142343558	+	ASB1	ENSG00000065802.12	3' UTR
EC_overexpression	chr10	5,639,497	5,639,648	5.372733407	4.363281876	-	ASB13	ENSG00000196372.13	3' UTR
EC_overexpression	chr2	53,756,809	53,756,831	5.372733407	4.363281876	-	ASB3	ENSG00000115239.24	Distal intron
EC_overexpression	chr7	95,517,703	95,517,729	3.069990172	3.719425686	+	ASB4	ENSG00000005981.13	Distal intron
EC_overexpression	chr6	100,767,335	100,767,357	8.119343982	3.274014538	-	ASCC3	ENSG00000112249.14	CDS
EC_overexpression_chimeric_mir23a	chr6	118,907,653	118,907,701	6.023090935	6.505965543	+	ASF1A	ENSG00000111875.8	3' UTR
EC_overexpression	chr1	155,337,508	155,337,643	9.193229245	3.781753843	-	ASH1L	ENSG00000116539.13	3' UTR
EC_overexpression	chr12	50,057,722	50,057,746	5.625961765	4.419865404	+	ASIC1	ENSG00000110881.12	5' UTR
EC_overexpression	chr17	33,297,261	33,297,285	6.65108755	5.026866341	-	ASIC2	ENSG00000108684.14	Distal intron
EC_parental_WT	chr2	219,499,057	219,499,080	3.913724189	4.195170476	-	ASIC4-AS1	ENSG00000227432.1	Distal intron (ncRNA)
EC_overexpression	chr7	97,854,590	97,854,620	4.35449982	4.111743109	-	ASNS	ENSG00000070669.17	CDS
EC_parental_WT	chr14	104,096,010	104,096,030	5.790806536	4.697670817	+	ASPG	ENSG00000166183.16	Proximal intron
EC_antimir	chr8	61,502,635	61,502,729	6.262910773	3.108885424	-	ASPH	ENSG00000198363.18	3' UTR
EC_overexpression	chr9	116,640,468	116,640,480	8.491769071	5.348794436	-	ASTN2	ENSG00000148219.16	Distal intron
EC_antimir	chr2	25,742,024	25,742,137	4.429865395	3.260888517	-	ASXL2	ENSG00000143970.17	CDS
EC_anitmir_chimeric_mir23a	chr10	87,753,545	87,753,611	9.222581226	8.949286882	-	ATAD1	ENSG00000138138.13	3' UTR
EC_overexpression	chr2	23,853,093	23,853,108	19.4818987	5.550428297	-	ATAD2B	ENSG00000119778.15	Distal intron
EC_overexpression_chimeric_mir23a	chr1	161,960,826	161,960,895	7.731690035	5.631496425	+	ATF6	ENSG00000118217.6	3' UTR
EC_antimir	chr12	53,514,590	53,514,728	7.947536923	3.360424191	-	ATF7	ENSG00000170653.19	3' UTR
EC_overexpression	chr12	14,496,228	14,496,347	21.63973859	5.169824295	+	ATF7IP	ENSG00000171681.12	CDS
EC_overexpression	chr11	64,907,524	64,907,649	3.056349947	4.026866341	-	ATG2A	ENSG00000110046.13	CDS
EC_overexpression	chr14	96,281,283	96,281,475	5.857592699	4.026866341	-	ATG2B	ENSG00000066739.12	3' UTR
EC_anitmir_chimeric_mir23a	chr3	112,532,599	112,532,651	4.707021518	6.627358787	-	ATG3	ENSG00000144848.11	3' UTR
EC_antimir	chr16	81,043,904	81,043,995	4.710970327	3.038496096	+	ATMIN	ENSG00000166454.10	CDS
EC_overexpression	chr2	85,787,022	85,787,046	6.935334647	3.111743109	+	ATOH8	ENSG00000168874.13	3' UTR
EC_overexpression	chr4	47,591,309	47,591,406	4.806102711	3.348794436	+	ATP10D	ENSG00000145246.14	CDS
EC_anitmir_chimeric_mir23a	chr13	112,700,131	112,700,159	7.302183623	8.627358787	+	ATP11A	ENSG00000068650.18	Distal intron
EC_overexpression	chr3	182,869,077	182,869,131	4.400042297	3.249258762	+	ATP11B	ENSG00000058063.16	CDS
EC_anitmir_chimeric_mir23a	chrX	139,727,762	139,727,799	3.941935532	5.404966366	-	ATP11C	ENSG00000101974.14	3' UTR
EC_overexpression	chr3	194,402,925	194,402,987	6.685209726	3.419183764	-	ATP13A3	ENSG00000133657.16	3' UTR
EC_overexpression	chr3	193,554,371	193,554,393	4.384653437	4.48629796	+	ATP13A4-AS1	ENSG00000225473.1	Noncoding exon
EC_overexpression	chr1	116,383,541	116,383,558	3.056349947	4.026866341	+	ATP1A1	ENSG00000163399.16	5' UTR
EC_overexpression	chr1	160,142,938	160,143,096	20.69325554	6.550428297	+	ATP1A2	ENSG00000018625.15	3' UTR
EC_antimir	chr12	89,590,718	89,590,840	4.596682117	3.738935814	-	ATP2B1	ENSG00000070961.15	3' UTR
EC_overexpression	chr3	10,518,403	10,518,425	3.584914585	3.889350688	-	ATP2B2	ENSG00000157087.20	Distal intron
EC_overexpression	chr18	46,098,858	46,098,871	18.70716466	6.004827905	-	ATP5F1A	ENSG00000152234.16	Distal intron
EC_overexpression_chimeric_mir23a	chr7	99,459,206	99,459,242	3.695716328	3.982403586	-	ATP5MF	ENSG00000241468.8	CDS
EC_overexpression	chr5	82,348,616	82,348,647	3.495374341	4.196791342	+	ATP6AP1L	ENSG00000205464.12	Noncoding exon
EC_antimir	chr8	103,069,977	103,070,069	3.751027534	3.497927714	+	ATP6V1C1	ENSG00000155097.12	3' UTR
EC_overexpression	chr14	67,332,859	67,332,884	7.755320693	4.848708703	-	ATP6V1D	ENSG00000100554.12	Distal intron (ncRNA)
EC_overexpression	chr9	114,597,994	114,598,026	9.371120849	3.041353781	+	ATP6V1G1	ENSG00000136888.7	3' UTR
EC_overexpression	chr13	25,882,352	25,882,378	3.841940413	3.9673532	+	ATP8A2	ENSG00000132932.17	Distal intron
EC_overexpression	chr18	57,647,480	57,647,518	4.098267021	3.304388187	-	ATP8B1	ENSG00000081923.15	3' UTR
EC_overexpression	chr18	79,372,804	79,372,818	22.27479696	5.727306059	+	ATP9B	ENSG00000166377.20	3' splice site
EC_overexpression	chr20	3,647,853	3,648,038	13.99740202	3.348794436	+	ATRN	ENSG00000088812.18	3' UTR
EC_overexpression	chrX	77,710,522	77,710,548	6.135562494	4.577406681	-	ATRX	ENSG00000085224.23	Distal intron
EC_overexpression	chr6	16,306,050	16,306,176	9.193229245	3.781753843	-	ATXN1	ENSG00000124788.19	3' UTR
EC_overexpression	chr16	71,851,019	71,851,252	30.99705679	4.990340465	+	ATXN1L	ENSG00000224470.8	CDS
EC_overexpression	chr3	64,001,202	64,001,337	7.874681422	3.348794436	+	ATXN7	ENSG00000163635.20	3' UTR
EC_parental_WT	chr7	105,840,225	105,840,238	4.033794372	3.927609483	-	ATXN7L1	ENSG00000146776.14	Distal intron
EC_overexpression	chr17	44,199,516	44,199,612	7.454111739	3.289900747	-	ATXN7L3	ENSG00000087152.15	5' UTR
EC_overexpression	chr12	74,539,217	74,539,381	33.79019019	4.36473598	+	ATXN7L3B	ENSG00000253719.4	3' UTR
EC_parental_WT_chimeric_mir23a	chr1	25,844,537	25,844,552	8.354586377	8.364200372	-	AUNIP	ENSG00000127423.11	Distal intron
EC_overexpression	chr7	70,782,069	70,782,092	6.194124614	4.933756937	+	AUTS2	ENSG00000158321.18	Proximal intron
EC_anitmir_chimeric_mir23a	chr15	33,867,551	33,867,565	4.467252244	6.212321288	-	AVEN	ENSG00000169857.9	CDS
EC_overexpression	chr7	32,570,016	32,570,080	3.327538688	3.806888527	+	AVL9	ENSG00000105778.19	CDS
EC_overexpression	chr13	31,329,993	31,330,106	6.685209726	3.419183764	+	B3GLCT	ENSG00000187676.8	3' UTR
EC_overexpression	chr3	183,273,033	183,273,067	7.646601424	3.211278782	+	B3GNT5	ENSG00000176597.12	3' UTR
EC_parental_WT_chimeric_mir23a	chr12	520,611	520,627	4.879192534	7.627234778	+	B4GALNT3	ENSG00000139044.12	Distal intron
EC_overexpression	chr3	119,212,052	119,212,234	11.74703829	5.781753843	-	B4GALT4	ENSG00000121578.13	CDS
EC_overexpression	chr20	49,636,128	49,636,291	31.73095429	3.196791342	-	B4GALT5	ENSG00000158470.5	3' UTR
EC_overexpression	chr18	31,625,377	31,625,399	18.42256209	4.227220326	-	B4GALT6	ENSG00000118276.11	3' UTR
EC_overexpression_chimeric_mir23a	chr11	66,345,813	66,345,894	25.71460024	7.008465883	-	B4GAT1	ENSG00000174684.7	3' UTR
EC_overexpression	chr11	117,288,917	117,289,004	6.203890736	3.097255669	-	BACE1	ENSG00000186318.16	3' UTR
EC_antimir	chr21	41,179,172	41,179,260	4.409508148	4.497927714	+	BACE2	ENSG00000182240.16	Distal intron
EC_overexpression	chr21	29,345,060	29,345,157	15.49981775	6.156149358	+	BACH1	ENSG00000156273.16	3' UTR
EC_overexpression	chr6	90,295,788	90,295,810	4.609921969	4.178857305	-	BACH2	ENSG00000112182.15	Distal intron
EC_overexpression	chr8	38,210,528	38,210,634	4.35449982	4.111743109	+	BAG4	ENSG00000156735.11	3' UTR
EC_overexpression	chr15	40,467,427	40,467,520	3.39815645	3.041353781	+	BAHD1	ENSG00000140320.12	3' UTR
EC_parental_WT	chr17	81,115,641	81,115,664	3.801232704	3.873161699	+	BAIAP2	ENSG00000175866.15	Proximal intron
EC_antimir	chr6	33,574,094	33,574,145	3.827276254	3.954517221	-	BAK1	ENSG00000030110.13	CDS
EC_antimir	chr20	17,710,948	17,710,964	5.314751488	4.738935814	+	BANF2	ENSG00000125888.14	Distal intron
EC_overexpression	chr4	101,642,042	101,642,058	7.219839004	4.763819805	+	BANK1	ENSG00000153064.12	Distal intron
EC_overexpression	chr16	87,959,662	87,959,676	15.43982391	5.741793499	+	BANP	ENSG00000172530.20	Distal intron
EC_overexpression	chr5	17,218,447	17,218,474	3.841940413	3.9673532	+	BASP1	ENSG00000176788.9	Distal intron
EC_parental_WT	chr5	17,186,930	17,186,957	4.257472034	3.980076903	-	BASP1-AS1	ENSG00000215196.5	Distal intron (ncRNA)
EC_overexpression	chr14	34,783,151	34,783,219	3.938362834	4.348794436	-	BAZ1A	ENSG00000198604.11	CDS
EC_overexpression	chr12	56,597,056	56,597,172	51.75104638	4.539935923	-	BAZ2A	ENSG00000076108.11	3' UTR
EC_overexpression	chr2	159,432,765	159,432,952	5.071180661	3.114329182	-	BAZ2B	ENSG00000123636.18	CDS
EC_overexpression	chr19	47,221,122	47,221,228	37.13172596	4.626779183	-	BBC3	ENSG00000105327.18	3' UTR
EC_overexpression_chimeric_mir23a	chr7	33,139,400	33,139,420	7.157834641	8.505965543	+	BBS9	ENSG00000122507.21	Distal intron
EC_parental_WT	chr17	61,185,488	61,185,519	4.700398574	4.126918291	+	BCAS3	ENSG00000141376.22	Distal intron
EC_overexpression_chimeric_mir23a	chr12	49,837,804	49,837,835	5.29124607	8.090928043	-	BCDIN3D	ENSG00000186666.6	3' UTR
EC_anitmir_chimeric_mir23a	chr6	80,165,095	80,165,110	5.39944876	8.212321288	+	BCKDHB	ENSG00000083123.15	Distal intron
EC_overexpression	chr14	99,174,284	99,174,307	3.841940413	3.9673532	-	BCL11B	ENSG00000127152.18	CDS
EC_overexpression	chr2	111,168,115	111,168,232	8.950162387	4.550428297	+	BCL2L11	ENSG00000153094.24	3' UTR
EC_antimir	chr14	23,309,003	23,309,080	3.335531777	3.360424191	+	BCL2L2	ENSG00000129473.10	3' UTR
EC_antimir	chr19	44,759,535	44,759,666	4.838255373	3.360424191	+	BCL3	ENSG00000069399.15	CDS
EC_overexpression	chr3	187,721,859	187,721,920	6.352919968	3.343916551	-	BCL6	ENSG00000113916.18	3' UTR
EC_overexpression	chr17	7,026,730	7,026,835	22.68661794	3.329429111	+	BCL6B	ENSG00000161940.11	CDS
EC_antimir	chr12	122,043,937	122,044,054	3.074193136	4.038496096	+	BCL7A	ENSG00000110987.9	CDS
EC_parental_WT	chr16	30,892,737	30,892,761	3.574036914	3.757684482	-	BCL7C	ENSG00000099385.11	CDS
EC_overexpression	chr1	147,625,977	147,626,031	5.738761643	4.834221263	+	BCL9	ENSG00000116128.11	3' UTR
EC_overexpression	chr11	118,899,031	118,899,089	3.998733275	3.142343558	-	BCL9L	ENSG00000186174.12	CDS
EC_overexpression	chr6	136,261,306	136,261,428	8.347900028	3.670722531	-	BCLAF1	ENSG00000029363.17	CDS
EC_parental_WT	chrX	40,073,435	40,073,469	3.265242962	3.195170476	-	BCOR	ENSG00000183337.17	CDS
EC_overexpression	chrX	130,028,663	130,028,776	4.994719937	3.834221263	+	BCORL1	ENSG00000085185.15	CDS
EC_overexpression_chimeric_mir23a	chr4	103,089,441	103,089,466	9.042078334	8.827893637	-	BDH2	ENSG00000164039.15	Distal intron
EC_parental_WT	chr11	27,657,158	27,657,234	3.265242962	3.195170476	-	BDNF	ENSG00000176697.20	3' UTR
EC_overexpression	chr11	27,678,218	27,678,236	4.384653437	4.48629796	+	BDNF-AS	ENSG00000245573.9	Distal intron (ncRNA)
EC_overexpression	chr14	100,563,650	100,563,674	5.119012839	4.304388187	-	BEGAIN	ENSG00000183092.16	Distal intron
EC_overexpression_chimeric_mir23b	chr6	107,112,176	107,112,204	12.8299364	11.35952494	-	BEND3	ENSG00000178409.14	Distal intron
EC_anitmir_chimeric_mir23a	chrX	102,153,846	102,153,895	5.39944876	8.212321288	-	BEX5	ENSG00000184515.11	3' UTR
EC_parental_WT	chr3	133,464,041	133,464,069	3.574036914	3.757684482	+	BFSP2	ENSG00000170819.5	Distal intron
EC_overexpression	chr3	4,984,111	4,984,217	37.37127398	4.142343558	+	BHLHE40	ENSG00000134107.5	3' UTR
EC_antimir	chr3	4,899,793	4,899,854	3.074193136	4.038496096	-	BHLHE40-AS1	ENSG00000235831.7	Distal intron (ncRNA)
EC_overexpression	chr12	32,193,376	32,193,403	5.878751791	4.474313188	+	BICD1	ENSG00000151746.15	Distal intron
EC_anitmir_chimeric_mir23a	chr9	92,711,431	92,711,479	3.292476662	4.51188157	-	BICD2	ENSG00000185963.14	3' UTR
EC_overexpression	chr12	120,064,733	120,064,758	8.02128993	4.889350688	+	BICDL1	ENSG00000135127.11	CDS
EC_overexpression	chr16	3,027,809	3,027,831	4.098493675	4.041353781	-	BICDL2	ENSG00000162069.16	3' UTR
EC_antimir	chr2	32,518,332	32,518,368	3.751027534	3.497927714	+	BIRC6	ENSG00000115760.14	CDS
EC_antimir	chr20	37,518,674	37,518,740	44.01450167	3.020348749	-	BLCAP	ENSG00000166619.15	3' UTR
EC_overexpression_chimeric_mir23a	chr10	100,281,008	100,281,031	4.359904034	6.090928043	-	BLOC1S2	ENSG00000196072.12	CDS
EC_antimir	chr4	6,716,732	6,716,880	4.334450621	4.09890713	+	BLOC1S4	ENSG00000186222.5	CDS
EC_overexpression	chr6	7,969,012	7,969,037	10.62660907	5.242987642	-	BLOC1S5-TXNDC5	ENSG00000259040.5	Distal intron (ncRNA)
EC_overexpression	chr15	40,089,863	40,089,941	4.83373659	4.611828842	-	BMF	ENSG00000104081.14	3' UTR
EC_parental_WT	chr8	22,198,967	22,199,158	4.394309863	3.112708316	+	BMP1	ENSG00000168487.19	Distal intron
EC_overexpression	chr2	68,871,067	68,871,088	5.119012839	4.304388187	-	BMP10	ENSG00000163217.2	CDS
EC_overexpression	chr4	78,915,448	78,915,588	12.56933472	4.981062651	+	BMP2K	ENSG00000138756.17	3' UTR
EC_parental_WT_chimeric_mir23a	chr14	53,950,214	53,950,221	5.546776328	4.904768753	-	BMP4	ENSG00000125378.16	CDS
EC_parental_WT	chr2	202,567,647	202,567,725	3.36080028	3.696283937	+	BMPR2	ENSG00000204217.15	3' UTR
EC_parental_WT	chr10	42,792,573	42,792,617	5.790806536	4.697670817	+	BMS1	ENSG00000165733.8	CDS
EC_antimir	chr7	112,819,626	112,819,767	3.062507033	3.706589707	-	BMT2	ENSG00000164603.12	3' UTR
EC_overexpression_chimeric_mir23a	chrX	15,525,314	15,525,355	5.771610422	6.184037448	+	BMX	ENSG00000102010.15	CDS
EC_overexpression	chr9	16,435,992	16,436,205	13.2403095	3.727306059	-	BNC2	ENSG00000173068.18	CDS
EC_antimir	chr5	173,153,044	173,153,070	3.572796859	3.876514709	+	BNIP1	ENSG00000113734.18	Distal intron
EC_anitmir_chimeric_mir23a	chr8	26,410,391	26,410,441	3.574532298	4.890393193	+	BNIP3L	ENSG00000104765.16	CDS
EC_antimir	chr4	13,599,573	13,599,747	7.561207747	3.562058052	-	BOD1L1	ENSG00000038219.13	CDS
EC_antimir	chr2	241,570,460	241,570,535	4.587095808	4.166021326	+	BOK	ENSG00000176720.6	Proximal intron
EC_overexpression	chr7	134,679,131	134,679,299	16.20472494	3.295355177	+	BPGM	ENSG00000172331.12	3' UTR
EC_overexpression	chr20	33,069,232	33,069,249	14.85947279	5.196791342	+	BPIFB3	ENSG00000186190.7	Proximal intron
EC_parental_WT_chimeric_mir23b	chr8	56,962,520	56,962,562	8.543344028	8.620626815	-	BPNT2	ENSG00000104331.9	3' UTR
EC_overexpression	chr17	67,910,878	67,910,992	3.584914585	3.889350688	+	BPTF	ENSG00000171634.18	CDS
EC_overexpression	chr7	140,726,216	140,726,425	9.160138736	3.026866341	-	BRAF	ENSG00000157764.14	3' UTR
EC_parental_WT	chr17	43,064,624	43,064,651	3.36080028	3.696283937	-	BRCA1	ENSG00000012048.23	Distal intron
EC_overexpression	chr22	49,773,851	49,773,959	10.04627195	3.884847336	-	BRD1	ENSG00000100425.18	3' UTR
EC_antimir	chr19	15,236,676	15,236,786	7.794657031	3.912965214	-	BRD4	ENSG00000141867.17	3' UTR
EC_overexpression	chr16	50,333,573	50,333,669	3.938362834	4.348794436	-	BRD7	ENSG00000166164.16	CDS
EC_overexpression	chr14	105,210,584	105,210,609	9.04337508	4.08576003	-	BRF1	ENSG00000185024.17	CDS
EC_parental_WT	chr8	37,845,020	37,845,041	3.574036914	3.757684482	-	BRF2	ENSG00000104221.13	CDS
EC_overexpression	chr3	9,739,796	9,739,950	4.384653437	4.48629796	+	BRPF1	ENSG00000156983.16	CDS
EC_overexpression	chr6	36,232,004	36,232,141	7.317846527	3.834221263	+	BRPF3	ENSG00000096070.19	3' UTR
EC_parental_WT	chr19	55,295,973	55,296,001	4.455427103	4.079612577	+	BRSK1	ENSG00000160469.17	Distal intron
EC_overexpression	chr21	39,196,017	39,196,112	8.17660429	3.965465796	-	BRWD1	ENSG00000185658.13	3' UTR
EC_overexpression	chrX	80,676,295	80,676,474	55.5140934	7.921684104	-	BRWD3	ENSG00000165288.11	3' UTR
EC_overexpression_chimeric_mir23a	chr15	83,017,358	83,017,428	6.219454221	5.368462019	-	BTBD1	ENSG00000064726.10	3' UTR
EC_antimir	chr11	13,446,154	13,446,291	3.572796859	3.876514709	-	BTBD10	ENSG00000148925.11	Distal intron
EC_overexpression	chr12	107,356,359	107,356,384	4.864753779	4.242987642	+	BTBD11	ENSG00000151136.15	Distal intron
EC_overexpression	chr10	122,299,765	122,299,789	5.372733407	4.363281876	+	BTBD16	ENSG00000138152.10	Distal intron
EC_antimir	chr20	11,926,484	11,926,586	4.097527041	3.291552208	+	BTBD3	ENSG00000132640.15	3' UTR
EC_overexpression	chr6	38,192,512	38,192,601	3.938362834	4.348794436	-	BTBD9	ENSG00000183826.18	CDS
EC_overexpression	chr1	203,307,393	203,307,517	400	5.884847336	+	BTG2	ENSG00000159388.6	CDS
EC_overexpression_chimeric_mir23a	chr6	26,377,934	26,377,999	12.61762846	7.184037448	+	BTN3A2	ENSG00000186470.14	3' UTR
EC_overexpression_chimeric_mir23a	chr6	26,453,053	26,453,099	4.5993888	6.505965543	+	BTN3A3	ENSG00000111801.16	3' UTR
EC_overexpression	chr10	101,555,265	101,555,373	13.48329861	5.07126046	+	BTRC	ENSG00000166167.18	3' UTR
EC_parental_WT_chimeric_mir23a	chr15	40,199,184	40,199,201	4.879192534	7.627234778	+	BUB1B	ENSG00000156970.13	Proximal intron
EC_overexpression	chr10	49,317,105	49,317,130	4.35449982	4.111743109	+	C10orf71	ENSG00000177354.12	Distal intron
EC_antimir	chr10	126,627,456	126,627,480	3.61248898	3.09890713	-	C10orf90	ENSG00000154493.19	Distal intron
EC_overexpression	chr11	68,261,830	68,261,944	4.568167772	3.727306059	-	C11orf24	ENSG00000171067.11	CDS
EC_anitmir_chimeric_mir23b	chr11	47,003,428	47,003,471	7.274187728	10.30202516	+	C11orf49	ENSG00000149179.14	Distal intron
EC_parental_WT	chr11	111,262,132	111,262,159	3.36080028	3.696283937	+	C11orf53	ENSG00000150750.8	Distal intron
EC_overexpression	chr11	63,760,314	63,760,414	9.160138736	3.026866341	-	C11orf95	ENSG00000188070.9	3' UTR
EC_overexpression	chr12	88,044,893	88,044,919	8.549782156	4.9673532	+	C12orf29	ENSG00000133641.18	Distal intron
EC_antimir	chr12	4,488,863	4,488,922	4.429865395	3.260888517	-	C12orf4	ENSG00000047621.12	3' UTR
EC_parental_WT_chimeric_mir23a	chr12	39,735,739	39,735,754	10.11327493	8.627234778	+	C12orf40	ENSG00000180116.15	Distal intron (ncRNA)
EC_overexpression	chr12	103,325,343	103,325,367	6.135562494	4.577406681	-	C12orf42	ENSG00000179088.14	Distal intron
EC_antimir	chr12	6,943,821	6,943,880	9.542775338	3.765483396	+	C12orf57	ENSG00000111678.11	5' UTR
EC_overexpression	chr12	14,840,801	14,840,828	5.119012839	4.304388187	+	C12orf60	ENSG00000182993.5	Distal intron (ncRNA)
EC_anitmir_chimeric_mir23a	chr12	110,041,362	110,041,402	7.302183623	8.627358787	-	C12orf76	ENSG00000174456.15	3' UTR
EC_overexpression	chr14	44,900,861	44,900,958	3.31400716	3.348794436	+	C14orf28	ENSG00000179476.8	CDS
EC_overexpression	chr15	75,208,355	75,208,454	4.400042297	3.249258762	+	C15orf39	ENSG00000167173.19	CDS
EC_overexpression	chr15	36,749,586	36,749,597	40.06598449	7.050342564	+	C15orf41	ENSG00000186073.14	Distal intron
EC_overexpression	chr16	9,106,295	9,106,377	4.145464238	3.611828842	+	C16orf72	ENSG00000182831.12	3' UTR
EC_anitmir_chimeric_mir23a	chr16	85,727,182	85,727,196	5.004780962	7.212321288	-	C16orf74	ENSG00000154102.11	Distal intron
EC_overexpression	chr16	1,420,059	1,420,085	5.616509579	3.626316282	-	C16orf91	ENSG00000174109.5	3' UTR
EC_overexpression_chimeric_mir23a	chr16	52,048,131	52,048,151	7.157834641	8.505965543	-	C16orf97	ENSG00000261190.5	Distal intron (ncRNA)
EC_overexpression	chr17	413,144	413,255	3.056349947	4.026866341	+	C17orf97	ENSG00000187624.9	CDS
EC_anitmir_chimeric_mir23a	chr18	49,482,287	49,482,348	5.330965642	5.627358787	-	C18orf32	ENSG00000177576.12	CDS
EC_antimir	chr2	68,057,417	68,057,476	3.074193136	4.038496096	-	C1D	ENSG00000197223.11	Distal intron
EC_overexpression_chimeric_mir23b	chr7	7,207,649	7,207,669	7.562898987	10.62255934	+	C1GALT1	ENSG00000106392.11	Distal intron
EC_overexpression	chr1	220,698,048	220,698,132	3.727176651	3.48629796	+	C1orf115	ENSG00000162817.7	3' UTR
EC_anitmir_chimeric_mir23a	chr1	3,890,908	3,890,913	5.004780962	7.212321288	-	C1orf174	ENSG00000198912.11	CDS
EC_overexpression	chr1	35,713,949	35,714,024	4.83373659	4.611828842	-	C1orf216	ENSG00000142686.8	3' UTR
EC_overexpression_chimeric_mir23a	chr1	42,775,495	42,775,525	4.159335518	5.768999948	+	C1orf50	ENSG00000164008.16	3' UTR
EC_overexpression	chr1	85,259,051	85,259,062	27.60756177	6.539604649	-	C1orf52	ENSG00000162642.14	Proximal intron
EC_overexpression	chr5	34,036,120	34,036,146	5.625961765	4.419865404	-	C1QTNF3	ENSG00000082196.20	Proximal intron
EC_overexpression	chr22	37,180,608	37,180,687	3.727176651	3.48629796	-	C1QTNF6	ENSG00000133466.14	3' UTR
EC_parental_WT	chr4	15,132,235	15,132,255	3.36080028	3.696283937	-	C1QTNF7-AS1	ENSG00000249252.5	Distal intron (ncRNA)
EC_overexpression	chr20	3,251,258	3,251,347	10.04627195	3.884847336	-	C20orf194	ENSG00000088854.12	3' UTR
EC_overexpression	chr22	31,945,285	31,945,312	3.327538688	3.806888527	-	C22orf24	ENSG00000128254.16	Noncoding exon
EC_overexpression	chr22	49,597,161	49,597,281	4.384653437	4.48629796	-	C22orf34	ENSG00000188511.12	Distal intron (ncRNA)
EC_overexpression	chr21	41,886,529	41,886,624	6.293204154	4.114329182	-	C2CD2	ENSG00000157617.17	3' UTR
EC_overexpression	chr2	199,928,135	199,928,266	13.02594098	5.026866341	+	C2orf69	ENSG00000178074.6	3' UTR
EC_overexpression	chr3	14,703,642	14,703,655	27.33653353	6.933756937	+	C3orf20	ENSG00000131379.10	Proximal intron
EC_antimir	chr3	88,158,893	88,158,992	3.960877888	4.360424191	+	C3orf38	ENSG00000179021.10	Distal intron (ncRNA)
EC_parental_WT	chr3	112,117,144	112,117,229	3.265242962	3.195170476	+	C3orf52	ENSG00000114529.13	3' UTR
EC_overexpression	chr3	109,119,527	109,119,561	8.02128993	4.889350688	+	C3orf85	ENSG00000241224.8	Distal intron (ncRNA)
EC_overexpression	chr4	37,616,899	37,616,921	5.372733407	4.363281876	+	C4orf19	ENSG00000154274.15	Distal intron
EC_overexpression	chr5	133,956,501	133,956,580	11.22047566	3.236319707	-	C5orf15	ENSG00000113583.8	3' UTR
EC_overexpression	chr5	134,846,480	134,846,503	8.02128993	4.889350688	+	C5orf24	ENSG00000181904.9	5' UTR
EC_antimir	chr5	147,888,224	147,888,319	4.171645377	3.623458597	-	C5orf46	ENSG00000178776.5	Distal intron (ncRNA)
EC_antimir	chr5	135,071,756	135,071,782	3.062507033	3.706589707	+	C5orf66	ENSG00000224186.8	Distal intron (ncRNA)
EC_overexpression_chimeric_mir23a	chr6	24,705,843	24,705,891	3.513453772	3.805525824	-	C6orf62	ENSG00000112308.13	3' UTR
EC_antimir	chr6	36,927,763	36,927,852	6.730318274	3.430813519	+	C6orf89	ENSG00000198663.17	3' UTR
EC_overexpression	chr7	47,802,650	47,802,676	3.841940413	3.9673532	+	C7orf69	ENSG00000136275.10	Distal intron (ncRNA)
EC_parental_WT	chr8	95,678,532	95,678,556	6.513435215	4.530273986	+	C8orf37-AS1	ENSG00000253773.3	Distal intron (ncRNA)
EC_overexpression	chr8	22,604,038	22,604,132	3.727176651	3.48629796	+	C8orf58	ENSG00000241852.10	3' UTR
EC_anitmir_chimeric_mir23a	chr9	69,865,110	69,865,126	7.302183623	8.627358787	+	C9orf135	ENSG00000204711.9	Distal intron
EC_parental_WT	chr9	34,388,618	34,388,642	3.801232704	3.873161699	-	C9orf24	ENSG00000164972.13	Distal intron
EC_overexpression	chr17	51,915,400	51,915,425	4.609921969	4.178857305	-	CA10	ENSG00000154975.14	Distal intron
EC_overexpression	chr8	85,464,024	85,464,047	6.135562494	4.577406681	+	CA2	ENSG00000104267.10	5' UTR
EC_overexpression	chr8	85,460,955	85,460,973	3.495374341	4.196791342	-	CA3-AS1	ENSG00000253549.6	Distal intron (ncRNA)
EC_overexpression	chr17	60,157,975	60,157,997	3.584914585	3.889350688	+	CA4	ENSG00000167434.10	CDS
EC_overexpression	chr8	60,276,228	60,276,253	7.755320693	4.848708703	-	CA8	ENSG00000178538.10	Distal intron
EC_parental_WT_chimeric_mir23a	chr13	49,313,657	49,313,670	4.879192534	7.627234778	-	CAB39L	ENSG00000102547.19	Distal intron
EC_overexpression	chr18	23,155,023	23,155,047	8.17660429	3.965465796	+	CABLES1	ENSG00000134508.12	Distal intron
EC_antimir	chr18	24,159,863	24,160,077	3.847245804	3.230151663	+	CABYR	ENSG00000154040.20	CDS
EC_parental_WT	chr12	2,639,007	2,639,029	3.36080028	3.696283937	+	CACNA1C	ENSG00000151067.22	Distal intron
EC_parental_WT_chimeric_mir23b	chr1	181,624,253	181,624,267	7.187394433	10.20558932	+	CACNA1E	ENSG00000198216.12	Distal intron
EC_overexpression	chr7	82,082,663	82,082,686	9.276708554	3.173707729	-	CACNA2D1	ENSG00000153956.16	Distal intron
EC_overexpression	chr7	82,029,767	82,029,781	3.841940413	3.9673532	+	CACNA2D1-AS1	ENSG00000223770.5	Noncoding exon
EC_parental_WT	chr3	54,253,111	54,253,135	4.033794372	3.927609483	+	CACNA2D3	ENSG00000157445.15	Distal intron
EC_anitmir_chimeric_mir23a	chr3	54,891,168	54,891,183	5.39944876	8.212321288	-	CACNA2D3-AS1	ENSG00000243715.1	Distal intron (ncRNA)
EC_parental_WT	chr12	1,825,334	1,825,358	3.36080028	3.696283937	-	CACNA2D4	ENSG00000151062.15	Distal intron
EC_parental_WT	chr10	18,254,799	18,254,822	3.801232704	3.873161699	+	CACNB2	ENSG00000165995.21	Distal intron
EC_antimir	chr10	118,754,428	118,754,518	3.335531777	3.360424191	-	CACUL1	ENSG00000151893.15	CDS
EC_overexpression	chr3	85,657,183	85,657,194	10.3694808	5.211278782	+	CADM2	ENSG00000175161.13	Distal intron
EC_overexpression	chr1	159,203,041	159,203,116	7.746143187	3.901335459	+	CADM3	ENSG00000162706.13	3' UTR
EC_parental_WT_chimeric_mir23a	chr7	122,565,578	122,565,602	5.773418653	6.457309776	-	CADPS2	ENSG00000081803.16	Distal intron
EC_parental_WT	chr11	14,936,247	14,936,273	5.756704181	3.565039404	+	CALCB	ENSG00000175868.14	Distal intron
EC_overexpression	chr2	187,435,811	187,435,993	10.27490548	3.026866341	-	CALCRL	ENSG00000064989.13	Distal intron
EC_overexpression	chr7	134,926,378	134,926,404	15.97060892	6.196791342	+	CALD1	ENSG00000122786.20	Distal intron
EC_overexpression	chr19	46,610,692	46,610,752	18.72388301	3.00549269	+	CALM3	ENSG00000160014.17	3' UTR
EC_overexpression	chr7	72,032,804	72,032,825	7.6185932	3.9673532	-	CALN1	ENSG00000183166.11	Distal intron
EC_overexpression	chr7	44,252,594	44,252,619	4.098493675	4.041353781	-	CAMK2B	ENSG00000058404.20	Distal intron
EC_overexpression	chr10	73,816,282	73,816,306	6.731217799	4.196791342	-	CAMK2G	ENSG00000148660.20	Distal intron
EC_overexpression	chr3	184,260,653	184,260,678	4.098493675	4.041353781	-	CAMK2N2	ENSG00000163888.4	Proximal intron
EC_overexpression	chr17	3,860,640	3,860,686	3.495374341	4.196791342	-	CAMKK1	ENSG00000004660.15	3' UTR
EC_overexpression	chr2	44,694,650	44,694,664	40.68457339	7.48629796	+	CAMKMT	ENSG00000143919.15	Distal intron
EC_overexpression	chr9	135,811,110	135,811,223	5.871035612	3.274793854	-	CAMSAP1	ENSG00000130559.19	3' UTR
EC_overexpression	chr1	200,852,562	200,852,678	6.276488998	3.348794436	+	CAMSAP2	ENSG00000118200.14	CDS
EC_overexpression	chr1	7,766,514	7,766,646	9.848402182	4.670722531	+	CAMTA1	ENSG00000171735.19	CDS
EC_antimir	chr12	67,314,472	67,314,553	3.074193136	4.038496096	+	CAND1	ENSG00000111530.13	3' UTR
EC_antimir	chr3	12,815,891	12,815,913	4.587095808	4.166021326	+	CAND2	ENSG00000144712.12	CDS
EC_parental_WT	chr17	78,993,579	78,993,583	30.51364604	6.556426274	-	CANT1	ENSG00000171302.17	CDS
EC_overexpression_chimeric_mir23a	chr1	40,064,473	40,064,510	10.26031937	5.69861062	+	CAP1	ENSG00000131236.17	CDS
EC_overexpression	chr6	44,181,728	44,181,808	3.056349947	4.026866341	+	CAPN11	ENSG00000137225.13	Proximal intron
EC_overexpression	chr15	42,363,840	42,363,860	3.069990172	3.719425686	+	CAPN3	ENSG00000092529.25	Distal intron
EC_overexpression_chimeric_mir23a	chr11	34,100,079	34,100,143	3.840656628	3.470341633	+	CAPRIN1	ENSG00000135387.21	3' UTR
EC_anitmir_chimeric_mir23a	chr1	19,398,674	19,398,719	5.004780962	7.212321288	-	CAPZB	ENSG00000077549.19	Distal intron
EC_antimir	chr7	2,970,208	2,970,305	3.960877888	4.360424191	-	CARD11	ENSG00000198286.9	Distal intron
EC_overexpression	chr11	105,252,682	105,252,709	15.97778945	5.806888527	-	CARD18	ENSG00000255501.3	Distal intron
EC_parental_WT	chr19	48,211,159	48,211,338	9.973221671	3.195170476	-	CARD8	ENSG00000105483.18	3' UTR
EC_overexpression	chr2	202,944,102	202,944,116	5.862203906	4.526780608	+	CARF	ENSG00000138380.18	Distal intron
EC_overexpression	chr11	3,032,636	3,032,663	3.584914585	3.889350688	-	CARS1	ENSG00000110619.18	Distal intron
EC_parental_WT	chr6	22,075,045	22,075,049	5.035022656	4.517098571	+	CASC15	ENSG00000272168.8	Distal intron (ncRNA)
EC_parental_WT	chr17	40,162,047	40,162,082	11.42230983	3.873161699	+	CASC3	ENSG00000108349.17	CDS
EC_overexpression_chimeric_mir23a	chr2	201,219,790	201,219,804	3.986793571	5.505965543	+	CASP10	ENSG00000003400.15	3' UTR
EC_overexpression_chimeric_mir23a	chr16	3,145,216	3,145,235	5.29124607	8.090928043	+	CASP16P	ENSG00000228146.8	Noncoding exon
EC_overexpression	chr4	184,628,498	184,628,677	54.51837108	4.114329182	-	CASP3	ENSG00000164305.19	3' UTR
EC_overexpression	chr10	113,730,296	113,730,386	7.09693238	3.48629796	+	CASP7	ENSG00000165806.21	3' UTR
EC_overexpression	chr2	201,260,844	201,260,853	56.62755032	7.533206877	+	CASP8	ENSG00000064012.22	Proximal intron
EC_parental_WT	chr20	56,445,256	56,445,281	3.913724189	4.195170476	+	CASS4	ENSG00000087589.16	Distal intron
EC_overexpression_chimeric_mir23a	chr5	96,766,154	96,766,176	7.157834641	8.505965543	+	CAST	ENSG00000153113.24	5' splice site
EC_overexpression	chr1	10,761,766	10,761,787	3.841940413	3.9673532	-	CASZ1	ENSG00000130940.15	Distal intron
EC_anitmir_chimeric_mir23a	chr11	34,457,034	34,457,058	5.39944876	8.212321288	+	CAT	ENSG00000121691.7	Proximal intron
EC_overexpression_chimeric_mir23b	chr19	38,360,480	38,360,495	10.18754349	11.03759684	+	CATSPERG	ENSG00000099338.23	CDS
EC_overexpression	chr7	116,441,754	116,441,778	4.098493675	4.041353781	+	CAV2	ENSG00000105971.15	Distal intron (ncRNA)
EC_antimir	chr17	42,420,341	42,420,416	3.335531777	3.360424191	-	CAVIN1	ENSG00000177469.13	Distal intron
EC_overexpression_chimeric_mir23a	chr2	191,834,808	191,834,883	6.014007291	4.447071854	-	CAVIN2	ENSG00000168497.5	3' UTR
EC_overexpression	chr11	119,299,623	119,299,665	3.584914585	3.889350688	+	CBL	ENSG00000110395.7	CDS
EC_antimir	chr3	105,658,403	105,658,478	3.074193136	4.038496096	-	CBLB	ENSG00000114423.23	3' UTR
EC_overexpression	chr7	107,758,885	107,758,996	5.630465777	3.529366682	+	CBLL1	ENSG00000105879.12	CDS
EC_overexpression	chr18	72,583,851	72,583,878	10.81358419	5.670722531	-	CBLN2	ENSG00000141668.10	Distal intron
EC_parental_WT	chr12	54,231,843	54,231,869	3.177469789	3.93213607	-	CBX5	ENSG00000094916.16	3' UTR
EC_overexpression	chr1	52,352,571	52,352,739	9.089501207	3.419865404	-	CC2D1B	ENSG00000154222.14	3' UTR
EC_parental_WT_chimeric_mir23a	chr4	15,552,650	15,552,671	6.608076498	8.042272277	+	CC2D2A	ENSG00000048342.17	Proximal intron
EC_overexpression	chr18	59,696,773	59,696,794	3.056349947	4.026866341	-	CCBE1	ENSG00000183287.14	3' splice site
EC_parental_WT	chr18	68,768,352	68,768,381	3.560012726	3.816578171	+	CCDC102B	ENSG00000150636.17	Distal intron
EC_overexpression	chr22	28,788,322	28,788,528	6.221756689	3.004827905	+	CCDC117	ENSG00000159873.10	3' UTR
EC_overexpression	chr7	128,811,708	128,811,717	9.443492464	3.419865404	+	CCDC136	ENSG00000128596.17	3' splice site
EC_anitmir_chimeric_mir23a	chr2	108,872,311	108,872,351	5.39944876	8.212321288	+	CCDC138	ENSG00000163006.12	Distal intron
EC_parental_WT_chimeric_mir23b	chr18	33,101,766	33,101,785	12.20401521	10.94255491	-	CCDC178	ENSG00000166960.16	Distal intron
EC_overexpression_chimeric_mir23a	chr10	114,124,164	114,124,206	5.553552155	5.921003042	-	CCDC186	ENSG00000165813.20	3' UTR
EC_overexpression	chr1	42,464,922	42,464,948	3.633634205	3.111743109	+	CCDC30	ENSG00000186409.18	Distal intron
EC_overexpression	chr17	80,077,867	80,077,894	17.89919607	4.195159117	+	CCDC40	ENSG00000141519.15	Distal intron
EC_antimir	chr10	59,905,706	59,905,768	3.074193136	4.038496096	-	CCDC6	ENSG00000108091.11	Proximal intron
EC_overexpression	chr12	110,889,825	110,889,850	3.495374341	4.196791342	+	CCDC63	ENSG00000173093.13	Distal intron
EC_overexpression	chr7	106,658,819	106,658,902	11.71694766	3.792401087	-	CCDC71L	ENSG00000253276.4	3' UTR
EC_overexpression	chr11	32,713,383	32,713,409	3.069990172	3.719425686	-	CCDC73	ENSG00000186714.12	Distal intron
EC_antimir	chr11	96,353,524	96,353,636	16.71582766	4.497927714	-	CCDC82	ENSG00000149231.15	3' UTR
EC_overexpression	chr14	99,599,368	99,599,385	4.83373659	4.611828842	-	CCDC85C	ENSG00000205476.9	Distal intron
EC_overexpression	chr2	55,410,856	55,410,883	3.069990172	3.719425686	-	CCDC88A	ENSG00000115355.17	Distal intron
EC_overexpression	chr19	47,271,740	47,271,771	13.87265381	5.602068735	+	CCDC9	ENSG00000105321.14	3' UTR
EC_overexpression	chr17	34,257,024	34,257,102	400	3.004382327	+	CCL2	ENSG00000108691.9	3' UTR
EC_overexpression	chr1	85,583,629	85,583,696	80.11745269	3.16852749	+	CCN1	ENSG00000142871.18	3' UTR
EC_overexpression	chr11	69,652,554	69,652,589	80.59861669	3.43452431	+	CCND1	ENSG00000110092.4	3' UTR
EC_overexpression	chr12	4,301,969	4,302,039	8.993020809	3.299884835	+	CCND2	ENSG00000118971.9	3' UTR
EC_overexpression_chimeric_mir23a	chr5	163,443,806	163,443,923	6.574859823	3.833540201	+	CCNG1	ENSG00000113328.19	3' UTR
EC_overexpression	chr4	77,365,558	77,365,585	10.11179742	5.178857305	+	CCNG2	ENSG00000138764.15	Distal intron (ncRNA)
EC_overexpression	chr10	96,059,648	96,059,804	17.36595623	4.259527098	+	CCNJ	ENSG00000107443.16	3' UTR
EC_overexpression	chr5	160,253,334	160,253,414	6.891901992	3.763831935	-	CCNJL	ENSG00000135083.16	CDS
EC_antimir	chr14	99,510,365	99,510,445	3.627977371	3.038496096	+	CCNK	ENSG00000090061.17	CDS
EC_overexpression_chimeric_mir23a	chr3	157,149,850	157,149,897	4.359904034	6.090928043	-	CCNL1	ENSG00000163660.12	CDS
EC_overexpression	chr12	48,692,382	48,692,468	6.194124614	4.933756937	-	CCNT1	ENSG00000129315.11	3' UTR
EC_overexpression	chr2	134,954,689	134,954,788	11.20450769	4.834221263	+	CCNT2	ENSG00000082258.13	3' UTR
EC_overexpression_chimeric_mir23a	chr3	46,368,621	46,368,641	7.157834641	8.505965543	-	CCR5AS	ENSG00000223552.1	Distal intron (ncRNA)
EC_antimir	chr1	229,321,764	229,321,860	3.074193136	4.038496096	-	CCSAP	ENSG00000154429.11	3' UTR
EC_overexpression	chr4	90,396,645	90,396,658	53.5985967	7.872356392	+	CCSER1	ENSG00000184305.15	Distal intron
EC_anitmir_chimeric_mir23a	chr5	10,264,736	10,264,799	4.196136504	4.457433786	+	CCT5	ENSG00000150753.12	CDS
EC_antimir	chr3	112,361,673	112,361,780	4.409508148	4.497927714	+	CD200	ENSG00000091972.18	3' UTR
EC_anitmir_chimeric_mir23a	chr3	112,956,100	112,956,117	5.39944876	8.212321288	-	CD200R1	ENSG00000163606.11	Distal intron
EC_overexpression	chr9	5,467,946	5,468,074	18.22396748	3.638301053	+	CD274	ENSG00000120217.14	3' UTR
EC_overexpression	chr6	47,609,242	47,609,305	3.998733275	3.142343558	+	CD2AP	ENSG00000198087.7	CDS
EC_overexpression	chr17	74,467,643	74,467,665	3.069990172	3.719425686	+	CD300A	ENSG00000167851.15	Distal intron
EC_overexpression	chr17	43,853,866	43,853,890	3.495374341	4.196791342	+	CD300LG	ENSG00000161649.13	CDS
EC_overexpression_chimeric_mir23a	chr1	207,761,248	207,761,253	13.63033913	6.127453919	+	CD46	ENSG00000117335.20	CDS
EC_overexpression_chimeric_mir23a	chr1	207,322,435	207,322,529	5.020611852	3.079700788	+	CD55	ENSG00000196352.16	CDS
EC_overexpression	chr17	7,579,836	7,580,003	40.50663955	4.459825748	+	CD68	ENSG00000129226.14	CDS
EC_overexpression	chr12	9,752,793	9,752,887	3.495374341	4.196791342	-	CD69	ENSG00000110848.8	3' UTR
EC_parental_WT_chimeric_mir23b	chr12	6,238,099	6,238,157	3.909622718	4.066037963	+	CD9	ENSG00000010278.14	3' UTR
EC_overexpression_chimeric_mir23b	chr20	23,079,487	23,079,541	3.219916968	3.437683998	-	CD93	ENSG00000125810.10	3' UTR
EC_parental_WT	chrX	150,776,437	150,776,454	4.033794372	3.927609483	-	CD99L2	ENSG00000102181.21	Proximal intron
EC_parental_WT_chimeric_mir23a	chr15	42,731,129	42,731,142	4.486144748	6.627234778	-	CDAN1	ENSG00000140326.13	5' splice site
EC_overexpression	chr1	100,499,058	100,499,172	4.994719937	3.834221263	+	CDC14A	ENSG00000079335.20	CDS
EC_antimir	chr3	48,157,810	48,157,893	3.074193136	4.038496096	-	CDC25A	ENSG00000164045.12	3' UTR
EC_parental_WT	chr20	3,799,523	3,799,549	7.168099206	4.664575077	+	CDC25B	ENSG00000101224.17	Distal intron
EC_overexpression	chr5	138,331,880	138,331,905	3.069990172	3.719425686	-	CDC25C	ENSG00000158402.20	Distal intron
EC_parental_WT_chimeric_mir23a	chr19	10,394,889	10,394,893	4.190003114	6.042272277	-	CDC37	ENSG00000105401.9	Proximal intron
EC_overexpression	chr9	4,706,072	4,706,364	7.511423198	3.550428297	+	CDC37L1	ENSG00000106993.12	CDS
EC_parental_WT	chr17	73,290,833	73,290,858	4.455427103	4.079612577	-	CDC42EP4	ENSG00000179604.10	Distal intron
EC_antimir	chr5	131,394,281	131,394,374	4.081175285	4.028517802	+	CDC42SE2	ENSG00000158985.13	3' UTR
EC_overexpression_chimeric_mir23a	chr1	193,122,257	193,122,325	5.169863181	4.505965543	+	CDC73	ENSG00000134371.14	CDS
EC_overexpression	chr16	65,045,033	65,045,054	5.862203906	4.526780608	-	CDH11	ENSG00000140937.14	Distal intron
EC_overexpression	chr5	22,252,782	22,252,804	11.28002372	5.727306059	-	CDH12	ENSG00000154162.15	Distal intron
EC_overexpression	chr16	83,788,584	83,788,600	15.97060892	6.196791342	+	CDH13	ENSG00000140945.17	Distal intron
EC_overexpression	chr5	20,464,728	20,464,758	10.3694808	5.211278782	-	CDH18	ENSG00000145526.12	Distal intron
EC_anitmir_chimeric_mir23a	chr18	27,988,544	27,988,644	7.805235699	4.417905422	-	CDH2	ENSG00000170558.10	CDS
EC_anitmir_chimeric_mir23a	chr10	71,543,392	71,543,415	9.222581226	8.949286882	+	CDH23	ENSG00000107736.21	Distal intron
EC_overexpression	chr20	61,498,227	61,498,248	4.098493675	4.041353781	+	CDH4	ENSG00000179242.16	Distal intron
EC_overexpression	chr16	66,403,857	66,403,942	400	3.09259806	+	CDH5	ENSG00000179776.19	3' UTR
EC_anitmir_chimeric_mir23a	chr16	62,034,530	62,034,545	5.39944876	8.212321288	-	CDH8	ENSG00000150394.14	Distal intron
EC_anitmir_chimeric_mir23a	chr5	26,987,798	26,987,816	5.39944876	8.212321288	-	CDH9	ENSG00000113100.10	Proximal intron
EC_antimir	chr1	1,649,508	1,649,609	3.960877888	4.360424191	-	CDK11B	ENSG00000248333.8	CDS
EC_antimir	chr7	39,999,360	39,999,479	4.171645377	3.623458597	+	CDK13	ENSG00000065883.16	CDS
EC_parental_WT	chr7	90,823,548	90,823,572	3.139541067	3.6321536	+	CDK14	ENSG00000058091.17	Distal intron
EC_overexpression	chrX	47,218,514	47,218,537	5.41584762	3.134463185	+	CDK16	ENSG00000102225.16	5' UTR
EC_overexpression_chimeric_mir23a	chr12	96,300,306	96,300,345	3.367689117	4.631496425	-	CDK17	ENSG00000059758.8	CDS
EC_overexpression	chr9	120,525,569	120,525,591	3.056349947	4.026866341	-	CDK5RAP2	ENSG00000136861.18	Proximal intron
EC_overexpression	chr7	92,614,546	92,614,692	14.83660007	3.411530191	-	CDK6	ENSG00000105810.10	3' UTR
EC_overexpression	chr6	21,045,210	21,045,223	14.65968857	5.673621997	+	CDKAL1	ENSG00000145996.11	Distal intron
EC_overexpression	chrX	18,616,814	18,616,836	16.91310333	6.274793854	+	CDKL5	ENSG00000008086.13	Distal intron
EC_overexpression	chr12	12,721,354	12,721,411	63.42738394	4.603215711	+	CDKN1B	ENSG00000111276.11	3' UTR
EC_parental_WT	chr9	21,974,454	21,974,472	3.574036914	3.757684482	-	CDKN2A	ENSG00000147889.17	Proximal intron
EC_overexpression	chr4	183,447,702	183,447,822	4.105496245	3.242987642	+	CDKN2AIP	ENSG00000168564.6	3' UTR
EC_overexpression	chr17	75,003,716	75,003,823	5.28521246	4.727306059	+	CDR2L	ENSG00000109089.7	CDS
EC_overexpression	chr20	5,192,407	5,192,516	17.19917299	3.459825748	+	CDS2	ENSG00000101290.14	3' UTR
EC_parental_WT	chr6	4,896,324	4,896,353	3.36080028	3.696283937	+	CDYL	ENSG00000153046.18	Distal intron
EC_overexpression	chr16	80,765,581	80,765,604	8.812394685	5.004827905	-	CDYL2	ENSG00000166446.15	Distal intron
EC_overexpression	chr8	47,737,173	47,737,334	4.994719937	3.834221263	-	CEBPD	ENSG00000221869.5	CDS
EC_antimir	chr19	33,379,412	33,379,538	3.827276254	3.954517221	+	CEBPG	ENSG00000153879.9	CDS
EC_parental_WT	chr22	17,435,381	17,435,407	3.560012726	3.816578171	+	CECR2	ENSG00000099954.18	Distal intron
EC_overexpression	chr11	47,470,029	47,470,082	48.97363019	4.578661978	-	CELF1	ENSG00000149187.18	3' UTR
EC_overexpression	chr10	10,424,441	10,424,466	4.098493675	4.041353781	-	CELF2-DT	ENSG00000270111.3	Distal intron (ncRNA)
EC_overexpression	chr9	71,684,149	71,684,246	16.47786888	3.223263554	-	CEMIP2	ENSG00000135048.14	3' UTR
EC_overexpression	chr20	3,785,034	3,785,170	16.35773338	3.405377964	-	CENPB	ENSG00000125817.8	CDS
EC_parental_WT	chr1	214,645,278	214,645,302	3.36080028	3.696283937	+	CENPF	ENSG00000117724.13	CDS
EC_overexpression	chr1	3,829,265	3,829,378	3.056349947	4.026866341	-	CEP104	ENSG00000116198.14	CDS
EC_overexpression_chimeric_mir23a	chr17	65,709,187	65,709,207	5.29124607	8.090928043	-	CEP112	ENSG00000154240.17	Distal intron
EC_overexpression	chr6	84,141,488	84,141,512	4.806102711	3.348794436	-	CEP162	ENSG00000135315.12	Distal intron
EC_antimir	chr14	104,870,109	104,870,189	3.074193136	4.038496096	+	CEP170B	ENSG00000099814.16	Distal intron
EC_overexpression_chimeric_mir23a	chr1	179,992,135	179,992,207	10.53322622	6.728357964	+	CEP350	ENSG00000135837.16	CDS
EC_antimir	chr5	649,834	649,914	3.074193136	4.038496096	+	CEP72	ENSG00000112877.8	Distal intron
EC_overexpression	chr6	118,464,969	118,465,096	7.874681422	3.348794436	-	CEP85L	ENSG00000111860.14	3' UTR
EC_overexpression	chr3	101,758,270	101,758,396	4.145464238	3.611828842	+	CEP97	ENSG00000182504.11	CDS
EC_overexpression	chr2	181,656,838	181,656,861	3.327538688	3.806888527	-	CERKL	ENSG00000188452.14	CDS
EC_overexpression	chr15	100,437,820	100,437,839	5.738761643	4.834221263	+	CERS3-AS1	ENSG00000259430.2	Noncoding exon
EC_overexpression	chr5	75,511,751	75,511,772	4.384653437	4.48629796	-	CERT1	ENSG00000113163.17	CDS
EC_overexpression	chr16	55,728,311	55,728,332	3.938362834	4.348794436	+	CES1P2	ENSG00000260765.2	5' splice site (ncRNA)
EC_overexpression_chimeric_mir23a	chr2	119,626,481	119,626,508	8.50196569	7.827893637	+	CFAP221	ENSG00000163075.13	Distal intron
EC_overexpression	chr10	132,913,194	132,913,216	6.950350224	4.719425686	-	CFAP46	ENSG00000171811.14	CDS
EC_overexpression	chrX	36,160,056	36,160,069	11.28002372	5.727306059	+	CFAP47	ENSG00000165164.14	Proximal intron
EC_overexpression_chimeric_mir23a	chr12	96,696,426	96,696,441	5.29124607	8.090928043	+	CFAP54	ENSG00000188596.11	Distal intron
EC_overexpression_chimeric_mir23a	chr16	75,293,867	75,293,986	25.71460024	7.008465883	-	CFDP1	ENSG00000153774.9	CDS
EC_parental_WT	chr2	201,143,638	201,143,679	3.177469789	3.93213607	+	CFLAR	ENSG00000003402.20	Distal intron
EC_overexpression	chr7	117,606,852	117,606,867	400	4.470472992	+	CFTR	ENSG00000001626.16	5' splice site
EC_overexpression	chr3	88,090,851	88,090,865	11.17107877	5.33413553	-	CGGBP1	ENSG00000163320.12	Distal intron
EC_overexpression	chr15	57,516,825	57,516,865	3.056349947	4.026866341	+	CGNL1	ENSG00000128849.10	CDS
EC_overexpression	chr14	54,513,455	54,513,477	4.609921969	4.178857305	+	CGRRF1	ENSG00000100532.12	Distal intron
EC_antimir	chr19	4,434,986	4,435,009	3.062507033	3.706589707	+	CHAF1A	ENSG00000167670.16	Distal intron
EC_antimir	chr13	114,326,122	114,326,215	4.838255373	3.360424191	+	CHAMP1	ENSG00000198824.7	CDS
EC_overexpression	chr7	132,941,028	132,941,053	5.625961765	4.419865404	-	CHCHD3	ENSG00000106554.13	Distal intron
EC_overexpression	chr5	98,856,041	98,856,109	4.145464238	3.611828842	-	CHD1	ENSG00000153922.11	3' UTR
EC_overexpression	chr15	92,939,598	92,939,700	3.998733275	3.142343558	+	CHD2	ENSG00000173575.22	CDS
EC_overexpression	chr17	7,890,934	7,891,014	5.630465777	3.529366682	+	CHD3	ENSG00000170004.17	CDS
EC_antimir	chr20	41,420,577	41,420,627	4.026230189	3.153973313	-	CHD6	ENSG00000124177.15	CDS
EC_overexpression	chr8	60,865,762	60,865,867	48.69477442	6.236319707	+	CHD7	ENSG00000171316.12	CDS
EC_overexpression	chr16	53,314,929	53,315,008	3.31400716	3.348794436	+	CHD9	ENSG00000177200.17	CDS
EC_overexpression	chr19	16,523,076	16,523,251	4.145464238	3.611828842	-	CHERP	ENSG00000085872.15	CDS
EC_parental_WT	chr12	132,850,254	132,850,273	5.790806536	4.697670817	-	CHFR	ENSG00000072609.17	Distal intron
EC_overexpression	chr20	5,922,777	5,922,801	5.862203906	4.526780608	+	CHGB	ENSG00000089199.10	CDS
EC_anitmir_chimeric_mir23a	chr11	68,052,963	68,053,005	5.39944876	8.212321288	-	CHKA	ENSG00000110721.12	3' UTR
EC_overexpression	chr20	33,831,777	33,831,801	3.069990172	3.719425686	+	CHMP4B	ENSG00000101421.4	Distal intron
EC_overexpression	chr8	42,759,372	42,759,398	3.056349947	4.026866341	-	CHRNA6	ENSG00000147434.9	Proximal intron
EC_parental_WT_chimeric_mir23a	chr4	40,335,794	40,335,811	6.608076498	8.042272277	+	CHRNA9	ENSG00000174343.6	3' splice site
EC_parental_WT_chimeric_mir23a	chr15	78,718,920	78,718,933	4.879192534	7.627234778	-	CHRNB4	ENSG00000117971.12	Distal intron (ncRNA)
EC_overexpression	chr12	104,670,543	104,670,670	3.495374341	4.196791342	+	CHST11	ENSG00000171310.11	Distal intron
EC_overexpression_chimeric_mir23b	chr10	124,057,565	124,057,580	12.8299364	11.35952494	-	CHST15	ENSG00000182022.18	Distal intron
EC_overexpression	chr10	72,012,621	72,012,753	8.491769071	5.348794436	+	CHST3	ENSG00000122863.6	3' UTR
EC_overexpression	chr18	26,959,868	26,959,888	4.384653437	4.48629796	-	CHST9	ENSG00000154080.14	Distal intron
EC_overexpression	chr15	101,245,706	101,245,719	10.34776411	5.611828842	-	CHSY1	ENSG00000131873.7	Distal intron
EC_parental_WT_chimeric_mir23a	chr5	130,061,127	130,061,143	4.879192534	7.627234778	+	CHSY3	ENSG00000198108.4	Distal intron
EC_overexpression	chr16	796,786	796,806	3.584914585	3.889350688	+	CHTF18	ENSG00000127586.17	CDS
EC_anitmir_chimeric_mir23a	chr10	100,188,629	100,188,675	4.467252244	6.212321288	-	CHUK	ENSG00000213341.11	3' UTR
EC_overexpression	chr16	57,446,802	57,446,828	7.110424022	3.45639128	-	CIAPIN1	ENSG00000005194.15	Distal intron
EC_overexpression	chr15	78,114,121	78,114,149	16.53639365	5.848708703	-	CIB2	ENSG00000136425.14	Distal intron
EC_overexpression	chr19	42,285,275	42,285,286	12.26859893	5.447346141	+	CIC	ENSG00000079432.7	Distal intron
EC_overexpression	chr16	10,912,743	10,912,771	6.679752944	4.673621997	+	CIITA	ENSG00000179583.19	Distal intron
EC_overexpression	chr6	53,003,886	53,004,138	5.871035612	3.274793854	-	CILK1	ENSG00000112144.16	3' UTR
EC_antimir	chr15	65,197,378	65,197,394	3.960877888	4.360424191	-	CILP	ENSG00000138615.6	CDS
EC_overexpression	chr19	1,260,763	1,260,784	3.069990172	3.719425686	+	CIRBP	ENSG00000099622.14	Distal intron
EC_antimir	chr1	40,861,451	40,861,519	3.61248898	3.09890713	-	CITED4	ENSG00000179862.7	3' UTR
EC_overexpression	chr9	128,180,417	128,180,517	8.609064187	4.026866341	-	CIZ1	ENSG00000148337.21	CDS
EC_parental_WT	chr12	106,250,301	106,250,321	4.935961157	4.172721981	-	CKAP4	ENSG00000136026.14	Distal intron
EC_parental_WT	chr11	46,813,110	46,813,136	3.177469789	3.93213607	-	CKAP5	ENSG00000175216.15	Distal intron
EC_overexpression	chr5	81,244,449	81,244,463	22.58827039	6.670722531	+	CKMT2	ENSG00000131730.16	Proximal intron
EC_overexpression	chr1	86,552,646	86,552,672	5.878751791	4.474313188	+	CLCA4	ENSG00000016602.9	Distal intron
EC_overexpression	chr1	86,609,426	86,609,450	4.098493675	4.041353781	-	CLCA4-AS1	ENSG00000236915.2	Distal intron (ncRNA)
EC_overexpression_chimeric_mir23a	chrX	49,962,645	49,962,666	9.042078334	8.827893637	+	CLCN5	ENSG00000171365.17	Distal intron
EC_overexpression	chr16	1,447,669	1,447,715	4.145464238	3.611828842	-	CLCN7	ENSG00000103249.18	CDS
EC_parental_WT_chimeric_mir23a	chr13	95,476,257	95,476,272	8.354586377	8.364200372	+	CLDN10	ENSG00000134873.10	Distal intron
EC_overexpression	chr7	90,413,950	90,414,027	5.424656946	3.933756937	+	CLDN12	ENSG00000157224.16	3' UTR
EC_overexpression_chimeric_mir23a	chr21	36,559,797	36,559,842	5.29124607	8.090928043	-	CLDN14	ENSG00000159261.12	Distal intron
EC_overexpression	chr3	190,388,220	190,388,244	4.83373659	4.611828842	+	CLDN16	ENSG00000113946.4	5' UTR
EC_overexpression	chr16	11,171,954	11,172,133	5.21639117	3.44190384	+	CLEC16A	ENSG00000038532.16	Distal intron
EC_overexpression	chr16	19,316,705	19,316,734	4.609921969	4.178857305	+	CLEC19A	ENSG00000261210.8	Distal intron
EC_overexpression	chr12	10,070,100	10,070,145	3.31400716	3.348794436	-	CLEC1A	ENSG00000150048.10	3' UTR
EC_overexpression	chr7	74,397,103	74,397,198	3.938362834	4.348794436	+	CLIP2	ENSG00000106665.16	CDS
EC_parental_WT	chr2	29,181,556	29,181,619	4.029665074	3.126918291	+	CLIP4	ENSG00000115295.20	CDS
EC_parental_WT_chimeric_mir23a	chr15	74,629,963	74,629,986	3.951849637	5.627234778	+	CLK3	ENSG00000179335.18	3' UTR
EC_overexpression	chr14	95,222,322	95,222,354	3.998733275	3.142343558	-	CLMN	ENSG00000165959.12	Distal intron
EC_overexpression	chr4	55,433,635	55,433,741	3.495374341	4.196791342	-	CLOCK	ENSG00000134852.15	3' UTR
EC_overexpression_chimeric_mir23a	chr19	44,987,177	44,987,185	84.72190817	8.661243768	+	CLPTM1	ENSG00000104853.16	CDS
EC_anitmir_chimeric_mir23a	chr15	65,152,473	65,152,525	3.806895168	5.212321288	-	CLPX	ENSG00000166855.9	CDS
EC_overexpression	chr3	140,422,499	140,422,524	16.25794552	5.827950143	+	CLSTN2	ENSG00000158258.16	Distal intron
EC_overexpression	chr13	99,845,596	99,845,623	8.549782156	4.9673532	+	CLYBL	ENSG00000125246.15	Distal intron
EC_overexpression	chr16	81,551,008	81,551,124	5.738761643	4.834221263	+	CMIP	ENSG00000153815.16	Distal intron
EC_overexpression	chr3	99,863,010	99,863,020	53.62088148	7.460892673	+	CMSS1	ENSG00000184220.12	Distal intron
EC_overexpression	chr16	66,607,613	66,607,634	3.841940413	3.9673532	+	CMTM3	ENSG00000140931.20	Distal intron
EC_overexpression	chr16	66,615,230	66,615,347	3.633634205	3.111743109	-	CMTM4	ENSG00000183723.13	3' UTR
EC_overexpression_chimeric_mir23a	chr3	32,481,739	32,481,783	4.896863279	7.090928043	+	CMTM7	ENSG00000153551.14	Distal intron (ncRNA)
EC_antimir	chr8	86,910,078	86,910,103	3.317825219	3.794052549	+	CNBD1	ENSG00000176571.12	Distal intron
EC_overexpression	chr20	36,029,045	36,029,061	3.584914585	3.889350688	+	CNBD2	ENSG00000149646.12	Distal intron
EC_parental_WT	chr4	47,942,740	47,942,762	5.356403833	4.302004998	-	CNGA1	ENSG00000198515.15	Proximal intron
EC_parental_WT	chr1	224,480,476	224,480,493	7.700266787	5.069639594	+	CNIH3	ENSG00000143786.8	Distal intron (ncRNA)
EC_overexpression	chr13	52,710,943	52,710,970	10.62660907	5.242987642	-	CNMD	ENSG00000136110.13	Distal intron
EC_overexpression_chimeric_mir23a	chr19	1,038,929	1,039,055	104.3973979	7.188225245	+	CNN2	ENSG00000064666.15	3' UTR
EC_antimir	chr16	58,520,395	58,520,467	4.171645377	3.623458597	-	CNOT1	ENSG00000125107.18	3' UTR
EC_overexpression	chr7	135,438,158	135,438,263	8.347900028	3.670722531	-	CNOT4	ENSG00000080802.18	CDS
EC_overexpression	chr5	180,494,425	180,494,509	10.90609526	3.981062651	+	CNOT6	ENSG00000113300.13	5' UTR
EC_parental_WT	chr4	77,718,124	77,718,254	4.65939707	4.417562897	-	CNOT6L	ENSG00000138767.13	3' UTR
EC_antimir	chr2	218,580,636	218,580,729	4.026230189	3.153973313	+	CNOT9	ENSG00000144580.14	CDS
EC_overexpression	chr1	23,896,284	23,896,299	8.549782156	4.9673532	-	CNR2	ENSG00000188822.8	Distal intron
EC_anitmir_chimeric_mir23a	chr9	17,434,075	17,434,091	5.39944876	8.212321288	+	CNTLN	ENSG00000044459.15	Distal intron
EC_antimir	chr12	41,071,125	41,071,356	11.02413021	3.613480303	+	CNTN1	ENSG00000018236.15	3' UTR
EC_overexpression_chimeric_mir23a	chr11	99,780,847	99,780,863	7.157834641	8.505965543	+	CNTN5	ENSG00000149972.11	Distal intron
EC_overexpression_chimeric_mir23a	chr7	147,041,942	147,041,961	5.29124607	8.090928043	+	CNTNAP2	ENSG00000174469.23	Distal intron
EC_parental_WT_chimeric_mir23a	chr2	124,893,317	124,893,332	8.354586377	8.364200372	+	CNTNAP5	ENSG00000155052.14	Distal intron
EC_overexpression	chr1	234,377,919	234,377,940	4.098267021	3.304388187	+	COA6	ENSG00000168275.16	Distal intron
EC_anitmir_chimeric_mir23a	chr2	164,695,137	164,695,173	4.093573744	5.627358787	-	COBLL1	ENSG00000082438.17	CDS
EC_overexpression	chr17	56,938,877	56,939,001	3.869433062	3.178857305	-	COIL	ENSG00000121058.5	3' UTR
EC_anitmir_chimeric_mir23a	chr6	75,125,154	75,125,217	6.847012454	3.954933445	-	COL12A1	ENSG00000111799.21	CDS
EC_overexpression	chr21	45,437,303	45,437,431	7.511423198	3.550428297	+	COL18A1	ENSG00000182871.16	Distal intron
EC_overexpression	chr6	69,954,453	69,954,484	20.02454558	6.094465117	+	COL19A1	ENSG00000082293.13	Distal intron
EC_overexpression	chr7	94,413,754	94,413,768	12.56933472	4.981062651	+	COL1A2	ENSG00000164692.18	5' splice site
EC_overexpression	chr8	138,748,080	138,748,107	6.408122465	4.626316282	-	COL22A1	ENSG00000169436.17	Distal intron
EC_overexpression	chr5	178,507,337	178,507,349	32.46860182	6.763819805	-	COL23A1	ENSG00000050767.17	Distal intron
EC_overexpression	chr1	86,131,111	86,131,129	3.495374341	4.196791342	-	COL24A1	ENSG00000171502.15	Distal intron
EC_anitmir_chimeric_mir23a	chr4	109,183,530	109,183,546	5.39944876	8.212321288	-	COL25A1	ENSG00000188517.16	Distal intron
EC_parental_WT_chimeric_mir23a	chr7	101,491,867	101,491,884	6.608076498	8.042272277	+	COL26A1	ENSG00000160963.14	Distal intron
EC_overexpression	chr9	114,310,902	114,311,020	14.31469725	4.026866341	+	COL27A1	ENSG00000196739.15	3' UTR
EC_overexpression	chr13	110,230,256	110,230,429	4.806102711	3.348794436	-	COL4A1	ENSG00000187498.16	Distal intron
EC_overexpression	chr13	110,408,733	110,408,823	10.75141523	4.781753843	+	COL4A2	ENSG00000134871.19	Distal intron
EC_overexpression	chr2	227,204,673	227,204,684	83.81101108	8.502599772	+	COL4A3	ENSG00000169031.20	Distal intron
EC_overexpression	chrX	108,696,571	108,696,740	23.9388115	3.043939854	+	COL4A5	ENSG00000188153.14	3' UTR
EC_overexpression	chr9	134,828,276	134,828,569	41.26783954	5.128404367	+	COL5A1	ENSG00000130635.16	Distal intron
EC_overexpression	chr2	189,032,799	189,032,906	400	3.593681495	-	COL5A2	ENSG00000204262.14	3' UTR
EC_overexpression_chimeric_mir23a	chr3	130,269,570	130,269,587	12.84388748	9.313320465	+	COL6A4P2	ENSG00000228252.9	Distal intron (ncRNA)
EC_overexpression_chimeric_mir23a	chr3	99,643,165	99,643,231	6.550379688	5.657968636	+	COL8A1	ENSG00000144810.16	Distal intron
EC_parental_WT	chr6	70,264,079	70,264,104	3.560012726	3.816578171	-	COL9A1	ENSG00000112280.16	Distal intron
EC_overexpression	chr2	3,633,044	3,633,063	10.89295224	5.304388187	+	COLEC11	ENSG00000118004.18	Distal intron
EC_overexpression	chr18	319,446	319,525	3.056349947	4.026866341	-	COLEC12	ENSG00000158270.12	3' UTR
EC_overexpression	chr19	17,582,262	17,582,463	400	3.4687039	+	COLGALT1	ENSG00000130309.11	3' UTR
EC_overexpression	chr1	183,953,098	183,953,113	82.76640315	8.06815384	-	COLGALT2	ENSG00000198756.12	Distal intron
EC_overexpression	chr2	61,902,733	61,902,758	3.327538688	3.806888527	+	COMMD1	ENSG00000173163.10	Distal intron (ncRNA)
EC_parental_WT	chr1	176,072,463	176,072,478	9.242487896	5.310647694	-	COP1	ENSG00000143207.21	Distal intron
EC_overexpression_chimeric_mir23a	chr11	14,469,331	14,469,378	6.85454875	4.406429869	-	COPB1	ENSG00000129083.13	CDS
EC_overexpression	chr8	67,080,806	67,080,822	3.327538688	3.806888527	-	COPS5	ENSG00000121022.14	5' splice site (ncRNA)
EC_overexpression	chr12	108,668,293	108,668,304	10.2092816	4.33413553	-	CORO1C	ENSG00000110880.11	Distal intron
EC_overexpression	chr9	98,166,001	98,166,015	19.7627567	6.076977691	-	CORO2A	ENSG00000106789.13	Distal intron
EC_overexpression	chr17	14,076,827	14,076,958	3.327538688	3.806888527	+	COX10	ENSG00000006695.12	CDS
EC_overexpression	chr17	13,772,092	13,772,108	20.69325554	6.550428297	-	COX10-AS1	ENSG00000236088.10	Distal intron (ncRNA)
EC_overexpression	chr4	46,799,236	46,799,263	3.584914585	3.889350688	-	COX7B2	ENSG00000170516.17	Distal intron
EC_antimir	chr5	86,620,504	86,620,568	8.82676739	3.379015049	+	COX7C	ENSG00000127184.13	3' UTR
EC_overexpression	chr7	130,323,125	130,323,202	3.056349947	4.026866341	+	CPA4	ENSG00000128510.12	3' UTR
EC_overexpression_chimeric_mir23a	chr8	67,456,413	67,456,432	5.29124607	8.090928043	-	CPA6	ENSG00000165078.13	Distal intron
EC_overexpression	chr17	30,465,406	30,465,418	14.30030966	3.526780608	+	CPD	ENSG00000108582.12	3' UTR
EC_parental_WT	chr15	82,665,212	82,665,242	3.801232704	3.873161699	+	CPEB1-AS1	ENSG00000259462.3	Distal intron (ncRNA)
EC_overexpression	chr4	15,068,221	15,068,308	9.479405255	4.142343558	+	CPEB2	ENSG00000137449.16	3' UTR
EC_overexpression	chr10	92,239,878	92,239,906	5.738761643	4.834221263	-	CPEB3	ENSG00000107864.15	CDS
EC_overexpression	chr5	173,956,673	173,956,798	10.79668665	4.299884835	+	CPEB4	ENSG00000113742.14	3' UTR
EC_parental_WT	chr7	121,008,352	121,008,378	3.177469789	3.93213607	+	CPED1	ENSG00000106034.18	Distal intron
EC_parental_WT_chimeric_mir23a	chr3	149,250,516	149,250,534	8.354586377	8.364200372	-	CPHL1P	ENSG00000240216.7	Proximal intron (ncRNA)
EC_overexpression_chimeric_mir23a	chr8	86,559,466	86,559,480	3.700682106	5.090928043	+	CPNE3	ENSG00000085719.13	3' UTR
EC_overexpression	chr3	131,721,384	131,721,396	34.37755303	6.838366759	-	CPNE4	ENSG00000196353.11	Distal intron
EC_overexpression_chimeric_mir23a	chr12	38,725,503	38,725,525	8.50196569	7.827893637	-	CPNE8	ENSG00000139117.14	Distal intron
EC_overexpression	chr2	206,943,094	206,943,110	30.19130934	7.07126046	+	CPO	ENSG00000144410.5	Distal intron
EC_overexpression	chr3	98,579,620	98,579,766	5.424656946	3.933756937	-	CPOX	ENSG00000080819.9	3' UTR
EC_parental_WT	chr16	12,782,422	12,782,444	3.139541067	3.6321536	-	CPPED1	ENSG00000103381.12	Distal intron
EC_overexpression	chr8	97,046,235	97,046,258	4.83373659	4.611828842	+	CPQ	ENSG00000104324.16	Distal intron
EC_overexpression_chimeric_mir23a	chr7	99,457,185	99,457,313	12.61762846	7.184037448	+	CPSF4	ENSG00000160917.15	3' UTR
EC_overexpression	chr11	68,770,889	68,770,915	8.611808892	3.658025141	-	CPT1A	ENSG00000110090.13	Distal intron
EC_parental_WT	chr10	123,888,872	123,888,895	3.574036914	3.757684482	-	CPXM2	ENSG00000121898.13	Distal intron
EC_overexpression_chimeric_mir23a	chr4	8,615,997	8,616,023	18.5956138	9.827893637	+	CPZ	ENSG00000109625.19	Distal intron
EC_overexpression	chr12	93,878,902	93,878,925	3.069990172	3.719425686	+	CRADD	ENSG00000169372.13	Distal intron
EC_overexpression	chr16	1,669,011	1,669,171	4.400042297	3.249258762	+	CRAMP1	ENSG00000007545.16	CDS
EC_parental_WT	chr3	3,150,228	3,150,371	3.913724189	4.195170476	-	CRBN	ENSG00000113851.14	3' UTR
EC_overexpression	chr2	207,601,684	207,601,779	3.998733275	3.142343558	+	CREB1	ENSG00000118260.15	3' UTR
EC_overexpression	chr7	137,962,724	137,962,750	14.65968857	5.673621997	-	CREB3L2	ENSG00000182158.15	Distal intron
EC_overexpression	chr7	28,824,102	28,824,194	3.31400716	3.348794436	+	CREB5	ENSG00000146592.17	3' UTR
EC_overexpression	chr16	3,727,771	3,727,864	9.848402182	4.670722531	-	CREBBP	ENSG00000005339.15	CDS
EC_overexpression	chr5	173,136,540	173,136,691	12.56933472	4.981062651	+	CREBRF	ENSG00000164463.12	3' UTR
EC_overexpression	chr3	9,938,377	9,938,390	10.62660907	5.242987642	+	CRELD1	ENSG00000163703.19	Proximal intron
EC_overexpression	chr7	30,681,995	30,682,021	8.28609787	4.928879052	-	CRHR2	ENSG00000106113.19	CDS
EC_anitmir_chimeric_mir23a	chr2	36,405,210	36,405,262	5.69638109	6.042396287	+	CRIM1	ENSG00000150938.10	Distal intron
EC_overexpression	chr14	105,477,665	105,477,744	7.488170361	4.806888527	+	CRIP2	ENSG00000182809.11	Distal intron
EC_overexpression	chr22	20,918,198	20,918,244	4.568167772	3.727306059	+	CRKL	ENSG00000099942.13	CDS
EC_overexpression	chr4	5,787,612	5,787,625	32.46860182	6.763819805	-	CRMP1	ENSG00000072832.15	Distal intron (ncRNA)
EC_antimir	chr20	20,038,355	20,038,449	3.074193136	4.038496096	-	CRNKL1	ENSG00000101343.15	CDS
EC_overexpression	chr11	45,882,524	45,882,681	20.72248293	5.114329182	+	CRY2	ENSG00000121671.12	3' UTR
EC_parental_WT	chr3	97,874,528	97,874,666	3.60869784	3.310647694	+	CRYBG3	ENSG00000080200.10	CDS
EC_overexpression	chr16	21,251,527	21,251,552	3.841940413	3.9673532	-	CRYM	ENSG00000103316.12	Distal intron
EC_overexpression_chimeric_mir23a	chr21	33,613,557	33,613,591	3.468885021	4.768999948	-	CRYZL1	ENSG00000205758.12	CDS
EC_overexpression_chimeric_mir23b	chr1	109,926,097	109,926,144	7.562898987	10.62255934	+	CSF1	ENSG00000184371.14	3' UTR
EC_parental_WT	chr22	36,939,432	36,939,498	3.60869784	3.310647694	+	CSF2RB	ENSG00000100368.14	3' UTR
EC_overexpression	chr8	19,510,355	19,510,378	4.609921969	4.178857305	-	CSGALNACT1	ENSG00000147408.14	Distal intron
EC_overexpression	chr10	43,184,186	43,184,280	6.618505867	3.164369865	+	CSGALNACT2	ENSG00000169826.8	3' UTR
EC_overexpression	chr8	3,509,784	3,509,807	9.443492464	3.419865404	-	CSMD1	ENSG00000183117.19	Distal intron
EC_overexpression	chr15	64,167,565	64,167,674	5.21639117	3.44190384	-	CSNK1G1	ENSG00000169118.18	3' UTR
EC_parental_WT_chimeric_mir23a	chr19	1,970,622	1,970,647	5.400929644	4.779237871	+	CSNK1G2	ENSG00000133275.16	Distal intron
EC_overexpression_chimeric_mir23a	chr20	482,711	482,788	11.24721165	5.588427703	-	CSNK2A1	ENSG00000101266.19	3' UTR
EC_overexpression_chimeric_mir23a	chr16	58,162,959	58,163,002	5.032828685	5.336040541	-	CSNK2A2	ENSG00000070770.9	3' UTR
EC_antimir	chr3	39,142,752	39,142,891	6.51001552	3.701461109	-	CSRNP1	ENSG00000144655.15	3' UTR
EC_overexpression_chimeric_mir23b	chr12	51,078,480	51,078,513	6.62274731	8.622559341	-	CSRNP2	ENSG00000110925.7	Distal intron
EC_overexpression	chr11	19,218,747	19,218,768	3.069990172	3.719425686	+	CSRP3-AS1	ENSG00000255308.1	Distal intron (ncRNA)
EC_parental_WT_chimeric_mir23a	chr20	23,634,836	23,634,851	4.879192534	7.627234778	-	CST3	ENSG00000101439.9	Proximal intron
EC_parental_WT	chr20	23,877,612	23,877,635	3.574036914	3.757684482	-	CST5	ENSG00000170367.5	CDS
EC_overexpression_chimeric_mir23a	chr11	33,182,885	33,182,901	7.157834641	8.505965543	+	CSTF3-DT	ENSG00000247151.7	Distal intron (ncRNA)
EC_overexpression	chr4	1,227,609	1,227,689	3.727176651	3.48629796	-	CTBP1	ENSG00000159692.16	Distal intron
EC_antimir	chr10	125,104,699	125,104,756	3.074193136	4.038496096	-	CTBP2	ENSG00000175029.17	Distal intron
EC_overexpression	chr3	37,982,993	37,983,091	5.738761643	4.834221263	+	CTDSPL	ENSG00000144677.15	3' UTR
EC_overexpression	chr15	44,524,507	44,524,596	6.135562494	4.577406681	+	CTDSPL2	ENSG00000137770.14	3' UTR
EC_overexpression	chr18	48,859,552	48,859,694	3.938362834	4.348794436	+	CTIF	ENSG00000134030.14	CDS
EC_antimir	chr5	138,837,559	138,837,612	4.171645377	3.623458597	+	CTNNA1	ENSG00000044115.21	Distal intron
EC_overexpression	chr2	80,493,457	80,493,471	6.194124614	4.933756937	+	CTNNA2	ENSG00000066032.18	Distal intron
EC_overexpression	chr10	66,218,612	66,218,630	26.4926795	6.487610011	-	CTNNA3	ENSG00000183230.17	Distal intron
EC_overexpression	chr3	41,196,149	41,196,162	5.119012839	4.304388187	+	CTNNB1	ENSG00000168036.18	Proximal intron
EC_antimir	chr1	9,850,728	9,850,777	3.572796859	3.876514709	-	CTNNBIP1	ENSG00000178585.15	CDS
EC_overexpression	chr11	57,803,067	57,803,091	4.864753779	4.242987642	+	CTNND1	ENSG00000198561.15	Distal intron
EC_parental_WT_chimeric_mir23a	chr5	11,062,392	11,062,406	4.879192534	7.627234778	-	CTNND2	ENSG00000169862.19	Distal intron
EC_parental_WT_chimeric_mir23a	chr1	41,011,811	41,011,824	9.908105932	6.527699104	+	CTPS1	ENSG00000171793.16	3' UTR
EC_overexpression	chr11	10,771,544	10,771,617	12.89245087	3.384418346	+	CTR9	ENSG00000198730.9	CDS
EC_overexpression_chimeric_mir23a	chr11	88,309,171	88,309,248	12.09724542	4.373515247	-	CTSC	ENSG00000109861.16	CDS
EC_overexpression	chr1	112,455,939	112,456,078	15.11914641	3.054347077	+	CTTNBP2NL	ENSG00000143079.15	CDS
EC_overexpression	chr2	224,479,617	224,479,637	4.864753779	4.242987642	-	CUL3	ENSG00000036257.13	Distal intron
EC_overexpression	chr13	113,232,063	113,232,160	6.293204154	4.114329182	+	CUL4A	ENSG00000139842.15	Distal intron
EC_antimir	chrX	120,534,480	120,534,571	4.026230189	3.153973313	-	CUL4B	ENSG00000158290.18	CDS
EC_overexpression	chr7	102,250,147	102,250,296	17.03924866	3.348794436	+	CUX1	ENSG00000257923.11	3' UTR
EC_overexpression	chr11	107,434,764	107,434,788	4.35449982	4.111743109	-	CWF19L2	ENSG00000152404.15	Distal intron
EC_overexpression	chr4	74,097,686	74,097,715	18.28345413	3.408724847	-	CXCL2	ENSG00000081041.9	3' UTR
EC_overexpression_chimeric_mir23a	chr4	73,742,565	73,742,635	4.836285967	4.242931137	+	CXCL8	ENSG00000169429.11	3' UTR
EC_parental_WT	chr5	139,659,165	139,659,189	3.574036914	3.757684482	+	CXXC5	ENSG00000171604.12	Distal intron
EC_antimir	chr1	109,496,863	109,497,093	4.598741835	3.407029425	+	CYB561D1	ENSG00000174151.15	3' UTR
EC_overexpression	chr22	42,644,742	42,644,757	23.53678899	6.727306059	-	CYB5R3	ENSG00000100243.21	Distal intron
EC_parental_WT_chimeric_mir23a	chr16	88,643,504	88,643,507	6.710404136	4.390195581	-	CYBA	ENSG00000051523.11	CDS
EC_overexpression	chr19	40,848,948	40,849,052	4.105496245	3.242987642	-	CYP2A6	ENSG00000255974.8	Proximal intron
EC_overexpression	chr2	16,556,449	16,556,522	3.056349947	4.026866341	-	CYRIA	ENSG00000197872.11	Distal intron
EC_antimir	chr8	129,841,504	129,841,612	6.342964045	3.750983827	-	CYRIB	ENSG00000153310.19	3' UTR
EC_overexpression	chr17	78,674,764	78,674,817	3.633634205	3.111743109	-	CYTH1	ENSG00000108669.16	3' UTR
EC_antimir	chr21	26,537,548	26,537,573	3.827276254	3.954517221	-	CYYR1	ENSG00000166265.13	Distal intron
EC_overexpression	chr14	59,370,187	59,370,288	7.317846527	3.834221263	+	DAAM1	ENSG00000100592.16	3' UTR
EC_overexpression	chr1	57,473,743	57,473,768	5.372733407	4.363281876	-	DAB1	ENSG00000173406.15	Distal intron (ncRNA)
EC_overexpression	chr9	121,590,237	121,590,264	11.996477	5.419865404	+	DAB2IP	ENSG00000136848.17	Distal intron
EC_overexpression	chr13	71,475,951	71,475,962	28.69558876	6.589790406	-	DACH1	ENSG00000276644.5	Proximal intron
EC_parental_WT	chrX	86,338,615	86,338,628	3.801232704	3.873161699	+	DACH2	ENSG00000126733.21	Distal intron
EC_antimir	chr11	61,702,107	61,702,163	3.074193136	4.038496096	+	DAGLA	ENSG00000134780.10	Distal intron
EC_antimir	chr7	6,444,071	6,444,084	3.572796859	3.876514709	-	DAGLB	ENSG00000164535.15	Distal intron
EC_overexpression	chr5	10,725,077	10,725,092	105.4646565	7.853414828	-	DAP	ENSG00000112977.16	Distal intron
EC_overexpression	chr9	87,668,623	87,668,635	35.21626231	5.401249726	+	DAPK1	ENSG00000196730.13	CDS
EC_parental_WT	chr19	1,413,423	1,413,576	3.265242962	3.195170476	+	DAZAP1	ENSG00000071626.17	Distal intron
EC_overexpression	chr7	87,907,731	87,907,870	3.495374341	4.196791342	+	DBF4	ENSG00000006634.8	CDS
EC_parental_WT	chr9	133,655,412	133,655,436	4.25303297	3.2171161	-	DBH-AS1	ENSG00000225756.1	Noncoding exon
EC_parental_WT	chr3	51,397,269	51,397,290	3.177469789	3.93213607	-	DCAF1	ENSG00000145041.15	Proximal intron
EC_parental_WT_chimeric_mir23a	chr14	69,096,329	69,096,345	4.190003114	6.042272277	-	DCAF5	ENSG00000139990.18	Distal intron
EC_parental_WT_chimeric_mir23a	chrX	27,735,843	27,735,858	8.354586377	8.364200372	+	DCAF8L2	ENSG00000189186.10	Distal intron
EC_overexpression	chr6	117,549,598	117,549,744	27.54961231	3.469809837	+	DCBLD1	ENSG00000164465.19	3' UTR
EC_overexpression	chr3	98,797,159	98,797,284	34.06278813	3.228500202	-	DCBLD2	ENSG00000057019.16	3' UTR
EC_overexpression	chr18	52,624,863	52,624,888	11.72285627	5.391851028	+	DCC	ENSG00000187323.12	Distal intron
EC_overexpression	chr11	31,142,796	31,142,807	13.87265381	5.602068735	-	DCDC1	ENSG00000170959.14	Distal intron
EC_overexpression_chimeric_mir23a	chr11	6,639,860	6,639,970	114.4169493	7.044831629	-	DCHS1	ENSG00000166341.8	CDS
EC_overexpression	chr4	154,270,860	154,270,883	16.91310333	6.274793854	-	DCHS2	ENSG00000197410.14	Distal intron
EC_anitmir_chimeric_mir23a	chr13	35,784,159	35,784,180	13.0967118	9.434713709	-	DCLK1	ENSG00000133083.15	Distal intron
EC_overexpression	chr3	53,287,129	53,287,244	6.047950511	3.611828842	-	DCP1A	ENSG00000272886.6	3' UTR
EC_overexpression	chr12	1,952,944	1,953,013	3.056349947	4.026866341	-	DCP1B	ENSG00000151065.14	CDS
EC_overexpression	chr5	112,992,669	112,992,768	32.59372013	6.236319707	+	DCP2	ENSG00000172795.17	CDS
EC_parental_WT	chr4	182,917,147	182,917,172	6.214352392	3.6321536	-	DCTD	ENSG00000129187.14	5' UTR
EC_anitmir_chimeric_mir23a	chr2	74,370,013	74,370,017	11.11635775	7.112785615	-	DCTN1	ENSG00000204843.12	CDS
EC_overexpression	chr13	113,480,582	113,480,593	26.77416497	6.5007854	-	DCUN1D2	ENSG00000150401.15	CDS
EC_overexpression	chr16	20,859,964	20,860,122	17.79827523	3.611828842	-	DCUN1D3	ENSG00000188215.10	CDS
EC_overexpression	chr4	51,913,955	51,914,065	6.221756689	3.004827905	+	DCUN1D4	ENSG00000109184.15	3' UTR
EC_overexpression	chrX	111,410,050	111,410,078	8.812394685	5.004827905	-	DCX	ENSG00000077279.19	CDS
EC_antimir	chr1	85,320,675	85,320,823	26.23314119	3.138031769	-	DDAH1	ENSG00000153904.21	3' UTR
EC_anitmir_chimeric_mir23a	chr11	61,299,512	61,299,571	3.161748885	3.457433786	-	DDB1	ENSG00000167986.14	3' UTR
EC_overexpression_chimeric_mir23a	chr8	38,263,862	38,263,879	9.042078334	8.827893637	+	DDHD2	ENSG00000085788.14	Distal intron (ncRNA)
EC_overexpression	chr1	15,663,379	15,663,476	6.293204154	4.114329182	+	DDI2	ENSG00000197312.12	3' UTR
EC_overexpression	chr10	72,275,419	72,275,546	65.63940659	4.40700905	+	DDIT4	ENSG00000168209.5	3' UTR
EC_overexpression_chimeric_mir23a	chr1	162,670,571	162,670,597	7.157834641	8.505965543	+	DDR2	ENSG00000162733.19	Distal intron
EC_overexpression	chr22	38,506,659	38,506,673	18.97251014	6.023206434	-	DDX17	ENSG00000100201.22	Distal intron (ncRNA)
EC_overexpression_chimeric_mir23a	chr16	70,372,918	70,372,974	4.359904034	6.090928043	+	DDX19A	ENSG00000168872.17	3' UTR
EC_anitmir_chimeric_mir23b	chrX	41,346,374	41,346,405	4.702619909	6.054097648	+	DDX3X	ENSG00000215301.11	CDS
EC_overexpression	chrY	12,919,607	12,919,770	14.83017867	3.114329182	+	DDX3Y	ENSG00000067048.17	3' UTR
EC_overexpression	chr5	134,805,043	134,805,062	3.938362834	4.348794436	+	DDX46	ENSG00000145833.16	Distal intron
EC_overexpression	chr12	12,822,671	12,822,707	23.8557257	4.539604649	+	DDX47	ENSG00000213782.7	CDS
EC_anitmir_chimeric_mir23a	chr17	64,502,443	64,502,508	4.73604123	3.225260344	-	DDX5	ENSG00000108654.15	CDS
EC_antimir	chr6	18,249,681	18,249,836	6.51001552	3.701461109	-	DEK	ENSG00000124795.17	CDS
EC_parental_WT	chr9	123,884,445	123,884,508	3.544236931	4.069639594	-	DENND1A	ENSG00000119522.16	Distal intron
EC_overexpression	chr1	197,505,580	197,505,678	4.83373659	4.611828842	-	DENND1B	ENSG00000213047.13	3' UTR
EC_overexpression	chr11	8,717,761	8,717,885	9.571589808	3.562919241	-	DENND2B	ENSG00000166444.19	CDS
EC_overexpression_chimeric_mir23b	chr15	65,659,637	65,659,694	6.865166526	9.03759684	-	DENND4A	ENSG00000174485.16	3' UTR
EC_antimir	chr11	9,185,817	9,185,975	5.314751488	4.738935814	-	DENND5A	ENSG00000184014.8	Distal intron
EC_antimir	chr12	31,398,174	31,398,310	4.026230189	3.153973313	-	DENND5B	ENSG00000170456.16	CDS
EC_overexpression	chr17	5,473,283	5,473,301	4.384653437	4.48629796	-	DERL2	ENSG00000072849.11	3' UTR
EC_parental_WT	chr2	219,424,356	219,424,380	4.472710709	4.030702976	+	DES	ENSG00000175084.12	Distal intron
EC_overexpression	chrX	70,189,143	70,189,168	10.61338886	5.274014538	+	DGAT2L6	ENSG00000184210.6	Distal intron
EC_parental_WT	chr22	19,036,808	19,036,906	3.265242962	3.195170476	-	DGCR2	ENSG00000070413.20	3' UTR
EC_parental_WT	chr12	55,947,707	55,947,727	3.574036914	3.757684482	+	DGKA	ENSG00000065357.20	Distal intron
EC_overexpression	chr7	14,769,761	14,769,795	7.569129682	5.196791342	-	DGKB	ENSG00000136267.13	Distal intron
EC_overexpression	chr2	233,429,391	233,429,403	13.91796902	3.673621997	+	DGKD	ENSG00000077044.11	Distal intron
EC_antimir	chr13	42,235,491	42,235,583	4.081175285	4.028517802	+	DGKH	ENSG00000102780.17	3' UTR
EC_parental_WT	chr7	137,535,282	137,535,312	5.412216771	4.610207975	-	DGKI	ENSG00000157680.15	Distal intron
EC_overexpression	chr2	73,953,249	73,953,299	8.114062139	4.041353781	+	DGUOK	ENSG00000114956.20	Distal intron
EC_overexpression	chr2	73,953,255	73,953,304	5.878751791	4.474313188	-	DGUOK-AS1	ENSG00000237883.2	Distal intron (ncRNA)
EC_overexpression	chr13	51,768,284	51,768,312	9.882613018	5.550428297	-	DHRS12	ENSG00000102796.11	CDS
EC_overexpression	chr1	12,584,993	12,585,196	19.27399458	6.453131096	-	DHRS3	ENSG00000162496.9	Distal intron
EC_anitmir_chimeric_mir23a	chr4	24,527,710	24,527,720	3.806895168	5.212321288	-	DHX15	ENSG00000109606.13	3' UTR
EC_overexpression_chimeric_mir23a	chr10	125,871,725	125,871,773	6.684509532	7.505965543	-	DHX32	ENSG00000089876.12	Distal intron
EC_overexpression	chr17	5,442,185	5,442,284	4.677522067	3.026866341	-	DHX33	ENSG00000005100.13	3' UTR
EC_antimir	chr20	39,026,231	39,026,253	6.6876614	5.038496096	+	DHX35	ENSG00000101452.15	Distal intron
EC_overexpression	chr12	124,984,969	124,984,986	3.495374341	4.196791342	-	DHX37	ENSG00000150990.8	Distal intron
EC_overexpression_chimeric_mir23a	chr2	38,862,223	38,862,269	5.29124607	8.090928043	-	DHX57	ENSG00000163214.21	CDS
EC_parental_WT_chimeric_mir23a	chr17	43,521,375	43,521,396	5.773418653	6.457309776	+	DHX8	ENSG00000067596.12	CDS
EC_overexpression	chrX	97,601,552	97,601,645	3.31400716	3.348794436	+	DIAPH2	ENSG00000147202.18	3' UTR
EC_parental_WT	chrX	97,601,008	97,601,035	5.162102616	4.2171161	-	DIAPH2-AS1	ENSG00000236256.9	Distal intron (ncRNA)
EC_overexpression	chr13	59,680,990	59,681,016	7.121342595	3.889350688	-	DIAPH3	ENSG00000139734.19	Distal intron
EC_overexpression	chr14	95,103,627	95,103,837	51.60176477	4.644250319	-	DICER1	ENSG00000100697.15	CDS
EC_overexpression_chimeric_mir23a	chr14	80,270,326	80,270,370	4.896863279	7.090928043	-	DIO2	ENSG00000211448.13	Distal intron
EC_antimir	chr12	50,675,434	50,675,448	3.062507033	3.706589707	+	DIP2B	ENSG00000066084.13	CDS
EC_overexpression	chr10	328,250	328,273	9.089501207	3.419865404	-	DIP2C	ENSG00000151240.17	Distal intron
EC_anitmir_chimeric_mir23a	chr9	136,723,790	136,723,862	4.933968302	4.305430692	+	DIPK1B	ENSG00000165716.11	3' UTR
EC_antimir	chr2	217,443,772	217,443,791	3.317825219	3.794052549	-	DIRC3	ENSG00000231672.8	Distal intron (ncRNA)
EC_overexpression	chr2	232,254,844	232,254,869	43.72095049	5.681357645	+	DIS3L2	ENSG00000144535.20	Distal intron
EC_overexpression	chr1	231,899,106	231,899,129	5.119012839	4.304388187	+	DISC1	ENSG00000162946.23	Distal intron
EC_antimir	chr11	112,020,023	112,020,147	9.365240681	3.185337484	+	DIXDC1	ENSG00000150764.14	3' UTR
EC_anitmir_chimeric_mir23a	chr4	107,003,364	107,003,397	7.302183623	8.627358787	-	DKK2	ENSG00000155011.9	Distal intron
EC_overexpression	chr8	13,084,544	13,084,611	3.998733275	3.142343558	-	DLC1	ENSG00000164741.15	3' UTR
EC_overexpression_chimeric_mir23a	chr7	107,920,962	107,921,022	14.75608432	9.505965543	+	DLD	ENSG00000091140.14	3' UTR
EC_overexpression	chr13	50,225,253	50,225,273	3.056349947	4.026866341	+	DLEU1	ENSG00000176124.15	Distal intron (ncRNA)
EC_anitmir_chimeric_mir23a	chr3	197,193,771	197,193,831	10.78438464	6.849751209	-	DLG1	ENSG00000075711.21	Distal intron
EC_overexpression	chr11	83,985,451	83,985,462	11.28002372	5.727306059	-	DLG2	ENSG00000150672.17	Distal intron
EC_parental_WT_chimeric_mir23a	chr11	83,708,187	83,708,200	4.879192534	7.627234778	+	DLG2-AS2	ENSG00000255311.5	Distal intron (ncRNA)
EC_overexpression	chr18	4,334,671	4,334,696	3.327538688	3.806888527	-	DLGAP1	ENSG00000170579.17	Distal intron
EC_anitmir_chimeric_mir23a	chr20	36,499,476	36,499,544	17.92527898	7.501827905	+	DLGAP4	ENSG00000080845.17	3' splice site
EC_overexpression	chr19	39,500,941	39,500,954	8.02128993	4.889350688	+	DLL3	ENSG00000090932.11	Proximal intron
EC_parental_WT	chr7	97,007,866	97,007,888	5.162102616	4.2171161	+	DLX6	ENSG00000006377.11	5' splice site
EC_overexpression	chr7	97,011,581	97,011,599	30.55343534	6.673621997	-	DLX6-AS1	ENSG00000231764.10	Proximal intron (ncRNA)
EC_overexpression	chrX	31,362,592	31,362,617	4.384653437	4.48629796	-	DMD	ENSG00000198947.16	Distal intron
EC_antimir	chr5	119,151,597	119,151,658	5.314751488	4.738935814	+	DMXL1	ENSG00000172869.14	Proximal intron
EC_anitmir_chimeric_mir23a	chr15	55,462,152	55,462,166	5.39944876	8.212321288	-	DNAAF4	ENSG00000256061.7	Distal intron
EC_antimir	chr7	753,590	753,616	4.171645377	3.623458597	+	DNAAF5	ENSG00000164818.16	Distal intron
EC_overexpression_chimeric_mir23a	chr16	46,964,743	46,964,788	3.468885021	4.768999948	-	DNAJA2	ENSG00000069345.12	CDS
EC_overexpression	chr15	78,280,286	78,280,399	3.056349947	4.026866341	+	DNAJA4	ENSG00000140403.12	CDS
EC_anitmir_chimeric_mir23b	chr2	65,501,774	65,501,791	7.274187728	10.30202516	-	DNAJB12P1	ENSG00000237979.1	Noncoding exon
EC_overexpression	chr4	99,897,097	99,897,199	9.691649051	3.219511419	-	DNAJB14	ENSG00000164031.17	3' UTR
EC_overexpression	chr1	78,016,448	78,016,657	30.22295761	3.189804912	+	DNAJB4	ENSG00000162616.9	3' UTR
EC_overexpression	chr9	34,997,722	34,997,797	3.727176651	3.48629796	+	DNAJB5	ENSG00000137094.15	3' UTR
EC_anitmir_chimeric_mir23a	chr7	108,574,230	108,574,288	3.135476934	4.305430692	+	DNAJB9	ENSG00000128590.5	3' UTR
EC_overexpression	chr3	132,491,000	132,491,051	4.568167772	3.727306059	+	DNAJC13	ENSG00000138246.17	CDS
EC_overexpression	chr2	25,019,726	25,019,748	4.384653437	4.48629796	+	DNAJC27-AS1	ENSG00000224165.6	Distal intron (ncRNA)
EC_overexpression	chr14	73,674,288	73,674,312	3.727176651	3.48629796	+	DNAL1	ENSG00000119661.15	Distal intron
EC_overexpression	chr2	229,573,755	229,573,778	3.495374341	4.196791342	-	DNER	ENSG00000187957.8	Distal intron
EC_overexpression	chr11	6,576,506	6,576,516	23.29235294	6.304388187	+	DNHD1	ENSG00000179532.13	Distal intron (ncRNA)
EC_parental_WT	chr19	10,816,527	10,816,553	4.700398574	4.126918291	+	DNM2	ENSG00000079805.17	Distal intron
EC_overexpression	chr10	99,879,849	99,880,021	18.27168681	3.173707729	-	DNMBP	ENSG00000107554.17	CDS
EC_overexpression	chr19	10,133,617	10,133,620	57.92346878	3.603791523	-	DNMT1	ENSG00000130816.16	3' UTR
EC_overexpression	chr2	25,228,417	25,228,604	6.950350224	4.719425686	-	DNMT3A	ENSG00000119772.17	3' UTR
EC_overexpression_chimeric_mir23a	chr1	93,877,246	93,877,261	4.896863279	7.090928043	-	DNTTIP2	ENSG00000067334.14	CDS
EC_overexpression	chr16	30,011,170	30,011,194	3.327538688	3.806888527	-	DOC2A	ENSG00000149927.18	Proximal intron
EC_overexpression	chr10	127,016,897	127,017,036	8.954548317	5.419183764	+	DOCK1	ENSG00000150760.13	Distal intron
EC_parental_WT	chr2	224,919,553	224,919,735	4.28554718	4.310647694	-	DOCK10	ENSG00000135905.19	Distal intron
EC_overexpression	chrX	118,499,339	118,499,364	5.119012839	4.304388187	+	DOCK11	ENSG00000147251.15	Distal intron
EC_overexpression	chr5	169,827,643	169,827,669	5.372733407	4.363281876	+	DOCK2	ENSG00000134516.18	Distal intron
EC_overexpression	chr7	111,735,135	111,735,168	31.35727834	4.147881742	-	DOCK4	ENSG00000128512.23	CDS
EC_antimir	chr7	111,814,370	111,814,396	3.074193136	4.038496096	+	DOCK4-AS1	ENSG00000225572.1	Distal intron (ncRNA)
EC_overexpression	chr8	25,412,274	25,412,333	5.469151011	3.196791342	+	DOCK5	ENSG00000147459.18	3' UTR
EC_overexpression	chr13	98,941,468	98,941,492	4.568167772	3.727306059	-	DOCK9	ENSG00000088387.19	Distal intron
EC_overexpression	chr19	3,491,060	3,491,210	5.630465777	3.529366682	-	DOHH	ENSG00000129932.10	3' UTR
EC_parental_WT	chr18	69,812,439	69,812,462	3.801232704	3.873161699	+	DOK6	ENSG00000206052.11	Distal intron
EC_overexpression	chr19	2,216,609	2,216,750	3.31400716	3.348794436	+	DOT1L	ENSG00000104885.18	CDS
EC_overexpression_chimeric_mir23a	chr11	65,352,471	65,352,484	5.361046745	5.69861062	+	DPF2	ENSG00000133884.10	3' UTR
EC_antimir	chr14	72,742,505	72,742,533	7.568295689	3.991991926	-	DPF3	ENSG00000205683.11	Distal intron
EC_overexpression	chr3	16,260,394	16,260,516	6.359674221	3.304388187	-	DPH3	ENSG00000154813.10	3' UTR
EC_overexpression	chr2	114,492,730	114,492,745	13.60837287	5.577406681	+	DPP10	ENSG00000175497.17	Distal intron
EC_overexpression	chr2	162,011,213	162,011,238	3.727176651	3.48629796	-	DPP4	ENSG00000197635.10	Distal intron
EC_overexpression	chr7	154,893,198	154,893,223	4.384653437	4.48629796	+	DPP6	ENSG00000130226.17	3' UTR
EC_overexpression_chimeric_mir23a	chr15	65,497,778	65,497,795	5.29124607	8.090928043	-	DPP8	ENSG00000074603.19	5' splice site
EC_parental_WT_chimeric_mir23a	chr1	168,717,922	168,717,938	13.65531679	9.042272277	-	DPT	ENSG00000143196.5	Distal intron
EC_overexpression	chr7	34,929,172	34,929,229	5.071180661	3.114329182	-	DPY19L1	ENSG00000173852.15	3' UTR
EC_overexpression	chr1	97,148,661	97,148,681	6.293204154	4.114329182	-	DPYD	ENSG00000188641.14	Distal intron
EC_overexpression	chr8	104,441,620	104,441,646	6.65108755	5.026866341	-	DPYS	ENSG00000147647.13	Distal intron
EC_parental_WT	chr8	26,579,469	26,579,494	3.560012726	3.816578171	+	DPYSL2	ENSG00000092964.18	Distal intron
EC_anitmir_chimeric_mir23a	chr10	132,205,708	132,205,767	6.166527194	6.627358787	+	DPYSL4	ENSG00000151640.13	3' UTR
EC_overexpression	chr15	69,554,216	69,554,241	8.549782156	4.9673532	+	DRAIC	ENSG00000245750.10	Noncoding exon
EC_overexpression	chr3	114,161,735	114,161,749	17.08822725	5.889350688	-	DRD3	ENSG00000151577.13	Distal intron
EC_overexpression_chimeric_mir23a	chr22	31,426,736	31,426,780	8.838280811	6.505965543	+	DRG1	ENSG00000185721.13	CDS
EC_overexpression	chr5	31,419,357	31,419,372	3.069990172	3.719425686	-	DROSHA	ENSG00000113360.16	Distal intron
EC_overexpression	chr21	40,178,569	40,178,582	15.18040948	5.719425686	-	DSCAM	ENSG00000171587.15	Proximal intron
EC_antimir	chr11	117,654,093	117,654,110	6.669303216	4.660786018	-	DSCAML1	ENSG00000177103.15	Distal intron
EC_parental_WT	chr6	116,393,082	116,393,106	4.033794372	3.927609483	+	DSE	ENSG00000111817.19	Distal intron
EC_antimir	chr6	56,579,911	56,579,966	3.074193136	4.038496096	-	DST	ENSG00000151914.20	Distal intron
EC_overexpression	chr15	45,094,256	45,094,276	3.327538688	3.806888527	-	DUOX2	ENSG00000140279.13	CDS
EC_overexpression	chr5	172,768,146	172,768,238	31.59590213	3.151194476	-	DUSP1	ENSG00000120129.6	3' UTR
EC_overexpression	chr12	12,476,898	12,477,053	12.68263816	5.884847336	-	DUSP16	ENSG00000111266.9	CDS
EC_overexpression	chr22	30,662,578	30,662,649	3.727176651	3.48629796	-	DUSP18	ENSG00000167065.13	3' UTR
EC_overexpression	chr6	350,363	350,451	6.047950511	3.611828842	+	DUSP22	ENSG00000112679.14	3' UTR
EC_overexpression	chr1	167,121,634	167,121,643	20.8033022	6.162369182	+	DUSP27	ENSG00000198842.10	Distal intron
EC_parental_WT_chimeric_mir23a	chr17	43,771,489	43,771,505	6.608076498	8.042272277	-	DUSP3	ENSG00000108861.9	Distal intron
EC_overexpression	chr8	29,335,277	29,335,329	9.998828985	3.611828842	-	DUSP4	ENSG00000120875.9	3' UTR
EC_overexpression	chr10	110,511,377	110,511,525	68.95020072	5.274793854	+	DUSP5	ENSG00000138166.6	3' UTR
EC_overexpression	chr3	52,049,456	52,049,558	6.203890736	3.097255669	-	DUSP7	ENSG00000164086.10	3' UTR
EC_antimir	chr17	7,225,489	7,225,584	5.099454656	3.513944629	-	DVL2	ENSG00000004975.12	3' UTR
EC_overexpression	chr3	184,172,115	184,172,199	8.296872051	3.405377964	+	DVL3	ENSG00000161202.20	3' UTR
EC_antimir	chr18	49,045,803	49,045,829	4.334450621	4.09890713	-	DYM	ENSG00000141627.14	Distal intron
EC_anitmir_chimeric_mir23b	chr14	101,983,239	101,983,252	4.642693048	5.980097066	+	DYNC1H1	ENSG00000197102.12	CDS
EC_overexpression	chr17	58,090,266	58,090,448	14.95947677	3.211290912	+	DYNLL2	ENSG00000264364.3	3' UTR
EC_overexpression	chr21	37,512,332	37,512,473	8.042100728	3.026866341	+	DYRK1A	ENSG00000157540.22	CDS
EC_overexpression	chr12	67,658,441	67,658,548	4.400042297	3.249258762	+	DYRK2	ENSG00000127334.11	CDS
EC_overexpression	chr2	71,570,883	71,571,087	27.17513942	5.464271653	+	DYSF	ENSG00000135636.14	Proximal intron
EC_overexpression	chr13	95,581,648	95,581,759	4.098493675	4.041353781	-	DZIP1	ENSG00000134874.18	3' UTR
EC_overexpression	chr6	20,493,238	20,493,387	18.4290953	4.114329182	+	E2F3	ENSG00000112242.15	3' UTR
EC_antimir	chr2	11,445,893	11,446,011	3.61248898	3.09890713	-	E2F6	ENSG00000169016.17	3' UTR
EC_overexpression	chr12	77,023,357	77,023,429	4.568167772	3.727306059	-	E2F7	ENSG00000165891.16	3' UTR
EC_overexpression	chr3	15,442,263	15,442,367	5.630465777	3.529366682	+	EAF1	ENSG00000144597.14	3' UTR
EC_overexpression	chr5	158,972,705	158,972,719	18.44069462	5.986212227	-	EBF1	ENSG00000164330.17	Distal intron
EC_parental_WT	chr13	49,683,589	49,683,613	3.560012726	3.816578171	-	EBPL	ENSG00000123179.14	Distal intron
EC_overexpression_chimeric_mir23a	chr1	21,219,319	21,219,381	8.875390149	3.856872704	-	ECE1	ENSG00000117298.16	3' UTR
EC_overexpression	chr9	111,452,334	111,452,357	3.069990172	3.719425686	-	ECPAS	ENSG00000136813.14	Distal intron
EC_overexpression	chr5	139,452,390	139,452,530	37.31171004	6.419183764	-	ECSCR	ENSG00000249751.4	Distal intron
EC_overexpression	chrX	69,706,810	69,706,836	5.372733407	4.363281876	+	EDA	ENSG00000158813.18	Distal intron
EC_overexpression	chr15	74,631,842	74,631,878	3.056349947	4.026866341	-	EDC3	ENSG00000179151.13	3' UTR
EC_overexpression_chimeric_mir23b	chr5	84,254,147	84,254,210	10.22008267	6.815204419	-	EDIL3	ENSG00000164176.13	CDS
EC_overexpression	chr6	12,296,216	12,296,318	400	3.36729078	+	EDN1	ENSG00000078401.7	3' UTR
EC_overexpression	chr13	77,829,215	77,829,233	3.495374341	4.196791342	+	EDNRB-AS1	ENSG00000225579.2	Proximal intron (ncRNA)
EC_overexpression	chr10	125,752,803	125,752,927	3.938362834	4.348794436	+	EDRF1	ENSG00000107938.18	CDS
EC_antimir	chr12	92,777,933	92,778,011	4.429865395	3.260888517	-	EEA1	ENSG00000102189.17	CDS
EC_overexpression	chr12	19,456,795	19,456,878	3.633634205	3.111743109	-	EEF1A1P4	ENSG00000245205.3	Noncoding exon
EC_overexpression	chr6	8,086,194	8,086,215	4.098267021	3.304388187	-	EEF1E1	ENSG00000124802.12	Distal intron
EC_parental_WT	chr19	3,982,077	3,982,086	8.143427157	3.494650076	-	EEF2	ENSG00000167658.16	3' splice site
EC_parental_WT	chr17	47,351,302	47,351,338	3.139541067	3.6321536	+	EFCAB13	ENSG00000178852.16	Distal intron
EC_overexpression_chimeric_mir23a	chr1	46,707,967	46,708,024	4.420323619	4.69861062	-	EFCAB14	ENSG00000159658.13	CDS
EC_overexpression_chimeric_mir23a	chr2	55,897,815	55,897,830	3.835439268	5.283573121	-	EFEMP1	ENSG00000115380.20	Distal intron
EC_overexpression	chr3	19,943,862	19,943,887	3.327538688	3.806888527	-	EFHB	ENSG00000163576.18	Distal intron
EC_overexpression	chr1	15,429,342	15,429,453	11.36518027	3.38943642	+	EFHD2	ENSG00000142634.13	3' UTR
EC_overexpression	chr1	155,134,337	155,134,528	12.90455167	3.059287819	+	EFNA1	ENSG00000169242.12	3' UTR
EC_overexpression	chr5	107,380,291	107,380,381	6.293204154	4.114329182	-	EFNA5	ENSG00000184349.13	3' UTR
EC_overexpression	chr13	106,492,903	106,493,114	33.17103092	3.432858701	-	EFNB2	ENSG00000125266.8	CDS
EC_antimir	chr8	132,011,665	132,011,762	5.106956555	3.125958937	+	EFR3A	ENSG00000132294.15	3' UTR
EC_overexpression_chimeric_mir23a	chrX	13,599,965	13,599,982	5.29124607	8.090928043	+	EGFL6	ENSG00000198759.12	CDS
EC_overexpression	chr7	55,095,685	55,095,895	7.569129682	5.196791342	+	EGFR	ENSG00000146648.19	Distal intron
EC_overexpression_chimeric_mir23a	chr15	41,966,763	41,966,780	4.896863279	7.090928043	-	EHD4	ENSG00000103966.11	Distal intron
EC_parental_WT	chr3	185,169,915	185,169,941	3.177469789	3.93213607	+	EHHADH-AS1	ENSG00000223358.5	Distal intron (ncRNA)
EC_overexpression	chr9	137,752,981	137,752,994	14.65968857	5.673621997	+	EHMT1	ENSG00000181090.21	Distal intron
EC_overexpression_chimeric_mir23a	chr17	41,691,467	41,691,546	4.970113219	3.768999948	+	EIF1	ENSG00000173812.11	3' UTR
EC_overexpression	chr11	65,998,692	65,998,740	3.841940413	3.9673532	-	EIF1AD	ENSG00000175376.9	CDS
EC_overexpression	chr7	6,040,992	6,041,071	3.602803097	3.026866341	-	EIF2AK1	ENSG00000086232.13	CDS
EC_overexpression	chr2	88,557,283	88,557,339	3.056349947	4.026866341	-	EIF2AK3	ENSG00000172071.14	3' UTR
EC_overexpression	chr3	184,144,155	184,144,225	3.056349947	4.026866341	+	EIF2B5	ENSG00000145191.15	CDS
EC_antimir	chr10	119,050,524	119,050,669	13.17642145	3.553069269	-	EIF3A	ENSG00000107581.13	CDS
EC_overexpression_chimeric_mir23a	chr11	32,595,014	32,595,072	4.896863279	7.090928043	+	EIF3M	ENSG00000149100.13	5' splice site
EC_overexpression	chr2	232,550,726	232,550,746	12.63227145	3.504913638	+	EIF4E2	ENSG00000135930.14	CDS
EC_overexpression	chr3	71,724,914	71,724,927	23.02229633	6.289281294	-	EIF4E3	ENSG00000163412.13	Proximal intron
EC_overexpression	chr10	70,422,147	70,422,251	8.042100728	3.026866341	+	EIF4EBP2	ENSG00000148730.7	3' UTR
EC_overexpression	chr1	20,853,600	20,853,646	3.727176651	3.48629796	-	EIF4G3	ENSG00000075151.20	CDS
EC_overexpression	chr2	99,376,346	99,376,416	6.047950511	3.611828842	+	EIF5B	ENSG00000158417.11	CDS
EC_overexpression	chr1	109,154,869	109,154,892	7.219839004	4.763819805	+	ELAPOR1	ENSG00000116299.17	Distal intron
EC_parental_WT	chr7	86,901,287	86,901,307	3.544236931	4.069639594	-	ELAPOR2	ENSG00000164659.15	Distal intron
EC_overexpression	chr9	23,825,501	23,825,526	5.878751791	4.474313188	-	ELAVL2	ENSG00000107105.15	Proximal intron
EC_overexpression	chr1	50,172,464	50,172,478	74.25049558	4.571174728	+	ELAVL4	ENSG00000162374.18	Distal intron
EC_antimir	chr13	40,942,972	40,943,126	18.44971048	3.185337484	-	ELF1	ENSG00000120690.16	CDS
EC_overexpression	chr4	139,058,528	139,058,616	3.998733275	3.142343558	-	ELF2	ENSG00000109381.20	3' UTR
EC_overexpression	chr1	201,996,001	201,996,026	4.864753779	4.242987642	-	ELF3-AS1	ENSG00000234678.2	Noncoding exon
EC_overexpression	chrX	130,071,122	130,071,199	6.618505867	3.164369865	-	ELF4	ENSG00000102034.17	CDS
EC_overexpression	chrX	47,638,133	47,638,161	3.633634205	3.111743109	-	ELK1	ENSG00000126767.18	CDS
EC_anitmir_chimeric_mir23a	chr12	96,268,597	96,268,658	9.971929206	6.264788708	+	ELK3	ENSG00000111145.8	3' UTR
EC_overexpression	chr19	18,443,425	18,443,564	3.998733275	3.142343558	-	ELL	ENSG00000105656.13	3' UTR
EC_antimir	chr1	158,175,959	158,176,054	3.335531777	3.360424191	-	ELL2P1	ENSG00000227295.2	Noncoding exon
EC_parental_WT	chr7	37,334,579	37,334,603	3.36080028	3.696283937	-	ELMO1	ENSG00000155849.15	Distal intron
EC_antimir	chr20	46,366,660	46,366,778	3.627977371	3.038496096	-	ELMO2	ENSG00000062598.18	3' UTR
EC_overexpression	chr4	140,550,878	140,550,968	3.056349947	4.026866341	+	ELMOD2	ENSG00000179387.10	3' UTR
EC_antimir	chr7	74,068,983	74,069,155	3.062507033	3.706589707	+	ELN	ENSG00000049540.17	3' UTR
EC_overexpression	chr19	11,553,190	11,553,302	4.145464238	3.611828842	-	ELOF1	ENSG00000130165.10	3' UTR
EC_overexpression_chimeric_mir23a	chr6	53,269,120	53,269,211	156.184851	7.921003042	-	ELOVL5	ENSG00000012660.14	CDS
EC_overexpression	chr4	110,049,650	110,049,776	5.791773694	3.026866341	-	ELOVL6	ENSG00000170522.10	3' UTR
EC_overexpression_chimeric_mir23a	chr5	60,761,967	60,762,025	10.93851661	9.090928043	-	ELOVL7	ENSG00000164181.14	Distal intron
EC_parental_WT	chr11	31,690,805	31,690,832	8.33694893	4.845147323	+	ELP4	ENSG00000109911.19	Distal intron
EC_parental_WT_chimeric_mir23a	chr5	50,403,397	50,403,412	6.608076498	8.042272277	-	EMB	ENSG00000170571.12	CDS
EC_overexpression	chr19	50,483,457	50,483,480	9.594466505	5.111743109	+	EMC10	ENSG00000161671.17	3' UTR
EC_overexpression_chimeric_mir23a	chr4	100,809,009	100,809,025	7.157834641	8.505965543	-	EMCN	ENSG00000164035.10	Distal intron (ncRNA)
EC_overexpression	chr12	13,214,945	13,215,089	84.21773526	3.12779525	+	EMP1	ENSG00000134531.10	3' UTR
EC_overexpression	chr11	76,550,094	76,550,215	8.029931552	5.274793854	+	EMSY	ENSG00000158636.16	CDS
EC_parental_WT	chr10	117,486,288	117,486,314	5.162102616	4.2171161	-	EMX2OS	ENSG00000229847.9	Noncoding exon
EC_overexpression_chimeric_mir23a	chr1	225,645,823	225,645,847	10.93851661	9.090928043	-	ENAH	ENSG00000154380.17	Distal intron
EC_antimir	chr11	95,130,841	95,130,921	3.335531777	3.360424191	+	ENDOD1	ENSG00000149218.5	3' UTR
EC_overexpression	chr17	80,437,017	80,437,028	10.81358419	5.670722531	+	ENDOV	ENSG00000173818.17	3' UTR
EC_overexpression	chr12	6,916,151	6,916,176	4.35449982	4.111743109	+	ENO2	ENSG00000111674.9	Proximal intron
EC_parental_WT	chrX	130,884,710	130,884,741	4.472710709	4.030702976	-	ENOX2	ENSG00000165675.16	Distal intron
EC_overexpression	chr4	184,138,676	184,138,706	13.62011098	5.981062651	-	ENPP6	ENSG00000164303.11	Distal intron
EC_overexpression	chr16	5,146,671	5,146,696	16.81314448	5.869172806	-	ENPP7P14	ENSG00000273963.1	Distal intron (ncRNA)
EC_parental_WT_chimeric_mir23a	chr10	95,888,950	95,888,968	8.354586377	8.364200372	-	ENTPD1-AS1	ENSG00000226688.7	Distal intron (ncRNA)
EC_parental_WT_chimeric_mir23a	chr3	40,434,984	40,435,004	4.879192534	7.627234778	-	ENTPD3-AS1	ENSG00000223797.6	Distal intron (ncRNA)
EC_overexpression	chr8	23,429,872	23,429,930	4.677522067	3.026866341	-	ENTPD4	ENSG00000197217.13	3' UTR
EC_overexpression	chr14	73,966,824	73,966,972	3.31400716	3.348794436	-	ENTPD5	ENSG00000187097.12	CDS
EC_overexpression	chr20	25,221,257	25,221,332	8.029931552	5.274793854	+	ENTPD6	ENSG00000197586.13	CDS
EC_overexpression	chr10	99,691,477	99,691,515	3.31400716	3.348794436	+	ENTPD7	ENSG00000198018.7	CDS
EC_overexpression_chimeric_mir23a	chr3	68,987,626	68,987,688	6.023090935	6.505965543	-	EOGT	ENSG00000163378.14	Proximal intron
EC_overexpression	chr22	41,151,901	41,152,008	5.21639117	3.44190384	+	EP300	ENSG00000100393.14	CDS
EC_overexpression	chr12	131,986,531	131,986,664	5.791773694	3.026866341	+	EP400	ENSG00000183495.14	CDS
EC_overexpression	chr1	29,118,630	29,118,821	4.943641026	3.041353781	+	EPB41	ENSG00000159023.21	3' UTR
EC_overexpression	chr20	36,165,728	36,165,753	13.87265381	5.602068735	+	EPB41L1	ENSG00000088367.23	Distal intron
EC_overexpression_chimeric_mir23a	chr6	131,037,036	131,037,062	26.31426623	10.31332046	-	EPB41L2	ENSG00000079819.19	Distal intron
EC_overexpression	chr5	112,164,576	112,164,653	5.738761643	4.834221263	-	EPB41L4A	ENSG00000129595.14	3' UTR
EC_overexpression	chr10	32,269,003	32,269,107	7.928474039	3.611828842	-	EPC1	ENSG00000120616.16	CDS
EC_overexpression	chr18	45,939,055	45,939,083	4.864753779	4.242987642	-	EPG5	ENSG00000152223.15	Distal intron
EC_overexpression	chr1	37,761,708	37,761,731	3.056349947	4.026866341	-	EPHA10	ENSG00000183317.17	CDS
EC_parental_WT	chr1	16,146,717	16,146,731	3.801232704	3.873161699	-	EPHA2	ENSG00000142627.13	Distal intron
EC_overexpression_chimeric_mir23a	chr3	89,242,344	89,242,365	5.29124607	8.090928043	+	EPHA3	ENSG00000044524.11	Distal intron
EC_overexpression	chr2	221,425,835	221,426,081	14.7123774	3.026866341	-	EPHA4	ENSG00000116106.12	CDS
EC_anitmir_chimeric_mir23a	chr4	65,473,273	65,473,332	7.302183623	8.627358787	-	EPHA5	ENSG00000145242.13	Distal intron
EC_overexpression_chimeric_mir23a	chr3	97,162,566	97,162,590	12.84388748	9.313320465	+	EPHA6	ENSG00000080224.17	Distal intron
EC_overexpression	chr3	135,105,320	135,105,325	27.05377403	6.513841552	+	EPHB1	ENSG00000154928.18	Distal intron
EC_overexpression_chimeric_mir23a	chr1	22,921,446	22,921,497	14.06133515	8.505965543	+	EPHB2	ENSG00000133216.16	3' UTR
EC_parental_WT_chimeric_mir23a	chr7	100,824,253	100,824,272	4.190003114	6.042272277	-	EPHB4	ENSG00000196411.10	CDS
EC_parental_WT	chr19	15,231,678	15,231,700	3.560012726	3.816578171	-	EPHX3	ENSG00000105131.8	5' splice site
EC_parental_WT_chimeric_mir23a	chr6	145,653,963	145,653,987	8.354586377	8.364200372	-	EPM2A	ENSG00000112425.16	Distal intron
EC_anitmir_chimeric_mir23a	chr1	220,005,310	220,005,354	3.574532298	4.890393193	-	EPRS1	ENSG00000136628.18	CDS
EC_overexpression_chimeric_mir23a	chr1	51,447,760	51,447,817	4.896863279	7.090928043	-	EPS15	ENSG00000085832.17	Proximal intron
EC_overexpression	chr19	16,374,360	16,374,390	3.056349947	4.026866341	-	EPS15L1	ENSG00000127527.14	Distal intron
EC_antimir	chr12	15,753,285	15,753,323	3.515551956	4.208421097	-	EPS8	ENSG00000151491.14	Distal intron
EC_parental_WT	chr17	39,688,909	39,688,922	4.455427103	4.079612577	+	ERBB2	ENSG00000141736.13	Proximal intron
EC_overexpression	chr2	211,786,714	211,786,729	15.97778945	5.806888527	-	ERBB4	ENSG00000178568.15	Distal intron
EC_antimir	chr5	66,078,942	66,079,103	10.90875523	3.208421097	+	ERBIN	ENSG00000112851.14	3' UTR
EC_overexpression	chr12	1,441,493	1,441,517	15.02935271	6.114329182	+	ERC1	ENSG00000082805.20	Distal intron
EC_overexpression	chr3	55,921,347	55,921,370	5.119012839	4.304388187	-	ERC2	ENSG00000187672.14	Distal intron
EC_overexpression	chr10	49,457,981	49,458,152	16.20472494	3.295355177	-	ERCC6	ENSG00000225830.14	3' UTR
EC_overexpression	chr9	95,877,110	95,877,163	6.950350224	4.719425686	+	ERCC6L2	ENSG00000182150.18	Distal intron
EC_overexpression	chr21	38,638,129	38,638,142	9.07399833	5.041353781	-	ERG	ENSG00000157554.19	Distal intron
EC_parental_WT_chimeric_mir23a	chr8	9,113,740	9,113,754	4.879192534	7.627234778	+	ERI1	ENSG00000104626.15	Distal intron (ncRNA)
EC_overexpression	chr8	673,433	673,586	6.891901992	3.763831935	-	ERICH1	ENSG00000104714.14	CDS
EC_parental_WT	chr8	37,756,418	37,756,483	3.804804641	3.025245475	+	ERLIN2	ENSG00000147475.17	3' UTR
EC_overexpression	chr2	157,325,650	157,325,677	4.864753779	4.242987642	-	ERMN	ENSG00000136541.15	CDS
EC_overexpression	chr17	64,039,696	64,039,784	4.994719937	3.834221263	-	ERN1	ENSG00000178607.16	3' UTR
EC_antimir	chr14	52,640,109	52,640,214	6.31926175	3.360424191	-	ERO1A	ENSG00000197930.13	3' UTR
EC_overexpression	chr1	8,013,122	8,013,172	6.919806581	3.026866341	-	ERRFI1	ENSG00000116285.13	3' UTR
EC_overexpression_chimeric_mir23a	chr11	124,754,637	124,754,702	15.94517636	4.673075528	-	ESAM	ENSG00000149564.12	CDS
EC_overexpression	chr18	21,534,022	21,534,030	10.62660907	5.242987642	-	ESCO1	ENSG00000141446.11	Distal intron
EC_parental_WT	chr6	152,013,784	152,013,810	3.560012726	3.816578171	+	ESR1	ENSG00000091831.24	Distal intron
EC_parental_WT_chimeric_mir23a	chr8	94,699,251	94,699,266	4.879192534	7.627234778	+	ESRP1	ENSG00000104413.18	Distal intron
EC_overexpression	chr14	76,347,408	76,347,433	8.28609787	4.928879052	+	ESRRB	ENSG00000119715.15	Distal intron
EC_overexpression	chr12	22,686,185	22,686,327	7.928474039	3.611828842	+	ETNK1	ENSG00000139163.16	3' UTR
EC_overexpression_chimeric_mir23a	chr1	204,149,348	204,149,365	9.042078334	8.827893637	-	ETNK2	ENSG00000143845.15	Proximal intron
EC_overexpression	chr11	128,461,062	128,461,203	64.12297438	3.611828842	-	ETS1	ENSG00000134954.14	3' UTR
EC_overexpression	chr21	38,824,233	38,824,355	13.15115538	5.933756937	+	ETS2	ENSG00000157557.13	3' UTR
EC_overexpression	chr7	13,904,748	13,904,774	3.31400716	3.348794436	-	ETV1	ENSG00000006468.14	Distal intron
EC_overexpression	chr1	157,125,187	157,125,444	33.88893922	3.848868039	-	ETV3	ENSG00000117036.12	CDS
EC_overexpression	chr17	43,546,717	43,546,741	3.841940413	3.9673532	-	ETV4	ENSG00000175832.13	Distal intron
EC_overexpression	chr3	186,105,895	186,105,906	29.12594167	3.196791342	-	ETV5	ENSG00000244405.8	5' UTR
EC_overexpression	chr12	11,869,752	11,869,870	9.276708554	3.173707729	+	ETV6	ENSG00000139083.11	CDS
EC_anitmir_chimeric_mir23a	chr4	55,883,816	55,883,876	5.914742968	6.305430692	+	EXOC1	ENSG00000090989.18	CDS
EC_overexpression_chimeric_mir23a	chr6	629,859	629,870	3.468885021	4.768999948	-	EXOC2	ENSG00000112685.14	CDS
EC_overexpression	chr7	133,589,364	133,589,387	7.928474039	3.611828842	+	EXOC4	ENSG00000131558.15	Distal intron
EC_parental_WT	chr10	92,901,623	92,901,650	4.472710709	4.030702976	+	EXOC6	ENSG00000138190.17	3' UTR
EC_overexpression_chimeric_mir23a	chr2	72,334,995	72,335,019	4.359904034	6.090928043	-	EXOC6B	ENSG00000144036.16	CDS
EC_parental_WT	chr17	76,121,201	76,121,227	3.560012726	3.816578171	-	EXOC7	ENSG00000182473.22	Proximal intron
EC_overexpression_chimeric_mir23b	chr3	38,523,940	38,523,953	12.28655591	10.35952494	+	EXOG	ENSG00000157036.13	CDS
EC_antimir	chr1	11,081,084	11,081,163	3.074193136	4.038496096	-	EXOSC10	ENSG00000171824.14	CDS
EC_anitmir_chimeric_mir23b	chr8	118,040,923	118,041,006	10.51977438	7.054097648	-	EXT1	ENSG00000182197.12	Distal intron
EC_anitmir_chimeric_mir23a	chr8	28,731,098	28,731,111	5.39944876	8.212321288	+	EXTL3	ENSG00000012232.9	Proximal intron
EC_parental_WT	chr20	47,136,600	47,136,625	3.139541067	3.6321536	+	EYA2	ENSG00000064655.19	Distal intron
EC_overexpression	chr1	28,013,188	28,013,299	7.746143187	3.901335459	-	EYA3	ENSG00000158161.16	CDS
EC_overexpression	chr6	133,478,286	133,478,313	20.21996453	6.518719437	+	EYA4	ENSG00000112319.19	Distal intron
EC_overexpression	chr6	64,588,325	64,588,353	10.72651352	4.391851028	-	EYS	ENSG00000188107.15	Distal intron
EC_anitmir_chimeric_mir23a	chr5	76,735,690	76,735,768	5.118537451	3.854769283	+	F2R	ENSG00000181104.7	3' UTR
EC_overexpression	chr1	46,469,780	46,469,803	5.625961765	4.419865404	+	FAAHP1	ENSG00000232022.7	Distal intron (ncRNA)
EC_overexpression	chr1	2,198,174	2,198,194	3.327538688	3.806888527	-	FAAP20	ENSG00000162585.17	Noncoding exon
EC_overexpression_chimeric_mir23a	chr11	61,875,583	61,875,602	7.157834641	8.505965543	-	FADS3	ENSG00000221968.9	Proximal intron
EC_antimir	chr5	176,508,038	176,508,104	4.026230189	3.153973313	+	FAF2	ENSG00000113194.13	3' UTR
EC_overexpression	chr1	108,600,407	108,600,427	5.28521246	4.727306059	+	FAM102B	ENSG00000162636.16	Proximal intron
EC_overexpression	chr17	73,208,914	73,209,018	3.633634205	3.111743109	-	FAM104A	ENSG00000133193.12	3' UTR
EC_parental_WT_chimeric_mir23a	chr3	58,626,620	58,626,637	6.608076498	8.042272277	-	FAM107A	ENSG00000168309.18	Proximal intron
EC_antimir	chr10	14,521,867	14,521,982	20.9546379	3.318604015	-	FAM107B	ENSG00000065809.13	CDS
EC_overexpression	chr17	49,725,151	49,725,175	3.327538688	3.806888527	-	FAM117A	ENSG00000121104.8	Distal intron
EC_overexpression	chr2	202,672,724	202,672,748	3.327538688	3.806888527	+	FAM117B	ENSG00000138439.12	Distal intron
EC_overexpression	chr22	45,340,385	45,340,458	6.194124614	4.933756937	+	FAM118A	ENSG00000100376.12	CDS
EC_overexpression	chr9	93,452,318	93,452,382	5.21639117	3.44190384	+	FAM120A	ENSG00000048828.17	CDS
EC_parental_WT	chrX	54,158,986	54,159,011	4.033794372	3.927609483	-	FAM120C	ENSG00000184083.12	Proximal intron
EC_antimir	chr13	51,280,345	51,280,375	3.960877888	4.360424191	+	FAM124A	ENSG00000150510.17	3' splice site
EC_overexpression	chr2	224,379,690	224,379,806	16.05023442	3.154811831	-	FAM124B	ENSG00000124019.10	CDS
EC_overexpression	chr2	200,980,258	200,980,353	9.418186713	5.48629796	-	FAM126B	ENSG00000155744.9	3' UTR
EC_parental_WT	chrX	93,685,113	93,685,124	4.033794372	3.927609483	+	FAM133A	ENSG00000179083.6	Distal intron
EC_antimir	chr2	70,296,853	70,296,953	3.335531777	3.360424191	-	FAM136A	ENSG00000035141.8	3' UTR
EC_overexpression	chr5	138,032,793	138,032,803	10.11179742	5.178857305	-	FAM13B	ENSG00000031003.10	5' UTR
EC_overexpression	chr5	80,511,039	80,511,063	3.069990172	3.719425686	+	FAM151B	ENSG00000152380.10	Distal intron
EC_overexpression	chr13	107,337,225	107,337,247	4.098493675	4.041353781	-	FAM155A	ENSG00000204442.4	Distal intron
EC_overexpression	chr10	114,861,976	114,862,026	9.418186713	5.48629796	+	FAM160B1	ENSG00000151553.15	3' UTR
EC_overexpression	chr2	61,833,506	61,833,530	3.495374341	4.196791342	-	FAM161A	ENSG00000170264.13	Distal intron
EC_overexpression	chr8	11,458,273	11,458,302	3.069990172	3.719425686	-	FAM167A	ENSG00000154319.16	Distal intron
EC_overexpression	chr11	73,406,680	73,406,746	5.071180661	3.114329182	-	FAM168A	ENSG00000054965.10	3' UTR
EC_anitmir_chimeric_mir23a	chr2	131,051,578	131,051,617	4.467252244	6.212321288	-	FAM168B	ENSG00000152102.18	3' UTR
EC_parental_WT	chr10	49,150,494	49,150,516	3.36080028	3.696283937	+	FAM170B-AS1	ENSG00000234736.6	Proximal intron (ncRNA)
EC_overexpression	chr10	15,265,312	15,265,439	4.384653437	4.48629796	-	FAM171A1	ENSG00000148468.17	Distal intron
EC_parental_WT	chr15	92,633,992	92,634,017	4.033794372	3.927609483	-	FAM174B	ENSG00000185442.13	Distal intron
EC_overexpression	chr2	96,885,001	96,885,024	3.584914585	3.889350688	-	FAM178B	ENSG00000168754.15	Distal intron
EC_antimir	chr9	69,343,940	69,343,957	3.960877888	4.360424191	+	FAM189A2	ENSG00000135063.19	Distal intron
EC_overexpression	chrX	104,190,476	104,190,609	8.158221456	3.196791342	+	FAM199X	ENSG00000123575.9	3' UTR
EC_overexpression	chr10	118,312,406	118,312,430	6.459812476	3.041353781	-	FAM204A	ENSG00000165669.14	Distal intron
EC_antimir	chr15	52,581,706	52,581,870	6.599404684	3.36955472	-	FAM214A	ENSG00000047346.12	3' UTR
EC_overexpression	chr20	59,944,704	59,944,812	4.145464238	3.611828842	+	FAM217B	ENSG00000196227.11	CDS
EC_overexpression	chr17	28,756,530	28,756,728	45.73221834	4.119975745	-	FAM222B	ENSG00000173065.13	3' UTR
EC_overexpression	chr12	13,083,265	13,083,438	23.0187589	5.249258762	+	FAM234B	ENSG00000084444.14	3' UTR
EC_overexpression	chr19	16,191,339	16,191,344	400	6.049061876	+	FAM32A	ENSG00000105058.12	3' UTR
EC_overexpression	chr21	41,309,126	41,309,148	13.62011098	5.981062651	+	FAM3B	ENSG00000183844.17	Distal intron (ncRNA)
EC_overexpression	chrX	23,076,186	23,076,207	17.03924866	3.348794436	+	FAM3C2	ENSG00000174028.6	Noncoding exon
EC_overexpression	chr7	128,726,291	128,726,315	44.14433211	7.187031236	+	FAM71F1	ENSG00000135248.15	Distal intron
EC_overexpression	chr9	131,259,379	131,259,436	6.65108755	5.026866341	-	FAM78A	ENSG00000126882.13	3' UTR
EC_parental_WT	chr15	59,393,721	59,393,746	4.935961157	4.172721981	+	FAM81A	ENSG00000157470.12	Distal intron
EC_overexpression	chr19	48,614,362	48,614,386	4.864753779	4.242987642	-	FAM83E	ENSG00000105523.3	Proximal intron
EC_parental_WT	chr22	40,043,427	40,043,458	4.257472034	3.980076903	+	FAM83F	ENSG00000133477.17	3' UTR
EC_overexpression	chr17	18,970,729	18,970,825	3.727176651	3.48629796	-	FAM83G	ENSG00000188522.15	3' UTR
EC_overexpression	chr3	75,434,762	75,434,783	10.84812382	3.941818107	-	FAM86DP	ENSG00000244026.6	Noncoding exon
EC_overexpression	chr8	123,794,054	123,794,080	8.114062139	4.041353781	+	FAM91A1	ENSG00000176853.16	Distal intron
EC_antimir	chr2	33,584,763	33,584,895	9.077191531	3.31151459	-	FAM98A	ENSG00000119812.19	CDS
EC_parental_WT	chr9	35,074,437	35,074,463	4.033794372	3.927609483	-	FANCG	ENSG00000221829.10	CDS
EC_anitmir_chimeric_mir23a	chr15	89,316,462	89,316,502	5.004780962	7.212321288	+	FANCI	ENSG00000140525.19	3' UTR
EC_parental_WT	chr11	13,728,866	13,728,884	11.57974035	4.382175347	+	FAR1	ENSG00000197601.13	3' UTR
EC_antimir	chr13	98,432,424	98,432,449	4.171645377	3.623458597	+	FARP1	ENSG00000152767.17	Distal intron
EC_parental_WT	chr2	241,436,359	241,436,371	3.36080028	3.696283937	+	FARP2	ENSG00000006607.14	Proximal intron
EC_overexpression	chr6	5,709,596	5,709,619	3.938362834	4.348794436	+	FARS2	ENSG00000145982.13	Distal intron
EC_overexpression	chr20	3,147,154	3,147,207	3.31400716	3.348794436	-	FASTKD5	ENSG00000215251.4	CDS
EC_overexpression	chr5	151,512,032	151,512,060	3.327538688	3.806888527	-	FAT2	ENSG00000086570.12	Proximal intron
EC_overexpression	chr4	125,491,566	125,491,684	7.09693238	3.48629796	+	FAT4	ENSG00000196159.13	CDS
EC_antimir	chr5	154,822,118	154,822,139	4.409508148	4.497927714	-	FAXDC2	ENSG00000170271.11	Proximal intron
EC_parental_WT	chr17	75,920,829	75,920,858	3.139541067	3.6321536	-	FBF1	ENSG00000188878.19	Proximal intron
EC_antimir	chr2	112,160,550	112,160,758	3.960877888	4.360424191	+	FBLN7	ENSG00000144152.13	Distal intron
EC_overexpression	chr15	48,450,167	48,450,193	8.28609787	4.928879052	-	FBN1	ENSG00000166147.14	Distal intron
EC_overexpression_chimeric_mir23a	chr5	128,408,723	128,408,792	14.35816343	4.505965543	-	FBN2	ENSG00000138829.12	CDS
EC_overexpression	chr19	8,109,310	8,109,332	4.864753779	4.242987642	-	FBN3	ENSG00000142449.13	CDS
EC_overexpression	chr9	94,633,315	94,633,343	3.841940413	3.9673532	-	FBP1	ENSG00000165140.11	Distal intron
EC_overexpression	chr12	132,571,283	132,571,518	10.10806133	3.263905538	+	FBRSL1	ENSG00000112787.13	CDS
EC_overexpression	chr7	103,074,417	103,074,443	6.408122465	4.626316282	-	FBXL13	ENSG00000161040.16	5' UTR
EC_antimir	chr12	1,592,741	1,592,855	3.751027534	3.497927714	-	FBXL14	ENSG00000171823.7	5' splice site
EC_anitmir_chimeric_mir23a	chr16	697,103	697,117	7.302183623	8.627358787	-	FBXL16	ENSG00000127585.12	CDS
EC_parental_WT	chr5	108,117,747	108,117,775	6.551611558	4.858135489	-	FBXL17	ENSG00000145743.17	Distal intron
EC_overexpression	chr16	30,948,589	30,948,733	9.193229245	3.781753843	+	FBXL19	ENSG00000099364.17	3' UTR
EC_overexpression	chr17	39,259,642	39,259,749	4.568167772	3.727306059	-	FBXL20	ENSG00000108306.13	3' UTR
EC_antimir	chr13	77,006,997	77,007,116	3.847245804	3.230151663	-	FBXL3	ENSG00000005812.11	3' UTR
EC_overexpression	chr6	98,945,019	98,945,030	144.2883702	8.293652882	-	FBXL4	ENSG00000112234.9	Distal intron
EC_antimir	chr5	15,919,011	15,919,023	3.515551956	4.208421097	+	FBXL7	ENSG00000183580.10	Distal intron
EC_overexpression	chr9	37,512,220	37,512,406	11.65856488	4.884847336	-	FBXO10	ENSG00000147912.13	3' UTR
EC_overexpression	chr7	100,586,977	100,586,989	12.21458837	5.834221263	+	FBXO24	ENSG00000106336.13	Proximal intron
EC_antimir	chr16	87,329,399	87,329,510	3.335531777	3.360424191	-	FBXO31	ENSG00000103264.18	3' UTR
EC_overexpression	chr14	39,401,507	39,401,677	9.39864033	4.611828842	-	FBXO33	ENSG00000165355.7	CDS
EC_antimir	chr14	55,352,223	55,352,297	3.317825219	3.794052549	+	FBXO34	ENSG00000178974.10	CDS
EC_overexpression	chr19	45,712,823	45,712,899	3.938362834	4.348794436	-	FBXO46	ENSG00000177051.6	CDS
EC_overexpression	chr4	174,263,511	174,263,536	3.584914585	3.889350688	-	FBXO8	ENSG00000164117.14	Proximal intron
EC_parental_WT	chr6	53,062,040	53,062,063	3.139541067	3.6321536	+	FBXO9	ENSG00000112146.16	Distal intron
EC_overexpression	chr4	152,322,885	152,323,057	21.66711737	4.126402015	-	FBXW7	ENSG00000109670.16	CDS
EC_overexpression	chr5	73,088,329	73,088,407	3.938362834	4.348794436	+	FCHO2	ENSG00000157107.14	3' UTR
EC_antimir	chr19	4,792,906	4,792,968	3.074193136	4.038496096	+	FEM1A	ENSG00000141965.5	CDS
EC_overexpression	chr15	68,294,979	68,294,992	60.78409634	8.049234154	+	FEM1B	ENSG00000169018.6	3' UTR
EC_anitmir_chimeric_mir23a	chr5	109,195,275	109,195,328	4.707021518	6.627358787	+	FER	ENSG00000151422.13	3' UTR
EC_anitmir_chimeric_mir23a	chr14	52,881,072	52,881,125	3.685216879	5.042396287	-	FERMT2	ENSG00000073712.15	CDS
EC_overexpression	chr12	32,582,041	32,582,155	3.056349947	4.026866341	+	FGD4	ENSG00000139132.14	CDS
EC_overexpression	chr3	14,943,967	14,943,982	3.31400716	3.348794436	-	FGD5-AS1	ENSG00000225733.6	Noncoding exon
EC_overexpression	chr12	95,080,931	95,081,016	3.327538688	3.806888527	-	FGD6	ENSG00000180263.14	3' UTR
EC_overexpression_chimeric_mir23a	chr5	142,697,954	142,697,975	6.684509532	7.505965543	-	FGF1	ENSG00000113578.18	5' UTR
EC_parental_WT	chrX	138,987,255	138,987,280	3.36080028	3.696283937	-	FGF13	ENSG00000129682.16	Distal intron
EC_overexpression	chr13	101,988,379	101,988,403	7.488170361	4.806888527	-	FGF14	ENSG00000102466.15	Distal intron
EC_overexpression	chr5	171,442,514	171,442,540	3.069990172	3.719425686	+	FGF18	ENSG00000156427.8	Distal intron
EC_overexpression	chr11	69,700,571	69,700,599	4.098493675	4.041353781	-	FGF19	ENSG00000162344.4	Distal intron
EC_antimir	chr4	80,286,759	80,286,852	8.533414095	3.089122169	+	FGF5	ENSG00000138675.16	3' UTR
EC_parental_WT	chr10	101,773,493	101,773,520	3.574036914	3.757684482	-	FGF8	ENSG00000107831.13	Distal intron
EC_parental_WT	chr10	121,521,583	121,521,602	4.472710709	4.030702976	-	FGFR2	ENSG00000066468.23	Distal intron
EC_overexpression	chr4	1,025,610	1,025,749	31.95904183	3.865585434	+	FGFRL1	ENSG00000127418.15	3' UTR
EC_overexpression	chr1	59,605,389	59,605,413	3.327538688	3.806888527	+	FGGY	ENSG00000172456.18	Distal intron
EC_overexpression	chr1	15,328,478	15,328,497	3.056349947	4.026866341	+	FHAD1	ENSG00000142621.19	5' splice site
EC_overexpression	chr3	61,150,765	61,150,791	5.119012839	4.304388187	-	FHIT	ENSG00000189283.10	Distal intron
EC_overexpression	chr18	36,561,431	36,561,464	5.119012839	4.304388187	+	FHOD3	ENSG00000134775.15	Distal intron
EC_antimir	chr12	108,520,148	108,520,354	4.171645377	3.623458597	+	FICD	ENSG00000198855.7	3' UTR
EC_overexpression	chr2	163,609,985	163,610,073	7.109472517	5.114329182	-	FIGN	ENSG00000182263.14	CDS
EC_overexpression	chr12	51,817,964	51,818,068	11.23852202	4.348794436	-	FIGNL2	ENSG00000261308.2	3' UTR
EC_antimir	chr6	75,313,241	75,313,364	3.074193136	4.038496096	-	FILIP1	ENSG00000118407.15	CDS
EC_overexpression	chr3	99,850,557	99,850,588	4.994719937	3.834221263	-	FILIP1L	ENSG00000168386.18	CDS
EC_antimir	chr7	30,011,642	30,011,730	3.751027534	3.497927714	-	FKBP14	ENSG00000106080.11	3' UTR
EC_overexpression	chr17	17,213,603	17,213,718	3.727176651	3.48629796	-	FLCN	ENSG00000154803.13	CDS
EC_parental_WT	chr1	152,286,579	152,286,602	4.935961157	4.172721981	+	FLG-AS1	ENSG00000237975.7	Distal intron (ncRNA)
EC_parental_WT_chimeric_mir23a	chr7	132,691,521	132,691,536	4.879192534	7.627234778	+	FLJ40288	ENSG00000183470.9	Distal intron (ncRNA)
EC_overexpression_chimeric_mir23b	chrX	154,359,088	154,359,146	3.801650877	3.960781243	-	FLNA	ENSG00000196924.18	CDS
EC_antimir	chr3	58,124,874	58,124,898	5.851869836	3.209090048	+	FLNB	ENSG00000136068.15	Proximal intron
EC_anitmir_chimeric_mir23a	chr14	85,617,028	85,617,045	3.941935532	5.404966366	+	FLRT2	ENSG00000185070.11	Distal intron
EC_overexpression_chimeric_mir23a	chr13	28,321,462	28,321,502	7.916684468	5.768999948	-	FLT1	ENSG00000102755.12	CDS
EC_parental_WT	chr14	75,584,054	75,584,076	3.801232704	3.873161699	+	FLVCR2	ENSG00000119686.10	Distal intron
EC_antimir	chr12	49,637,403	49,637,515	7.213951966	4.286423609	-	FMNL3	ENSG00000161791.14	3' UTR
EC_parental_WT_chimeric_mir23b	chr9	129,945,038	129,945,042	9.686829474	10.62062681	-	FNBP1	ENSG00000187239.17	Distal intron
EC_overexpression_chimeric_mir23a	chr1	93,488,411	93,488,426	4.896863279	7.090928043	+	FNBP1L	ENSG00000137942.16	Distal intron
EC_overexpression_chimeric_mir23a	chr11	47,725,737	47,725,799	4.420323619	4.69861062	-	FNBP4	ENSG00000109920.13	Distal intron
EC_overexpression	chr6	159,172,885	159,172,906	3.584914585	3.889350688	+	FNDC1	ENSG00000164694.17	Distal intron
EC_antimir	chr13	49,207,844	49,207,941	4.838255373	3.360424191	+	FNDC3A	ENSG00000102531.16	3' UTR
EC_antimir	chr3	172,399,260	172,399,350	24.71023273	3.125958937	+	FNDC3B	ENSG00000075420.13	3' UTR
EC_overexpression	chr5	131,643,430	131,643,549	4.806102711	3.348794436	-	FNIP1	ENSG00000217128.12	3' UTR
EC_overexpression	chr4	158,907,011	158,907,078	7.171399904	4.274793854	+	FNIP2	ENSG00000052795.13	3' UTR
EC_overexpression	chr4	128,155,669	128,155,731	3.39815645	3.041353781	+	FOSL1P1	ENSG00000248394.1	Noncoding exon
EC_overexpression	chr2	28,416,963	28,417,053	13.48160452	3.577063424	+	FOSL2	ENSG00000075426.12	3' UTR
EC_overexpression	chr15	60,006,282	60,006,305	3.841940413	3.9673532	+	FOXB1	ENSG00000171956.7	3' UTR
EC_parental_WT	chr1	47,438,146	47,438,168	3.139541067	3.6321536	+	FOXD2	ENSG00000186564.6	CDS
EC_overexpression	chr1	42,178,268	42,178,337	4.400042297	3.249258762	-	FOXJ3	ENSG00000198815.9	3' UTR
EC_overexpression	chr7	4,725,196	4,725,219	8.366163661	4.111743109	+	FOXK1	ENSG00000164916.11	Distal intron
EC_antimir	chr2	48,379,030	48,379,140	3.61248898	3.09890713	+	FOXN2	ENSG00000170802.16	3' UTR
EC_overexpression	chr14	89,160,196	89,160,304	5.28521246	4.727306059	-	FOXN3	ENSG00000053254.15	3' UTR
EC_overexpression	chr13	40,631,374	40,631,401	4.098267021	3.304388187	-	FOXO1	ENSG00000150907.10	Distal intron
EC_overexpression	chr6	108,682,396	108,682,520	11.78653537	3.428964785	+	FOXO3	ENSG00000118689.15	3' UTR
EC_overexpression_chimeric_mir23a	chr17	18,667,622	18,667,656	5.29124607	8.090928043	-	FOXO3B	ENSG00000240445.5	3' UTR
EC_overexpression	chr3	70,957,348	70,957,599	19.09666579	3.219511419	-	FOXP1	ENSG00000114861.22	3' UTR
EC_overexpression	chr7	114,469,463	114,469,482	4.098493675	4.041353781	+	FOXP2	ENSG00000128573.26	Distal intron
EC_overexpression	chr6	41,597,787	41,597,878	3.056349947	4.026866341	+	FOXP4	ENSG00000137166.15	CDS
EC_overexpression	chr19	51,781,978	51,781,992	12.68263816	5.884847336	-	FPR1	ENSG00000171051.9	Distal intron
EC_overexpression	chr4	78,151,769	78,151,794	8.503073395	4.48629796	+	FRAS1	ENSG00000138759.19	Distal intron
EC_overexpression	chr10	97,333,301	97,333,555	16.16669686	4.799455845	-	FRAT2	ENSG00000181274.7	3' UTR
EC_overexpression	chr9	83,533,548	83,533,572	4.098493675	4.041353781	-	FRMD3	ENSG00000172159.16	Distal intron
EC_overexpression	chr10	13,975,028	13,975,281	15.77998925	5.274793854	-	FRMD4A	ENSG00000151474.23	Distal intron
EC_overexpression	chr3	69,171,085	69,171,171	5.871035612	3.274793854	-	FRMD4B	ENSG00000114541.15	3' UTR
EC_parental_WT	chr15	43,910,285	43,910,307	4.257472034	3.980076903	-	FRMD5	ENSG00000171877.21	Proximal intron
EC_parental_WT_chimeric_mir23a	chr14	51,728,989	51,729,003	3.177861812	4.457309776	+	FRMD6	ENSG00000139926.16	3' UTR
EC_parental_WT_chimeric_mir23a	chrX	12,616,336	12,616,350	4.879192534	7.627234778	+	FRMPD4	ENSG00000169933.16	Distal intron
EC_overexpression	chr1	99,721,955	99,721,969	3.584914585	3.889350688	-	FRRS1	ENSG00000156869.14	Distal intron
EC_overexpression	chr12	69,574,142	69,574,259	10.29935503	4.727306059	+	FRS2	ENSG00000166225.8	CDS
EC_antimir	chr4	48,515,046	48,515,229	5.847344801	3.038496096	-	FRYL	ENSG00000075539.15	CDS
EC_overexpression	chr2	49,022,471	49,022,495	18.44069462	5.986212227	-	FSHR	ENSG00000170820.12	Distal intron
EC_overexpression	chr3	120,399,961	120,399,962	17.79827523	3.611828842	-	FSTL1	ENSG00000163430.12	3' splice site
EC_antimir	chr21	46,139,449	46,139,475	5.09059905	4.291552208	-	FTCD	ENSG00000160282.14	Distal intron
EC_anitmir_chimeric_mir23a	chr16	53,786,420	53,786,436	5.39944876	8.212321288	+	FTO	ENSG00000140718.21	Distal intron
EC_overexpression	chrX	48,484,519	48,484,550	6.352919968	3.343916551	+	FTSJ1	ENSG00000068438.15	Distal intron
EC_overexpression	chr1	77,947,008	77,947,130	5.791773694	3.026866341	-	FUBP1	ENSG00000162613.17	3' UTR
EC_overexpression	chr19	48,748,484	48,748,557	4.806102711	3.348794436	-	FUT1	ENSG00000174951.11	3' UTR
EC_overexpression	chr8	33,426,611	33,426,637	4.604366826	3.419865404	-	FUT10	ENSG00000172728.16	Distal intron
EC_overexpression	chr11	94,546,539	94,546,651	18.4050727	4.611828842	+	FUT4	ENSG00000196371.3	3' UTR
EC_parental_WT	chr19	35,141,135	35,141,161	3.574036914	3.757684482	+	FXYD1	ENSG00000266964.6	CDS
EC_parental_WT	chr6	111,758,875	111,758,891	14.14363356	5.512571984	-	FYN	ENSG00000010810.17	5' UTR
EC_antimir	chr3	197,779,761	197,780,013	4.409508148	4.497927714	+	FYTTD1	ENSG00000122068.13	Distal intron
EC_anitmir_chimeric_mir23a	chr11	86,945,970	86,946,033	4.201379874	3.739833517	-	FZD4	ENSG00000174804.4	3' UTR
EC_overexpression	chr19	3,529,512	3,529,597	3.495374341	4.196791342	+	FZR1	ENSG00000105325.14	Distal intron
EC_parental_WT	chr14	30,525,319	30,525,343	3.560012726	3.816578171	-	G2E3-AS1	ENSG00000257636.6	Distal intron (ncRNA)
EC_overexpression	chr4	143,469,044	143,469,173	7.109472517	5.114329182	+	GAB1	ENSG00000109458.8	CDS
EC_overexpression	chr11	78,221,673	78,221,780	8.042100728	3.026866341	-	GAB2	ENSG00000033327.13	CDS
EC_overexpression	chr9	98,551,086	98,551,097	22.26316417	5.319338528	-	GABBR2	ENSG00000136928.7	Distal intron
EC_overexpression	chr4	46,359,516	46,359,537	5.28521246	4.727306059	-	GABRA2	ENSG00000151834.16	Distal intron
EC_parental_WT	chr4	47,367,686	47,367,703	12.74279533	5.739490992	+	GABRB1	ENSG00000163288.14	Distal intron
EC_overexpression_chimeric_mir23a	chr5	161,400,501	161,400,522	7.157834641	8.505965543	-	GABRB2	ENSG00000145864.14	Distal intron
EC_overexpression	chr15	26,835,767	26,835,794	3.069990172	3.719425686	-	GABRB3	ENSG00000166206.15	Distal intron
EC_parental_WT	chr15	27,400,716	27,400,739	3.139541067	3.6321536	+	GABRG3	ENSG00000182256.13	Distal intron
EC_overexpression	chr3	30,855,912	30,855,941	3.584914585	3.889350688	-	GADL1	ENSG00000144644.14	Distal intron
EC_overexpression_chimeric_mir23a	chr18	35,709,617	35,709,685	283.4395338	8.099340283	+	GALNT1	ENSG00000141429.13	CDS
EC_overexpression	chr3	16,202,071	16,202,094	4.35449982	4.111743109	+	GALNT15	ENSG00000131386.19	Distal intron
EC_overexpression	chr7	71,363,706	71,363,732	6.135562494	4.577406681	+	GALNT17	ENSG00000185274.12	Distal intron
EC_overexpression	chr12	132,265,387	132,265,412	3.841940413	3.9673532	-	GALNT9	ENSG00000182870.13	Distal intron
EC_overexpression	chr7	152,002,789	152,002,801	11.74703829	5.781753843	+	GALNTL5	ENSG00000106648.14	CDS
EC_overexpression	chr4	173,011,460	173,011,485	3.056349947	4.026866341	+	GALNTL6	ENSG00000174473.16	Distal intron
EC_overexpression	chr16	81,380,184	81,380,330	5.372733407	4.363281876	+	GAN	ENSG00000261609.8	3' UTR
EC_overexpression_chimeric_mir23a	chr11	22,725,223	22,725,238	5.29124607	8.090928043	+	GAS2	ENSG00000148935.11	Distal intron
EC_overexpression	chr1	173,866,305	173,866,363	400	4.671034202	-	GAS5	ENSG00000234741.8	Noncoding exon
EC_overexpression	chr13	113,859,353	113,859,729	71.31428513	4.750892879	-	GAS6	ENSG00000183087.15	Distal intron
EC_overexpression	chr8	102,807,767	102,807,793	5.372733407	4.363281876	+	GASAL1	ENSG00000253669.4	Noncoding exon
EC_overexpression	chr3	128,479,486	128,479,569	9.04337508	4.08576003	-	GATA2	ENSG00000179348.12	3' UTR
EC_overexpression	chr10	8,066,702	8,066,725	4.384653437	4.48629796	+	GATA3	ENSG00000107485.18	Distal intron
EC_overexpression	chr8	11,705,460	11,705,486	17.62734037	5.419183764	+	GATA4	ENSG00000136574.18	Proximal intron
EC_overexpression	chr18	22,201,741	22,201,863	8.993020809	3.299884835	+	GATA6	ENSG00000141448.11	3' UTR
EC_overexpression	chr4	151,719,237	151,719,259	3.069990172	3.719425686	-	GATB	ENSG00000059691.12	Proximal intron
EC_overexpression	chr9	35,737,006	35,737,121	9.371120849	3.041353781	-	GBA2	ENSG00000070610.14	3' UTR
EC_antimir	chr3	81,535,187	81,535,238	10.20352974	3.275535293	-	GBE1	ENSG00000114480.13	CDS
EC_overexpression	chr2	162,348,877	162,348,902	3.584914585	3.889350688	+	GCA	ENSG00000115271.11	Distal intron
EC_overexpression	chr7	127,581,569	127,581,696	3.633634205	3.111743109	-	GCC1	ENSG00000179562.3	3' UTR
EC_overexpression	chr2	75,672,819	75,672,849	3.841940413	3.9673532	-	GCFC2	ENSG00000005436.14	Distal intron
EC_overexpression	chr9	76,503,579	76,503,723	5.469151011	3.196791342	+	GCNT1	ENSG00000187210.14	CDS
EC_overexpression	chr6	10,522,957	10,522,984	5.119012839	4.304388187	+	GCNT2	ENSG00000111846.18	Distal intron
EC_antimir	chr5	75,025,369	75,025,484	3.335531777	3.360424191	-	GCNT4	ENSG00000176928.7	3' UTR
EC_overexpression	chr1	247,572,145	247,572,170	14.36220887	4.651357206	+	GCSAML	ENSG00000169224.13	Distal intron
EC_overexpression	chr8	74,460,484	74,460,507	3.056349947	4.026866341	+	GDAP1	ENSG00000104381.14	Distal intron
EC_overexpression	chr2	20,671,330	20,671,461	25.97748915	3.283206094	+	GDF7	ENSG00000143869.7	CDS
EC_anitmir_chimeric_mir23b	chrX	154,443,340	154,443,397	7.508498934	7.395134566	+	GDI1	ENSG00000203879.12	3' UTR
EC_overexpression_chimeric_mir23a	chr21	39,397,169	39,397,218	5.032828685	5.336040541	+	GET1	ENSG00000182093.16	3' UTR
EC_overexpression	chr6	13,364,007	13,364,184	7.746143187	3.901335459	-	GFOD1	ENSG00000145990.11	3' UTR
EC_overexpression	chr2	69,322,872	69,323,028	11.63674538	3.274793854	-	GFPT1	ENSG00000198380.13	3' UTR
EC_overexpression	chr10	116,268,123	116,268,138	28.76345065	7.004146264	-	GFRA1	ENSG00000151892.14	Distal intron
EC_overexpression	chr16	23,466,622	23,466,717	4.806102711	3.348794436	-	GGA2	ENSG00000103365.15	3' UTR
EC_overexpression	chr17	75,237,818	75,237,935	9.691649051	3.219511419	-	GGA3	ENSG00000125447.18	3' UTR
EC_overexpression	chr7	100,681,640	100,681,744	22.18756797	4.562919241	-	GIGYF1	ENSG00000146830.10	CDS
EC_overexpression	chr19	14,479,423	14,479,526	5.469151011	3.196791342	-	GIPC1	ENSG00000123159.16	CDS
EC_overexpression	chr12	109,959,880	109,959,961	4.400042297	3.249258762	-	GIT2	ENSG00000139436.21	CDS
EC_anitmir_chimeric_mir23b	chr6	121,448,016	121,448,029	9.538241185	5.641774533	+	GJA1	ENSG00000152661.9	3' UTR
EC_overexpression	chr17	44,830,206	44,830,295	3.602803097	3.026866341	-	GJC1	ENSG00000182963.11	5' UTR
EC_overexpression	chr11	134,276,907	134,276,928	3.069990172	3.719425686	+	GLB1L3	ENSG00000166105.16	Proximal intron
EC_overexpression_chimeric_mir23a	chr15	69,270,811	69,270,863	3.468885021	4.768999948	+	GLCE	ENSG00000138604.10	3' UTR
EC_overexpression	chr9	6,532,464	6,532,484	3.869433062	3.178857305	-	GLDC	ENSG00000178445.10	3' UTR
EC_overexpression	chr7	42,138,306	42,138,335	3.495374341	4.196791342	-	GLI3	ENSG00000106571.14	Distal intron
EC_anitmir_chimeric_mir23a	chr12	75,500,590	75,500,702	10.77680451	5.33785217	+	GLIPR1	ENSG00000139278.10	3' UTR
EC_overexpression	chr12	75,425,752	75,425,784	8.02128993	4.889350688	+	GLIPR1L2	ENSG00000180481.11	Distal intron
EC_parental_WT	chr9	36,138,965	36,138,990	3.827214983	3.079612577	+	GLIPR2	ENSG00000122694.16	Distal intron
EC_antimir	chr9	4,016,051	4,016,072	3.515551956	4.208421097	-	GLIS3	ENSG00000107249.23	Distal intron
EC_anitmir_chimeric_mir23a	chr6	38,684,468	38,684,515	3.473054039	4.752889669	-	GLO1	ENSG00000124767.7	CDS
EC_overexpression	chr2	190,963,272	190,963,401	26.82882957	4.08576003	+	GLS	ENSG00000115419.13	3' UTR
EC_overexpression	chr12	128,861,698	128,861,723	6.950350224	4.719425686	+	GLT1D1	ENSG00000151948.12	Distal intron
EC_overexpression	chr12	104,059,791	104,059,820	3.584914585	3.889350688	-	GLT8D2	ENSG00000120820.12	Distal intron
EC_parental_WT	chr11	58,673,144	58,673,176	4.65939707	4.417562897	-	GLYAT	ENSG00000149124.11	Distal intron
EC_overexpression	chr16	4,804,229	4,804,288	5.071180661	3.114329182	-	GLYR1	ENSG00000140632.17	3' UTR
EC_overexpression	chr6	2,256,057	2,256,081	9.418186713	5.48629796	+	GMDS-DT	ENSG00000250903.9	Distal intron (ncRNA)
EC_antimir	chr1	28,717,585	28,717,726	4.86093267	4.623458597	+	GMEB1	ENSG00000162419.12	3' UTR
EC_overexpression_chimeric_mir23a	chr20	63,602,964	63,603,008	9.135244786	6.768999948	-	GMEB2	ENSG00000101216.11	CDS
EC_overexpression_chimeric_mir23a	chr6	16,294,172	16,294,216	5.29124607	8.090928043	+	GMPR	ENSG00000137198.10	Distal intron
EC_antimir	chr7	2,774,504	2,774,566	3.074193136	4.038496096	-	GNA12	ENSG00000146535.14	Distal intron
EC_antimir	chr17	65,013,630	65,013,721	3.627977371	3.038496096	-	GNA13	ENSG00000120063.10	3' UTR
EC_overexpression_chimeric_mir23a	chr9	77,467,177	77,467,192	5.29124607	8.090928043	+	GNA14-AS1	ENSG00000231373.1	Distal intron (ncRNA)
EC_overexpression	chr18	11,828,782	11,828,795	15.18040948	5.719425686	+	GNAL	ENSG00000141404.16	Distal intron
EC_overexpression_chimeric_mir23a	chr9	77,863,618	77,863,663	5.29124607	8.090928043	-	GNAQ	ENSG00000156052.11	Distal intron
EC_antimir	chr20	58,899,609	58,899,774	9.24960733	3.038496096	+	GNAS	ENSG00000087460.26	Proximal intron
EC_overexpression	chr20	58,839,136	58,839,162	4.098493675	4.041353781	-	GNAS-AS1	ENSG00000235590.7	Noncoding exon
EC_parental_WT	chr1	1,825,444	1,825,476	78.58085415	3.837584029	-	GNB1	ENSG00000078369.18	CDS
EC_overexpression	chr3	179,396,280	179,396,516	21.85886391	3.104868853	-	GNB4	ENSG00000114450.11	3' UTR
EC_antimir	chr9	36,214,765	36,214,811	6.35021764	3.331080572	-	GNE	ENSG00000159921.18	3' UTR
EC_overexpression	chr1	67,707,112	67,707,130	39.1720052	6.076977691	-	GNG12	ENSG00000172380.6	Proximal intron
EC_overexpression_chimeric_mir23b	chr1	67,898,873	67,898,889	23.49466196	12.20752184	+	GNG12-AS1	ENSG00000232284.7	Distal intron (ncRNA)
EC_overexpression	chr1	235,612,234	235,612,262	3.327538688	3.806888527	-	GNG4	ENSG00000168243.11	Distal intron
EC_overexpression_chimeric_mir23a	chr1	84,498,419	84,498,507	16.68554519	5.127453919	-	GNG5	ENSG00000174021.11	3' UTR
EC_parental_WT	chr19	2,676,909	2,676,931	3.560012726	3.816578171	-	GNG7	ENSG00000176533.13	Distal intron
EC_anitmir_chimeric_mir23a	chr17	49,206,630	49,206,671	6.828554101	7.627358787	-	GNGT2	ENSG00000167083.7	3' UTR
EC_overexpression	chr2	85,698,329	85,698,353	3.584914585	3.889350688	+	GNLY	ENSG00000115523.17	3' splice site
EC_overexpression	chr12	101,757,611	101,757,658	3.727176651	3.48629796	-	GNPTAB	ENSG00000111670.16	CDS
EC_parental_WT	chr12	132,784,598	132,784,610	4.033794372	3.927609483	-	GOLGA3	ENSG00000090615.15	Proximal intron
EC_overexpression	chr3	121,691,378	121,691,534	7.035316185	3.228500202	-	GOLGB1	ENSG00000173230.15	CDS
EC_overexpression	chr3	168,010,754	168,010,822	7.09693238	3.48629796	-	GOLIM4	ENSG00000173905.9	CDS
EC_parental_WT	chr9	86,033,287	86,033,357	4.28554718	4.310647694	-	GOLM1	ENSG00000135052.16	CDS
EC_antimir	chr12	21,517,110	21,517,361	11.08937026	3.00197022	+	GOLT1B	ENSG00000111711.10	3' UTR
EC_overexpression	chr4	83,598,134	83,598,179	3.938362834	4.348794436	+	GPAT3	ENSG00000138678.11	CDS
EC_parental_WT	chr1	217,619,837	217,619,972	3.265242962	3.195170476	-	GPATCH2	ENSG00000092978.11	CDS
EC_antimir	chr14	76,202,785	76,202,845	3.515551956	4.208421097	+	GPATCH2L	ENSG00000089916.18	3' UTR
EC_overexpression	chr1	156,595,409	156,595,584	3.602803097	3.026866341	-	GPATCH4	ENSG00000160818.17	CDS
EC_overexpression	chr17	44,399,761	44,399,816	3.998733275	3.142343558	-	GPATCH8	ENSG00000186566.13	CDS
EC_overexpression_chimeric_mir23a	chr5	57,262,962	57,263,007	5.553552155	5.921003042	+	GPBP1	ENSG00000062194.16	3' UTR
EC_overexpression	chr13	92,150,677	92,150,698	3.327538688	3.806888527	+	GPC5	ENSG00000179399.15	Distal intron
EC_overexpression	chr13	93,828,315	93,828,340	17.90399809	5.948244377	+	GPC6	ENSG00000183098.11	Distal intron
EC_overexpression	chr20	5,547,243	5,547,325	3.31400716	3.348794436	-	GPCPD1	ENSG00000125772.14	3' UTR
EC_overexpression	chr3	32,134,946	32,134,960	18.44069462	5.986212227	+	GPD1L	ENSG00000152642.11	Distal intron
EC_overexpression	chr14	66,720,544	66,720,569	3.495374341	4.196791342	+	GPHN	ENSG00000171723.16	Distal intron
EC_overexpression	chr9	130,135,330	130,135,610	34.62229316	3.287393891	+	GPR107	ENSG00000148358.19	3' UTR
EC_parental_WT	chrY	7,101,120	7,101,156	4.700398574	4.126918291	-	GPR143P	ENSG00000232583.1	Proximal intron (ncRNA)
EC_overexpression	chrX	53,055,025	53,055,261	26.48371126	5.957603679	+	GPR173	ENSG00000184194.6	Distal intron
EC_overexpression_chimeric_mir23a	chr13	94,627,279	94,627,322	4.159335518	5.768999948	+	GPR180	ENSG00000152749.8	3' UTR
EC_overexpression	chr2	132,541,798	132,541,824	5.363882565	3.577406681	+	GPR39	ENSG00000183840.7	Distal intron
EC_anitmir_chimeric_mir23b	chr4	8,611,191	8,611,210	12.34865006	11.03899076	+	GPR78	ENSG00000155269.12	Noncoding exon
EC_overexpression	chr3	151,294,196	151,294,223	5.11089711	3.526780608	-	GPR87	ENSG00000138271.6	CDS
EC_overexpression	chr9	136,340,854	136,340,875	3.39815645	3.041353781	+	GPSM1	ENSG00000160360.13	CDS
EC_antimir	chr1	52,608,330	52,608,520	6.83632559	3.835872724	+	GPX7	ENSG00000116157.6	CDS
EC_overexpression	chr7	50,590,539	50,590,653	16.47786888	3.223263554	-	GRB10	ENSG00000106070.20	3' UTR
EC_overexpression	chr17	75,343,203	75,343,227	6.65108755	5.026866341	-	GRB2	ENSG00000177885.15	Distal intron
EC_overexpression	chr2	11,620,889	11,620,916	4.864753779	4.242987642	+	GREB1	ENSG00000196208.14	CDS
EC_overexpression	chr18	21,525,256	21,525,381	6.293204154	4.114329182	+	GREB1L	ENSG00000141449.14	3' UTR
EC_overexpression	chr8	101,594,156	101,594,186	8.119343982	3.274014538	+	GRHL2	ENSG00000083307.12	Distal intron
EC_overexpression_chimeric_mir23a	chr9	37,427,346	37,427,396	5.29124607	8.090928043	+	GRHPR	ENSG00000137106.18	Distal intron
EC_overexpression	chr10	86,122,830	86,122,850	3.069990172	3.719425686	-	GRID1	ENSG00000182771.19	Distal intron
EC_overexpression	chr4	92,495,852	92,495,877	3.841940413	3.9673532	+	GRID2	ENSG00000152208.13	Distal intron
EC_overexpression	chr21	29,749,375	29,749,399	4.35449982	4.111743109	-	GRIK1	ENSG00000171189.17	Distal intron
EC_overexpression	chr6	101,399,222	101,399,242	3.841940413	3.9673532	+	GRIK2	ENSG00000164418.20	5' UTR
EC_parental_WT	chr1	37,007,459	37,007,483	4.472710709	4.030702976	-	GRIK3	ENSG00000163873.10	Distal intron
EC_overexpression	chr11	120,847,848	120,847,867	17.38477592	6.31226856	+	GRIK4	ENSG00000149403.13	Distal intron
EC_overexpression	chr16	10,173,257	10,173,271	10.61338886	5.274014538	-	GRIN2A	ENSG00000183454.18	Distal intron
EC_overexpression	chr9	101,715,313	101,715,338	5.28521246	4.727306059	-	GRIN3A	ENSG00000198785.7	Distal intron
EC_antimir	chr12	66,678,250	66,678,263	3.074193136	4.038496096	-	GRIP1	ENSG00000155974.12	Distal intron
EC_parental_WT	chr11	67,266,449	67,266,546	3.177469789	3.93213607	+	GRK2	ENSG00000173020.11	5' UTR
EC_overexpression	chr10	119,406,622	119,406,641	3.727176651	3.48629796	+	GRK5	ENSG00000198873.12	Distal intron
EC_overexpression	chr6	146,092,949	146,092,975	4.35449982	4.111743109	+	GRM1	ENSG00000152822.14	Distal intron
EC_overexpression	chr7	86,759,913	86,759,929	7.755320693	4.848708703	+	GRM3	ENSG00000198822.10	Distal intron
EC_overexpression	chr11	88,617,600	88,617,625	3.056349947	4.026866341	-	GRM5	ENSG00000168959.14	Distal intron
EC_anitmir_chimeric_mir23a	chr3	7,194,207	7,194,223	5.39944876	8.212321288	+	GRM7	ENSG00000196277.16	Distal intron
EC_overexpression	chr7	127,185,762	127,185,771	103.5060821	8.801653401	-	GRM8	ENSG00000179603.18	Distal intron
EC_overexpression	chr5	149,352,577	149,352,701	7.454111739	3.289900747	+	GRPEL2	ENSG00000164284.15	3' UTR
EC_overexpression_chimeric_mir23a	chr4	42,952,610	42,952,624	5.29124607	8.090928043	+	GRXCR1	ENSG00000215203.2	Distal intron
EC_overexpression	chr16	85,612,052	85,612,073	3.327538688	3.806888527	+	GSE1	ENSG00000131149.19	Distal intron
EC_overexpression	chr3	119,825,857	119,825,867	3.602803097	3.026866341	-	GSK3B	ENSG00000082701.16	3' UTR
EC_overexpression_chimeric_mir23a	chr16	11,872,404	11,872,474	10.86486639	6.99139237	-	GSPT1	ENSG00000103342.13	3' UTR
EC_overexpression_chimeric_mir23a	chr8	30,680,998	30,681,024	3.700682106	5.090928043	-	GSR	ENSG00000104687.14	CDS
EC_antimir	chr2	144,297,982	144,298,003	3.515551956	4.208421097	-	GTDC1	ENSG00000121964.14	Distal intron
EC_antimir	chr14	81,176,583	81,176,683	3.960877888	4.360424191	-	GTF2A1	ENSG00000165417.12	3' UTR
EC_overexpression	chr1	88,853,075	88,853,295	20.34318336	4.374777515	-	GTF2B	ENSG00000137947.12	CDS
EC_overexpression	chr13	45,219,713	45,219,722	96.33979272	8.28166811	+	GTF2F2	ENSG00000188342.12	Distal intron
EC_overexpression	chr16	27,534,394	27,534,424	8.434695389	3.088659496	-	GTF3C1	ENSG00000077235.18	Distal intron
EC_overexpression	chr7	90,352,641	90,352,662	3.841940413	3.9673532	+	GTPBP10	ENSG00000105793.16	Proximal intron
EC_antimir	chr6	43,621,453	43,621,597	5.847344801	3.038496096	-	GTPBP2	ENSG00000172432.19	CDS
EC_parental_WT_chimeric_mir23a	chr17	8,018,439	8,018,453	4.879192534	7.627234778	+	GUCY2D	ENSG00000132518.7	Distal intron
EC_overexpression	chr12	42,086,895	42,086,946	4.400042297	3.249258762	-	GXYLT1	ENSG00000151233.11	3' UTR
EC_overexpression_chimeric_mir23a	chr3	149,010,042	149,010,058	7.157834641	8.505965543	+	GYG1	ENSG00000163754.18	Distal intron
EC_overexpression	chr20	23,368,828	23,368,931	3.31400716	3.348794436	+	GZF1	ENSG00000125812.16	CDS
EC_anitmir_chimeric_mir23a	chr5	55,024,614	55,024,629	7.302183623	8.627358787	+	GZMK	ENSG00000113088.6	3' splice site
EC_parental_WT_chimeric_mir23a	chr6	27,838,145	27,838,149	3.951849637	5.627234778	-	H2AC15	ENSG00000275221.2	CDS
EC_overexpression	chr17	75,778,214	75,778,411	61.41652917	3.131203001	-	H3-3B	ENSG00000132475.10	3' UTR
EC_overexpression	chr12	31,791,821	31,791,930	9.145451064	3.512293168	-	H3-5	ENSG00000188375.5	CDS
EC_overexpression_chimeric_mir23a	chr3	123,501,647	123,501,666	7.157834641	8.505965543	-	HACD2	ENSG00000206527.10	Distal intron
EC_anitmir_chimeric_mir23a	chr6	104,799,860	104,799,875	7.302183623	8.627358787	-	HACE1	ENSG00000085382.12	Distal intron
EC_anitmir_chimeric_mir23a	chr2	26,222,945	26,222,983	5.39944876	8.212321288	-	HADHA	ENSG00000084754.12	Distal intron
EC_overexpression	chr16	69,115,828	69,115,934	12.20688791	4.114329182	+	HAS3	ENSG00000103044.11	3' UTR
EC_anitmir_chimeric_mir23a	chr2	171,976,173	171,976,213	12.44732035	8.434713709	+	HAT1	ENSG00000128708.13	CDS
EC_antimir	chr9	19,089,434	19,089,559	3.335531777	3.360424191	-	HAUS6	ENSG00000147874.11	CDS
EC_overexpression	chr19	17,075,059	17,075,072	13.34297533	5.5523157	-	HAUS8	ENSG00000131351.15	5' UTR
EC_overexpression	chr5	140,342,738	140,342,801	8.720492752	3.459825748	-	HBEGF	ENSG00000113070.8	CDS
EC_antimir	chr7	107,200,155	107,200,233	6.51001552	3.701461109	+	HBP1	ENSG00000105856.14	CDS
EC_overexpression	chrX	153,960,078	153,960,124	3.495374341	4.196791342	-	HCFC1	ENSG00000172534.14	CDS
EC_overexpression	chr6	26,523,556	26,523,658	3.869433062	3.178857305	+	HCG11	ENSG00000228223.3	Noncoding exon
EC_overexpression	chr5	45,602,867	45,602,882	15.69870538	5.763819805	-	HCN1	ENSG00000164588.8	Distal intron
EC_parental_WT	chr22	50,245,610	50,245,633	6.513435215	4.530273986	-	HDAC10	ENSG00000100429.18	5' splice site
EC_overexpression_chimeric_mir23a	chr6	113,976,565	113,976,582	5.29124607	8.090928043	-	HDAC2	ENSG00000196591.12	Distal intron
EC_overexpression	chr2	239,054,743	239,054,817	3.495374341	4.196791342	-	HDAC4	ENSG00000068024.17	CDS
EC_overexpression	chrX	72,329,574	72,329,722	3.069990172	3.719425686	-	HDAC8	ENSG00000147099.21	3' UTR
EC_overexpression	chr7	18,491,810	18,491,822	9.334663615	5.076977691	+	HDAC9	ENSG00000048052.21	Distal intron
EC_overexpression	chr14	73,516,955	73,516,979	3.584914585	3.889350688	-	HEATR4	ENSG00000187105.9	Distal intron
EC_parental_WT	chr17	60,058,834	60,058,859	6.072484434	4.420649494	-	HEATR6	ENSG00000068097.15	Distal intron
EC_overexpression	chr14	31,109,407	31,109,430	8.202649349	3.255478586	-	HECTD1	ENSG00000092148.13	CDS
EC_overexpression	chr3	124,999,742	124,999,759	17.16477478	5.384418346	-	HEG1	ENSG00000173706.14	Distal intron
EC_anitmir_chimeric_mir23b	chr10	94,590,650	94,590,681	8.959098345	9.13210016	+	HELLS	ENSG00000119969.15	CDS
EC_overexpression	chr17	67,137,927	67,138,113	9.97968016	3.114329182	-	HELZ	ENSG00000198265.12	CDS
EC_antimir	chr15	63,689,592	63,689,647	3.074193136	4.038496096	-	HERC1	ENSG00000103657.14	CDS
EC_overexpression	chr10	67,954,598	67,954,692	5.857592699	4.026866341	-	HERC4	ENSG00000148634.15	CDS
EC_overexpression	chr16	56,942,141	56,942,215	12.33075752	3.214493344	+	HERPUD1	ENSG00000051108.15	CDS
EC_overexpression	chr7	35,635,441	35,635,450	3.938362834	4.348794436	-	HERPUD2	ENSG00000122557.11	CDS
EC_overexpression	chr17	45,150,501	45,150,579	4.400042297	3.249258762	+	HEXIM1	ENSG00000186834.4	3' UTR
EC_overexpression	chr8	79,765,195	79,765,218	3.327538688	3.806888527	-	HEY1	ENSG00000164683.18	CDS
EC_antimir	chr8	144,139,652	144,139,682	14.97559644	3.423159946	+	HGH1	ENSG00000235173.7	3' UTR
EC_overexpression	chr17	81,687,525	81,687,548	3.327538688	3.806888527	+	HGS	ENSG00000185359.13	Proximal intron
EC_overexpression_chimeric_mir23a	chr8	43,200,952	43,200,997	11.76547462	5.304331681	+	HGSNAT	ENSG00000165102.15	3' UTR
EC_overexpression	chr1	210,509,176	210,509,191	4.098493675	4.041353781	+	HHAT	ENSG00000054392.13	Distal intron
EC_overexpression_chimeric_mir23a	chr4	144,665,540	144,665,629	44.44755848	8.399050339	+	HHIP	ENSG00000164161.10	Distal intron
EC_anitmir_chimeric_mir23a	chr4	144,643,006	144,643,059	3.806895168	5.212321288	-	HHIP-AS1	ENSG00000248890.2	Noncoding exon
EC_overexpression	chr14	99,645,508	99,645,531	4.098493675	4.041353781	+	HHIPL1	ENSG00000182218.9	5' splice site
EC_overexpression	chr17	2,059,155	2,059,239	18.22396748	3.638301053	+	HIC1	ENSG00000177374.13	3' UTR
EC_overexpression	chr22	21,446,082	21,446,249	13.94136523	5.114329182	+	HIC2	ENSG00000169635.10	CDS
EC_overexpression	chr10	100,553,056	100,553,148	5.21639117	3.44190384	+	HIF1AN	ENSG00000166135.14	3' UTR
EC_antimir	chr7	75,542,863	75,542,969	4.838255373	3.360424191	-	HIP1	ENSG00000127946.17	CDS
EC_overexpression	chr1	113,977,268	113,977,350	5.469151011	3.196791342	+	HIPK1	ENSG00000163349.22	3' UTR
EC_overexpression	chr7	139,572,694	139,572,778	32.01099984	4.799455845	-	HIPK2	ENSG00000064393.16	3' UTR
EC_overexpression	chr11	33,354,719	33,354,812	13.73463965	3.453131096	+	HIPK3	ENSG00000110422.12	3' UTR
EC_overexpression	chr22	19,400,960	19,400,987	3.633634205	3.111743109	-	HIRA	ENSG00000100084.14	Distal intron
EC_overexpression	chr6	12,053,064	12,053,081	62.26368327	5.774708122	+	HIVEP1	ENSG00000095951.17	Distal intron
EC_overexpression	chr6	142,770,997	142,771,102	7.171399904	4.274793854	-	HIVEP2	ENSG00000010818.10	CDS
EC_overexpression	chr1	41,917,190	41,917,204	14.67585176	4.284210305	-	HIVEP3	ENSG00000127124.16	Distal intron
EC_anitmir_chimeric_mir23a	chr21	36,909,835	36,909,856	9.222581226	8.949286882	-	HLCS	ENSG00000159267.15	Distal intron
EC_overexpression	chr17	55,299,633	55,299,652	3.069990172	3.719425686	+	HLF	ENSG00000108924.14	Distal intron
EC_overexpression	chr8	29,063,815	29,063,949	13.90748989	3.611828842	+	HMBOX1	ENSG00000147421.18	Noncoding exon
EC_overexpression	chr15	77,483,606	77,483,689	3.602803097	3.026866341	+	HMG20A	ENSG00000140382.15	3' UTR
EC_overexpression	chr12	65,963,243	65,963,337	400	4.646474985	+	HMGA2	ENSG00000149948.14	CDS
EC_overexpression	chr4	173,332,086	173,332,242	27.66701649	3.889362817	-	HMGB2	ENSG00000164104.12	CDS
EC_overexpression	chr1	23,837,065	23,837,074	46.00633152	5.781753843	-	HMGCL	ENSG00000117305.15	Distal intron (ncRNA)
EC_antimir	chr5	43,289,537	43,289,713	5.153345635	3.075823517	-	HMGCS1	ENSG00000112972.15	3' UTR
EC_antimir	chr12	120,958,564	120,958,588	3.515551956	4.208421097	-	HNF1A-AS1	ENSG00000241388.5	Distal intron (ncRNA)
EC_anitmir_chimeric_mir23a	chr14	21,239,209	21,239,237	4.467252244	6.212321288	-	HNRNPC	ENSG00000092199.17	Distal intron
EC_antimir	chr4	82,427,495	82,427,521	7.148392643	5.125958937	-	HNRNPDL	ENSG00000152795.17	CDS
EC_overexpression	chr10	43,386,617	43,386,651	7.874681422	3.348794436	-	HNRNPF	ENSG00000169813.16	CDS
EC_overexpression_chimeric_mir23a	chr10	68,343,048	68,343,136	11.67610447	7.728357964	+	HNRNPH3	ENSG00000096746.17	3' UTR
EC_overexpression	chr19	41,262,731	41,262,754	20.18729221	5.195159117	+	HNRNPUL1	ENSG00000105323.17	5' UTR
EC_overexpression	chr14	23,275,676	23,275,810	7.569129682	5.196791342	-	HOMEZ	ENSG00000215271.9	CDS
EC_parental_WT	chr19	12,841,256	12,841,277	3.801232704	3.873161699	-	HOOK2	ENSG00000095066.11	Distal intron (ncRNA)
EC_overexpression	chr7	27,093,750	27,093,817	3.31400716	3.348794436	-	HOXA1	ENSG00000105991.10	3' UTR
EC_overexpression	chr7	27,170,769	27,170,882	12.47072368	3.755049596	-	HOXA10	ENSG00000253293.5	3' UTR
EC_overexpression	chr7	27,108,176	27,108,275	6.65108755	5.026866341	-	HOXA3	ENSG00000105997.22	CDS
EC_overexpression	chr7	27,163,052	27,163,154	22.93873606	3.901335459	-	HOXA9	ENSG00000078399.19	3' UTR
EC_antimir	chr17	48,543,259	48,543,367	9.399405944	4.230151663	-	HOXB2	ENSG00000173917.10	CDS
EC_antimir	chr17	48,549,697	48,549,779	3.751027534	3.497927714	-	HOXB3	ENSG00000120093.11	3' UTR
EC_overexpression_chimeric_mir23a	chr17	48,575,567	48,575,585	4.159335518	5.768999948	-	HOXB4	ENSG00000182742.6	3' UTR
EC_overexpression	chr17	48,593,249	48,593,299	3.938362834	4.348794436	-	HOXB5	ENSG00000120075.5	CDS
EC_overexpression	chr17	48,612,492	48,612,594	7.09693238	3.48629796	-	HOXB8	ENSG00000120068.7	3' UTR
EC_overexpression	chr17	48,589,590	48,589,602	8.812394685	5.004827905	+	HOXB-AS3	ENSG00000233101.10	Distal intron (ncRNA)
EC_antimir	chr2	176,190,363	176,190,475	6.848118003	3.407029425	+	HOXD1	ENSG00000128645.15	3' UTR
EC_overexpression	chr2	176,157,622	176,157,708	4.384653437	4.48629796	+	HOXD3	ENSG00000128652.11	Distal intron
EC_overexpression	chr2	176,132,104	176,132,251	3.31400716	3.348794436	+	HOXD8	ENSG00000175879.9	3' UTR
EC_antimir	chr2	10,399,260	10,399,373	3.074193136	4.038496096	+	HPCAL1	ENSG00000115756.13	Distal intron
EC_parental_WT	chr10	98,429,817	98,429,831	3.60869784	3.310647694	-	HPS1	ENSG00000107521.19	CDS
EC_overexpression_chimeric_mir23b	chr4	83,293,871	83,293,904	6.865166526	9.03759684	-	HPSE	ENSG00000173083.15	3' UTR
EC_overexpression	chr10	98,470,751	98,470,768	3.495374341	4.196791342	-	HPSE2	ENSG00000172987.13	Distal intron
EC_anitmir_chimeric_mir23b	chr7	112,983,145	112,983,160	7.274187728	10.30202516	-	HRAT17	ENSG00000234520.6	3' splice site (ncRNA)
EC_overexpression	chr3	11,260,781	11,260,886	7.569129682	5.196791342	+	HRH1	ENSG00000196639.6	3' UTR
EC_overexpression	chr2	20,632,343	20,632,357	8.28609787	4.928879052	-	HS1BP3	ENSG00000118960.13	Distal intron
EC_overexpression	chr6	114,086,526	114,086,540	8.363172223	3.626316282	-	HS3ST5	ENSG00000249853.7	Distal intron
EC_overexpression	chrX	132,720,465	132,720,491	6.408122465	4.626316282	-	HS6ST2	ENSG00000171004.18	Distal intron
EC_parental_WT	chr13	96,372,237	96,372,248	21.14529101	6.05536503	+	HS6ST3	ENSG00000185352.8	Distal intron
EC_overexpression	chr9	94,175,967	94,175,988	25.43560679	6.834221263	+	hsa-let-7a-1	MI0000060	miRNA
EC_overexpression	chr11	122,146,575	122,146,586	400	7.396100151	-	hsa-let-7a-2	MI0000061	miRNA
EC_overexpression	chr22	46,112,754	46,112,775	40.62149817	6.534660981	+	hsa-let-7a-3	MI0000062	miRNA
EC_overexpression	chr22	46,113,687	46,113,709	102.3220114	7.249258762	+	hsa-let-7b	MI0000063	miRNA
EC_overexpression	chr21	16,539,838	16,539,850	51.52289337	6.31226856	+	hsa-let-7c	MI0000064	miRNA
EC_overexpression	chr9	94,178,849	94,178,863	17.62734037	5.419183764	+	hsa-let-7d	MI0000065	miRNA
EC_overexpression	chr19	51,692,803	51,692,814	77.57058495	8.393188555	+	hsa-let-7e	MI0000066	miRNA
EC_overexpression	chr9	94,176,349	94,176,379	6.731217799	4.196791342	+	hsa-let-7f-1	MI0000067	miRNA
EC_overexpression	chrX	53,557,243	53,557,259	10.75141523	4.781753843	-	hsa-let-7f-2	MI0000068	miRNA
EC_overexpression	chr3	52,268,344	52,268,361	45.46394545	7.641576185	-	hsa-let-7g	MI0000433	miRNA
EC_overexpression	chr12	62,603,687	62,603,699	400	5.981062651	+	hsa-let-7i	MI0000434	miRNA
EC_parental_WT_chimeric_mir23a	chr11	43,856,532	43,856,569	4.104263836	4.457309776	+	HSD17B12	ENSG00000149084.13	3' UTR
EC_overexpression	chr19	48,821,961	48,822,060	5.738761643	4.834221263	-	HSD17B14	ENSG00000087076.9	Distal intron
EC_overexpression	chr9	96,251,393	96,251,418	5.21639117	3.44190384	-	HSD17B3	ENSG00000130948.10	CDS
EC_overexpression	chr16	84,122,779	84,122,881	9.145451064	3.512293168	-	HSDL1	ENSG00000103160.12	3' UTR
EC_overexpression_chimeric_mir23a	chr14	102,084,413	102,084,489	3.402983216	3.69861062	-	HSP90AA1	ENSG00000080824.19	CDS
EC_overexpression_chimeric_mir23a	chr11	27,889,850	27,889,935	25.75890897	6.588427703	-	HSP90AA2P	ENSG00000224411.3	Noncoding exon
EC_parental_WT	chr2	221,962,209	221,962,235	6.261058434	4.494650076	+	HSPA9P1	ENSG00000226666.1	Noncoding exon
EC_overexpression_chimeric_mir23a	chr1	21,828,443	21,828,445	20.66406153	7.399050339	-	HSPG2	ENSG00000142798.20	3' splice site
EC_overexpression	chr6	77,462,535	77,462,592	3.727176651	3.48629796	-	HTR1B	ENSG00000135312.7	CDS
EC_overexpression	chr2	231,109,223	231,109,271	3.056349947	4.026866341	-	HTR2B	ENSG00000135914.6	CDS
EC_overexpression	chr10	90,773,965	90,773,990	13.34297533	5.5523157	-	HTR7	ENSG00000148680.16	Distal intron
EC_overexpression	chr4	3,229,532	3,229,622	4.145464238	3.611828842	+	HTT	ENSG00000197386.12	Proximal intron
EC_parental_WT_chimeric_mir23b	chr21	31,968,521	31,968,536	9.686829474	10.62062681	+	HUNK	ENSG00000142149.9	Proximal intron
EC_overexpression	chrX	53,626,435	53,626,459	3.633634205	3.111743109	-	HUWE1	ENSG00000086758.16	Proximal intron
EC_overexpression	chr1	43,451,762	43,451,788	10.94492762	3.348794436	-	HYI	ENSG00000178922.16	5' splice site
EC_anitmir_chimeric_mir23a	chr9	92,210,764	92,210,824	3.473054039	4.752889669	-	IARS1	ENSG00000196305.18	CDS
EC_overexpression	chr5	5,462,494	5,462,565	3.495374341	4.196791342	+	ICE1	ENSG00000164151.12	CDS
EC_overexpression_chimeric_mir23a	chr15	60,477,247	60,477,272	6.684509532	7.505965543	-	ICE2	ENSG00000128915.12	Distal intron
EC_anitmir_chimeric_mir23a	chr1	23,558,027	23,558,085	4.116633645	4.379431274	-	ID3	ENSG00000117318.9	3' UTR
EC_anitmir_chimeric_mir23a	chr10	1,041,170	1,041,216	4.707021518	6.627358787	-	IDI1	ENSG00000067064.11	CDS
EC_overexpression	chr1	18,904,981	18,905,093	47.68012393	4.945729578	-	IFFO2	ENSG00000169991.11	3' UTR
EC_overexpression	chr21	33,264,781	33,264,834	3.495374341	4.196791342	+	IFNAR2	ENSG00000159110.20	3' UTR
EC_antimir	chr12	102,402,458	102,402,560	3.515551956	4.208421097	-	IGF1	ENSG00000017427.17	CDS
EC_overexpression	chr15	98,960,063	98,960,206	19.55445807	4.405377964	+	IGF1R	ENSG00000140443.15	3' UTR
EC_overexpression	chr11	2,132,911	2,133,045	3.056349947	4.026866341	-	IGF2	ENSG00000167244.21	CDS
EC_overexpression	chr17	49,051,187	49,051,367	16.52479386	3.529366682	+	IGF2BP1	ENSG00000159217.10	3' UTR
EC_overexpression	chr3	185,644,434	185,644,461	3.869433062	3.178857305	-	IGF2BP2	ENSG00000073792.16	3' UTR
EC_overexpression	chr7	23,311,165	23,311,244	8.574808264	3.249258762	-	IGF2BP3	ENSG00000136231.14	3' UTR
EC_overexpression	chr6	159,981,332	159,981,368	5.878751791	4.474313188	+	IGF2R	ENSG00000197081.15	Distal intron
EC_overexpression	chr12	53,099,570	53,099,593	3.938362834	4.348794436	+	IGFBP6	ENSG00000167779.9	Proximal intron
EC_anitmir_chimeric_mir23a	chr4	57,086,055	57,086,113	3.292476662	4.51188157	-	IGFBP7	ENSG00000163453.11	Distal intron
EC_overexpression	chrX	131,482,040	131,482,073	37.81949135	7.384418346	-	IGSF1	ENSG00000147255.19	Distal intron
EC_parental_WT	chr21	39,779,211	39,779,222	4.886554033	3.382175347	+	IGSF5	ENSG00000183067.5	CDS
EC_overexpression	chr5	140,657,565	140,657,653	4.806102711	3.348794436	+	IK	ENSG00000113141.18	CDS
EC_parental_WT	chr17	39,764,761	39,764,787	3.36080028	3.696283937	-	IKZF3	ENSG00000161405.17	3' UTR
EC_overexpression_chimeric_mir23a	chr10	122,994,587	122,994,648	6.684509532	7.505965543	-	IKZF5	ENSG00000095574.12	CDS
EC_overexpression	chr13	20,715,087	20,715,114	3.584914585	3.889350688	+	IL17D	ENSG00000172458.4	Distal intron
EC_parental_WT	chr3	53,851,188	53,851,213	4.033794372	3.927609483	+	IL17RB	ENSG00000056736.10	Distal intron
EC_anitmir_chimeric_mir23b	chr11	71,999,507	71,999,571	9.832203728	7.869065754	+	IL18BP	ENSG00000137496.18	5' UTR
EC_overexpression	chr2	102,120,099	102,120,122	3.069990172	3.719425686	+	IL1R1	ENSG00000115594.12	Distal intron
EC_overexpression	chr3	190,649,406	190,649,544	10.29935503	4.727306059	+	IL1RAP	ENSG00000196083.10	3' UTR
EC_overexpression	chrX	29,593,124	29,593,141	3.056349947	4.026866341	+	IL1RAPL1	ENSG00000169306.10	Distal intron
EC_overexpression	chrX	105,022,881	105,022,896	22.67641792	3.787905424	+	IL1RAPL2	ENSG00000189108.13	Distal intron
EC_overexpression_chimeric_mir23a	chr2	102,345,146	102,345,220	16.24769351	5.313320465	+	IL1RL1	ENSG00000115602.17	3' UTR
EC_overexpression	chr22	37,144,214	37,144,243	16.10741303	4.059275689	-	IL2RB	ENSG00000100385.14	3' splice site
EC_overexpression_chimeric_mir23a	chr16	27,363,763	27,363,800	3.700682106	5.090928043	+	IL4R	ENSG00000077238.14	CDS
EC_parental_WT	chr3	3,117,417	3,117,442	3.574036914	3.757684482	-	IL5RA	ENSG00000091181.20	Distal intron
EC_overexpression	chr7	22,727,439	22,727,510	3.584914585	3.889350688	+	IL6	ENSG00000136244.12	CDS
EC_overexpression	chr1	154,466,414	154,466,525	9.418186713	5.48629796	+	IL6R	ENSG00000160712.13	3' UTR
EC_overexpression_chimeric_mir23a	chr5	55,956,026	55,956,057	3.840656628	3.470341633	-	IL6ST	ENSG00000134352.20	CDS
EC_overexpression	chr1	166,922,523	166,922,545	4.098493675	4.041353781	-	ILDR2	ENSG00000143195.13	5' splice site
EC_anitmir_chimeric_mir23b	chr19	10,688,891	10,688,935	7.274187728	10.30202516	+	ILF3	ENSG00000129351.17	Proximal intron
EC_parental_WT	chr7	111,482,988	111,483,011	3.574036914	3.757684482	-	IMMP2L	ENSG00000184903.10	Distal intron
EC_overexpression_chimeric_mir23a	chr2	86,153,330	86,153,354	5.29124607	8.090928043	-	IMMT	ENSG00000132305.20	Proximal intron
EC_overexpression	chr7	128,394,900	128,395,005	5.071180661	3.114329182	-	IMPDH1	ENSG00000106348.18	CDS
EC_antimir	chr15	40,326,232	40,326,253	3.335531777	3.360424191	+	INAFM2	ENSG00000259330.3	3' UTR
EC_parental_WT	chr7	120,956,050	120,956,065	3.560012726	3.816578171	+	ING3	ENSG00000071243.16	3' UTR
EC_antimir	chr7	41,688,825	41,688,940	30.61807307	3.028517802	-	INHBA	ENSG00000122641.11	3' UTR
EC_overexpression	chr2	205,994,029	205,994,208	10.80548566	3.196791342	-	INO80D	ENSG00000114933.16	3' UTR
EC_overexpression_chimeric_mir23a	chr4	142,587,004	142,587,025	10.93851661	9.090928043	-	INPP4B	ENSG00000109452.12	Distal intron
EC_overexpression	chr10	132,598,159	132,598,177	16.35600006	4.076977691	+	INPP5A	ENSG00000068383.19	Distal intron
EC_overexpression	chr2	233,125,799	233,125,909	5.424656946	3.933756937	+	INPP5D	ENSG00000168918.14	CDS
EC_antimir	chr11	15,189,142	15,189,155	3.074193136	4.038496096	+	INSC	ENSG00000188487.12	Distal intron
EC_overexpression	chr12	26,923,345	26,923,369	4.609921969	4.178857305	-	INTS13	ENSG00000064102.15	Distal intron
EC_overexpression	chr17	61,867,101	61,867,362	3.056349947	4.026866341	-	INTS2	ENSG00000108506.12	3' UTR
EC_parental_WT	chr4	127,724,626	127,724,652	3.801232704	3.873161699	+	INTU	ENSG00000164066.13	3' UTR
EC_overexpression	chr10	58,191,555	58,191,622	4.384653437	4.48629796	-	IPMK	ENSG00000151151.6	3' UTR
EC_parental_WT	chr13	97,980,893	97,980,918	3.177469789	3.93213607	+	IPO5	ENSG00000065150.21	Proximal intron
EC_overexpression	chr11	9,445,397	9,445,413	10.94492762	3.348794436	+	IPO7	ENSG00000205339.10	3' UTR
EC_anitmir_chimeric_mir23a	chr1	210,861,228	210,861,277	3.806895168	5.212321288	-	IPO8P1	ENSG00000224668.1	Noncoding exon
EC_overexpression	chr1	201,748,363	201,748,378	286.9275571	10.25568503	-	IPO9-AS1	ENSG00000231871.5	Distal intron (ncRNA)
EC_overexpression	chr9	92,615,621	92,615,744	6.203890736	3.097255669	-	IPPK	ENSG00000127080.10	3' UTR
EC_overexpression	chr3	159,609,251	159,609,274	4.35449982	4.111743109	+	IQCJ-SCHIP1	ENSG00000283154.2	Distal intron
EC_parental_WT_chimeric_mir23a	chr16	19,747,451	19,747,475	8.354586377	8.364200372	+	IQCK	ENSG00000174628.16	Distal intron
EC_parental_WT	chr4	149,785,113	149,785,137	5.37944381	4.260184822	-	IQCM	ENSG00000234828.8	Distal intron
EC_overexpression	chr15	90,491,404	90,491,540	57.39587119	3.006305019	+	IQGAP1	ENSG00000140575.13	CDS
EC_overexpression	chr5	76,555,978	76,555,995	19.50021329	6.059275689	+	IQGAP2	ENSG00000145703.16	Distal intron
EC_overexpression	chr3	12,915,126	12,915,133	25.93473594	6.447346141	-	IQSEC1	ENSG00000144711.16	CDS
EC_overexpression	chr11	10,562,122	10,562,141	4.384653437	4.48629796	+	IRAG1-AS1	ENSG00000177112.8	Distal intron (ncRNA)
EC_overexpression_chimeric_mir23a	chr12	25,068,632	25,068,649	5.29124607	8.090928043	+	IRAG2	ENSG00000118308.15	Distal intron
EC_overexpression_chimeric_mir23b	chrX	154,011,056	154,011,101	6.089490053	7.815204419	-	IRAK1	ENSG00000184216.14	CDS
EC_overexpression	chr12	66,237,964	66,238,042	3.056349947	4.026866341	+	IRAK3	ENSG00000090376.11	Distal intron
EC_overexpression	chr15	78,498,224	78,498,399	14.26837901	3.259527098	+	IREB2	ENSG00000136381.13	3' UTR
EC_overexpression	chr4	184,388,325	184,388,496	7.09693238	3.48629796	-	IRF2	ENSG00000168310.11	3' UTR
EC_anitmir_chimeric_mir23a	chr1	234,607,159	234,607,179	3.685216879	5.042396287	-	IRF2BP2	ENSG00000168264.10	CDS
EC_anitmir_chimeric_mir23a	chr14	77,024,688	77,024,732	6.166527194	6.627358787	-	IRF2BPL	ENSG00000119669.5	3' UTR
EC_anitmir_chimeric_mir23a	chr14	24,166,426	24,166,473	3.685216879	5.042396287	+	IRF9	ENSG00000213928.9	3' UTR
EC_overexpression	chr19	43,590,348	43,590,431	19.55445807	4.405377964	-	IRGQ	ENSG00000167378.8	3' UTR
EC_anitmir_chimeric_mir23a	chr2	226,750,812	226,750,832	5.39944876	8.212321288	-	IRS1	ENSG00000169047.5	Distal intron
EC_overexpression	chr13	109,754,384	109,754,506	11.68158916	4.396100151	-	IRS2	ENSG00000185950.9	3' UTR
EC_overexpression	chr9	86,265,197	86,265,274	4.609921969	4.178857305	-	ISCA1	ENSG00000135070.15	3' UTR
EC_parental_WT	chr12	2,819,971	2,819,993	3.139541067	3.6321536	+	ITFG2	ENSG00000111203.13	3' splice site
EC_antimir	chr5	53,094,346	53,094,445	6.669785967	3.064141712	+	ITGA2	ENSG00000164171.11	3' UTR
EC_overexpression_chimeric_mir23a	chr2	172,506,120	172,506,184	5.462873685	4.740430796	+	ITGA6	ENSG00000091409.15	3' UTR
EC_overexpression	chr3	37,631,515	37,631,540	5.878751791	4.474313188	+	ITGA9	ENSG00000144668.12	Distal intron
EC_overexpression	chr3	37,807,569	37,807,595	3.069990172	3.719425686	-	ITGA9-AS1	ENSG00000235257.9	Noncoding exon
EC_overexpression	chr16	31,269,170	31,269,194	11.996477	5.419865404	+	ITGAM	ENSG00000169896.18	Distal intron
EC_overexpression_chimeric_mir23a	chr17	47,284,669	47,284,696	10.49228051	4.783499518	+	ITGB3	ENSG00000259207.9	CDS
EC_parental_WT	chr12	53,201,018	53,201,042	4.455427103	4.079612577	-	ITGB7	ENSG00000139626.16	5' splice site
EC_overexpression	chr7	20,410,057	20,410,394	23.66739997	4.419183764	+	ITGB8	ENSG00000105855.10	3' UTR
EC_overexpression	chr3	4,772,338	4,772,353	18.31313163	5.076977691	+	ITPR1	ENSG00000150995.19	Distal intron
EC_overexpression_chimeric_mir23a	chr12	26,439,238	26,439,317	20.02666424	6.090928043	-	ITPR2	ENSG00000123104.12	CDS
EC_overexpression	chr16	19,119,064	19,119,183	6.685209726	3.419183764	+	ITPRIPL2	ENSG00000205730.6	3' UTR
EC_overexpression	chr21	33,731,025	33,731,049	5.738761643	4.834221263	+	ITSN1	ENSG00000205726.15	Distal intron
EC_overexpression	chr2	24,257,887	24,257,942	3.727176651	3.48629796	-	ITSN2	ENSG00000198399.14	CDS
EC_antimir	chr15	40,416,226	40,416,267	4.598741835	3.407029425	+	IVD	ENSG00000128928.10	5' splice site
EC_anitmir_chimeric_mir23a	chr4	128,875,177	128,875,205	7.302183623	8.627358787	+	JADE1	ENSG00000077684.16	3' UTR
EC_overexpression	chr5	134,556,826	134,556,963	4.384653437	4.48629796	+	JADE2	ENSG00000043143.20	Distal intron
EC_overexpression	chr9	5,073,604	5,073,622	40.59749273	7.06815384	+	JAK2	ENSG00000096968.14	3' splice site
EC_overexpression	chr5	147,610,561	147,610,585	6.605705779	3.382390699	-	JAKMIP2	ENSG00000176049.16	Distal intron
EC_parental_WT	chr10	132,130,416	132,130,429	6.29210899	4.4581242	+	JAKMIP3	ENSG00000188385.12	Distal intron
EC_overexpression	chr11	134,148,019	134,148,027	3.869433062	3.178857305	+	JAM3	ENSG00000166086.13	Distal intron
EC_overexpression	chr11	118,194,380	118,194,405	25.41249692	6.419865404	-	JAML	ENSG00000160593.19	CDS
EC_overexpression	chr6	15,520,554	15,520,691	28.76345065	7.004146264	+	JARID2	ENSG00000008083.14	3' UTR
EC_overexpression	chr7	27,831,082	27,831,158	3.495374341	4.196791342	-	JAZF1	ENSG00000153814.13	3' UTR
EC_overexpression	chr10	30,016,157	30,016,282	36.29702693	3.58629375	-	JCAD	ENSG00000165757.9	3' UTR
EC_parental_WT	chr10	63,269,046	63,269,055	8.362393107	3.518496818	-	JMJD1C	ENSG00000171988.19	5' UTR
EC_parental_WT	chr17	76,713,921	76,713,942	3.177469789	3.93213607	-	JMJD6	ENSG00000070495.15	3' UTR
EC_parental_WT	chr22	38,700,205	38,700,280	3.60869784	3.310647694	-	JOSD1	ENSG00000100221.10	5' UTR
EC_overexpression	chr20	44,171,182	44,171,202	8.812394685	5.004827905	-	JPH2	ENSG00000149596.7	Distal intron
EC_overexpression	chr16	87,604,617	87,604,640	3.584914585	3.889350688	+	JPH3	ENSG00000154118.13	Distal intron
EC_overexpression	chr14	23,575,963	23,575,985	16.25794552	5.827950143	-	JPH4	ENSG00000092051.17	CDS
EC_anitmir_chimeric_mir23a	chr17	75,136,012	75,136,090	5.231117815	3.926919069	-	JPT1	ENSG00000189159.16	CDS
EC_overexpression	chr16	1,700,747	1,700,874	24.01386899	3.834221263	+	JPT2	ENSG00000206053.13	3' UTR
EC_overexpression	chrX	74,029,347	74,029,372	12.53925471	5.474313188	+	JPX	ENSG00000225470.8	Distal intron (ncRNA)
EC_overexpression	chr19	12,792,569	12,792,671	10.15433774	3.506022048	+	JUNB	ENSG00000171223.6	CDS
EC_overexpression	chr3	124,477,255	124,477,337	3.938362834	4.348794436	+	KALRN	ENSG00000160145.15	CDS
EC_overexpression	chr9	745,691	745,767	5.071180661	3.114329182	+	KANK1	ENSG00000107104.20	3' UTR
EC_overexpression	chr19	11,164,573	11,164,729	17.30724118	3.274793854	-	KANK2	ENSG00000197256.10	3' UTR
EC_overexpression_chimeric_mir23a	chr19	49,391,193	49,391,207	5.29124607	8.090928043	+	KASH5	ENSG00000161609.10	Proximal intron
EC_parental_WT_chimeric_mir23a	chr3	20,111,859	20,111,880	8.354586377	8.364200372	+	KAT2B	ENSG00000114166.8	5' splice site
EC_overexpression	chr8	41,929,739	41,929,849	15.18464145	4.097255669	-	KAT6A	ENSG00000083168.11	3' UTR
EC_parental_WT_chimeric_mir23a	chr16	31,117,836	31,117,840	7.815959363	7.364200372	+	KAT8	ENSG00000103510.20	CDS
EC_overexpression	chr18	47,033,368	47,033,380	16.25794552	5.827950143	+	KATNAL2	ENSG00000167216.17	Distal intron
EC_parental_WT	chr1	15,040,014	15,040,038	3.560012726	3.816578171	+	KAZN	ENSG00000189337.17	Distal intron
EC_overexpression	chr7	32,869,144	32,869,200	4.145464238	3.611828842	-	KBTBD2	ENSG00000170852.11	3' UTR
EC_overexpression	chr13	41,128,124	41,128,227	4.35449982	4.111743109	-	KBTBD6	ENSG00000165572.8	3' UTR
EC_overexpression	chr3	67,008,066	67,008,200	12.21458837	5.834221263	+	KBTBD8	ENSG00000163376.11	CDS
EC_overexpression	chr18	41,606,451	41,606,475	4.609921969	4.178857305	-	KC6	ENSG00000267313.7	Distal intron (ncRNA)
EC_overexpression_chimeric_mir23a	chr2	85,049,797	85,049,839	4.5993888	6.505965543	+	KCMF1	ENSG00000176407.18	Proximal intron
EC_overexpression	chr12	4,810,030	4,810,055	5.372733407	4.363281876	+	KCNA6	ENSG00000151079.7	CDS
EC_overexpression	chr3	156,490,792	156,490,824	7.33053435	3.08576003	+	KCNAB1	ENSG00000169282.17	Distal intron
EC_overexpression	chr1	6,069,670	6,069,683	21.4904882	5.274014538	+	KCNAB2	ENSG00000069424.15	Distal intron
EC_antimir	chrX	48,963,503	48,963,528	3.074193136	4.038496096	-	KCND1	ENSG00000102057.10	Distal intron
EC_overexpression	chr7	120,594,081	120,594,105	4.83373659	4.611828842	+	KCND2	ENSG00000184408.10	Distal intron
EC_anitmir_chimeric_mir23a	chr1	111,788,791	111,788,807	5.39944876	8.212321288	-	KCND3	ENSG00000171385.9	Distal intron
EC_parental_WT	chr7	150,974,769	150,974,789	3.574036914	3.757684482	-	KCNH2	ENSG00000055118.16	CDS
EC_parental_WT_chimeric_mir23a	chr14	63,027,809	63,027,824	6.608076498	8.042272277	-	KCNH5	ENSG00000140015.20	Distal intron
EC_parental_WT	chr2	162,386,136	162,386,158	3.560012726	3.816578171	-	KCNH7	ENSG00000184611.12	Distal intron
EC_overexpression	chr2	162,793,965	162,793,987	10.62660907	5.242987642	+	KCNH7-AS1	ENSG00000237750.2	Distal intron (ncRNA)
EC_antimir	chr3	19,318,630	19,318,687	3.317825219	3.794052549	+	KCNH8	ENSG00000183960.9	Distal intron
EC_overexpression	chr5	170,598,053	170,598,079	6.950350224	4.719425686	+	KCNIP1	ENSG00000182132.14	Distal intron
EC_overexpression	chr4	20,797,833	20,797,853	14.65968857	5.673621997	-	KCNIP4	ENSG00000185774.16	Distal intron
EC_anitmir_chimeric_mir23a	chr2	232,771,252	232,771,273	5.39944876	8.212321288	-	KCNJ13	ENSG00000115474.7	CDS
EC_overexpression	chr17	70,178,700	70,178,906	19.11628747	4.377363588	+	KCNJ2	ENSG00000123700.5	3' UTR
EC_antimir	chr22	38,452,604	38,452,631	20.81079051	3.240129957	-	KCNJ4	ENSG00000168135.4	Distal intron
EC_overexpression	chr21	37,715,309	37,715,339	4.35449982	4.111743109	-	KCNJ6	ENSG00000157542.11	Proximal intron
EC_overexpression	chr14	88,184,937	88,184,967	6.950350224	4.719425686	-	KCNK10	ENSG00000100433.16	3' UTR
EC_overexpression	chr2	47,560,290	47,560,314	3.584914585	3.889350688	-	KCNK12	ENSG00000184261.5	Distal intron
EC_overexpression	chr14	90,095,391	90,095,409	10.89295224	5.304388187	+	KCNK13	ENSG00000152315.5	Distal intron
EC_overexpression	chr1	215,015,596	215,015,621	3.584914585	3.889350688	+	KCNK2	ENSG00000082482.14	Distal intron
EC_parental_WT	chr2	26,708,793	26,708,819	3.139541067	3.6321536	+	KCNK3	ENSG00000171303.7	Distal intron
EC_overexpression	chr6	39,191,457	39,191,483	3.584914585	3.889350688	-	KCNK5	ENSG00000164626.9	CDS
EC_parental_WT	chr10	77,296,853	77,296,876	4.472710709	4.030702976	-	KCNMA1	ENSG00000156113.24	Distal intron
EC_overexpression	chr5	170,384,630	170,384,658	4.83373659	4.611828842	-	KCNMB1	ENSG00000145936.9	Distal intron
EC_overexpression_chimeric_mir23a	chr19	17,960,893	17,960,907	5.29124607	8.090928043	+	KCNN1	ENSG00000105642.15	Distal intron
EC_overexpression	chr8	132,137,715	132,137,737	5.878751791	4.474313188	-	KCNQ3	ENSG00000184156.17	Proximal intron
EC_parental_WT	chr8	36,870,557	36,870,581	5.37944381	4.260184822	+	KCNU1	ENSG00000215262.8	Distal intron
EC_anitmir_chimeric_mir23b	chr18	26,501,176	26,501,218	5.801700666	7.494670239	-	KCTD1	ENSG00000134504.14	CDS
EC_overexpression_chimeric_mir23a	chr13	76,880,208	76,880,280	6.516905897	3.805525824	-	KCTD12	ENSG00000178695.6	3' UTR
EC_parental_WT	chr5	144,382,196	144,382,224	4.472405798	3.260184822	+	KCTD16	ENSG00000183775.11	Distal intron
EC_overexpression	chr17	75,053,025	75,053,105	5.21639117	3.44190384	+	KCTD2	ENSG00000180901.11	CDS
EC_parental_WT_chimeric_mir23a	chr6	36,490,014	36,490,068	5.477604807	6.042272277	+	KCTD20	ENSG00000112078.14	3' UTR
EC_overexpression	chr11	78,171,375	78,171,519	6.685209726	3.419183764	-	KCTD21	ENSG00000188997.8	3' UTR
EC_antimir	chr1	215,618,927	215,619,036	3.335531777	3.360424191	+	KCTD3	ENSG00000136636.13	CDS
EC_overexpression	chr4	44,342,492	44,342,517	10.11179742	5.178857305	-	KCTD8	ENSG00000183783.7	Distal intron
EC_overexpression	chr2	86,489,509	86,489,650	4.806102711	3.348794436	+	KDM3A	ENSG00000115548.17	CDS
EC_overexpression	chr5	138,391,394	138,391,472	3.602803097	3.026866341	+	KDM3B	ENSG00000120733.14	CDS
EC_antimir	chr1	43,705,181	43,705,249	3.379554425	3.028517802	+	KDM4A	ENSG00000066135.13	3' UTR
EC_antimir	chr12	280,590	280,602	4.596682117	3.738935814	-	KDM5A	ENSG00000073614.13	3' UTR
EC_overexpression	chr1	202,731,907	202,731,936	3.31400716	3.348794436	-	KDM5B	ENSG00000117139.18	CDS
EC_overexpression	chrX	45,063,702	45,063,810	6.203890736	3.097255669	+	KDM6A	ENSG00000147050.16	CDS
EC_overexpression	chr17	7,849,232	7,849,351	20.26452965	5.08576003	+	KDM6B	ENSG00000132510.10	CDS
EC_overexpression	chr7	140,091,802	140,091,970	6.468522233	3.689831354	-	KDM7A	ENSG00000006459.11	CDS
EC_overexpression	chr4	55,087,606	55,087,611	27.23657201	3.041816682	-	KDR	ENSG00000128052.10	CDS
EC_overexpression	chr1	32,059,250	32,059,289	5.179747952	3.088659496	+	KHDRBS1	ENSG00000121774.18	Distal intron (ncRNA)
EC_parental_WT_chimeric_mir23a	chr6	62,161,156	62,161,169	4.879192534	7.627234778	-	KHDRBS2	ENSG00000112232.10	Distal intron
EC_overexpression	chr14	24,431,918	24,432,024	6.919806581	3.026866341	+	KHNYN	ENSG00000100441.10	CDS
EC_overexpression	chr19	6,418,016	6,418,025	3.998733275	3.142343558	-	KHSRP	ENSG00000088247.17	CDS
EC_overexpression	chr1	175,159,285	175,159,542	17.9569322	4.581455193	-	KIAA0040	ENSG00000235750.10	3' UTR
EC_overexpression	chr4	6,862,456	6,862,527	3.602803097	3.026866341	+	KIAA0232	ENSG00000170871.12	CDS
EC_overexpression	chr1	35,545,455	35,545,481	8.549782156	4.9673532	-	KIAA0319L	ENSG00000142687.18	Distal intron
EC_anitmir_chimeric_mir23a	chr6	127,446,424	127,446,438	5.39944876	8.212321288	-	KIAA0408	ENSG00000189367.15	CDS
EC_overexpression	chr5	94,321,551	94,321,566	25.93473594	6.447346141	-	KIAA0825	ENSG00000185261.14	Distal intron
EC_parental_WT	chr7	36,354,350	36,354,369	3.139541067	3.6321536	-	KIAA0895	ENSG00000164542.13	Distal intron
EC_overexpression	chr4	122,362,625	122,362,755	4.677522067	3.026866341	+	KIAA1109	ENSG00000138688.15	3' UTR
EC_overexpression	chr18	36,948,202	36,948,230	11.996477	5.419865404	+	KIAA1328	ENSG00000150477.15	Distal intron
EC_overexpression	chr7	138,837,782	138,838,049	9.569054647	3.07126046	-	KIAA1549	ENSG00000122778.10	CDS
EC_overexpression	chr11	33,591,358	33,591,416	3.602803097	3.026866341	+	KIAA1549L	ENSG00000110427.16	CDS
EC_parental_WT	chr20	38,248,754	38,248,779	3.801232704	3.873161699	-	KIAA1755	ENSG00000149633.12	Distal intron
EC_overexpression	chr2	8,750,207	8,750,217	36.73125826	3.937849205	-	KIDINS220	ENSG00000134313.16	CDS
EC_overexpression	chr6	17,759,963	17,760,078	7.33053435	3.08576003	-	KIF13A	ENSG00000137177.20	3' UTR
EC_overexpression	chr8	29,228,985	29,228,997	5.878751791	4.474313188	-	KIF13B	ENSG00000197892.13	Distal intron
EC_anitmir_chimeric_mir23a	chr20	16,435,544	16,435,559	5.39944876	8.212321288	-	KIF16B	ENSG00000089177.19	Distal intron
EC_overexpression	chr2	240,716,379	240,716,405	3.069990172	3.719425686	-	KIF1A	ENSG00000130294.17	3' UTR
EC_overexpression	chr1	10,380,170	10,380,256	3.998733275	3.142343558	+	KIF1B	ENSG00000054523.18	3' UTR
EC_antimir	chr17	5,025,893	5,025,908	3.751027534	3.497927714	+	KIF1C	ENSG00000129250.12	3' UTR
EC_overexpression	chr5	62,306,429	62,306,495	3.31400716	3.348794436	+	KIF2A	ENSG00000068796.19	CDS
EC_overexpression	chr1	44,755,913	44,755,940	6.950350224	4.719425686	+	KIF2C	ENSG00000142945.13	CDS
EC_antimir	chr5	132,702,933	132,703,064	3.960877888	4.360424191	-	KIF3A	ENSG00000131437.15	CDS
EC_antimir	chr20	32,333,714	32,333,765	3.335531777	3.360424191	+	KIF3B	ENSG00000101350.8	3' UTR
EC_overexpression	chr10	32,031,228	32,031,253	5.791773694	3.026866341	-	KIF5B	ENSG00000170759.11	CDS
EC_overexpression	chr6	39,347,806	39,347,822	12.26859893	5.447346141	-	KIF6	ENSG00000164627.18	Distal intron
EC_overexpression	chr1	158,069,609	158,069,671	3.056349947	4.026866341	+	KIRREL1	ENSG00000183853.18	Distal intron
EC_overexpression	chr4	54,740,460	54,740,649	11.68158916	4.396100151	+	KIT	ENSG00000157404.16	3' UTR
EC_antimir	chr12	88,493,220	88,493,308	3.379554425	3.028517802	-	KITLG	ENSG00000049130.16	3' UTR
EC_overexpression	chr13	33,057,099	33,057,124	5.11089711	3.526780608	+	KL	ENSG00000133116.8	Distal intron
EC_overexpression	chr11	66,266,103	66,266,177	3.602803097	3.026866341	+	KLC2	ENSG00000174996.12	CDS
EC_overexpression	chr8	102,650,155	102,650,317	22.26775103	3.12372788	-	KLF10	ENSG00000155090.15	CDS
EC_antimir	chr13	73,695,366	73,695,463	4.429865395	3.260888517	-	KLF12	ENSG00000118922.17	3' UTR
EC_overexpression	chr4	38,697,480	38,697,610	48.67590283	3.91849018	+	KLF3	ENSG00000109787.13	3' UTR
EC_overexpression	chr5	172,254,650	172,254,742	3.056349947	4.026866341	-	KLF3P1	ENSG00000253218.1	Noncoding exon
EC_overexpression	chr10	3,776,609	3,776,675	10.67958366	3.48629796	-	KLF6	ENSG00000067082.15	3' UTR
EC_overexpression	chr2	207,123,781	207,123,814	4.568167772	3.727306059	-	KLF7	ENSG00000118263.15	CDS
EC_antimir	chr9	70,387,355	70,387,417	4.171645377	3.623458597	-	KLF9	ENSG00000119138.4	3' UTR
EC_antimir	chr6	43,021,123	43,021,186	3.627977371	3.038496096	+	KLHDC3	ENSG00000124702.18	3' UTR
EC_overexpression	chr16	87,738,543	87,738,701	13.02594098	5.026866341	-	KLHDC4	ENSG00000104731.14	Distal intron
EC_overexpression	chr13	69,765,785	69,765,808	7.488170361	4.806888527	-	KLHL1	ENSG00000150361.12	Distal intron
EC_overexpression	chrX	23,984,798	23,984,871	3.39815645	3.041353781	-	KLHL15	ENSG00000174010.9	3' UTR
EC_overexpression	chr3	47,283,546	47,283,630	3.056349947	4.026866341	+	KLHL18	ENSG00000114648.12	Proximal intron
EC_overexpression	chr1	173,775,633	173,775,680	3.495374341	4.196791342	+	KLHL20	ENSG00000076321.11	CDS
EC_antimir	chr2	169,736,070	169,736,111	3.515551956	4.208421097	+	KLHL23	ENSG00000213160.10	CDS
EC_overexpression	chr14	44,927,802	44,927,879	8.954548317	5.419183764	-	KLHL28	ENSG00000179454.14	3' UTR
EC_overexpression	chr2	23,513,700	23,513,726	5.179747952	3.088659496	+	KLHL29	ENSG00000119771.15	Distal intron
EC_antimir	chr5	137,618,084	137,618,178	4.171645377	3.623458597	-	KLHL3	ENSG00000146021.15	3' UTR
EC_overexpression	chrX	87,613,701	87,613,726	6.408122465	4.626316282	+	KLHL4	ENSG00000102271.14	Proximal intron
EC_overexpression	chr3	183,488,526	183,488,704	7.746143187	3.901335459	-	KLHL6	ENSG00000172578.12	3' UTR
EC_antimir	chr4	87,161,363	87,161,485	4.86093267	4.623458597	-	KLHL8	ENSG00000145332.14	3' UTR
EC_antimir	chr9	21,333,730	21,333,812	3.335531777	3.360424191	-	KLHL9	ENSG00000198642.7	CDS
EC_overexpression	chr19	50,983,638	50,983,662	3.327538688	3.806888527	-	KLK7	ENSG00000169035.12	Proximal intron
EC_overexpression	chr12	9,603,806	9,603,825	31.63054386	5.785514877	-	KLRB1	ENSG00000111796.4	Distal intron
EC_overexpression	chr11	118,468,792	118,468,802	400	4.274793854	+	KMT2A	ENSG00000118058.23	CDS
EC_overexpression	chr19	35,737,145	35,737,248	4.568167772	3.727306059	+	KMT2B	ENSG00000272333.7	CDS
EC_overexpression	chr7	152,138,795	152,138,906	15.78871923	3.267874441	-	KMT2C	ENSG00000055609.19	CDS
EC_overexpression	chr12	49,020,476	49,020,587	46.23672928	5.077492414	-	KMT2D	ENSG00000167548.16	3' UTR
EC_overexpression	chr12	123,409,073	123,409,191	6.731217799	4.196791342	+	KMT5A	ENSG00000183955.13	3' UTR
EC_overexpression	chr13	18,297,907	18,298,018	6.276488998	3.348794436	+	KMT5AP1	ENSG00000279730.2	Noncoding exon
EC_parental_WT	chr2	91,748,412	91,748,558	3.177469789	3.93213607	-	KMT5AP2	ENSG00000232531.3	Noncoding exon
EC_overexpression	chr11	68,158,953	68,159,092	9.571589808	3.562919241	-	KMT5B	ENSG00000110066.15	CDS
EC_overexpression	chr19	55,347,924	55,348,063	8.591086214	3.33413553	+	KMT5C	ENSG00000133247.14	3' UTR
EC_overexpression	chr12	122,625,826	122,625,852	4.864753779	4.242987642	+	KNTC1	ENSG00000184445.12	Proximal intron
EC_overexpression_chimeric_mir23a	chr3	160,501,916	160,501,998	5.169863181	4.505965543	-	KPNA4	ENSG00000186432.9	3' UTR
EC_overexpression	chr6	116,734,515	116,734,590	3.056349947	4.026866341	+	KPNA5	ENSG00000196911.11	3' UTR
EC_overexpression_chimeric_mir23a	chr17	47,658,516	47,658,619	18.07222674	4.949572194	+	KPNB1	ENSG00000108424.10	CDS
EC_overexpression_chimeric_mir23a	chr22	29,134,662	29,134,678	5.29124607	8.090928043	+	KREMEN1	ENSG00000183762.13	Distal intron
EC_overexpression	chr7	92,200,031	92,200,193	4.351158433	3.363281876	-	KRIT1	ENSG00000001631.16	3' UTR
EC_overexpression	chr12	52,319,981	52,320,005	9.853484994	5.145690441	-	KRT83	ENSG00000170523.3	Distal intron
EC_overexpression	chr17	27,625,519	27,625,613	5.871035612	3.274793854	+	KSR1	ENSG00000141068.14	3' UTR
EC_overexpression	chr12	117,696,114	117,696,125	5.119012839	4.304388187	-	KSR2	ENSG00000171435.14	Distal intron
EC_antimir	chr22	41,229,539	41,229,660	3.751027534	3.497927714	+	L3MBTL2	ENSG00000100395.15	CDS
EC_parental_WT	chr18	6,256,787	6,256,807	3.560012726	3.816578171	+	L3MBTL4-AS1	ENSG00000264707.1	Noncoding exon
EC_overexpression_chimeric_mir23a	chr13	43,881,076	43,881,088	6.320327495	6.921003042	+	LACC1	ENSG00000179630.11	CDS
EC_overexpression	chr6	129,294,725	129,294,749	3.841940413	3.9673532	+	LAMA2	ENSG00000196569.13	Distal intron
EC_overexpression	chr18	23,718,173	23,718,198	23.02229633	6.289281294	+	LAMA3	ENSG00000053747.16	Distal intron
EC_overexpression_chimeric_mir23a	chr6	112,191,759	112,191,845	12.5564493	4.037816707	-	LAMA4	ENSG00000112769.20	CDS
EC_antimir	chr7	107,926,893	107,926,916	4.171645377	3.623458597	-	LAMB1	ENSG00000091136.14	Distal intron
EC_overexpression	chr1	183,144,990	183,145,020	400	4.058085072	+	LAMC1	ENSG00000135862.6	3' UTR
EC_overexpression	chr20	9,507,817	9,507,842	10.11179742	5.178857305	-	LAMP5-AS1	ENSG00000225988.1	Distal intron (ncRNA)
EC_overexpression_chimeric_mir23a	chr11	72,098,301	72,098,372	7.559659965	5.505965543	-	LAMTOR1	ENSG00000149357.10	CDS
EC_overexpression	chr1	110,409,486	110,409,513	3.938362834	4.348794436	+	LAMTOR5-AS1	ENSG00000224699.9	Proximal intron (ncRNA)
EC_overexpression	chr8	97,814,996	97,815,022	15.97778945	5.806888527	+	LAPTM4B	ENSG00000104341.17	Proximal intron
EC_anitmir_chimeric_mir23a	chr1	30,757,658	30,757,693	3.435633193	3.720468192	-	LAPTM5	ENSG00000162511.8	CDS
EC_overexpression	chr22	33,743,668	33,743,695	3.584914585	3.889350688	-	LARGE1	ENSG00000133424.21	Distal intron
EC_antimir	chr4	128,156,801	128,156,893	5.025570108	3.845851018	+	LARP1B	ENSG00000138709.19	Distal intron
EC_parental_WT	chr12	50,477,312	50,477,421	3.913724189	4.195170476	+	LARP4	ENSG00000161813.22	3' UTR
EC_overexpression	chr15	70,831,860	70,831,934	3.056349947	4.026866341	-	LARP6	ENSG00000166173.11	3' UTR
EC_overexpression_chimeric_mir23a	chr3	45,548,587	45,548,640	4.5993888	6.505965543	+	LARS2	ENSG00000011376.12	3' UTR
EC_overexpression	chr3	45,509,374	45,509,401	3.056349947	4.026866341	-	LARS2-AS1	ENSG00000232455.2	Noncoding exon
EC_antimir	chr6	149,683,300	149,683,424	4.710970327	3.038496096	-	LATS1	ENSG00000131023.13	CDS
EC_overexpression	chr13	20,974,630	20,974,683	400	5.136784033	-	LATS2	ENSG00000150457.9	3' UTR
EC_overexpression	chr1	225,402,426	225,402,571	17.19917299	3.459825748	-	LBR	ENSG00000143815.15	3' UTR
EC_overexpression	chr10	96,963,219	96,963,415	15.2629395	4.727306059	+	LCOR	ENSG00000196233.14	3' UTR
EC_overexpression_chimeric_mir23a	chr5	170,294,655	170,294,670	4.896863279	7.090928043	-	LCP2	ENSG00000043462.13	Distal intron
EC_overexpression	chr10	102,120,349	102,120,413	8.296872051	3.405377964	-	LDB1	ENSG00000198728.11	5' UTR
EC_antimir	chr4	16,764,786	16,764,814	3.515551956	4.208421097	-	LDB2	ENSG00000169744.13	Distal intron
EC_parental_WT_chimeric_mir23a	chr10	86,687,755	86,687,770	4.879192534	7.627234778	+	LDB3	ENSG00000122367.20	Proximal intron
EC_antimir	chr19	11,128,489	11,128,551	4.86093267	4.623458597	+	LDLR	ENSG00000130164.14	Proximal intron
EC_overexpression	chr18	13,299,107	13,299,136	3.584914585	3.889350688	+	LDLRAD4	ENSG00000168675.18	Distal intron
EC_antimir	chr4	108,087,233	108,087,253	3.317825219	3.794052549	-	LEF1	ENSG00000138795.10	Distal intron
EC_overexpression_chimeric_mir23a	chr12	65,247,619	65,247,673	4.896863279	7.090928043	+	LEMD3	ENSG00000174106.3	3' UTR
EC_parental_WT_chimeric_mir23a	chr1	65,506,408	65,506,423	6.608076498	8.042272277	+	LEPR	ENSG00000116678.20	Distal intron
EC_antimir	chr1	65,434,025	65,434,219	16.03652068	4.064141712	+	LEPROT	ENSG00000213625.9	3' UTR
EC_overexpression	chr7	2,527,855	2,527,930	4.35449982	4.111743109	+	LFNG	ENSG00000106003.13	3' UTR
EC_overexpression	chr19	39,685,116	39,685,144	5.119012839	4.304388187	+	LGALS17A	ENSG00000226025.9	Noncoding exon
EC_overexpression	chr11	27,367,008	27,367,102	7.454111739	3.289900747	-	LGR4	ENSG00000205213.14	3' UTR
EC_overexpression_chimeric_mir23a	chr12	71,451,179	71,451,198	7.157834641	8.505965543	+	LGR5	ENSG00000139292.13	Distal intron
EC_overexpression	chr5	78,485,962	78,485,994	6.61566451	3.012207435	-	LHFPL2	ENSG00000145685.14	3' UTR
EC_parental_WT	chr7	104,899,450	104,899,476	3.36080028	3.696283937	-	LHFPL3-AS2	ENSG00000225329.3	Distal intron (ncRNA)
EC_parental_WT	chr13	39,560,096	39,560,121	5.843698352	4.382175347	-	LHFPL6	ENSG00000183722.9	Distal intron
EC_overexpression	chr10	124,542,221	124,542,245	6.679752944	4.673621997	+	LHPP	ENSG00000107902.14	Distal intron
EC_overexpression	chr9	124,009,741	124,009,763	4.098493675	4.041353781	+	LHX2	ENSG00000106689.11	Distal intron
EC_antimir	chr1	180,233,442	180,233,459	3.074193136	4.038496096	+	LHX4	ENSG00000121454.6	Distal intron
EC_antimir	chr5	38,475,359	38,475,547	3.847245804	3.230151663	-	LIFR	ENSG00000113594.10	3' UTR
EC_overexpression	chr13	108,208,121	108,208,172	3.056349947	4.026866341	-	LIG4	ENSG00000174405.13	3' UTR
EC_overexpression_chimeric_mir23a	chr4	41,505,458	41,505,483	5.29124607	8.090928043	+	LIMCH1	ENSG00000064042.18	Distal intron
EC_overexpression	chr17	63,698,142	63,698,253	20.42928198	3.429919069	-	LIMD2	ENSG00000136490.9	3' UTR
EC_parental_WT	chr20	63,736,261	63,736,285	7.904719735	4.757684482	+	LIME1	ENSG00000203896.10	5' UTR
EC_overexpression	chr7	74,120,898	74,121,032	4.568167772	3.727306059	+	LIMK1	ENSG00000106683.15	CDS
EC_overexpression_chimeric_mir23a	chr22	31,278,644	31,278,705	7.731722113	6.827893637	+	LIMK2	ENSG00000182541.18	3' UTR
EC_parental_WT	chr12	80,936,976	80,937,010	4.033794372	3.927609483	-	LIN7A	ENSG00000111052.7	Distal intron
EC_overexpression_chimeric_mir23a	chr21	41,685,164	41,685,178	5.29124607	8.090928043	+	LINC00111	ENSG00000227702.1	Distal intron (ncRNA)
EC_overexpression	chr21	45,296,742	45,296,793	3.31400716	3.348794436	+	LINC00205	ENSG00000223768.2	Noncoding exon
EC_parental_WT	chr1	217,895,758	217,895,785	4.472710709	4.030702976	+	LINC00210	ENSG00000231814.3	Distal intron (ncRNA)
EC_parental_WT	chr6	26,960,725	26,960,750	3.36080028	3.696283937	+	LINC00240	ENSG00000224843.8	Distal intron (ncRNA)
EC_overexpression	chr2	13,776,799	13,776,823	3.069990172	3.719425686	-	LINC00276	ENSG00000230448.5	Distal intron (ncRNA)
EC_anitmir_chimeric_mir23a	chr2	8,208,457	8,208,468	9.222581226	8.949286882	-	LINC00299	ENSG00000236790.6	Proximal intron (ncRNA)
EC_parental_WT	chr11	60,616,239	60,616,261	3.139541067	3.6321536	+	LINC00301	ENSG00000181995.12	Proximal intron (ncRNA)
EC_overexpression	chr13	105,708,246	105,708,272	5.372733407	4.363281876	+	LINC00343	ENSG00000226620.8	Proximal intron (ncRNA)
EC_overexpression	chr13	86,910,182	86,910,203	4.35449982	4.111743109	+	LINC00430	ENSG00000233528.4	Distal intron (ncRNA)
EC_antimir	chr2	32,916,344	32,916,369	9.796445511	3.822066925	+	LINC00486	ENSG00000230876.8	Distal intron (ncRNA)
EC_antimir	chr2	6,757,439	6,757,465	3.062507033	3.706589707	-	LINC00487	ENSG00000205837.7	Distal intron (ncRNA)
EC_overexpression	chr8	90,455,514	90,455,549	3.841940413	3.9673532	+	LINC00534	ENSG00000253394.6	Noncoding exon
EC_parental_WT	chr13	22,220,473	22,220,500	3.801232704	3.873161699	+	LINC00540	ENSG00000276476.3	Distal intron (ncRNA)
EC_overexpression	chr3	177,449,467	177,449,490	3.495374341	4.196791342	+	LINC00578	ENSG00000228221.6	Distal intron (ncRNA)
EC_overexpression	chr9	102,562,917	102,562,944	6.679752944	4.673621997	+	LINC00587	ENSG00000204250.3	Distal intron (ncRNA)
EC_overexpression	chr2	215,612,205	215,612,273	10.10806133	3.263905538	-	LINC00607	ENSG00000235770.6	Noncoding exon
EC_overexpression	chr1	120,954,599	120,954,622	26.20929018	6.474313188	+	LINC00623	ENSG00000226067.7	Distal intron (ncRNA)
EC_overexpression	chr14	38,837,780	38,837,797	5.119012839	4.304388187	-	LINC00639	ENSG00000259070.7	Noncoding exon
EC_overexpression	chr17	42,889,282	42,889,305	9.412726917	3.348794436	-	LINC00671	ENSG00000213373.7	Distal intron (ncRNA)
EC_overexpression	chr4	41,877,683	41,877,709	3.841940413	3.9673532	-	LINC00682	ENSG00000245870.4	Distal intron (ncRNA)
EC_overexpression	chr10	28,792,318	28,792,344	11.17107877	5.33413553	-	LINC00837	ENSG00000235824.5	Noncoding exon
EC_overexpression	chr1	200,349,567	200,349,592	3.938362834	4.348794436	-	LINC00862	ENSG00000203721.7	Distal intron (ncRNA)
EC_anitmir_chimeric_mir23a	chr3	72,238,113	72,238,130	5.39944876	8.212321288	-	LINC00877	ENSG00000241163.8	Distal intron (ncRNA)
EC_overexpression	chr16	65,481,670	65,481,696	3.584914585	3.889350688	-	LINC00922	ENSG00000261742.6	Distal intron (ncRNA)
EC_parental_WT_chimeric_mir23a	chr3	84,671,673	84,671,682	4.879192534	7.627234778	-	LINC00971	ENSG00000242641.6	Noncoding exon
EC_overexpression	chr6	134,447,628	134,447,642	23.06245087	6.699291683	+	LINC01010	ENSG00000236700.6	Distal intron (ncRNA)
EC_overexpression_chimeric_mir23a	chr1	187,236,943	187,236,959	5.29124607	8.090928043	+	LINC01036	ENSG00000230426.4	Distal intron (ncRNA)
EC_anitmir_chimeric_mir23a	chr13	79,567,784	79,567,801	9.222581226	8.949286882	+	LINC01068	ENSG00000227676.4	Distal intron (ncRNA)
EC_overexpression_chimeric_mir23a	chr2	187,967,616	187,967,632	5.29124607	8.090928043	-	LINC01090	ENSG00000231689.2	Distal intron (ncRNA)
EC_parental_WT	chr8	76,405,218	76,405,244	3.574036914	3.757684482	+	LINC01109	ENSG00000271167.1	Noncoding exon
EC_overexpression	chr2	58,964,831	58,964,843	22.58827039	6.670722531	+	LINC01122	ENSG00000233723.9	Distal intron (ncRNA)
EC_parental_WT	chr1	58,798,782	58,798,807	4.935961157	4.172721981	+	LINC01135	ENSG00000234807.7	Distal intron (ncRNA)
EC_overexpression	chr15	66,639,733	66,639,761	5.119012839	4.304388187	+	LINC01169	ENSG00000259471.1	Distal intron (ncRNA)
EC_parental_WT	chr5	124,073,121	124,073,147	3.544236931	4.069639594	-	LINC01170	ENSG00000253807.6	Distal intron (ncRNA)
EC_overexpression	chr4	13,928,107	13,928,121	25.92398907	6.460892673	+	LINC01182	ENSG00000250634.6	Distal intron (ncRNA)
EC_parental_WT	chr12	113,689,783	113,689,798	4.472710709	4.030702976	-	LINC01234	ENSG00000249550.7	Distal intron (ncRNA)
EC_overexpression	chr9	22,821,051	22,821,076	4.864753779	4.242987642	+	LINC01239	ENSG00000234840.2	Noncoding exon
EC_overexpression	chr2	3,106,034	3,106,047	22.20306617	6.242987642	-	LINC01250	ENSG00000234423.2	Distal intron (ncRNA)
EC_overexpression	chr20	50,301,545	50,301,570	7.219839004	4.763819805	+	LINC01270	ENSG00000203999.9	Distal intron (ncRNA)
EC_overexpression	chr2	216,606,908	216,606,931	4.098267021	3.304388187	-	LINC01280	ENSG00000224391.1	Noncoding exon
EC_overexpression	chr2	174,328,179	174,328,204	9.334663615	5.076977691	+	LINC01305	ENSG00000231453.1	Proximal intron (ncRNA)
EC_overexpression_chimeric_mir23a	chr3	165,440,754	165,440,773	5.29124607	8.090928043	+	LINC01322	ENSG00000244128.7	Distal intron (ncRNA)
EC_overexpression_chimeric_mir23a	chr1	182,212,459	182,212,479	96.46623963	12.14982173	-	LINC01344	ENSG00000228918.4	Distal intron (ncRNA)
EC_parental_WT_chimeric_mir23a	chr2	19,237,118	19,237,132	6.608076498	8.042272277	-	LINC01376	ENSG00000236204.6	Distal intron (ncRNA)
EC_overexpression	chr12	110,939,159	110,939,186	19.74687459	6.48629796	+	LINC01405	ENSG00000185847.8	Noncoding exon
EC_overexpression	chr21	21,764,424	21,764,449	7.569129682	5.196791342	+	LINC01425	ENSG00000233997.5	Distal intron (ncRNA)
EC_parental_WT_chimeric_mir23a	chr10	107,943,406	107,943,423	4.879192534	7.627234778	-	LINC01435	ENSG00000229981.8	Distal intron (ncRNA)
EC_overexpression	chr7	54,335,644	54,335,655	184.8109268	9.626779183	+	LINC01445	ENSG00000231427.6	Distal intron (ncRNA)
EC_overexpression	chr5	153,115,643	153,115,668	3.584914585	3.889350688	-	LINC01470	ENSG00000249484.9	Distal intron (ncRNA)
EC_antimir	chr18	44,450,391	44,450,409	3.074193136	4.038496096	-	LINC01478	ENSG00000267337.2	Distal intron (ncRNA)
EC_overexpression	chr12	67,943,491	67,943,514	3.584914585	3.889350688	+	LINC01479	ENSG00000255772.5	Distal intron (ncRNA)
EC_overexpression	chr5	173,732,871	173,732,895	3.069990172	3.719425686	-	LINC01484	ENSG00000253686.2	Distal intron (ncRNA)
EC_overexpression	chr9	106,623,916	106,623,940	3.584914585	3.889350688	+	LINC01505	ENSG00000234323.8	Distal intron (ncRNA)
EC_overexpression	chr10	42,680,417	42,680,444	5.878751791	4.474313188	-	LINC01518	ENSG00000233515.2	Distal intron (ncRNA)
EC_overexpression	chr20	52,226,509	52,226,533	5.878751791	4.474313188	+	LINC01524	ENSG00000234948.2	Distal intron (ncRNA)
EC_overexpression_chimeric_mir23a	chr15	93,823,168	93,823,189	7.157834641	8.505965543	-	LINC01579	ENSG00000258754.8	Distal intron (ncRNA)
EC_parental_WT	chr14	50,054,373	50,054,403	3.139541067	3.6321536	-	LINC01588	ENSG00000214900.11	Distal intron (ncRNA)
EC_overexpression	chr2	108,201,302	108,201,316	13.0763756	5.526780608	-	LINC01594	ENSG00000225328.2	Distal intron (ncRNA)
EC_antimir	chr8	111,009,020	111,009,046	3.572796859	3.876514709	-	LINC01608	ENSG00000253877.6	Distal intron (ncRNA)
EC_overexpression_chimeric_mir23a	chr14	76,965,394	76,965,411	10.34052602	8.090928043	+	LINC01629	ENSG00000258602.1	Proximal intron (ncRNA)
EC_overexpression	chr1	105,936,734	105,936,749	27.33155221	6.526780608	-	LINC01677	ENSG00000233047.7	Distal intron (ncRNA)
EC_overexpression	chr1	170,199,094	170,199,122	7.219839004	4.763819805	+	LINC01681	ENSG00000233985.2	Distal intron (ncRNA)
EC_overexpression	chr21	24,978,406	24,978,428	3.069990172	3.719425686	+	LINC01692	ENSG00000226983.3	Distal intron (ncRNA)
EC_parental_WT_chimeric_mir23a	chr1	189,790,189	189,790,208	4.879192534	7.627234778	+	LINC01701	ENSG00000232212.1	Distal intron (ncRNA)
EC_parental_WT_chimeric_mir23a	chr1	69,058,734	69,058,751	6.608076498	8.042272277	+	LINC01707	ENSG00000223883.2	Distal intron (ncRNA)
EC_parental_WT	chr1	99,560,383	99,560,408	4.935961157	4.172721981	-	LINC01708	ENSG00000224445.3	Distal intron (ncRNA)
EC_parental_WT	chr1	101,689,806	101,689,820	7.904719735	4.757684482	+	LINC01709	ENSG00000226715.4	Distal intron (ncRNA)
EC_overexpression_chimeric_mir23a	chr20	21,700,357	21,700,376	5.29124607	8.090928043	-	LINC01726	ENSG00000280350.1	Distal intron (ncRNA)
EC_parental_WT	chr1	47,690,556	47,690,580	4.700398574	4.126918291	+	LINC01738	ENSG00000227947.2	Distal intron (ncRNA)
EC_antimir	chr20	63,024,179	63,024,207	3.317825219	3.794052549	+	LINC01749	ENSG00000272259.5	Distal intron (ncRNA)
EC_parental_WT	chr1	12,822,690	12,822,713	3.139541067	3.6321536	-	LINC01784	ENSG00000228338.1	Noncoding exon
EC_overexpression	chr2	5,810,907	5,810,926	4.83373659	4.611828842	-	LINC01810	ENSG00000237266.2	Proximal intron (ncRNA)
EC_overexpression	chr3	34,497,203	34,497,228	3.056349947	4.026866341	+	LINC01811	ENSG00000226320.6	Noncoding exon
EC_overexpression	chr2	150,288,737	150,288,757	5.862203906	4.526780608	+	LINC01818	ENSG00000230645.2	Distal intron (ncRNA)
EC_overexpression	chr19	14,360,193	14,360,214	3.327538688	3.806888527	-	LINC01841	ENSG00000266913.1	Distal intron (ncRNA)
EC_overexpression_chimeric_mir23a	chr2	125,725,810	125,725,833	9.042078334	8.827893637	+	LINC01889	ENSG00000235491.1	Distal intron (ncRNA)
EC_overexpression	chr18	24,657,531	24,657,543	12.53925471	5.474313188	+	LINC01915	ENSG00000265485.7	Proximal intron (ncRNA)
EC_overexpression	chr2	198,369,866	198,369,889	4.35449982	4.111743109	-	LINC01923	ENSG00000236653.3	Distal intron (ncRNA)
EC_overexpression	chr18	64,416,349	64,416,375	5.738761643	4.834221263	+	LINC01924	ENSG00000267134.3	Proximal intron (ncRNA)
EC_overexpression	chr5	56,474,340	56,474,364	5.862203906	4.526780608	-	LINC01948	ENSG00000248727.6	Distal intron (ncRNA)
EC_overexpression	chr3	182,452,019	182,452,042	5.862203906	4.526780608	-	LINC01994	ENSG00000241098.1	Distal intron (ncRNA)
EC_overexpression	chr3	153,614,086	153,614,098	17.63358694	5.928879052	-	LINC02006	ENSG00000238755.3	Distal intron (ncRNA)
EC_anitmir_chimeric_mir23b	chr5	37,918,843	37,918,867	9.802547964	10.71706266	-	LINC02117	ENSG00000248539.1	Distal intron (ncRNA)
EC_overexpression	chr16	54,366,391	54,366,404	33.29599069	6.796241283	-	LINC02140	ENSG00000261803.2	Noncoding exon
EC_overexpression_chimeric_mir23a	chr5	17,427,814	17,427,830	7.157834641	8.505965543	+	LINC02217	ENSG00000248455.6	Distal intron (ncRNA)
EC_overexpression	chr5	68,196,978	68,197,002	3.056349947	4.026866341	+	LINC02219	ENSG00000253787.1	Proximal intron (ncRNA)
EC_overexpression	chr8	111,391,332	111,391,358	9.882613018	5.550428297	+	LINC02237	ENSG00000253434.8	Distal intron (ncRNA)
EC_overexpression	chr4	96,729,417	96,729,448	5.28521246	4.727306059	+	LINC02267	ENSG00000248510.2	Distal intron (ncRNA)
EC_parental_WT_chimeric_mir23b	chr14	82,650,068	82,650,082	9.686829474	10.62062681	+	LINC02301	ENSG00000258743.6	Distal intron (ncRNA)
EC_anitmir_chimeric_mir23a	chr14	25,904,804	25,904,820	7.302183623	8.627358787	-	LINC02306	ENSG00000257986.3	Distal intron (ncRNA)
EC_parental_WT	chr14	44,086,480	44,086,504	3.139541067	3.6321536	-	LINC02307	ENSG00000258969.2	Distal intron (ncRNA)
EC_overexpression	chr14	97,544,696	97,544,719	5.738761643	4.834221263	+	LINC02325	ENSG00000246084.5	Distal intron (ncRNA)
EC_parental_WT	chr12	74,043,553	74,043,578	3.801232704	3.873161699	+	LINC02394	ENSG00000258332.3	Distal intron (ncRNA)
EC_overexpression	chr12	3,369,091	3,369,114	3.31400716	3.348794436	+	LINC02417	ENSG00000257048.1	Distal intron (ncRNA)
EC_overexpression	chr4	32,022,176	32,022,205	9.418186713	5.48629796	+	LINC02506	ENSG00000251129.2	Distal intron (ncRNA)
EC_overexpression	chr4	147,583,012	147,583,025	6.65108755	5.026866341	+	LINC02507	ENSG00000251688.2	Distal intron (ncRNA)
EC_overexpression_chimeric_mir23a	chr6	81,860,240	81,860,254	5.29124607	8.090928043	-	LINC02542	ENSG00000226453.2	Noncoding exon
EC_overexpression	chr15	63,398,593	63,398,619	3.056349947	4.026866341	+	LINC02568	ENSG00000259459.6	Proximal intron (ncRNA)
EC_parental_WT	chr7	106,780,628	106,780,657	3.36080028	3.696283937	+	LINC02577	ENSG00000228742.11	Noncoding exon
EC_overexpression	chr8	48,590,605	48,590,628	5.119012839	4.304388187	+	LINC02599	ENSG00000233858.4	Noncoding exon
EC_overexpression	chr9	94,201,989	94,202,016	3.056349947	4.026866341	-	LINC02603	ENSG00000230262.8	Distal intron (ncRNA)
EC_overexpression	chr10	69,686,343	69,686,364	6.408122465	4.626316282	+	LINC02651	ENSG00000235645.2	Distal intron (ncRNA)
EC_overexpression	chr10	28,445,722	28,445,747	3.841940413	3.9673532	-	LINC02652	ENSG00000237128.1	Distal intron (ncRNA)
EC_overexpression	chr11	59,565,673	59,565,699	5.878751791	4.474313188	-	LINC02739	ENSG00000255008.3	5' splice site (ncRNA)
EC_antimir	chr11	28,767,799	28,767,833	3.074193136	4.038496096	+	LINC02742	ENSG00000249867.6	Distal intron (ncRNA)
EC_parental_WT	chr11	42,068,572	42,068,595	3.560012726	3.816578171	-	LINC02745	ENSG00000255300.6	Noncoding exon
EC_parental_WT	chr11	15,584,738	15,584,762	4.700398574	4.126918291	+	LINC02751	ENSG00000254946.2	Distal intron (ncRNA)
EC_parental_WT	chr11	11,134,130	11,134,152	4.033794372	3.927609483	+	LINC02752	ENSG00000254401.2	Distal intron (ncRNA)
EC_parental_WT	chr11	112,440,756	112,440,780	3.544236931	4.069639594	+	LINC02763	ENSG00000254968.7	Distal intron (ncRNA)
EC_parental_WT_chimeric_mir23a	chr1	60,126,574	60,126,589	4.879192534	7.627234778	+	LINC02778	ENSG00000238242.2	Distal intron (ncRNA)
EC_overexpression	chr1	199,337,945	199,337,969	10.62660907	5.242987642	+	LINC02789	ENSG00000231718.1	Distal intron (ncRNA)
EC_parental_WT	chr9	88,646,731	88,646,756	3.139541067	3.6321536	-	LINC02843	ENSG00000228189.5	Noncoding exon
EC_overexpression	chr7	26,642,343	26,642,369	5.28521246	4.727306059	+	LINC02860	ENSG00000222004.7	Distal intron (ncRNA)
EC_overexpression	chr15	77,618,520	77,618,579	9.571589808	3.562919241	-	LINGO1	ENSG00000169783.12	Distal intron
EC_overexpression	chr9	28,415,537	28,415,562	16.97917732	4.9673532	-	LINGO2	ENSG00000174482.10	Distal intron
EC_overexpression	chr10	89,339,648	89,339,671	6.408122465	4.626316282	-	LIPA	ENSG00000107798.18	Distal intron
EC_overexpression	chr15	58,517,348	58,517,380	5.119012839	4.304388187	+	LIPC	ENSG00000166035.11	Distal intron
EC_parental_WT_chimeric_mir23a	chr10	88,813,151	88,813,168	6.608076498	8.042272277	+	LIPM	ENSG00000173239.14	CDS
EC_parental_WT_chimeric_mir23a	chr2	99,162,449	99,162,472	6.608076498	8.042272277	+	LIPT1	ENSG00000144182.17	CDS
EC_parental_WT	chr17	75,571,004	75,571,028	3.560012726	3.816578171	+	LLGL2	ENSG00000073350.14	CDS
EC_overexpression	chr12	66,117,730	66,117,814	5.738761643	4.834221263	-	LLPH	ENSG00000139233.7	3' UTR
EC_overexpression	chr12	49,097,237	49,097,277	15.41256968	3.000871132	-	LMBR1L	ENSG00000139636.15	3' UTR
EC_parental_WT	chr5	36,151,723	36,151,739	5.756704181	3.565039404	-	LMBRD2	ENSG00000164187.7	5' UTR
EC_parental_WT	chr3	8,550,163	8,550,314	5.37431434	3.780132977	+	LMCD1	ENSG00000071282.12	3' UTR
EC_overexpression	chr3	8,254,233	8,254,251	15.69870538	5.763819805	-	LMCD1-AS1	ENSG00000227110.7	Distal intron (ncRNA)
EC_overexpression	chr16	858,010	858,156	25.43560679	6.834221263	-	LMF1	ENSG00000103227.19	Distal intron
EC_overexpression	chr3	198,042,509	198,042,596	4.384653437	4.48629796	+	LMLN	ENSG00000185621.11	3' UTR
EC_overexpression	chr5	126,825,991	126,826,091	5.651902401	3.178857305	+	LMNB1	ENSG00000113368.12	CDS
EC_overexpression	chr7	98,205,481	98,205,538	4.568167772	3.727306059	+	LMTK2	ENSG00000164715.6	CDS
EC_overexpression	chr10	52,631,177	52,631,201	7.219839004	4.763819805	-	LNCAROD	ENSG00000231131.8	Distal intron (ncRNA)
EC_overexpression_chimeric_mir23a	chr20	22,599,099	22,599,114	5.29124607	8.090928043	-	LNCNEF	ENSG00000237396.1	Distal intron (ncRNA)
EC_overexpression	chr8	142,722,473	142,722,498	3.327538688	3.806888527	-	LNCOC1	ENSG00000253741.2	Distal intron (ncRNA)
EC_overexpression	chr5	97,032,517	97,032,652	400	5.074172056	+	LNPEP	ENSG00000113441.16	3' UTR
EC_overexpression	chr2	175,928,427	175,928,511	3.727176651	3.48629796	-	LNPK	ENSG00000144320.14	3' UTR
EC_antimir	chr4	53,602,346	53,602,368	3.317825219	3.794052549	-	LNX1	ENSG00000072201.14	Distal intron
EC_overexpression	chrX	118,974,766	118,974,829	3.056349947	4.026866341	+	LONRF3	ENSG00000175556.17	CDS
EC_overexpression	chr8	23,344,388	23,344,787	16.35773338	3.405377964	-	LOXL2	ENSG00000134013.16	Distal intron
EC_overexpression	chr9	110,874,035	110,874,122	3.31400716	3.348794436	-	LPAR1	ENSG00000198121.13	3' UTR
EC_overexpression	chr13	48,411,157	48,411,265	3.39815645	3.041353781	-	LPAR6	ENSG00000139679.15	3' UTR
EC_overexpression_chimeric_mir23a	chr1	211,752,380	211,752,395	5.29124607	8.090928043	-	LPGAT1	ENSG00000123684.13	Distal intron
EC_overexpression	chr18	2,917,227	2,917,282	4.83373659	4.611828842	-	LPIN2	ENSG00000101577.9	3' UTR
EC_overexpression	chr3	188,157,390	188,157,416	4.098267021	3.304388187	+	LPP	ENSG00000145012.13	Distal intron
EC_overexpression_chimeric_mir23a	chr4	150,681,408	150,681,450	4.896863279	7.090928043	-	LRBA	ENSG00000198589.14	Distal intron
EC_overexpression	chr13	46,751,376	46,751,466	5.21639117	3.44190384	+	LRCH1	ENSG00000136141.15	3' UTR
EC_overexpression	chrX	115,133,277	115,133,302	4.864753779	4.242987642	-	LRCH2	ENSG00000130224.15	Distal intron
EC_overexpression	chr7	100,577,820	100,577,903	6.685209726	3.419183764	-	LRCH4	ENSG00000077454.16	CDS
EC_overexpression_chimeric_mir23a	chr6	40,487,402	40,487,420	5.29124607	8.090928043	-	LRFN2	ENSG00000156564.9	Distal intron
[truncated: 2,384 more rows]
