# Supplementary material for: Modulation of miR‐23b Wnt/β‐catenin Axis Strengthens Endothelial Barrier Properties
Source: Adv Sci (Weinh). 2026 Jul 30:e18421. Online ahead of print. doi: 10.1002/advs.202518421 (PMC13423495; doi:10.1002/advs.202518421)
Supplement: Supplementary file 2 — Supporting File 2: advs76731‐sup‐0002‐DataS1‐S3.zip. [file ADVS-9999-e18421-s002.zip › Extended_Data2_Transcriptomics_Differential.xlsx]

## Sheet: anti-miR_vs_miR_23b
ensembl_gene_id	baseMean	log2FoldChange	lfcSE	stat	pvalue	padj	hgnc_symbol	gene_label
ENSG00000137463	1449.27	3.36664	0.0888844	37.8766	0	1e-300	MGARP	MGARP
ENSG00000135480	8827.57	3.84787	0.118648	32.4309	1.00728e-230	1.05638e-226	KRT7	KRT7
ENSG00000129946	1035.89	-3.41641	0.118312	-28.8762	2.37505e-183	1.66056e-179	SHC2	SHC2
ENSG00000135451	1189.86	2.24813	0.0853413	26.3428	6.20814e-153	3.25539e-149	TROAP	TROAP
ENSG00000121966	6229.31	-4.11332	0.168642	-24.3908	2.14253e-131	8.98792e-128	CXCR4	CXCR4
ENSG00000175063	1547.27	2.05913	0.0856132	24.0515	8.04266e-128	2.81158e-124	UBE2C	UBE2C
ENSG00000104870	8822.34	-1.64794	0.0691069	-23.8463	1.10679e-125	3.31641e-122	FCGRT	FCGRT
ENSG00000147408	1081.35	-2.75561	0.116362	-23.6813	5.61587e-124	1.47241e-120	CSGALNACT1	CSGALNACT1
ENSG00000102760	3076.65	-1.98318	0.085249	-23.2634	1.04088e-119	2.42582e-116	RGCC	RGCC
ENSG00000168496	2314	1.63155	0.0738156	22.1031	2.95286e-108	6.19363e-105	FEN1	FEN1
ENSG00000111665	975.161	2.15306	0.0979175	21.9885	3.71187e-107	7.07785e-104	CDCA3	CDCA3
ENSG00000029993	3680.47	1.61267	0.0734182	21.9655	6.15379e-107	1.07563e-103	HMGB3	HMGB3
ENSG00000076382	1664.15	1.88291	0.0868269	21.6858	2.79273e-104	4.50596e-101	SPAG5	SPAG5
ENSG00000223802	627.244	-2.57118	0.118601	-21.6794	3.21259e-104	4.81314e-101	CERS1	CERS1
ENSG00000117399	4802.77	2.61433	0.122169	21.3992	1.35906e-101	1.90042e-98	CDC20	CDC20
ENSG00000268297	407.737	3.90742	0.182686	21.3887	1.70106e-101	2.22998e-98	CLEC4GP1	CLEC4GP1
ENSG00000113763	321.785	-3.73613	0.177895	-21.0018	6.31105e-98	7.78672e-95	UNC5A	UNC5A
ENSG00000140557	433.4	-4.51016	0.217145	-20.7703	8.04374e-96	8.87987e-93	ST8SIA2	ST8SIA2
ENSG00000169604	859.885	-2.62211	0.126242	-20.7705	8.00786e-96	8.87987e-93	ANTXR1	ANTXR1
ENSG00000101017	705.844	-1.93135	0.0941204	-20.52	1.42687e-93	1.49643e-90	CD40	CD40
ENSG00000118971	1910.29	-2.19898	0.107428	-20.4693	4.04539e-93	4.04057e-90	CCND2	CCND2
ENSG00000105825	8230.29	-4.32453	0.215272	-20.0887	9.27166e-90	8.83969e-87	TFPI2	TFPI2
ENSG00000079616	2376.06	1.70243	0.0850485	20.0172	3.90241e-89	3.55883e-86	KIF22	KIF22
ENSG00000120068	497.462	-2.44814	0.1225	-19.9848	7.46855e-89	6.5272e-86	HOXB8	HOXB8
ENSG00000158270	1880.55	-1.8828	0.0946837	-19.8852	5.4679e-88	4.58756e-85	COLEC12	COLEC12
ENSG00000166033	6766.25	-1.15309	0.0584811	-19.7172	1.53411e-86	1.23762e-83	HTRA1	HTRA1
ENSG00000164032	12535.2	1.39917	0.0713507	19.6098	1.27562e-85	9.90971e-83	H2AZ1	H2AZ1
ENSG00000129675	340.549	-2.64626	0.135266	-19.5634	3.17001e-85	2.37468e-82	ARHGEF6	ARHGEF6
ENSG00000101057	4073.01	2.09782	0.107704	19.4777	1.69624e-84	1.22685e-81	MYBL2	MYBL2
ENSG00000100526	662.689	2.47322	0.127918	19.3345	2.75539e-83	1.92647e-80	CDKN3	CDKN3
ENSG00000176890	5609.9	1.40612	0.0733919	19.159	8.13869e-82	5.50674e-79	TYMS	TYMS
ENSG00000164035	3313.69	-2.03558	0.106545	-19.1054	2.27777e-81	1.49301e-78	EMCN	EMCN
ENSG00000198830	10560.9	1.58528	0.0834708	18.992	1.98695e-80	1.26292e-77	HMGN2	HMGN2
ENSG00000080986	793.82	2.0877	0.110648	18.8679	2.09309e-79	1.29125e-76	NDC80	NDC80
ENSG00000198075	637.796	-2.84553	0.151986	-18.7223	3.25516e-78	1.95077e-75	SULT1C4	SULT1C4
ENSG00000142156	1953.62	-2.20742	0.118426	-18.6396	1.53478e-77	8.9422e-75	COL6A1	COL6A1
ENSG00000179046	955.417	2.66313	0.143654	18.5384	1.01127e-76	5.7328e-74	TRIML2	TRIML2
ENSG00000196611	90778.4	-1.70104	0.0926706	-18.3558	2.96673e-75	1.63756e-72	MMP1	MMP1
ENSG00000164104	4957.52	1.76072	0.0976819	18.0251	1.23891e-72	6.66313e-70	HMGB2	HMGB2
ENSG00000008517	3742.32	-1.7749	0.100871	-17.5958	2.65447e-69	1.39194e-66	IL32	IL32
ENSG00000182481	11932.6	1.08314	0.0616714	17.5631	4.7255e-69	2.4175e-66	KPNA2	KPNA2
ENSG00000132646	4367.98	1.04309	0.0601118	17.3526	1.88572e-67	9.41739e-65	PCNA	PCNA
ENSG00000120708	1133.65	2.13763	0.123295	17.3374	2.45424e-67	1.19716e-64	TGFBI	TGFBI
ENSG00000151692	681.474	-2.85202	0.164664	-17.3202	3.31023e-67	1.578e-64	RNF144A	RNF144A
ENSG00000113810	5999.29	2.09773	0.121273	17.2976	4.90695e-67	2.28718e-64	SMC4	SMC4
ENSG00000144476	728.372	-2.80478	0.162337	-17.2775	6.94518e-67	3.16685e-64	ACKR3	ACKR3
ENSG00000149212	2043.46	-3.03672	0.17582	-17.2718	7.67511e-67	3.42522e-64	SESN3	SESN3
ENSG00000165507	13163.9	-1.92004	0.111559	-17.211	2.19624e-66	9.5971e-64	DEPP1	DEPP1
ENSG00000093009	978.99	1.73786	0.101157	17.1799	3.75733e-66	1.60837e-63	CDC45	CDC45
ENSG00000167900	3156.12	2.01303	0.117389	17.1484	6.46187e-66	2.71075e-63	TK1	TK1
ENSG00000124006	1020.9	-1.76535	0.103209	-17.1046	1.3712e-65	5.63939e-63	OBSL1	OBSL1
ENSG00000170801	1661.89	-1.86441	0.109649	-17.0034	7.74721e-65	3.12496e-62	HTRA3	HTRA3
ENSG00000121898	296.444	-2.95426	0.174715	-16.9091	3.85844e-64	1.52699e-61	CPXM2	CPXM2
ENSG00000126787	2701.7	2.39605	0.142974	16.7586	4.89897e-63	1.90289e-60	DLGAP5	DLGAP5
ENSG00000013810	4080.79	1.4592	0.0877596	16.6272	4.42582e-62	1.68785e-59	TACC3	TACC3
ENSG00000182636	210.205	-3.27709	0.197518	-16.5913	8.05563e-62	3.01727e-59	NDN	NDN
ENSG00000011028	7032.56	-2.01308	0.121405	-16.5815	9.48013e-62	3.48852e-59	MRC2	MRC2
ENSG00000250510	940.732	-1.64999	0.10084	-16.3625	3.54522e-60	1.28209e-57	GPR162	GPR162
ENSG00000168078	890.033	2.11328	0.129555	16.3119	8.1266e-60	2.88907e-57	PBK	PBK
ENSG00000167874	1201.99	1.63427	0.100228	16.3056	9.00983e-60	3.14969e-57	TMEM88	TMEM88
ENSG00000136630	3842.43	-3.22928	0.198266	-16.2876	1.20943e-59	4.15865e-57	HLX	HLX
ENSG00000129538	5396.46	-1.37463	0.0847282	-16.224	3.41135e-59	1.15408e-56	RNASE1	RNASE1
ENSG00000172458	1237.08	-1.36621	0.0849652	-16.0796	3.54469e-58	1.18016e-55	IL17D	IL17D
ENSG00000204442	511.377	-2.39923	0.149736	-16.0231	8.81293e-58	2.8883e-55	NALF1	NALF1
ENSG00000101003	826.502	1.6871	0.105403	16.0062	1.15688e-57	3.73315e-55	GINS1	GINS1
ENSG00000130881	850.779	-1.70919	0.106921	-15.9855	1.61251e-57	5.12461e-55	LRP3	LRP3
ENSG00000102172	5875.01	1.19266	0.0748334	15.9375	3.48065e-57	1.08965e-54	SMS	SMS
ENSG00000162545	908.989	-3.45453	0.218157	-15.8351	1.78296e-56	5.49966e-54	CAMK2N1	CAMK2N1
ENSG00000115163	498.415	2.04994	0.129667	15.8092	2.68664e-56	8.167e-54	CENPA	CENPA
ENSG00000117595	214.588	-3.02022	0.192692	-15.6738	2.28623e-55	6.85054e-53	IRF6	IRF6
ENSG00000169429	1355.52	-1.8171	0.11595	-15.6714	2.37362e-55	7.01221e-53	CXCL8	CXCL8
ENSG00000151503	2808.97	1.38301	0.0883696	15.6503	3.30853e-55	9.6384e-53	NCAPD3	NCAPD3
ENSG00000137563	1571.67	1.5267	0.097766	15.6158	5.68083e-55	1.63227e-52	GGH	GGH
ENSG00000152402	435.192	-2.03337	0.131094	-15.5107	2.93536e-54	8.32015e-52	GUCY1A2	GUCY1A2
ENSG00000070669	546.144	2.19351	0.141441	15.5082	3.05125e-54	8.53333e-52	ASNS	ASNS
ENSG00000168938	1366.12	-1.13574	0.0732536	-15.5042	3.25029e-54	8.97037e-52	PPIC	PPIC
ENSG00000068489	3888.4	2.08863	0.136436	15.3085	6.71023e-53	1.82789e-50	PRR11	PRR11
ENSG00000171345	2032.4	2.90741	0.190421	15.2684	1.24267e-52	3.34168e-50	KRT19	KRT19
ENSG00000119403	2990.41	1.42379	0.0933536	15.2516	1.60558e-52	4.26291e-50	PHF19	PHF19
ENSG00000113356	876.236	1.732	0.11428	15.1558	6.93747e-52	1.81892e-49	POLR3G	POLR3G
ENSG00000158109	3471.58	-1.133	0.0749029	-15.1262	1.08725e-51	2.81544e-49	TPRG1L	TPRG1L
ENSG00000157456	1291.68	2.25146	0.149074	15.1029	1.54903e-51	3.96232e-49	CCNB2	CCNB2
ENSG00000158402	278.514	2.11165	0.139926	15.0911	1.85222e-51	4.68075e-49	CDC25C	CDC25C
ENSG00000053438	854.708	1.78744	0.118623	15.0682	2.62036e-51	6.5431e-49	NNAT	NNAT
ENSG00000092621	1182.2	2.47688	0.165084	15.0038	6.93304e-51	1.71083e-48	PHGDH	PHGDH
ENSG00000136732	602.782	-1.61932	0.107993	-14.9947	7.95403e-51	1.93995e-48	GYPC	GYPC
ENSG00000180730	238.352	-2.4929	0.166611	-14.9624	1.29325e-50	3.11792e-48	SHISA2	SHISA2
ENSG00000119630	21436.8	-1.64809	0.111068	-14.8385	8.26099e-50	1.96903e-47	PGF	PGF
ENSG00000092853	1705.54	1.75697	0.11922	14.7373	3.71555e-49	8.75658e-47	CLSPN	CLSPN
ENSG00000010438	1288.54	1.98922	0.1383	14.3834	6.58287e-47	1.53417e-44	PRSS3	PRSS3
ENSG00000159167	1487.8	-1.55496	0.10816	-14.3765	7.26906e-47	1.67548e-44	STC1	STC1
ENSG00000135069	1511.77	2.25383	0.157094	14.347	1.11171e-46	2.53458e-44	PSAT1	PSAT1
ENSG00000143401	3386.62	1.54519	0.108053	14.3003	2.17838e-46	4.91306e-44	ANP32E	ANP32E
ENSG00000138182	1100.21	2.30362	0.161401	14.2727	3.2391e-46	7.22766e-44	KIF20B	KIF20B
ENSG00000116032	224.506	-2.40951	0.168867	-14.2686	3.43187e-46	7.5772e-44	GRIN3B	GRIN3B
ENSG00000178922	8273.73	1.01585	0.0714227	14.2231	6.58671e-46	1.43913e-43	HYI	HYI
ENSG00000167244	3094.18	-3.30153	0.232316	-14.2113	7.79274e-46	1.68508e-43	IGF2	IGF2
ENSG00000087303	821.498	-1.52972	0.107947	-14.171	1.38606e-45	2.9666e-43	NID2	NID2
ENSG00000120738	383.925	-2.63354	0.186505	-14.1205	2.84116e-45	6.01954e-43	EGR1	EGR1
ENSG00000117395	3778.72	1.08409	0.0769482	14.0886	4.46163e-45	9.35827e-43	EBNA1BP2	EBNA1BP2
ENSG00000167100	1220.5	-1.79804	0.127947	-14.0531	7.37574e-45	1.53174e-42	SAMD14	SAMD14
ENSG00000106714	3328.69	-2.19615	0.156314	-14.0497	7.73953e-45	1.59154e-42	CNTNAP3	CNTNAP3
ENSG00000111057	8582.28	1.08822	0.0776467	14.015	1.26175e-44	2.56944e-42	KRT18	KRT18
ENSG00000178999	1661.15	1.72429	0.123209	13.9949	1.67518e-44	3.37854e-42	AURKB	AURKB
ENSG00000213347	942.023	1.8365	0.131495	13.9663	2.50348e-44	5.00101e-42	MXD3	MXD3
ENSG00000072163	1021.41	2.64997	0.190061	13.9428	3.48175e-44	6.8896e-42	LIMS2	LIMS2
ENSG00000122378	18364.5	-1.08354	0.0778405	-13.92	4.78756e-44	9.38496e-42	PRXL2A	PRXL2A
ENSG00000110675	1245.57	2.79993	0.2016	13.8885	7.43259e-44	1.44351e-41	ELMOD1	ELMOD1
ENSG00000175556	222.021	-3.73893	0.269965	-13.8497	1.27763e-43	2.45855e-41	LONRF3	LONRF3
ENSG00000169715	2994.19	3.00012	0.216631	13.849	1.28954e-43	2.45892e-41	MT1E	MT1E
ENSG00000141179	672.012	-1.58572	0.11451	-13.8479	1.30983e-43	2.4751e-41	PCTP	PCTP
ENSG00000165475	1975.31	-1.42595	0.103094	-13.8316	1.64325e-43	3.07742e-41	CRYL1	CRYL1
ENSG00000047617	621.981	-1.67728	0.121427	-13.8131	2.12483e-43	3.9441e-41	ANO2	ANO2
ENSG00000104147	240.069	2.3126	0.167493	13.8071	2.30873e-43	4.24786e-41	OIP5	OIP5
ENSG00000179044	584.349	1.87152	0.135988	13.7624	4.29305e-43	7.83015e-41	EXOC3L1	EXOC3L1
ENSG00000179750	386.056	2.31698	0.169292	13.6863	1.22595e-42	2.21674e-40	APOBEC3B	APOBEC3B
ENSG00000165152	781.891	-2.24742	0.16471	-13.6447	2.17168e-42	3.89325e-40	PGAP4	PGAP4
ENSG00000143228	673.136	2.34119	0.171599	13.6433	2.21225e-42	3.93237e-40	NUF2	NUF2
ENSG00000140945	3266.28	-3.13757	0.230344	-13.6212	2.9963e-42	5.28129e-40	CDH13	CDH13
ENSG00000131831	85.1791	-3.89643	0.286742	-13.5886	4.67977e-42	8.17985e-40	RAI2	RAI2
ENSG00000259316	751.511	1.74298	0.128445	13.5699	6.04393e-42	1.0477e-39		ENSG00000259316
ENSG00000088854	1764.63	-1.23019	0.0906767	-13.5667	6.30712e-42	1.08436e-39	DNAAF9	DNAAF9
ENSG00000135404	23347.4	-0.872128	0.0643307	-13.557	7.20562e-42	1.22876e-39	CD63	CD63
ENSG00000249992	551.726	-1.81543	0.134648	-13.4828	1.9746e-41	3.34011e-39	TMEM158	TMEM158
ENSG00000123975	2490.02	1.1543	0.0856259	13.4807	2.0318e-41	3.40936e-39	CKS2	CKS2
ENSG00000099937	597.6	2.34356	0.173917	13.4752	2.18976e-41	3.64526e-39	SERPIND1	SERPIND1
ENSG00000126803	337.617	-1.82859	0.135827	-13.4626	2.59453e-41	4.28507e-39	HSPA2	HSPA2
ENSG00000066279	2287.46	2.40195	0.178829	13.4316	3.94794e-41	6.46938e-39	ASPM	ASPM
ENSG00000253368	704.986	-1.282	0.0957591	-13.3878	7.12847e-41	1.15907e-38	TRNP1	TRNP1
ENSG00000181634	3382.33	-3.18645	0.238088	-13.3835	7.54962e-41	1.2181e-38	TNFSF15	TNFSF15
ENSG00000112655	2274.28	-1.89032	0.141492	-13.3599	1.0364e-40	1.65943e-38	PTK7	PTK7
ENSG00000100889	440.477	1.48158	0.111578	13.2784	3.08978e-40	4.90971e-38	PCK2	PCK2
ENSG00000276409	2662.11	-3.05191	0.230352	-13.2489	4.57798e-40	7.21979e-38	CCL14	CCL14
ENSG00000154262	1047.7	-1.79309	0.135642	-13.2193	6.79136e-40	1.06305e-37	ABCA6	ABCA6
ENSG00000167644	186.608	4.51109	0.341331	13.2162	7.07729e-40	1.0996e-37	C19orf33	C19orf33
ENSG00000091879	12007.5	-3.07531	0.23429	-13.1261	2.33418e-39	3.59996e-37	ANGPT2	ANGPT2
ENSG00000146670	1666.31	1.75928	0.134148	13.1144	2.72252e-39	4.16824e-37	CDCA5	CDCA5
ENSG00000112312	800.308	1.48144	0.113178	13.0895	3.77937e-39	5.74437e-37	GMNN	GMNN
ENSG00000161888	1189.58	1.82483	0.139721	13.0605	5.53477e-39	8.35193e-37	SPC24	SPC24
ENSG00000153721	475.924	-1.58417	0.121611	-13.0265	8.64607e-39	1.29537e-36	CNKSR3	CNKSR3
ENSG00000174059	9449.03	-2.60877	0.200663	-13.0007	1.21164e-38	1.80242e-36	CD34	CD34
ENSG00000175874	339.566	-1.98216	0.152605	-12.9888	1.41659e-38	2.09246e-36	CREG2	CREG2
ENSG00000151240	446.37	-2.28629	0.176072	-12.985	1.4893e-38	2.18449e-36	DIP2C	DIP2C
ENSG00000168393	2440.71	1.11201	0.0857157	12.9732	1.73657e-38	2.49483e-36	DTYMK	DTYMK
ENSG00000169679	1536.68	2.15679	0.166246	12.9735	1.72867e-38	2.49483e-36	BUB1	BUB1
ENSG00000170312	1082.66	1.55138	0.119575	12.9741	1.71609e-38	2.49483e-36	CDK1	CDK1
ENSG00000165655	601.715	-2.02604	0.156416	-12.9529	2.26317e-38	3.22925e-36	ZNF503	ZNF503
ENSG00000165194	265.32	-2.95174	0.228615	-12.9114	3.87977e-38	5.49853e-36	PCDH19	PCDH19
ENSG00000182628	1402.41	1.4433	0.112335	12.8482	8.80523e-38	1.23953e-35	SKA2	SKA2
ENSG00000140451	711.077	1.70237	0.132561	12.8422	9.51343e-38	1.33029e-35	PIF1	PIF1
ENSG00000179542	345.542	-2.21131	0.173131	-12.7725	2.33587e-37	3.2447e-35	SLITRK4	SLITRK4
ENSG00000164109	1171.54	1.80906	0.141649	12.7715	2.36625e-37	3.26527e-35	MAD2L1	MAD2L1
ENSG00000089685	2557.89	2.10361	0.165087	12.7424	3.43648e-37	4.71112e-35	BIRC5	BIRC5
ENSG00000064042	931.282	-2.4516	0.192405	-12.7419	3.46e-37	4.71257e-35	LIMCH1	LIMCH1
ENSG00000118473	959.668	-1.66903	0.131435	-12.6985	6.03034e-37	8.16041e-35	SGIP1	SGIP1
ENSG00000228594	264.963	-1.87334	0.147594	-12.6925	6.50676e-37	8.74868e-35	FNDC10	FNDC10
ENSG00000072682	2708.41	-0.974771	0.0768141	-12.69	6.71879e-37	8.97621e-35	P4HA2	P4HA2
ENSG00000182272	603.097	-2.08248	0.164177	-12.6844	7.22056e-37	9.58552e-35	B4GALNT4	B4GALNT4
ENSG00000134222	734.962	2.30816	0.182125	12.6735	8.29391e-37	1.09412e-34	PSRC1	PSRC1
ENSG00000138778	1593.32	2.36234	0.187312	12.6118	1.81743e-36	2.38254e-34	CENPE	CENPE
ENSG00000139734	1179.22	1.8595	0.147535	12.6038	2.01225e-36	2.62155e-34	DIAPH3	DIAPH3
ENSG00000175334	8301.85	1.02989	0.0818489	12.5828	2.6248e-36	3.39847e-34	BANF1	BANF1
ENSG00000213397	730.408	1.3074	0.103938	12.5787	2.76376e-36	3.55644e-34	HAUS7	HAUS7
ENSG00000111247	355.656	1.70035	0.135634	12.5363	4.7276e-36	6.04643e-34	RAD51AP1	RAD51AP1
ENSG00000125148	31700.6	1.88573	0.150489	12.5307	5.07049e-36	6.44566e-34	MT2A	MT2A
ENSG00000198901	3748.02	2.07554	0.166155	12.4916	8.2916e-36	1.04769e-33	PRC1	PRC1
ENSG00000132429	89.2797	-2.64767	0.21245	-12.4625	1.19498e-35	1.50088e-33	POPDC3	POPDC3
ENSG00000163751	172.88	-3.26411	0.262531	-12.4333	1.72422e-35	2.15271e-33	CPA3	CPA3
ENSG00000185442	4507.65	-0.874029	0.0706574	-12.37	3.80033e-35	4.71668e-33	FAM174B	FAM174B
ENSG00000134202	686.758	-1.39352	0.112678	-12.3674	3.92542e-35	4.84327e-33	GSTM3	GSTM3
ENSG00000228716	2059.78	1.70892	0.138523	12.3367	5.74549e-35	7.04746e-33	DHFR	DHFR
ENSG00000121413	662.398	-1.06833	0.0868188	-12.3053	8.47955e-35	1.03406e-32	ZSCAN18	ZSCAN18
ENSG00000075702	895.388	1.30751	0.106455	12.2824	1.12657e-34	1.36589e-32	WDR62	WDR62
ENSG00000186654	358.846	-1.61499	0.131559	-12.2759	1.22097e-34	1.47183e-32	PRR5	PRR5
ENSG00000069482	517.745	2.97373	0.242865	12.2444	1.80083e-34	2.15842e-32	GAL	GAL
ENSG00000120306	1278.4	-1.13061	0.093199	-12.1312	7.2199e-34	8.6044e-32	CYSTM1	CYSTM1
ENSG00000176170	8620.32	-1.33692	0.110273	-12.1237	7.90723e-34	9.37029e-32	SPHK1	SPHK1
ENSG00000136982	171.522	2.24548	0.185487	12.1059	9.83309e-34	1.1587e-31	DSCC1	DSCC1
ENSG00000146409	768.759	-1.62135	0.134934	-12.0159	2.93134e-33	3.43491e-31	SLC18B1	SLC18B1
ENSG00000142945	1403.69	1.73189	0.144165	12.0133	3.02699e-33	3.52729e-31	KIF2C	KIF2C
ENSG00000107719	2992.84	-2.39654	0.199947	-11.9859	4.21216e-33	4.88122e-31	PALD1	PALD1
ENSG00000170430	166.701	-3.20326	0.267896	-11.9571	5.95957e-33	6.86824e-31	MGMT	MGMT
ENSG00000174004	717.799	-1.22021	0.102137	-11.9468	6.74658e-33	7.73276e-31	NRROS	NRROS
ENSG00000260549	635.623	2.93852	0.246137	11.9386	7.4503e-33	8.49294e-31	MT1L	MT1L
ENSG00000184661	723.078	1.89029	0.159087	11.8821	1.46578e-32	1.66187e-30	CDCA2	CDCA2
ENSG00000125510	314.102	-2.40329	0.202999	-11.8389	2.45619e-32	2.76982e-30	OPRL1	OPRL1
ENSG00000104903	4394.34	1.17353	0.0994737	11.7974	4.02655e-32	4.51641e-30	LYL1	LYL1
ENSG00000141753	50875.8	-1.00792	0.0854928	-11.7896	4.41781e-32	4.92892e-30	IGFBP4	IGFBP4
ENSG00000174175	190.353	-3.15316	0.267644	-11.7812	4.87995e-32	5.41571e-30	SELP	SELP
ENSG00000108106	5559.23	1.2691	0.107758	11.7773	5.10912e-32	5.6402e-30	UBE2S	UBE2S
ENSG00000184344	157.037	2.20682	0.187393	11.7764	5.16466e-32	5.67166e-30	GDF3	GDF3
ENSG00000158859	4950.21	-2.29924	0.195473	-11.7625	6.09358e-32	6.65691e-30	ADAMTS4	ADAMTS4
ENSG00000158716	1494.2	1.61385	0.1373	11.7542	6.71732e-32	7.3003e-30	DUSP23	DUSP23
ENSG00000167693	2566.26	-1.38557	0.117884	-11.7537	6.76101e-32	7.3099e-30	NXN	NXN
ENSG00000134070	1197.53	-1.71779	0.146361	-11.7367	8.26215e-32	8.8871e-30	IRAK2	IRAK2
ENSG00000163535	692.266	2.0637	0.176123	11.7174	1.03866e-31	1.11152e-29	SGO2	SGO2
ENSG00000153551	1816.92	-1.05475	0.0902016	-11.6932	1.3805e-31	1.46985e-29	CMTM7	CMTM7
ENSG00000075218	1851.22	1.9959	0.170736	11.69	1.43365e-31	1.51873e-29	GTSE1	GTSE1
ENSG00000144815	1489.2	0.788204	0.0675255	11.6727	1.75789e-31	1.85286e-29	NXPE3	NXPE3
ENSG00000128708	1525.23	1.08473	0.0932846	11.6282	2.96444e-31	3.10896e-29	HAT1	HAT1
ENSG00000123080	712.398	2.01232	0.173332	11.6096	3.68345e-31	3.84379e-29	CDKN2C	CDKN2C
ENSG00000182013	317.654	-1.73389	0.149527	-11.5958	4.328e-31	4.49404e-29	PNMA8A	PNMA8A
ENSG00000172927	528.835	2.06658	0.178261	11.593	4.47206e-31	4.62076e-29	MYEOV	MYEOV
ENSG00000102452	567.267	1.36112	0.117579	11.5762	5.43819e-31	5.59147e-29	NALCN	NALCN
ENSG00000179163	508.911	-1.25167	0.108218	-11.5661	6.11872e-31	6.26049e-29	FUCA1	FUCA1
ENSG00000118193	766.594	2.22008	0.192313	11.5441	7.90949e-31	8.05347e-29	KIF14	KIF14
ENSG00000100162	485.79	1.75675	0.152244	11.539	8.38482e-31	8.49621e-29	CENPM	CENPM
ENSG00000104889	1395.69	1.14492	0.0993961	11.5188	1.06064e-30	1.06957e-28	RNASEH2A	RNASEH2A
ENSG00000171223	2310.19	-1.40474	0.121988	-11.5154	1.10351e-30	1.10747e-28	JUNB	JUNB
ENSG00000164932	1970.47	-0.733624	0.0638197	-11.4953	1.39348e-30	1.39182e-28	CTHRC1	CTHRC1
ENSG00000152284	2042.37	-1.64223	0.143124	-11.4742	1.77829e-30	1.76775e-28	TCF7L1	TCF7L1
ENSG00000142173	606.936	-2.8333	0.247038	-11.4691	1.88557e-30	1.86556e-28	COL6A2	COL6A2
ENSG00000133101	1099.62	2.51552	0.220336	11.4168	3.44773e-30	3.39512e-28	CCNA1	CCNA1
ENSG00000134057	4138.59	2.12498	0.186186	11.4132	3.59167e-30	3.52034e-28	CCNB1	CCNB1
ENSG00000166803	1121.76	1.98787	0.174725	11.3772	5.4339e-30	5.30121e-28	PCLAF	PCLAF
ENSG00000189159	8603.82	1.16656	0.102654	11.364	6.31718e-30	6.13439e-28	JPT1	JPT1
ENSG00000173801	23758	-1.86525	0.164345	-11.3496	7.44887e-30	7.2e-28	JUP	JUP
ENSG00000151725	543.049	1.71657	0.151256	11.3487	7.5247e-30	7.23993e-28	CENPU	CENPU
ENSG00000178718	1705.74	-1.22966	0.10844	-11.3396	8.35351e-30	8.00068e-28	RPP25	RPP25
ENSG00000123136	4342.23	0.904754	0.0801315	11.2909	1.45587e-29	1.38804e-27	DDX39A	DDX39A
ENSG00000166788	870.216	1.30373	0.115665	11.2716	1.81341e-29	1.7211e-27	SAAL1	SAAL1
ENSG00000137509	11425.3	-1.43552	0.127383	-11.2694	1.85908e-29	1.7565e-27	PRCP	PRCP
ENSG00000164105	732.074	1.31095	0.116378	11.2646	1.96188e-29	1.84531e-27	SAP30	SAP30
ENSG00000131153	735.387	1.90359	0.169251	11.2471	2.39213e-29	2.23995e-27	GINS2	GINS2
ENSG00000125845	1385.23	-1.80123	0.160295	-11.237	2.68497e-29	2.50299e-27	BMP2	BMP2
ENSG00000131351	476.999	1.33701	0.11908	11.2278	2.97659e-29	2.76256e-27	HAUS8	HAUS8
ENSG00000165071	333.969	2.59816	0.232403	11.1795	5.13713e-29	4.74675e-27	TMEM71	TMEM71
ENSG00000131747	5651.9	2.45213	0.219414	11.1758	5.35472e-29	4.92611e-27	TOP2A	TOP2A
ENSG00000113555	3142.29	-1.65839	0.148571	-11.1623	6.23855e-29	5.71413e-27	PCDH12	PCDH12
ENSG00000135929	472.61	-1.43498	0.128752	-11.1453	7.55214e-29	6.88722e-27	CYP27A1	CYP27A1
ENSG00000166780	1485.43	-1.83339	0.164638	-11.1359	8.38765e-29	7.61605e-27	BMERB1	BMERB1
ENSG00000166670	234.342	-2.58408	0.232266	-11.1256	9.42185e-29	8.51825e-27	MMP10	MMP10
ENSG00000136888	2572.41	-0.85637	0.0771728	-11.0968	1.30025e-28	1.17051e-26	ATP6V1G1	ATP6V1G1
ENSG00000137692	2153.43	0.719051	0.0648548	11.0871	1.4494e-28	1.29919e-26	DCUN1D5	DCUN1D5
ENSG00000173482	3362.68	-1.45358	0.131495	-11.0543	2.09051e-28	1.86589e-26	PTPRM	PTPRM
ENSG00000168542	712.869	-2.68796	0.243498	-11.039	2.47907e-28	2.20332e-26	COL3A1	COL3A1
ENSG00000110900	967.295	-2.26596	0.205757	-11.0128	3.31488e-28	2.93374e-26	TSPAN11	TSPAN11
ENSG00000184470	5959.72	1.4289	0.129994	10.992	4.17357e-28	3.67817e-26	TXNRD2	TXNRD2
ENSG00000119899	1224.81	-1.1525	0.104861	-10.9907	4.23464e-28	3.71638e-26	SLC17A5	SLC17A5
ENSG00000116833	1830.35	3.07985	0.280714	10.9715	5.2403e-28	4.57981e-26	NR5A2	NR5A2
ENSG00000145386	1864.74	1.87217	0.171043	10.9456	6.97538e-28	6.0709e-26	CCNA2	CCNA2
ENSG00000121005	280.885	-2.68655	0.245506	-10.9429	7.18731e-28	6.2295e-26	CRISPLD1	CRISPLD1
ENSG00000175048	1091.93	-1.18607	0.108736	-10.9078	1.05781e-27	9.13067e-26	ZDHHC14	ZDHHC14
ENSG00000165480	681.553	2.23396	0.204822	10.9068	1.06912e-27	9.19051e-26	SKA3	SKA3
ENSG00000242265	2835.08	1.20675	0.110741	10.8971	1.19054e-27	1.01924e-25	PEG10	PEG10
ENSG00000106853	4648.54	-0.778758	0.0717108	-10.8597	1.79313e-27	1.52271e-25	PTGR1	PTGR1
ENSG00000197632	274.275	-1.85984	0.171256	-10.86	1.78707e-27	1.52271e-25	SERPINB2	SERPINB2
ENSG00000134775	546.748	2.5926	0.239245	10.8366	2.30901e-27	1.95289e-25	FHOD3	FHOD3
ENSG00000189403	15344.1	1.08759	0.100475	10.8245	2.63406e-27	2.21885e-25	HMGB1	HMGB1
ENSG00000137656	1049.04	1.01822	0.0941484	10.815	2.92203e-27	2.45158e-25	BUD13	BUD13
ENSG00000117650	609.888	2.05487	0.190037	10.813	2.98723e-27	2.4963e-25	NEK2	NEK2
ENSG00000134247	7538.01	-1.16134	0.107627	-10.7904	3.82217e-27	3.18135e-25	PTGFRN	PTGFRN
ENSG00000099901	4635.85	0.795971	0.0738156	10.7832	4.13118e-27	3.42496e-25	RANBP1	RANBP1
ENSG00000130513	12212.2	-1.53781	0.14314	-10.7434	6.36549e-27	5.25654e-25	GDF15	GDF15
ENSG00000119333	2950.44	0.959728	0.0894225	10.7325	7.16246e-27	5.89147e-25	DYNC2I2	DYNC2I2
ENSG00000168758	1642.89	-1.87498	0.174866	-10.7224	7.99223e-27	6.54832e-25	SEMA4C	SEMA4C
ENSG00000165304	1119.94	1.42666	0.133126	10.7167	8.50164e-27	6.9386e-25	MELK	MELK
ENSG00000101361	5932.89	0.709598	0.0663001	10.7028	9.87274e-27	8.02639e-25	NOP56	NOP56
ENSG00000126562	318.858	1.71665	0.160613	10.6881	1.15657e-26	9.36641e-25	WNK4	WNK4
ENSG00000188042	871.184	-0.858576	0.0804181	-10.6764	1.31258e-26	1.0589e-24	ARL4C	ARL4C
ENSG00000127415	1433.95	-1.66718	0.15659	-10.6468	1.80487e-26	1.45047e-24	IDUA	IDUA
ENSG00000144455	1903.72	-0.775081	0.0729479	-10.6251	2.277e-26	1.8229e-24	SUMF1	SUMF1
ENSG00000187193	196.838	1.87321	0.17639	10.6197	2.41296e-26	1.92441e-24	MT1X	MT1X
ENSG00000164087	573.461	1.49692	0.140984	10.6177	2.4651e-26	1.95854e-24	POC1A	POC1A
ENSG00000134574	4942.89	0.823071	0.0775868	10.6084	2.72431e-26	2.15632e-24	DDB2	DDB2
ENSG00000167779	646.068	1.64319	0.154904	10.6078	2.74088e-26	2.16127e-24	IGFBP6	IGFBP6
ENSG00000171227	364.936	-1.74903	0.165621	-10.5604	4.54531e-26	3.57071e-24	TMEM37	TMEM37
ENSG00000120875	6524.88	-1.69526	0.160807	-10.5422	5.51932e-26	4.31969e-24	DUSP4	DUSP4
ENSG00000162129	2417.97	1.23071	0.116906	10.5274	6.46231e-26	5.03892e-24	CLPB	CLPB
ENSG00000197746	66816.7	-1.58611	0.151327	-10.4813	1.05269e-25	8.17785e-24	PSAP	PSAP
ENSG00000111144	3997.48	-0.892226	0.085279	-10.4624	1.28511e-25	9.94656e-24	LTA4H	LTA4H
ENSG00000110799	328130	-2.39635	0.229322	-10.4497	1.46966e-25	1.13331e-23	VWF	VWF
ENSG00000010278	26974.6	1.14542	0.10972	10.4395	1.63613e-25	1.25707e-23	CD9	CD9
ENSG00000205502	569.758	-1.38338	0.132585	-10.4339	1.73655e-25	1.32935e-23	C2CD4B	C2CD4B
ENSG00000139266	508.839	-1.24289	0.119185	-10.4283	1.84162e-25	1.40465e-23	MARCHF9	MARCHF9
ENSG00000154529	3755.89	-1.53453	0.147298	-10.4178	2.056e-25	1.56249e-23	CNTNAP3B	CNTNAP3B
ENSG00000178726	1375.84	-2.37231	0.228445	-10.3846	2.91426e-25	2.20674e-23	THBD	THBD
ENSG00000185347	831.911	1.5658	0.150964	10.372	3.32504e-25	2.50873e-23	TEDC1	TEDC1
ENSG00000166451	1418.11	1.24084	0.119794	10.3581	3.84629e-25	2.89161e-23	CENPN	CENPN
ENSG00000129810	297.459	1.76197	0.170435	10.3381	4.73926e-25	3.55022e-23	SGO1	SGO1
ENSG00000148671	717.898	1.13514	0.110138	10.3065	6.58262e-25	4.91354e-23	ADIRF	ADIRF
ENSG00000162645	1920.88	-1.78486	0.173207	-10.3048	6.70318e-25	4.98579e-23	GBP2	GBP2
ENSG00000087076	1462.99	-1.41937	0.138132	-10.2754	9.09651e-25	6.74202e-23	HSD17B14	HSD17B14
ENSG00000185291	696.041	-1.16168	0.113122	-10.2693	9.68823e-25	7.15531e-23	IL3RA	IL3RA
ENSG00000079257	3885.61	-0.864327	0.0843193	-10.2506	1.1757e-24	8.65272e-23	LXN	LXN
ENSG00000185164	14818.9	-0.665946	0.0650359	-10.2397	1.31701e-24	9.65883e-23	NOMO2	NOMO2
ENSG00000091972	487.798	-1.32339	0.129317	-10.2336	1.40152e-24	1.02428e-22	CD200	CD200
ENSG00000147852	805.936	-1.28176	0.125323	-10.2276	1.49179e-24	1.08647e-22	VLDLR	VLDLR
ENSG00000127564	761.831	1.36432	0.133742	10.2011	1.96002e-24	1.42254e-22	PKMYT1	PKMYT1
ENSG00000185950	405.174	-1.74511	0.171418	-10.1804	2.42446e-24	1.75355e-22	IRS2	IRS2
ENSG00000133112	93246	-0.665468	0.0655632	-10.15	3.31292e-24	2.38792e-22	TPT1	TPT1
ENSG00000013523	1456.93	-0.886321	0.0873789	-10.1434	3.54466e-24	2.54621e-22	ANGEL1	ANGEL1
ENSG00000072571	692.678	2.07403	0.204558	10.1391	3.70542e-24	2.6526e-22	HMMR	HMMR
ENSG00000158747	4379	-0.723249	0.0713371	-10.1385	3.72879e-24	2.66025e-22	NBL1	NBL1
ENSG00000164683	425.336	-1.8814	0.185704	-10.1312	4.0187e-24	2.85737e-22	HEY1	HEY1
ENSG00000171346	194.071	1.71059	0.169321	10.1026	5.37765e-24	3.81068e-22	KRT15	KRT15
ENSG00000064692	363.89	-2.31557	0.229225	-10.1017	5.42754e-24	3.83308e-22	SNCAIP	SNCAIP
ENSG00000090339	1735.32	-1.94945	0.193013	-10.1001	5.51881e-24	3.88446e-22	ICAM1	ICAM1
ENSG00000114200	679.753	-1.18174	0.117064	-10.0949	5.82166e-24	4.08393e-22	BCHE	BCHE
ENSG00000117643	351.415	-1.63766	0.162303	-10.0901	6.11074e-24	4.27242e-22	MAN1C1	MAN1C1
ENSG00000143127	4285.95	-1.86494	0.185093	-10.0757	7.07493e-24	4.93012e-22	ITGA10	ITGA10
ENSG00000110200	1452.92	1.64265	0.163642	10.0381	1.03672e-23	7.2004e-22	ANAPC15	ANAPC15
ENSG00000159714	725.367	-1.19519	0.119107	-10.0346	1.07405e-23	7.43507e-22	ZDHHC1	ZDHHC1
ENSG00000168961	1921.47	-1.30226	0.129939	-10.0221	1.21932e-23	8.41293e-22	LGALS9	LGALS9
ENSG00000176102	2474.44	0.831014	0.0830936	10.0009	1.50967e-23	1.03821e-21	CSTF3	CSTF3
ENSG00000185909	1608.17	-1.02746	0.102751	-9.99952	1.53141e-23	1.04971e-21	KLHDC8B	KLHDC8B
ENSG00000165501	586.498	0.996023	0.100043	9.956	2.3743e-23	1.62218e-21	LRR1	LRR1
ENSG00000141499	930.137	1.20807	0.121708	9.92597	3.2096e-23	2.18576e-21	WRAP53	WRAP53
ENSG00000104763	1025.55	-1.13713	0.114735	-9.91088	3.73362e-23	2.53439e-21	ASAH1	ASAH1
ENSG00000002586	34157.3	-0.605137	0.0610968	-9.90456	3.9772e-23	2.69103e-21	CD99	CD99
ENSG00000173207	1745.89	1.52802	0.155089	9.85254	6.68305e-23	4.5073e-21	CKS1B	CKS1B
ENSG00000243244	575.516	-1.10124	0.111973	-9.8348	7.97247e-23	5.3597e-21	STON1	STON1
ENSG00000107331	3516.27	-1.23149	0.125232	-9.8336	8.06799e-23	5.40658e-21	ABCA2	ABCA2
ENSG00000117616	2799.66	-0.738592	0.0752088	-9.82055	9.18376e-23	6.13469e-21	RSRP1	RSRP1
ENSG00000105711	1201.41	-1.22168	0.124463	-9.81564	9.64286e-23	6.42092e-21	SCN1B	SCN1B
ENSG00000214021	1789.79	-0.993311	0.101585	-9.77817	1.39712e-22	9.27358e-21	TTLL3	TTLL3
ENSG00000112742	589.827	2.24034	0.229196	9.77477	1.44478e-22	9.55972e-21	TTK	TTK
ENSG00000235505	903.307	-1.68121	0.172131	-9.76705	1.55931e-22	1.02851e-20	CASP4LP	CASP4LP
ENSG00000197594	345.276	1.71556	0.175657	9.76652	1.56748e-22	1.03066e-20	ENPP1	ENPP1
ENSG00000119711	838.355	-0.789963	0.0809377	-9.76014	1.66924e-22	1.09413e-20	ALDH6A1	ALDH6A1
ENSG00000164850	368.3	-1.31737	0.13513	-9.74891	1.86454e-22	1.21834e-20	GPER1	GPER1
ENSG00000102996	1356.55	-1.28533	0.131919	-9.74339	1.9687e-22	1.2824e-20	MMP15	MMP15
ENSG00000165916	9042.82	1.08123	0.111055	9.73599	2.11749e-22	1.37506e-20	PSMC3	PSMC3
ENSG00000171241	1433.72	1.66138	0.170692	9.7332	2.1763e-22	1.40889e-20	SHCBP1	SHCBP1
ENSG00000110080	1057.19	0.874143	0.0898199	9.73218	2.19834e-22	1.41878e-20	ST3GAL4	ST3GAL4
ENSG00000141198	179.503	1.71813	0.176566	9.73077	2.22891e-22	1.43409e-20	TOM1L1	TOM1L1
ENSG00000074855	1098.19	-1.14814	0.118032	-9.7274	2.30417e-22	1.47798e-20	ANO8	ANO8
ENSG00000164611	1906.58	2.23109	0.229431	9.72447	2.37144e-22	1.51649e-20	PTTG1	PTTG1
ENSG00000213614	4675.38	-1.31118	0.134923	-9.71803	2.52628e-22	1.6106e-20	HEXA	HEXA
ENSG00000104723	484.189	-1.36986	0.140977	-9.71687	2.5552e-22	1.6241e-20	TUSC3	TUSC3
ENSG00000164687	10710.1	-1.47687	0.152081	-9.71104	2.70562e-22	1.71451e-20	FABP5	FABP5
ENSG00000100711	2079.07	-1.34694	0.13881	-9.70346	2.91453e-22	1.84134e-20	ZFYVE21	ZFYVE21
ENSG00000173085	599.355	1.07897	0.111485	9.67816	3.73385e-22	2.35188e-20	COQ2	COQ2
ENSG00000077150	1828.7	-1.32812	0.137367	-9.66841	4.10717e-22	2.57928e-20	NFKB2	NFKB2
ENSG00000065485	4514.93	-1.23719	0.128093	-9.65852	4.5234e-22	2.83219e-20	PDIA5	PDIA5
ENSG00000154146	4360.38	0.938765	0.0972169	9.65639	4.61838e-22	2.88305e-20	NRGN	NRGN
ENSG00000138160	1617.8	1.89646	0.19678	9.63746	5.5547e-22	3.45727e-20	KIF11	KIF11
ENSG00000112183	113.898	-2.09101	0.217089	-9.63206	5.85421e-22	3.6329e-20	RBM24	RBM24
ENSG00000175591	398.38	1.83336	0.190997	9.59892	8.079e-22	4.99873e-20	P2RY2	P2RY2
ENSG00000003402	9631.27	-0.530101	0.055302	-9.58558	9.19428e-22	5.67206e-20	CFLAR	CFLAR
ENSG00000143603	432.614	-2.52573	0.263867	-9.57198	1.04873e-21	6.45079e-20	KCNN3	KCNN3
ENSG00000254245	122.217	-2.42831	0.25371	-9.57123	1.05637e-21	6.47874e-20	PCDHGA3	PCDHGA3
ENSG00000104341	1562.05	-1.02416	0.107154	-9.55784	1.20244e-21	7.35309e-20	LAPTM4B	LAPTM4B
ENSG00000135324	116.243	-2.39171	0.250386	-9.5521	1.27099e-21	7.74973e-20	MRAP2	MRAP2
ENSG00000158106	2254.74	-0.960881	0.100731	-9.53904	1.44163e-21	8.76468e-20	RHPN1	RHPN1
ENSG00000107984	2506.63	1.64772	0.173015	9.52357	1.67334e-21	1.0144e-19	DKK1	DKK1
ENSG00000120699	1264.63	1.32072	0.138844	9.51228	1.86528e-21	1.1275e-19	EXOSC8	EXOSC8
ENSG00000167861	3248.61	-1.05663	0.11117	-9.50464	2.00747e-21	1.20996e-19	HID1	HID1
ENSG00000172115	5636.73	0.899085	0.0947002	9.49401	2.2231e-21	1.33609e-19	CYCS	CYCS
ENSG00000184371	1276	-1.34194	0.141407	-9.48995	2.31143e-21	1.38521e-19	CSF1	CSF1
ENSG00000124772	1717.11	-1.30032	0.137278	-9.47219	2.7405e-21	1.63766e-19	CPNE5	CPNE5
ENSG00000127586	2074.12	1.17069	0.123717	9.46267	3.00177e-21	1.7887e-19	CHTF18	CHTF18
ENSG00000171298	6465.56	-1.31064	0.138565	-9.45869	3.11839e-21	1.85293e-19	GAA	GAA
ENSG00000111206	4630.66	2.09253	0.221551	9.44491	3.55727e-21	2.10773e-19	FOXM1	FOXM1
ENSG00000167325	4018.99	1.5121	0.1602	9.43886	3.76857e-21	2.22664e-19	RRM1	RRM1
ENSG00000243509	1109.78	-1.1621	0.123181	-9.43403	3.94625e-21	2.32507e-19	TNFRSF6B	TNFRSF6B
ENSG00000112773	107.136	3.25514	0.346534	9.39342	5.80814e-21	3.41249e-19	TENT5A	TENT5A
ENSG00000149269	524.448	1.21442	0.12941	9.38426	6.33594e-21	3.71219e-19	PAK1	PAK1
ENSG00000144645	2413.21	-1.16961	0.124781	-9.37329	7.03057e-21	4.10769e-19	OSBPL10	OSBPL10
ENSG00000130066	6662.61	-0.842928	0.09012	-9.35339	8.48789e-21	4.93167e-19	SAT1	SAT1
ENSG00000188747	153.107	-2.18814	0.233938	-9.35347	8.48214e-21	4.93167e-19	NOXA1	NOXA1
ENSG00000177706	597.801	-1.51972	0.162606	-9.34602	9.10068e-21	5.27312e-19	FAM20C	FAM20C
ENSG00000100558	323.197	1.90727	0.204092	9.34515	9.17616e-21	5.3022e-19	PLEK2	PLEK2
ENSG00000165233	2595.75	-1.01968	0.109248	-9.33368	1.02261e-20	5.89266e-19	CARD19	CARD19
ENSG00000121621	451.176	2.42303	0.259662	9.33148	1.04403e-20	5.99961e-19	KIF18A	KIF18A
ENSG00000136824	1458.96	1.51264	0.162158	9.32817	1.07718e-20	6.17321e-19	SMC2	SMC2
ENSG00000165092	9503.46	-1.62793	0.174725	-9.31709	1.19574e-20	6.83397e-19	ALDH1A1	ALDH1A1
ENSG00000274583	43.7095	-3.21215	0.34533	-9.30168	1.38242e-20	7.87944e-19	FAM74A4	FAM74A4
ENSG00000117592	7900.5	0.582738	0.0627268	9.2901	1.54147e-20	8.76214e-19	PRDX6	PRDX6
ENSG00000156049	178.774	-1.91688	0.206567	-9.2797	1.69954e-20	9.63456e-19	GNA14	GNA14
ENSG00000161653	435.224	1.54741	0.166807	9.27664	1.74904e-20	9.88842e-19	NAGS	NAGS
ENSG00000165959	629.852	1.09036	0.1177	9.26393	1.9705e-20	1.11106e-18	CLMN	CLMN
ENSG00000105202	4089.29	0.829197	0.0895129	9.26344	1.97957e-20	1.11318e-18	FBL	FBL
ENSG00000189057	690.132	1.53216	0.165449	9.26064	2.03202e-20	1.13961e-18	FAM111B	FAM111B
ENSG00000007255	631.913	-1.25183	0.13529	-9.25291	2.18457e-20	1.2219e-18	TRAPPC6A	TRAPPC6A
ENSG00000169223	7415.69	-0.823161	0.0890749	-9.24122	2.43696e-20	1.35945e-18	LMAN2	LMAN2
ENSG00000102265	3592.36	-0.889977	0.0964517	-9.22719	2.77836e-20	1.54579e-18	TIMP1	TIMP1
ENSG00000101134	183.464	-1.69918	0.18417	-9.22616	2.80519e-20	1.55659e-18	DOK5	DOK5
ENSG00000147100	187.413	-2.62172	0.284202	-9.22483	2.84017e-20	1.57184e-18	SLC16A2	SLC16A2
ENSG00000101188	813.863	1.34572	0.145889	9.22425	2.85559e-20	1.57621e-18	NTSR1	NTSR1
ENSG00000169607	587.021	1.72879	0.187531	9.21869	3.00744e-20	1.65567e-18	CKAP2L	CKAP2L
ENSG00000198715	3708.7	-0.573779	0.062263	-9.21541	3.1009e-20	1.70266e-18	GLMP	GLMP
ENSG00000117318	3822.91	-0.857415	0.0931508	-9.20458	3.43002e-20	1.87845e-18	ID3	ID3
ENSG00000183578	2871.22	-1.25088	0.136004	-9.19739	3.66762e-20	2.00334e-18	TNFAIP8L3	TNFAIP8L3
ENSG00000146859	773.9	-1.30201	0.141889	-9.17628	4.46235e-20	2.43111e-18	TMEM140	TMEM140
ENSG00000215788	2107.61	-0.885343	0.0965993	-9.16511	4.94956e-20	2.68956e-18	TNFRSF25	TNFRSF25
ENSG00000134285	1497.64	0.891962	0.0973322	9.1641	4.99621e-20	2.70789e-18	FKBP11	FKBP11
ENSG00000175938	946.078	-1.01503	0.110822	-9.1591	5.23338e-20	2.82913e-18	ORAI3	ORAI3
ENSG00000175634	2711.87	0.874314	0.0955084	9.15431	5.47056e-20	2.94974e-18	RPS6KB2	RPS6KB2
ENSG00000012048	700.402	1.46708	0.160446	9.14373	6.03335e-20	3.24486e-18	BRCA1	BRCA1
ENSG00000114631	433.917	-1.19964	0.131343	-9.13368	6.62065e-20	3.55162e-18	PODXL2	PODXL2
ENSG00000071246	12446	-2.42021	0.265093	-9.12966	6.87121e-20	3.67662e-18	VASH1	VASH1
ENSG00000111328	8841.13	-0.662665	0.0728247	-9.09945	9.07884e-20	4.84552e-18	CDK2AP1	CDK2AP1
ENSG00000187609	2145.33	-1.00245	0.110198	-9.09676	9.30631e-20	4.95431e-18	EXD3	EXD3
ENSG00000166710	25168.9	-0.73018	0.0803367	-9.089	9.99578e-20	5.30789e-18	B2M	B2M
ENSG00000113361	315.429	-3.22752	0.355484	-9.07923	1.09345e-19	5.79171e-18	CDH6	CDH6
ENSG00000198554	694.228	1.09582	0.120757	9.07462	1.14073e-19	6.02689e-18	WDHD1	WDHD1
ENSG00000112984	2822.66	2.47183	0.272537	9.06971	1.19333e-19	6.28899e-18	KIF20A	KIF20A
ENSG00000120437	1193.25	0.994	0.109655	9.0648	1.24838e-19	6.56258e-18	ACAT2	ACAT2
ENSG00000129195	699.445	2.08253	0.229906	9.05817	1.32657e-19	6.95618e-18	PIMREG	PIMREG
ENSG00000137812	1145.93	1.90991	0.210959	9.05348	1.38486e-19	7.24377e-18	KNL1	KNL1
ENSG00000183207	5420.92	0.825134	0.0911456	9.05292	1.39193e-19	7.26263e-18	RUVBL2	RUVBL2
ENSG00000100288	1792.62	-0.764881	0.0845897	-9.04224	1.53491e-19	7.98874e-18	CHKB	CHKB
ENSG00000089280	19643.1	0.777131	0.0859527	9.04138	1.5471e-19	8.03226e-18	FUS	FUS
ENSG00000185477	212.65	-2.05291	0.227292	-9.03202	1.68529e-19	8.72812e-18	GPRIN3	GPRIN3
ENSG00000134363	266.619	1.37783	0.152657	9.02564	1.78643e-19	9.22918e-18	FST	FST
ENSG00000136378	11763.2	-1.54655	0.171429	-9.02152	1.85502e-19	9.55998e-18	ADAMTS7	ADAMTS7
ENSG00000171246	292.457	-3.81346	0.423176	-9.01152	2.03226e-19	1.04477e-17	NPTX1	NPTX1
ENSG00000051128	12900.8	-0.895891	0.099461	-9.00746	2.1089e-19	1.08152e-17	HOMER3	HOMER3
ENSG00000250571	801.473	-1.04003	0.115566	-8.99939	2.2697e-19	1.16115e-17	GLI4	GLI4
ENSG00000167553	14978.3	1.34416	0.149624	8.98355	2.62178e-19	1.338e-17	TUBA1C	TUBA1C
ENSG00000132031	366.866	1.84545	0.205677	8.97258	2.8964e-19	1.47456e-17	MATN3	MATN3
ENSG00000142856	322.716	1.37137	0.152859	8.97146	2.92614e-19	1.4861e-17	ITGB3BP	ITGB3BP
ENSG00000140873	6872.01	-2.20713	0.246522	-8.95311	3.45606e-19	1.75099e-17	ADAMTS18	ADAMTS18
ENSG00000167702	2391.48	-1.54188	0.172233	-8.95227	3.48249e-19	1.76013e-17	KIFC2	KIFC2
ENSG00000136490	2979.92	-0.830929	0.0928287	-8.95121	3.51606e-19	1.77282e-17	LIMD2	LIMD2
ENSG00000110811	7256.34	-1.00939	0.112933	-8.93794	3.96481e-19	1.99429e-17	P3H3	P3H3
ENSG00000253846	369.807	-2.093	0.234408	-8.92886	4.30405e-19	2.15975e-17	PCDHGA10	PCDHGA10
ENSG00000284874	94.7753	-2.24803	0.251802	-8.92776	4.34709e-19	2.17614e-17		ENSG00000284874
ENSG00000042493	2432	0.842251	0.0947566	8.88857	6.19e-19	3.09131e-17	CAPG	CAPG
ENSG00000103034	2336.4	-1.37226	0.154461	-8.88422	6.43719e-19	3.20713e-17	NDRG4	NDRG4
ENSG00000130283	141.615	-2.53018	0.284983	-8.87834	6.78679e-19	3.37329e-17	GDF1	GDF1
ENSG00000187741	1263.54	1.14016	0.128471	8.87483	7.00396e-19	3.473e-17	FANCA	FANCA
ENSG00000197245	519.795	1.64939	0.186321	8.85237	8.56771e-19	4.23839e-17	FAM110D	FAM110D
ENSG00000087586	1301.02	1.62027	0.183071	8.8505	8.71301e-19	4.30012e-17	AURKA	AURKA
ENSG00000119326	2602.6	1.55495	0.175726	8.84874	8.85133e-19	4.35814e-17	CTNNAL1	CTNNAL1
ENSG00000196139	223.335	-1.90569	0.215426	-8.84615	9.05941e-19	4.45014e-17	AKR1C3	AKR1C3
ENSG00000167670	1948.76	0.935705	0.105909	8.83501	1.00093e-18	4.90528e-17	CHAF1A	CHAF1A
ENSG00000121753	161.418	-1.85985	0.210685	-8.82763	1.06917e-18	5.22749e-17	ADGRB2	ADGRB2
ENSG00000109113	2276.41	-0.768072	0.0870623	-8.8221	1.12335e-18	5.4796e-17	RAB34	RAB34
ENSG00000148356	1646.13	-0.822317	0.0932805	-8.81553	1.19123e-18	5.79724e-17	LRSAM1	LRSAM1
ENSG00000163808	258.206	1.953	0.222822	8.76486	1.87009e-18	9.07989e-17	KIF15	KIF15
ENSG00000108561	5820.72	0.526411	0.0600961	8.75949	1.96141e-18	9.50131e-17	C1QBP	C1QBP
ENSG00000126453	1273.31	0.983555	0.112564	8.73777	2.37752e-18	1.14904e-16	BCL2L12	BCL2L12
ENSG00000109881	470.17	2.03196	0.232701	8.73206	2.50067e-18	1.20578e-16	CCDC34	CCDC34
ENSG00000134323	180.477	-3.26102	0.373596	-8.72872	2.57564e-18	1.23908e-16	MYCN	MYCN
ENSG00000159259	734.245	1.24432	0.142891	8.70814	3.08907e-18	1.48268e-16	CHAF1B	CHAF1B
ENSG00000105968	5451.57	0.609916	0.0701007	8.70057	3.30208e-18	1.5813e-16	H2AZ2	H2AZ2
ENSG00000123416	55048.4	1.3907	0.159914	8.69653	3.42173e-18	1.63487e-16	TUBA1B	TUBA1B
ENSG00000104998	414.09	-0.924179	0.106323	-8.6922	3.55497e-18	1.69467e-16	IL27RA	IL27RA
ENSG00000156298	129.412	-3.43739	0.395812	-8.68442	3.80676e-18	1.81059e-16	TSPAN7	TSPAN7
ENSG00000146678	41.9964	2.73665	0.315138	8.68398	3.82153e-18	1.8135e-16	IGFBP1	IGFBP1
ENSG00000167733	427.564	-1.14847	0.132279	-8.6822	3.88187e-18	1.83797e-16	HSD11B1L	HSD11B1L
ENSG00000136861	2091.15	0.840129	0.096806	8.67848	4.011e-18	1.89484e-16	CDK5RAP2	CDK5RAP2
ENSG00000124795	4067.91	0.946392	0.109146	8.67086	4.28868e-18	2.02146e-16	DEK	DEK
ENSG00000138185	2397.53	-1.49741	0.172928	-8.65918	4.75179e-18	2.23473e-16	ENTPD1	ENTPD1
ENSG00000181924	2233.93	0.663145	0.0766049	8.65669	4.85673e-18	2.27897e-16	COA4	COA4
ENSG00000253731	318.972	-1.66387	0.192339	-8.65073	5.11724e-18	2.39585e-16	PCDHGA6	PCDHGA6
ENSG00000196368	387.936	-1.05153	0.121586	-8.64842	5.22191e-18	2.43941e-16	NUDT11	NUDT11
ENSG00000128645	405.607	-1.42086	0.164384	-8.64355	5.44916e-18	2.53991e-16	HOXD1	HOXD1
ENSG00000185480	364.552	1.59385	0.184806	8.62447	6.43877e-18	2.99453e-16	PARPBP	PARPBP
ENSG00000035499	414.362	2.1205	0.245991	8.62023	6.68222e-18	3.10087e-16	DEPDC1B	DEPDC1B
ENSG00000129003	3272.82	-0.756749	0.0879922	-8.60018	7.9591e-18	3.68525e-16	VPS13C	VPS13C
ENSG00000129084	6741.44	0.70279	0.0817515	8.59667	8.20641e-18	3.7914e-16	PSMA1	PSMA1
ENSG00000180537	235.439	-1.14691	0.133475	-8.59267	8.49723e-18	3.91713e-16	RNF182	RNF182
ENSG00000175274	10190.4	-1.71916	0.200678	-8.56674	1.06458e-17	4.89683e-16	TP53I11	TP53I11
ENSG00000187266	998.439	-1.265	0.1478	-8.55884	1.14008e-17	5.23264e-16	EPOR	EPOR
ENSG00000124587	1473.4	-0.841935	0.0983986	-8.55637	1.16481e-17	5.33446e-16	PEX6	PEX6
ENSG00000088756	1196.48	-1.39218	0.162968	-8.54264	1.31188e-17	5.99492e-16	ARHGAP28	ARHGAP28
ENSG00000160957	1527.56	1.31135	0.153558	8.5398	1.34453e-17	6.13078e-16	RECQL4	RECQL4
ENSG00000162706	93.5235	3.29477	0.386282	8.52945	1.4704e-17	6.69014e-16	CADM3	CADM3
ENSG00000184897	6927.34	0.821157	0.0963291	8.52449	1.53479e-17	6.968e-16	H1-10	H1-10
ENSG00000105373	13144.7	-0.580083	0.0680588	-8.52325	1.55134e-17	7.02794e-16	NOP53	NOP53
ENSG00000125835	9361.55	0.927871	0.108897	8.52064	1.58675e-17	7.17287e-16	SNRPB	SNRPB
ENSG00000135124	1015.54	-0.975632	0.114686	-8.50702	1.78468e-17	8.05024e-16	P2RX4	P2RX4
ENSG00000134690	1424.1	2.04349	0.240823	8.48544	2.14905e-17	9.67305e-16	CDCA8	CDCA8
ENSG00000101460	963.459	-1.09112	0.128768	-8.47356	2.38008e-17	1.069e-15	MAP1LC3A	MAP1LC3A
ENSG00000131876	1436.27	0.799332	0.0944079	8.4668	2.52232e-17	1.13046e-15	SNRPA1	SNRPA1
ENSG00000169083	765.299	-1.27078	0.150409	-8.44887	2.94137e-17	1.31546e-15	AR	AR
ENSG00000204403	102.081	-1.88996	0.223703	-8.44855	2.9495e-17	1.31629e-15	CASP12	CASP12
ENSG00000175130	16454	-0.921666	0.109237	-8.43734	3.24655e-17	1.44578e-15	MARCKSL1	MARCKSL1
ENSG00000115129	4234.37	0.524385	0.0621755	8.43395	3.34182e-17	1.48506e-15	TP53I3	TP53I3
ENSG00000143387	341.709	-1.34049	0.159062	-8.42749	3.53161e-17	1.56608e-15	CTSK	CTSK
ENSG00000099864	936.412	-2.75999	0.327616	-8.42447	3.62397e-17	1.60364e-15	PALM	PALM
ENSG00000167770	6290.22	0.578779	0.0687411	8.4197	3.77452e-17	1.66675e-15	OTUB1	OTUB1
ENSG00000088325	4996.9	1.94249	0.230869	8.4138	3.96938e-17	1.74911e-15	TPX2	TPX2
ENSG00000140465	3318.58	-1.77247	0.210868	-8.40561	4.25645e-17	1.87168e-15	CYP1A1	CYP1A1
ENSG00000099998	4080.67	0.613917	0.0730811	8.40048	4.44646e-17	1.95114e-15	GGT5	GGT5
ENSG00000158710	28596.4	0.967313	0.115209	8.39618	4.61224e-17	2.01799e-15	TAGLN2	TAGLN2
ENSG00000196549	2160.41	-1.61396	0.192228	-8.39604	4.61805e-17	2.01799e-15	MME	MME
ENSG00000129514	98.9111	3.92722	0.467897	8.39335	4.72494e-17	2.06041e-15	FOXA1	FOXA1
ENSG00000089486	770.987	-1.21927	0.145427	-8.38404	5.11406e-17	2.22546e-15	CDIP1	CDIP1
ENSG00000170296	8923.62	-0.628476	0.074972	-8.38282	5.1675e-17	2.24406e-15	GABARAP	GABARAP
ENSG00000102802	652.048	-1.52806	0.182354	-8.37962	5.3099e-17	2.30114e-15	MEDAG	MEDAG
ENSG00000197081	9908.48	-1.97982	0.236324	-8.37758	5.40267e-17	2.33652e-15	IGF2R	IGF2R
ENSG00000085999	454.727	1.17686	0.140534	8.3742	5.56005e-17	2.39963e-15	RAD54L	RAD54L
ENSG00000033627	1921.69	-0.749226	0.0895776	-8.36399	6.06309e-17	2.60736e-15	ATP6V0A1	ATP6V0A1
ENSG00000138363	1927.57	0.979584	0.11712	8.36393	6.06623e-17	2.60736e-15	ATIC	ATIC
ENSG00000114993	381.845	-1.19414	0.142992	-8.35107	6.76458e-17	2.90158e-15	RTKN	RTKN
ENSG00000102359	7704.95	-0.847742	0.10159	-8.34473	7.1375e-17	3.05529e-15	SRPX2	SRPX2
ENSG00000186603	202.804	1.77181	0.212459	8.33951	7.45971e-17	3.18671e-15	HPDL	HPDL
ENSG00000149557	2486.5	-0.621386	0.0745143	-8.33915	7.48268e-17	3.19002e-15	FEZ1	FEZ1
ENSG00000130300	358.208	-1.83166	0.220083	-8.3226	8.60514e-17	3.65584e-15	PLVAP	PLVAP
ENSG00000130758	1175.58	-0.879249	0.105647	-8.32253	8.61019e-17	3.65584e-15	MAP3K10	MAP3K10
ENSG00000004799	384.064	-1.57671	0.189465	-8.32192	8.6553e-17	3.66757e-15	PDK4	PDK4
ENSG00000119227	439.096	-1.3353	0.160546	-8.31722	9.00492e-17	3.80803e-15	PIGZ	PIGZ
ENSG00000168061	912.128	1.30625	0.157378	8.30004	1.04073e-16	4.39222e-15	SAC3D1	SAC3D1
ENSG00000169860	99.6559	-2.54285	0.306453	-8.29769	1.06156e-16	4.47114e-15	P2RY1	P2RY1
ENSG00000122483	349.242	1.55153	0.186996	8.2971	1.06681e-16	4.48425e-15	CCDC18	CCDC18
ENSG00000174943	771.037	-1.01518	0.122409	-8.29339	1.10065e-16	4.61721e-15	KCTD13	KCTD13
ENSG00000090776	6492.07	-1.53349	0.184974	-8.29031	1.12958e-16	4.72914e-15	EFNB1	EFNB1
ENSG00000111674	1216.91	-1.38174	0.166798	-8.2839	1.19203e-16	4.98063e-15	ENO2	ENO2
ENSG00000204103	94.3504	-1.80509	0.218044	-8.27855	1.24682e-16	5.1992e-15	MAFB	MAFB
ENSG00000133119	561.323	1.493	0.180641	8.26499	1.39702e-16	5.81397e-15	RFC3	RFC3
ENSG00000122952	2151.83	1.73674	0.210319	8.25761	1.48613e-16	6.17261e-15	ZWINT	ZWINT
ENSG00000156110	1587.7	0.782424	0.09495	8.24038	1.71663e-16	7.11588e-15	ADK	ADK
ENSG00000105520	3104.96	-1.20683	0.146506	-8.2374	1.75994e-16	7.281e-15	PLPPR2	PLPPR2
ENSG00000170545	1206.72	0.765193	0.0932303	8.20756	2.25725e-16	9.32004e-15	SMAGP	SMAGP
ENSG00000143507	155.781	-1.80611	0.220301	-8.19839	2.43634e-16	1.00397e-14	DUSP10	DUSP10
ENSG00000166902	1893.05	0.661514	0.0810336	8.16345	3.25597e-16	1.33648e-14	MRPL16	MRPL16
ENSG00000213551	2298.98	1.01778	0.124675	8.16348	3.25505e-16	1.33648e-14	DNAJC9	DNAJC9
ENSG00000145982	620.994	0.779777	0.0956553	8.15195	3.58117e-16	1.46709e-14	FARS2	FARS2
ENSG00000173457	13449.8	0.752219	0.0924077	8.14022	3.94558e-16	1.61323e-14	PPP1R14B	PPP1R14B
ENSG00000025434	524.335	0.878146	0.107938	8.13562	4.0985e-16	1.67249e-14	NR1H3	NR1H3
ENSG00000158769	8905.9	-0.681714	0.0838361	-8.13151	4.23961e-16	1.72671e-14	F11R	F11R
ENSG00000168843	110.161	1.58295	0.194746	8.12827	4.35463e-16	1.77012e-14	FSTL5	FSTL5
ENSG00000124802	974.126	0.679345	0.0836442	8.12183	4.59187e-16	1.85935e-14	EEF1E1	EEF1E1
ENSG00000178531	3270.28	-1.02865	0.126648	-8.12207	4.58306e-16	1.85935e-14	CTXN1	CTXN1
ENSG00000179855	255.775	-1.34015	0.165383	-8.10332	5.34776e-16	2.16126e-14	GIPC3	GIPC3
ENSG00000133800	7058.95	-2.24694	0.277384	-8.10047	5.47465e-16	2.20829e-14	LYVE1	LYVE1
ENSG00000110063	1567.02	1.37915	0.170375	8.09479	5.73648e-16	2.30946e-14	DCPS	DCPS
ENSG00000188486	5393.48	1.50115	0.185467	8.0939	5.77862e-16	2.32196e-14	H2AX	H2AX
ENSG00000188130	4268.58	-0.68829	0.0850883	-8.08913	6.00909e-16	2.40995e-14	MAPK12	MAPK12
ENSG00000107281	10140.2	-0.914813	0.113166	-8.0838	6.27797e-16	2.51299e-14	NPDC1	NPDC1
ENSG00000129467	2510.25	-1.56328	0.193472	-8.08016	6.46842e-16	2.57937e-14	ADCY4	ADCY4
ENSG00000182742	1943.25	-1.28227	0.158692	-8.08021	6.4655e-16	2.57937e-14	HOXB4	HOXB4
ENSG00000131370	11572	-1.37525	0.170312	-8.07486	6.75541e-16	2.68871e-14	SH3BP5	SH3BP5
ENSG00000135829	7987.36	0.588309	0.072874	8.07296	6.86137e-16	2.7257e-14	DHX9	DHX9
ENSG00000203995	125.113	1.6044	0.198815	8.06979	7.04173e-16	2.79206e-14	ZYG11A	ZYG11A
ENSG00000011638	622.136	-1.1716	0.145286	-8.0641	7.37799e-16	2.91987e-14	LDAF1	LDAF1
ENSG00000120833	193.46	-1.26738	0.157215	-8.06146	7.5387e-16	2.97786e-14	SOCS2	SOCS2
ENSG00000173597	3338.23	1.84052	0.228319	8.06115	7.55797e-16	2.97986e-14	SULT1B1	SULT1B1
ENSG00000120885	23161.5	-1.57523	0.195819	-8.04431	8.67309e-16	3.4131e-14	CLU	CLU
ENSG00000144395	129.479	1.64344	0.204383	8.04099	8.91124e-16	3.50025e-14	CCDC150	CCDC150
ENSG00000237649	1649.27	2.30113	0.286194	8.04044	8.95132e-16	3.50942e-14	KIFC1	KIFC1
ENSG00000128284	1490.86	-1.08297	0.134703	-8.03969	9.00691e-16	3.52462e-14	APOL3	APOL3
ENSG00000154040	236.148	1.25224	0.1558	8.03747	9.17108e-16	3.58219e-14	CABYR	CABYR
ENSG00000166741	3749.67	1.47404	0.183489	8.03337	9.48321e-16	3.69722e-14	NNMT	NNMT
ENSG00000176194	106.861	2.04071	0.254273	8.02567	1.00971e-15	3.92342e-14	CIDEA	CIDEA
ENSG00000198826	1319.17	1.91686	0.238842	8.02563	1.01008e-15	3.92342e-14	ARHGAP11A	ARHGAP11A
ENSG00000013016	326.76	-2.71475	0.338426	-8.02169	1.043e-15	4.0438e-14	EHD3	EHD3
ENSG00000094916	6870.31	0.888293	0.110908	8.00926	1.154e-15	4.45767e-14	CBX5	CBX5
ENSG00000135842	528.017	1.24112	0.154958	8.00938	1.15286e-15	4.45767e-14	NIBAN1	NIBAN1
ENSG00000183111	676.084	-1.11069	0.1388	-8.00212	1.22296e-15	4.71536e-14	ARHGEF37	ARHGEF37
ENSG00000171159	1478.12	-0.856009	0.107151	-7.98882	1.36241e-15	5.24341e-14	BBLN	BBLN
ENSG00000234409	687.576	-0.921803	0.115501	-7.98088	1.45297e-15	5.5817e-14	CCDC188	CCDC188
ENSG00000166851	3665.38	2.04378	0.25629	7.9745	1.53004e-15	5.86701e-14	PLK1	PLK1
ENSG00000184500	647.1	-1.19113	0.149526	-7.96607	1.63806e-15	6.26976e-14	PROS1	PROS1
ENSG00000239672	6196.78	1.10292	0.138596	7.9578	1.75131e-15	6.69101e-14	NME1	NME1
ENSG00000164403	981.48	-1.06453	0.133851	-7.95314	1.81843e-15	6.93482e-14	SHROOM1	SHROOM1
ENSG00000131398	135.675	-1.56145	0.196446	-7.9485	1.88782e-15	7.18638e-14	KCNC3	KCNC3
ENSG00000137807	1539.89	1.82269	0.229466	7.94316	1.9709e-15	7.48907e-14	KIF23	KIF23
ENSG00000204161	158.838	-1.73673	0.218806	-7.93733	2.06581e-15	7.83551e-14	TMEM273	TMEM273
ENSG00000179399	234.569	-1.1272	0.142222	-7.92562	2.27017e-15	8.59509e-14	GPC5	GPC5
ENSG00000241697	906.926	-1.86647	0.235528	-7.92462	2.28846e-15	8.64872e-14	TMEFF1	TMEFF1
ENSG00000072041	340.219	-2.01144	0.254033	-7.91802	2.4133e-15	9.10413e-14	SLC6A15	SLC6A15
ENSG00000169851	847.621	2.18138	0.275507	7.91771	2.41926e-15	9.11022e-14	PCDH7	PCDH7
ENSG00000112769	38302.1	-0.494792	0.0625133	-7.91498	2.47284e-15	9.29532e-14	LAMA4	LAMA4
ENSG00000064687	1146.91	-1.1548	0.145922	-7.91382	2.49618e-15	9.36625e-14	ABCA7	ABCA7
ENSG00000132423	218.575	1.54075	0.19473	7.91225	2.52776e-15	9.46782e-14	COQ3	COQ3
ENSG00000128563	1647.29	-0.608176	0.0770967	-7.88848	3.05881e-15	1.14365e-13	PRKRIP1	PRKRIP1
ENSG00000181444	1105.83	-1.41757	0.179946	-7.87777	3.33271e-15	1.24384e-13	ZNF467	ZNF467
ENSG00000167792	7926.16	0.567884	0.0721045	7.87585	3.38439e-15	1.26088e-13	NDUFV1	NDUFV1
ENSG00000105889	1362.57	0.692699	0.0879706	7.87421	3.42903e-15	1.27525e-13	STEAP1B	STEAP1B
ENSG00000069849	7706.87	-0.724985	0.0921087	-7.87097	3.51898e-15	1.30638e-13	ATP1B3	ATP1B3
ENSG00000165704	1345.46	0.954517	0.121306	7.86869	3.58385e-15	1.32811e-13	HPRT1	HPRT1
ENSG00000167363	958.34	-1.24028	0.157633	-7.86817	3.59863e-15	1.33124e-13	FN3K	FN3K
ENSG00000100906	2538	-0.979267	0.124515	-7.86465	3.70132e-15	1.36682e-13	NFKBIA	NFKBIA
ENSG00000103227	676.37	-0.786165	0.100092	-7.85442	4.01622e-15	1.4805e-13	LMF1	LMF1
ENSG00000100749	1010.8	0.694126	0.0883882	7.85315	4.05712e-15	1.49295e-13	VRK1	VRK1
ENSG00000172531	11214.4	0.639103	0.0814088	7.85053	4.14268e-15	1.52176e-13	PPP1CA	PPP1CA
ENSG00000071539	1368.23	1.47133	0.187444	7.84944	4.17888e-15	1.53238e-13	TRIP13	TRIP13
ENSG00000172037	19422.4	-0.610347	0.0778529	-7.83975	4.5146e-15	1.6526e-13	LAMB2	LAMB2
ENSG00000161800	1244.07	1.75353	0.223732	7.83762	4.59149e-15	1.67781e-13	RACGAP1	RACGAP1
ENSG00000149548	153.078	1.72969	0.220791	7.83406	4.72362e-15	1.72309e-13	CCDC15	CCDC15
ENSG00000273899	969.303	0.651482	0.0831784	7.83235	4.78844e-15	1.74371e-13	NOL12	NOL12
ENSG00000107949	2102.96	0.689481	0.0880889	7.82711	4.9923e-15	1.81479e-13	BCCIP	BCCIP
ENSG00000104361	287.933	-1.65743	0.211836	-7.82411	5.11245e-15	1.85405e-13	NIPAL2	NIPAL2
ENSG00000203760	815.403	1.51091	0.193113	7.82398	5.11797e-15	1.85405e-13	CENPW	CENPW
ENSG00000178035	7605.5	0.568099	0.072642	7.82053	5.26004e-15	1.90223e-13	IMPDH2	IMPDH2
ENSG00000001561	128.783	-2.07883	0.265904	-7.81796	5.3685e-15	1.93811e-13	ENPP4	ENPP4
ENSG00000239282	674.509	-1.43149	0.183229	-7.81255	5.60403e-15	2.01966e-13	CASTOR1	CASTOR1
ENSG00000145912	4983.91	0.705959	0.0905334	7.79777	6.30113e-15	2.267e-13	NHP2	NHP2
ENSG00000123191	718.798	-0.841929	0.108006	-7.79521	6.43024e-15	2.30949e-13	ATP7B	ATP7B
ENSG00000071205	808.575	0.961359	0.123352	7.79363	6.51125e-15	2.33459e-13	ARHGAP10	ARHGAP10
ENSG00000000971	1709.61	-1.48486	0.190581	-7.79123	6.63611e-15	2.3753e-13	CFH	CFH
ENSG00000051180	518.696	1.12605	0.144597	7.7875	6.83483e-15	2.44226e-13	RAD51	RAD51
ENSG00000149089	810.19	0.962485	0.123616	7.7861	6.91116e-15	2.46533e-13	APIP	APIP
ENSG00000113248	52.8185	-2.37227	0.304825	-7.7824	7.11594e-15	2.53407e-13	PCDHB15	PCDHB15
ENSG00000177383	470.621	-0.818645	0.105274	-7.77632	7.46672e-15	2.65448e-13	MAGEF1	MAGEF1
ENSG00000166925	6691.55	-0.894119	0.114985	-7.77593	7.48927e-15	2.65799e-13	TSC22D4	TSC22D4
ENSG00000223705	1670.29	-1.15751	0.14895	-7.77113	7.77879e-15	2.75608e-13	NSUN5P1	NSUN5P1
ENSG00000159640	9527.75	-1.76821	0.227837	-7.76087	8.43511e-15	2.98358e-13	ACE	ACE
ENSG00000090889	1469.38	1.77817	0.229658	7.74268	9.73421e-15	3.43729e-13	KIF4A	KIF4A
ENSG00000165312	224.336	-1.28333	0.165771	-7.7416	9.81732e-15	3.46081e-13	OTUD1	OTUD1
ENSG00000276578	68.0064	-2.52888	0.3272	-7.72885	1.08521e-14	3.81919e-13		ENSG00000276578
ENSG00000254838	324.553	-1.48222	0.191943	-7.72222	1.14319e-14	4.0165e-13	GVINP1	GVINP1
ENSG00000184220	1390.18	1.43064	0.185394	7.71673	1.19354e-14	4.18639e-13	CMSS1	CMSS1
ENSG00000183684	4834.17	0.61608	0.0798468	7.71577	1.20257e-14	4.21099e-13	ALYREF	ALYREF
ENSG00000103042	2173.47	-0.643053	0.0834189	-7.70872	1.27082e-14	4.44258e-13	SLC38A7	SLC38A7
ENSG00000198056	215.129	1.68687	0.218894	7.70636	1.29454e-14	4.51796e-13	PRIM1	PRIM1
ENSG00000165996	336.129	1.25267	0.162678	7.7003	1.35748e-14	4.72974e-13	HACD1	HACD1
ENSG00000167600	369.19	1.11962	0.145452	7.69755	1.38701e-14	4.82463e-13	CYP2S1	CYP2S1
ENSG00000167799	311.568	1.2031	0.156312	7.69677	1.39547e-14	4.84602e-13	NUDT8	NUDT8
ENSG00000182568	663.912	-1.41278	0.183569	-7.69615	1.40228e-14	4.86162e-13	SATB1	SATB1
ENSG00000170681	114.804	-1.47636	0.191853	-7.69526	1.41208e-14	4.88751e-13	CAVIN4	CAVIN4
ENSG00000101220	2929.12	0.776035	0.10098	7.68501	1.52983e-14	5.28635e-13	ADISSP	ADISSP
ENSG00000114107	405.715	1.08479	0.141208	7.68219	1.56393e-14	5.39531e-13	CEP70	CEP70
ENSG00000115355	3406.73	1.01564	0.132576	7.66084	1.84721e-14	6.36211e-13	CCDC88A	CCDC88A
ENSG00000262576	265.364	-2.5473	0.333017	-7.64916	2.02302e-14	6.95621e-13	PCDHGA4	PCDHGA4
ENSG00000177283	2160.96	-1.74077	0.227932	-7.63724	2.21935e-14	7.61879e-13	FZD8	FZD8
ENSG00000255690	95.4105	-1.70841	0.223725	-7.6362	2.2373e-14	7.66788e-13	TRIL	TRIL
ENSG00000198331	522.389	1.01443	0.132947	7.63034	2.34144e-14	8.0117e-13	HYLS1	HYLS1
ENSG00000174080	1244.81	-0.855712	0.112209	-7.62603	2.42099e-14	8.27039e-13	CTSF	CTSF
ENSG00000172197	173.012	1.46035	0.191546	7.62399	2.45957e-14	8.38852e-13	MBOAT1	MBOAT1
ENSG00000136160	324.771	-1.69297	0.222181	-7.61979	2.54093e-14	8.65195e-13	EDNRB	EDNRB
ENSG00000150457	3754.55	-1.60555	0.210956	-7.61082	2.7236e-14	9.25892e-13	LATS2	LATS2
ENSG00000159231	653.445	1.47094	0.193478	7.60263	2.90171e-14	9.84844e-13	CBR3	CBR3
ENSG00000136159	830.747	1.1197	0.147323	7.60032	2.95392e-14	1.00094e-12	NUDT15	NUDT15
ENSG00000140398	1097.01	-1.01144	0.133298	-7.5878	3.25388e-14	1.10081e-12	NEIL1	NEIL1
ENSG00000130821	2583.01	-1.66718	0.219791	-7.58531	3.31702e-14	1.12036e-12	SLC6A8	SLC6A8
ENSG00000063854	2017.97	-0.940128	0.124065	-7.57768	3.51801e-14	1.18634e-12	HAGH	HAGH
ENSG00000055044	2213.85	0.829441	0.10947	7.57685	3.54039e-14	1.19197e-12	NOP58	NOP58
ENSG00000138449	831.18	-1.75564	0.231774	-7.57481	3.59643e-14	1.2089e-12	SLC40A1	SLC40A1
ENSG00000105429	12850.2	-0.989477	0.130685	-7.57144	3.69116e-14	1.23875e-12	MEGF8	MEGF8
ENSG00000105854	3917.61	-0.94369	0.124841	-7.55916	4.05681e-14	1.35929e-12	PON2	PON2
ENSG00000149100	6521.39	0.554549	0.0733909	7.5561	4.1534e-14	1.38943e-12	EIF3M	EIF3M
ENSG00000258484	58.0219	-2.31171	0.306161	-7.55063	4.33157e-14	1.44673e-12	SPESP1	SPESP1
ENSG00000241717	948.886	-2.38643	0.316391	-7.54265	4.60515e-14	1.53566e-12	VWFP1	VWFP1
ENSG00000062822	3497.31	0.777908	0.103185	7.53896	4.73732e-14	1.57723e-12	POLD1	POLD1
ENSG00000138759	947.849	-2.51352	0.333832	-7.5293	5.10134e-14	1.69573e-12	FRAS1	FRAS1
ENSG00000120327	94.6484	-1.70768	0.226869	-7.52714	5.18631e-14	1.72125e-12	PCDHB14	PCDHB14
ENSG00000109919	2350.15	0.675298	0.0897306	7.52584	5.23808e-14	1.73568e-12	MTCH2	MTCH2
ENSG00000159055	561.292	1.30713	0.174041	7.51046	5.89207e-14	1.94931e-12	MIS18A	MIS18A
ENSG00000117724	3562.53	1.95907	0.261184	7.50072	6.34692e-14	2.09648e-12	CENPF	CENPF
ENSG00000170144	18389.4	0.757578	0.101006	7.50034	6.36544e-14	2.09929e-12	HNRNPA3	HNRNPA3
ENSG00000103253	628.515	-1.06142	0.141538	-7.49918	6.42207e-14	2.11464e-12	HAGHL	HAGHL
ENSG00000075826	727.161	-1.12586	0.150184	-7.49658	6.55065e-14	2.1536e-12	SEC31B	SEC31B
ENSG00000109534	1282.04	0.690861	0.0922216	7.49131	6.81871e-14	2.23822e-12	GAR1	GAR1
ENSG00000240661	38.0695	2.60982	0.348514	7.48842	6.97099e-14	2.28463e-12	BTNL12P	BTNL12P
ENSG00000184254	1628.78	-1.68393	0.225088	-7.48118	7.36577e-14	2.41025e-12	ALDH1A3	ALDH1A3
ENSG00000134809	1043.06	1.23759	0.165619	7.47252	7.86714e-14	2.5703e-12	TIMM10	TIMM10
ENSG00000184588	5307.33	-1.74092	0.233019	-7.47114	7.95012e-14	2.59337e-12	PDE4B	PDE4B
ENSG00000143341	280.467	-2.81776	0.377724	-7.45984	8.66303e-14	2.82154e-12	HMCN1	HMCN1
ENSG00000075188	831.965	0.889058	0.119283	7.45337	9.09888e-14	2.95432e-12	NUP37	NUP37
ENSG00000107796	494.828	-1.65234	0.221686	-7.4535	9.08975e-14	2.95432e-12	ACTA2	ACTA2
ENSG00000146147	260.924	1.19307	0.160277	7.44377	9.78486e-14	3.17214e-12	MLIP	MLIP
ENSG00000109472	156.618	-2.40781	0.32375	-7.43726	1.02794e-13	3.32731e-12	CPE	CPE
ENSG00000099783	17313.4	1.05075	0.141452	7.42831	1.09996e-13	3.55496e-12	HNRNPM	HNRNPM
ENSG00000185860	115.739	1.7119	0.230808	7.41701	1.19797e-13	3.86575e-12	CCDC190	CCDC190
ENSG00000197467	3806.29	0.986672	0.133099	7.41308	1.23403e-13	3.97601e-12	COL13A1	COL13A1
ENSG00000127423	101.059	1.67766	0.226397	7.41023	1.26077e-13	4.05592e-12	AUNIP	AUNIP
ENSG00000044090	3944.19	-0.82731	0.11173	-7.40457	1.31579e-13	4.22643e-12	CUL7	CUL7
ENSG00000101210	660.459	-1.49998	0.202655	-7.40165	1.345e-13	4.31368e-12	EEF1A2	EEF1A2
ENSG00000087086	62018.6	-0.517966	0.0701224	-7.38659	1.50646e-13	4.82411e-12	FTL	FTL
ENSG00000213983	1871.17	-1.39251	0.188648	-7.3815	1.56516e-13	5.00446e-12	AP1G2	AP1G2
ENSG00000186193	2449.56	1.7207	0.233273	7.37633	1.62716e-13	5.19478e-12	SAPCD2	SAPCD2
ENSG00000099625	1328.16	-1.29759	0.175955	-7.37454	1.64908e-13	5.25676e-12	CBARP	CBARP
ENSG00000109265	1247.15	-1.37676	0.186731	-7.37299	1.66841e-13	5.3103e-12	CRACD	CRACD
ENSG00000078018	328.413	1.61681	0.21958	7.36321	1.79542e-13	5.69728e-12	MAP2	MAP2
ENSG00000148019	1125.88	0.990322	0.134494	7.36334	1.79364e-13	5.69728e-12	CEP78	CEP78
ENSG00000178028	1895.71	0.592672	0.0805233	7.36026	1.83556e-13	5.81585e-12	DMAP1	DMAP1
ENSG00000109107	399.623	-0.821286	0.111667	-7.35481	1.91205e-13	6.04907e-12	ALDOC	ALDOC
ENSG00000130303	1781.32	0.984345	0.133841	7.35457	1.91543e-13	6.05063e-12	BST2	BST2
ENSG00000132749	293.756	1.38225	0.188042	7.35073	1.97122e-13	6.21748e-12	TESMIN	TESMIN
ENSG00000099999	1231.18	-0.98483	0.133983	-7.35039	1.97632e-13	6.22423e-12	RNF215	RNF215
ENSG00000165046	216.038	1.37107	0.186655	7.34549	2.05012e-13	6.44697e-12	LETM2	LETM2
ENSG00000141542	456.48	-1.20211	0.163805	-7.33862	2.15806e-13	6.77624e-12	RAB40B	RAB40B
ENSG00000137310	648.584	1.54614	0.210891	7.33145	2.27674e-13	7.13822e-12	TCF19	TCF19
ENSG00000131067	200.453	-1.21134	0.165238	-7.33088	2.28651e-13	7.15816e-12	GGT7	GGT7
ENSG00000102384	551.036	1.61549	0.22039	7.33013	2.29927e-13	7.18737e-12	CENPI	CENPI
ENSG00000108784	2853.47	-1.13318	0.154897	-7.31568	2.56086e-13	7.9813e-12	NAGLU	NAGLU
ENSG00000256618	9380.04	-0.728966	0.0996424	-7.31583	2.55804e-13	7.9813e-12	NA	ENSG00000256618
ENSG00000249242	158.42	-1.30388	0.178385	-7.30935	2.68442e-13	8.35395e-12	TMEM150C	TMEM150C
ENSG00000157111	373.347	1.47237	0.201926	7.29166	3.0617e-13	9.51395e-12	TMEM171	TMEM171
ENSG00000169231	1451.33	-1.03928	0.142625	-7.28681	3.17391e-13	9.84804e-12	THBS3	THBS3
ENSG00000274419	411.559	-1.22905	0.168686	-7.286	3.19294e-13	9.89247e-12	TBC1D3D	TBC1D3D
ENSG00000137135	157.03	1.57664	0.216467	7.28352	3.25226e-13	1.00614e-11	ARHGEF39	ARHGEF39
ENSG00000115561	4068.82	-0.792354	0.108952	-7.27248	3.52944e-13	1.09028e-11	CHMP3	CHMP3
ENSG00000170955	9532.19	0.631912	0.086989	7.26427	3.75051e-13	1.15687e-11	CAVIN3	CAVIN3
ENSG00000137714	1223.59	0.809133	0.111512	7.25601	3.98666e-13	1.2279e-11	FDX1	FDX1
ENSG00000066735	1112.66	-0.99871	0.137671	-7.25431	4.03722e-13	1.24165e-11	KIF26A	KIF26A
ENSG00000156398	449.282	0.982726	0.13552	7.25152	4.1213e-13	1.26566e-11	SFXN2	SFXN2
ENSG00000140836	11580.3	1.08767	0.149999	7.25117	4.13177e-13	1.26702e-11	ZFHX3	ZFHX3
ENSG00000072832	657.098	-1.27955	0.176528	-7.24842	4.21659e-13	1.28738e-11	CRMP1	CRMP1
ENSG00000142961	487.652	-1.00377	0.138476	-7.24871	4.20771e-13	1.28738e-11	MOB3C	MOB3C
ENSG00000179958	2354.45	0.62824	0.0866714	7.24853	4.21309e-13	1.28738e-11	DCTPP1	DCTPP1
ENSG00000148655	200.055	-2.35372	0.324763	-7.24751	4.24503e-13	1.29418e-11	LRMDA	LRMDA
ENSG00000137834	758.12	-1.20329	0.166122	-7.24341	4.37554e-13	1.33203e-11	SMAD6	SMAD6
ENSG00000164056	427.381	-1.05562	0.145773	-7.24154	4.4363e-13	1.34857e-11	SPRY1	SPRY1
ENSG00000182093	1266.33	-0.622872	0.0860492	-7.23856	4.53485e-13	1.37509e-11	GET1	GET1
ENSG00000275993	871.066	-1.15711	0.159855	-7.2385	4.53665e-13	1.37509e-11		ENSG00000275993
ENSG00000172977	1498.96	0.618729	0.0855456	7.23274	4.73357e-13	1.43271e-11	KAT5	KAT5
ENSG00000090581	2904.89	-0.680066	0.0940313	-7.23234	4.7475e-13	1.43279e-11	GNPTG	GNPTG
ENSG00000109805	1825.99	1.8039	0.24942	7.23237	4.74621e-13	1.43279e-11	NCAPG	NCAPG
ENSG00000197299	323.044	1.60307	0.221893	7.22453	5.02845e-13	1.5154e-11	BLM	BLM
ENSG00000137216	3026.71	-0.817176	0.113187	-7.21968	5.21101e-13	1.56816e-11	TMEM63B	TMEM63B
ENSG00000099860	1072.7	0.76728	0.106315	7.21704	5.3132e-13	1.59662e-11	GADD45B	GADD45B
ENSG00000023330	3279.04	-0.934812	0.129581	-7.21411	5.42883e-13	1.62904e-11	ALAS1	ALAS1
ENSG00000152926	538.121	-1.28263	0.177868	-7.21113	5.5489e-13	1.66269e-11	ZNF117	ZNF117
ENSG00000178764	477.419	-1.1717	0.162604	-7.20584	5.76855e-13	1.72604e-11	ZHX2	ZHX2
ENSG00000120334	332.843	1.30153	0.180642	7.20505	5.80245e-13	1.73371e-11	CENPL	CENPL
ENSG00000180190	248.698	-1.7154	0.238191	-7.20178	5.94311e-13	1.77321e-11	TDRP	TDRP
ENSG00000101447	1586.99	1.87394	0.260237	7.2009	5.98186e-13	1.78224e-11	FAM83D	FAM83D
ENSG00000099282	4210.06	-1.02632	0.142606	-7.19693	6.15846e-13	1.83014e-11	TSPAN15	TSPAN15
ENSG00000187244	2493.77	-0.674961	0.0937851	-7.19689	6.1601e-13	1.83014e-11	BCAM	BCAM
ENSG00000144381	11808.4	0.794352	0.110382	7.19638	6.18328e-13	1.83443e-11	HSPD1	HSPD1
ENSG00000091436	1912.64	0.876267	0.121774	7.19583	6.20814e-13	1.8392e-11	MAP3K20	MAP3K20
ENSG00000070214	3733.99	-1.45525	0.20229	-7.19387	6.29807e-13	1.86322e-11	SLC44A1	SLC44A1
ENSG00000176340	4646.68	0.920211	0.128079	7.18471	6.73496e-13	1.98966e-11	COX8A	COX8A
ENSG00000089006	3293.96	0.800762	0.111503	7.18154	6.89295e-13	2.03347e-11	SNX5	SNX5
ENSG00000155561	3136.49	0.695867	0.0968996	7.18131	6.90444e-13	2.034e-11	NUP205	NUP205
ENSG00000160408	2880.1	-0.596677	0.083114	-7.17902	7.02137e-13	2.06554e-11	ST6GALNAC6	ST6GALNAC6
ENSG00000168010	2150.89	-0.995142	0.13865	-7.17736	7.10721e-13	2.08787e-11	ATG16L2	ATG16L2
ENSG00000149809	997.969	-0.801997	0.111782	-7.17464	7.24974e-13	2.12676e-11	TM7SF2	TM7SF2
ENSG00000138180	1721.36	1.84509	0.257434	7.16723	7.65293e-13	2.23941e-11	CEP55	CEP55
ENSG00000167996	96284.4	-0.737409	0.102887	-7.16719	7.65511e-13	2.23941e-11	FTH1	FTH1
ENSG00000284981	472.462	-0.820856	0.11463	-7.16091	8.01449e-13	2.34128e-11	UPK3BL2	UPK3BL2
ENSG00000175279	434.369	0.764707	0.106876	7.15506	8.36352e-13	2.43985e-11	CENPS	CENPS
ENSG00000204138	3367.42	0.672525	0.0940833	7.14819	8.79272e-13	2.56149e-11	PHACTR4	PHACTR4
ENSG00000115350	744.962	0.982295	0.137457	7.14618	8.92274e-13	2.59576e-11	POLE4	POLE4
ENSG00000179832	4034.37	-0.71972	0.100742	-7.14422	9.05113e-13	2.62947e-11	MROH1	MROH1
ENSG00000107020	323.875	0.845131	0.118328	7.14225	9.18182e-13	2.66374e-11	PLGRKT	PLGRKT
ENSG00000196458	495.024	-1.18138	0.165507	-7.13793	9.47486e-13	2.74496e-11	ZNF605	ZNF605
ENSG00000122966	2083.78	1.25317	0.175691	7.13282	9.83365e-13	2.84498e-11	CIT	CIT
ENSG00000169684	425.979	1.15739	0.162375	7.12789	1.01921e-12	2.94461e-11	CHRNA5	CHRNA5
ENSG00000112208	556.191	1.16718	0.163791	7.12606	1.03283e-12	2.97987e-11	BAG2	BAG2
ENSG00000080824	34483.8	0.94459	0.132603	7.12342	1.05283e-12	3.03339e-11	HSP90AA1	HSP90AA1
ENSG00000197530	2782.88	-0.932655	0.130943	-7.12258	1.05924e-12	3.04769e-11	MIB2	MIB2
ENSG00000163832	1181.31	0.555116	0.0780403	7.11319	1.13389e-12	3.25799e-11	ELP6	ELP6
ENSG00000133710	285.493	-1.53101	0.215582	-7.10178	1.23156e-12	3.53379e-11	SPINK5	SPINK5
ENSG00000087884	1500.63	1.2425	0.175112	7.09545	1.28932e-12	3.69446e-11	AAMDC	AAMDC
ENSG00000114346	1387.92	0.943513	0.13298	7.09514	1.29224e-12	3.69779e-11	ECT2	ECT2
ENSG00000145833	3563.29	0.907656	0.128049	7.08836	1.35712e-12	3.87813e-11	DDX46	DDX46
ENSG00000099725	901.392	-1.06103	0.149859	-7.08019	1.43953e-12	4.10804e-11	PRKY	PRKY
ENSG00000103269	100.546	-1.52611	0.215928	-7.06769	1.57533e-12	4.48948e-11	RHBDL1	RHBDL1
ENSG00000162407	1399.03	-1.3733	0.194394	-7.0645	1.61195e-12	4.58761e-11	PLPP3	PLPP3
ENSG00000197747	13109.6	0.75823	0.107342	7.0637	1.62123e-12	4.60162e-11	S100A10	S100A10
ENSG00000233327	122.862	-2.4463	0.34632	-7.0637	1.62126e-12	4.60162e-11	USP32P2	USP32P2
ENSG00000115484	9498.14	0.70122	0.099319	7.06027	1.66174e-12	4.71014e-11	CCT4	CCT4
ENSG00000163584	2158.94	1.73869	0.246293	7.05944	1.67174e-12	4.73209e-11	RPL22L1	RPL22L1
ENSG00000107798	774.105	-1.20214	0.170317	-7.05825	1.68611e-12	4.76633e-11	LIPA	LIPA
ENSG00000138722	50201.9	-2.12977	0.302012	-7.05193	1.76447e-12	4.98114e-11	MMRN1	MMRN1
ENSG00000129636	1760.67	-0.826493	0.117402	-7.03984	1.92455e-12	5.42574e-11	ITFG1	ITFG1
ENSG00000127920	19506.7	-0.95393	0.135557	-7.03712	1.96256e-12	5.52547e-11	GNG11	GNG11
ENSG00000105643	1318.29	-0.992446	0.14109	-7.03414	2.0049e-12	5.6371e-11	ARRDC2	ARRDC2
ENSG00000149380	2311.65	-1.06249	0.151087	-7.0323	2.03161e-12	5.70455e-11	P4HA3	P4HA3
ENSG00000166012	4062.88	0.963207	0.137071	7.02708	2.10897e-12	5.91386e-11	TAF1D	TAF1D
ENSG00000079691	228.484	-2.05351	0.292579	-7.01867	2.23992e-12	6.27267e-11	CARMIL1	CARMIL1
ENSG00000008513	3832.52	-1.04389	0.148793	-7.01575	2.28722e-12	6.39658e-11	ST3GAL1	ST3GAL1
ENSG00000162607	1406.67	1.04287	0.148652	7.01553	2.29076e-12	6.39797e-11	USP1	USP1
ENSG00000116962	21558.2	-2.5988	0.37132	-6.99879	2.58174e-12	7.20107e-11	NID1	NID1
ENSG00000125968	2306.03	-0.819976	0.117172	-6.99804	2.59565e-12	7.23024e-11	ID1	ID1
ENSG00000255823	10487.7	-1.08992	0.155833	-6.99412	2.6693e-12	7.42553e-11	NA	ENSG00000255823
ENSG00000181982	471.921	-1.26793	0.181333	-6.99227	2.70482e-12	7.51437e-11	CCDC149	CCDC149
ENSG00000130590	627.067	-1.23362	0.176479	-6.99014	2.74613e-12	7.61905e-11	SAMD10	SAMD10
ENSG00000159307	576.514	-2.1351	0.305555	-6.98761	2.79616e-12	7.74761e-11	SCUBE1	SCUBE1
ENSG00000198712	176876	0.503328	0.0720691	6.98397	2.86951e-12	7.94036e-11	MT-CO2	MT-CO2
ENSG00000109674	181.314	1.49142	0.213615	6.98181	2.91395e-12	8.05271e-11	NEIL3	NEIL3
ENSG00000075240	1015.39	-1.02416	0.146725	-6.98012	2.94925e-12	8.13953e-11	GRAMD4	GRAMD4
ENSG00000110077	371.835	-1.95201	0.279915	-6.9736	3.0894e-12	8.51513e-11	MS4A6A	MS4A6A
ENSG00000145247	1782.09	0.793994	0.114187	6.95347	3.56397e-12	9.81028e-11	OCIAD2	OCIAD2
ENSG00000151500	1429.94	0.711814	0.102421	6.9499	3.65544e-12	1.00489e-10	THYN1	THYN1
ENSG00000112877	165.014	1.35441	0.19536	6.9329	4.12308e-12	1.13196e-10	CEP72	CEP72
ENSG00000165272	132.45	1.57635	0.227434	6.93102	4.17814e-12	1.14557e-10	AQP3	AQP3
ENSG00000177239	6223.13	-0.457537	0.066031	-6.92911	4.23486e-12	1.15961e-10	MAN1B1	MAN1B1
ENSG00000059804	1874.57	-0.926495	0.133718	-6.92874	4.24601e-12	1.16115e-10	SLC2A3	SLC2A3
ENSG00000153291	72.5042	-1.9119	0.276052	-6.92587	4.33317e-12	1.18344e-10	SLC25A27	SLC25A27
ENSG00000160201	5773.08	0.405271	0.0585203	6.9253	4.35042e-12	1.18661e-10	U2AF1	U2AF1
ENSG00000137710	11748.6	0.702052	0.10151	6.91611	4.64216e-12	1.26454e-10	RDX	RDX
ENSG00000151690	372.295	-1.23803	0.179032	-6.91514	4.67394e-12	1.27154e-10	MFSD6	MFSD6
ENSG00000125821	1716.99	0.579592	0.0838271	6.91413	4.70748e-12	1.27901e-10	DTD1	DTD1
ENSG00000187601	551.351	-0.807697	0.117105	-6.89723	5.30256e-12	1.43883e-10	MAGEH1	MAGEH1
ENSG00000105767	757.312	-1.10999	0.16107	-6.89135	5.52661e-12	1.49768e-10	CADM4	CADM4
ENSG00000204536	726.664	0.632459	0.0917848	6.89067	5.55297e-12	1.50288e-10	CCHCR1	CCHCR1
ENSG00000112029	530.241	1.32951	0.19297	6.88969	5.59123e-12	1.51129e-10	FBXO5	FBXO5
ENSG00000173465	1388.46	1.02447	0.148736	6.88788	5.66285e-12	1.52868e-10	ZNRD2	ZNRD2
ENSG00000118939	1019.5	1.02638	0.149025	6.88727	5.68739e-12	1.53114e-10	UCHL3	UCHL3
ENSG00000141505	475.538	-0.99413	0.144347	-6.88711	5.69386e-12	1.53114e-10	ASGR1	ASGR1
ENSG00000171621	2351.33	1.01458	0.147312	6.88728	5.68681e-12	1.53114e-10	SPSB1	SPSB1
ENSG00000176208	267.432	1.08848	0.158157	6.8823	5.88944e-12	1.5817e-10	ATAD5	ATAD5
ENSG00000219200	6864.23	-0.729072	0.106011	-6.87734	6.09784e-12	1.63558e-10	RNASEK	RNASEK
ENSG00000104936	3226.02	-0.922213	0.134155	-6.87425	6.2318e-12	1.66864e-10	DMPK	DMPK
ENSG00000204272	1597.42	-0.589951	0.0858219	-6.87413	6.23703e-12	1.66864e-10	NBDY	NBDY
ENSG00000164134	2942.14	0.740988	0.108022	6.85962	6.90433e-12	1.84482e-10	NAA15	NAA15
ENSG00000178401	86.677	1.87955	0.274077	6.85774	6.99594e-12	1.86692e-10	DNAJC22	DNAJC22
ENSG00000067445	158.637	-2.13338	0.311107	-6.85738	7.01358e-12	1.86925e-10	TRO	TRO
ENSG00000184292	4635.78	-1.00846	0.147081	-6.85649	7.05738e-12	1.87615e-10	TACSTD2	TACSTD2
ENSG00000263155	1491.14	-1.14215	0.166577	-6.85663	7.05055e-12	1.87615e-10	MYZAP	MYZAP
ENSG00000213145	40.0327	2.49366	0.363795	6.8546	7.15144e-12	1.89875e-10	CRIP1	CRIP1
ENSG00000102900	3155.28	0.555805	0.081225	6.84277	7.76742e-12	2.05969e-10	NUP93	NUP93
ENSG00000111981	149.794	1.39834	0.204501	6.83783	8.04037e-12	2.12938e-10	ULBP1	ULBP1
ENSG00000185818	61.492	-2.10751	0.308513	-6.83117	8.42244e-12	2.22775e-10	NAT8L	NAT8L
ENSG00000142864	18794	0.638282	0.0935336	6.8241	8.84799e-12	2.33736e-10	SERBP1	SERBP1
ENSG00000147459	1517.34	0.708293	0.103866	6.8193	9.1486e-12	2.41373e-10	DOCK5	DOCK5
ENSG00000164736	2197.68	-1.19891	0.175955	-6.81374	9.50928e-12	2.50574e-10	SOX17	SOX17
ENSG00000181751	591.652	-0.986344	0.144816	-6.811	9.69233e-12	2.55077e-10	MACIR	MACIR
ENSG00000198546	757.077	0.629905	0.0925656	6.80496	1.0108e-11	2.65683e-10	ZNF511	ZNF511
ENSG00000150551	838.294	1.67805	0.24684	6.79811	1.06003e-11	2.78275e-10	LYPD1	LYPD1
ENSG00000163918	526.023	0.91697	0.134972	6.79378	1.09231e-11	2.86391e-10	RFC4	RFC4
ENSG00000197442	585.684	1.05478	0.155384	6.78821	1.13533e-11	2.97296e-10	MAP3K5	MAP3K5
ENSG00000074590	2699.69	-1.71262	0.252606	-6.7798	1.20342e-11	3.14735e-10	NUAK1	NUAK1
ENSG00000015133	2748.55	-0.786401	0.115996	-6.77956	1.20545e-11	3.14873e-10	CCDC88C	CCDC88C
ENSG00000107833	1889.53	0.875287	0.129168	6.77636	1.23243e-11	3.21519e-10	NPM3	NPM3
ENSG00000174348	184.684	1.51045	0.223071	6.77115	1.27761e-11	3.32892e-10	PODN	PODN
ENSG00000148459	260.05	0.982957	0.145198	6.76976	1.29e-11	3.35705e-10	PDSS1	PDSS1
ENSG00000196584	294.457	1.19072	0.176035	6.76413	1.34108e-11	3.48566e-10	XRCC2	XRCC2
ENSG00000034152	2406.86	-1.09297	0.16197	-6.74798	1.49921e-11	3.89184e-10	MAP2K3	MAP2K3
ENSG00000197345	1699.8	0.638039	0.0945918	6.74518	1.52833e-11	3.96251e-10	MRPL21	MRPL21
ENSG00000136938	7294.41	1.01062	0.149867	6.74347	1.54643e-11	4.00449e-10	ANP32B	ANP32B
ENSG00000198865	92.6946	1.87667	0.278495	6.73863	1.59886e-11	4.13514e-10	CCDC152	CCDC152
ENSG00000136010	196.241	2.41287	0.358462	6.73117	1.68306e-11	4.34756e-10	ALDH1L2	ALDH1L2
ENSG00000212864	570.274	-0.982143	0.145919	-6.73074	1.68807e-11	4.35514e-10	RNF208	RNF208
ENSG00000110536	1128.19	0.704737	0.104827	6.72284	1.7822e-11	4.59233e-10	PTPMT1	PTPMT1
ENSG00000137809	653.264	-2.67945	0.398913	-6.71689	1.85642e-11	4.77773e-10	ITGA11	ITGA11
ENSG00000182118	509.551	-1.18904	0.177041	-6.7162	1.86527e-11	4.7946e-10	FAM89A	FAM89A
ENSG00000150907	4704.12	-0.975576	0.14555	-6.7027	2.04599e-11	5.25272e-10	FOXO1	FOXO1
ENSG00000167766	1253.71	-0.685103	0.102264	-6.69936	2.09338e-11	5.36782e-10	ZNF83	ZNF83
ENSG00000121858	578.725	-1.4886	0.222309	-6.69611	2.14045e-11	5.48179e-10	TNFSF10	TNFSF10
ENSG00000129562	5938.94	-0.431016	0.064379	-6.69498	2.15697e-11	5.51738e-10	DAD1	DAD1
ENSG00000159720	4858.41	-0.433049	0.0647382	-6.68924	2.24334e-11	5.73132e-10	ATP6V0D1	ATP6V0D1
ENSG00000121152	1014.19	1.86305	0.278898	6.68002	2.38903e-11	6.0961e-10	NCAPH	NCAPH
ENSG00000187498	43607.2	-1.86588	0.279378	-6.6787	2.41076e-11	6.14408e-10	COL4A1	COL4A1
ENSG00000121680	1450.36	0.66	0.0988733	6.67521	2.46872e-11	6.28416e-10	PEX16	PEX16
ENSG00000163638	4418.39	-0.624046	0.0935916	-6.66775	2.59748e-11	6.60391e-10	ADAMTS9	ADAMTS9
ENSG00000188229	16153.1	1.28051	0.192083	6.66641	2.62143e-11	6.65673e-10	TUBB4B	TUBB4B
ENSG00000007908	150.405	-2.4163	0.36261	-6.66363	2.67148e-11	6.7756e-10	SELE	SELE
ENSG00000137752	292.124	-1.31371	0.197242	-6.66041	2.73057e-11	6.91712e-10	CASP1	CASP1
ENSG00000139549	270.405	0.877698	0.131807	6.65899	2.75723e-11	6.96782e-10	DHH	DHH
ENSG00000144935	188.842	-1.4022	0.210572	-6.65902	2.75667e-11	6.96782e-10	TRPC1	TRPC1
ENSG00000185386	2635.63	-0.601588	0.0903782	-6.65634	2.80728e-11	7.08575e-10	MAPK11	MAPK11
ENSG00000155115	1768.83	0.921469	0.138453	6.65547	2.82392e-11	7.1192e-10	GTF3C6	GTF3C6
ENSG00000180611	307.597	1.25034	0.187876	6.65515	2.83008e-11	7.12616e-10	MB21D2	MB21D2
ENSG00000145623	674.229	-1.38237	0.207923	-6.64845	2.96192e-11	7.44919e-10	OSMR	OSMR
ENSG00000077348	526.865	0.763761	0.114924	6.6458	3.01584e-11	7.56665e-10	EXOSC5	EXOSC5
ENSG00000134668	3342.62	-1.02615	0.154402	-6.64595	3.01259e-11	7.56665e-10	SPOCD1	SPOCD1
ENSG00000122884	1834.04	-1.11685	0.168158	-6.64165	3.10198e-11	7.77349e-10	P4HA1	P4HA1
ENSG00000124207	5306.06	0.964669	0.145312	6.63858	3.16718e-11	7.92741e-10	CSE1L	CSE1L
ENSG00000151150	378.058	1.33636	0.201407	6.63515	3.2418e-11	8.10449e-10	ANK3	ANK3
ENSG00000103490	776.336	-0.820857	0.123836	-6.62858	3.38938e-11	8.46337e-10	PYCARD	PYCARD
ENSG00000123473	701.952	1.49673	0.225824	6.62789	3.40518e-11	8.49269e-10	STIL	STIL
ENSG00000171202	769.663	0.742403	0.112029	6.62688	3.42863e-11	8.54103e-10	TMEM126A	TMEM126A
ENSG00000235162	711.273	0.953702	0.144008	6.62258	3.52972e-11	8.78244e-10	C12orf75	C12orf75
ENSG00000149503	3472.55	1.60649	0.242593	6.62219	3.53926e-11	8.79574e-10	INCENP	INCENP
ENSG00000119969	710.657	1.27274	0.192215	6.62145	3.557e-11	8.82935e-10	HELLS	HELLS
ENSG00000185896	25178.6	-0.929433	0.140405	-6.61965	3.60057e-11	8.92695e-10	LAMP1	LAMP1
ENSG00000189420	156.165	-1.34759	0.203658	-6.61696	3.66661e-11	9.07995e-10	ZFP92	ZFP92
ENSG00000026297	593.242	-0.793713	0.119974	-6.61572	3.69746e-11	9.14553e-10	RNASET2	RNASET2
ENSG00000114771	135.751	-1.96125	0.296652	-6.61128	3.81012e-11	9.41311e-10	AADAC	AADAC
ENSG00000129474	2782.93	0.857529	0.129749	6.60914	3.86552e-11	9.53875e-10	AJUBA	AJUBA
ENSG00000125319	242.234	1.29695	0.196266	6.60812	3.89242e-11	9.59383e-10	HROB	HROB
ENSG00000215183	1089.13	-1.15195	0.17437	-6.60634	3.93931e-11	9.698e-10	MSMP	MSMP
ENSG00000006625	1183.03	-0.542085	0.0820711	-6.60507	3.97319e-11	9.76996e-10	GGCT	GGCT
ENSG00000065328	619.634	1.8037	0.273145	6.60345	4.01695e-11	9.86598e-10	MCM10	MCM10
ENSG00000154027	1217.03	1.39909	0.21201	6.59919	4.134e-11	1.01416e-09	AK5	AK5
ENSG00000011426	3688.79	1.77125	0.268424	6.59868	4.14847e-11	1.01652e-09	ANLN	ANLN
ENSG00000102385	148.563	-1.16254	0.176202	-6.59778	4.17363e-11	1.02149e-09	DRP2	DRP2
ENSG00000167513	1041.23	1.23433	0.187101	6.59711	4.19251e-11	1.02492e-09	CDT1	CDT1
ENSG00000158792	538.344	-0.989369	0.150021	-6.59486	4.25646e-11	1.03934e-09	SPATA2L	SPATA2L
ENSG00000171204	1402.44	0.756647	0.114874	6.58677	4.4949e-11	1.09628e-09	TMEM126B	TMEM126B
ENSG00000171960	1121.19	0.687479	0.104543	6.57601	4.83231e-11	1.17721e-09	PPIH	PPIH
ENSG00000213563	1511.4	-0.776804	0.118168	-6.57371	4.90758e-11	1.19416e-09	C8orf82	C8orf82
ENSG00000102032	390.333	-1.29686	0.197369	-6.57073	5.00675e-11	1.21688e-09	RENBP	RENBP
ENSG00000197119	5537.25	-1.30032	0.197914	-6.57016	5.02602e-11	1.22015e-09	SLC25A29	SLC25A29
ENSG00000117586	2477.32	-1.3532	0.206235	-6.56143	5.32929e-11	1.29228e-09	TNFSF4	TNFSF4
ENSG00000091622	246.071	1.45765	0.22217	6.56099	5.34531e-11	1.29466e-09	PITPNM3	PITPNM3
ENSG00000187837	132.773	1.60495	0.244806	6.55601	5.52657e-11	1.33702e-09	H1-2	H1-2
ENSG00000178573	70.7269	-1.88134	0.287273	-6.54894	5.79459e-11	1.40025e-09	MAF	MAF
ENSG00000164053	822.831	0.587817	0.0898361	6.54321	6.02105e-11	1.4533e-09	ATRIP	ATRIP
ENSG00000147180	57.8082	-1.82567	0.279039	-6.54273	6.04045e-11	1.4563e-09	ZNF711	ZNF711
ENSG00000171320	297.17	1.37493	0.210235	6.53997	6.1531e-11	1.48176e-09	ESCO2	ESCO2
ENSG00000151491	477.633	-1.58941	0.24324	-6.53434	6.38906e-11	1.53682e-09	EPS8	EPS8
ENSG00000138166	1073.98	-1.34515	0.205944	-6.53164	6.5055e-11	1.56303e-09	DUSP5	DUSP5
ENSG00000244694	1424.91	-0.691669	0.106104	-6.51878	7.08834e-11	1.70112e-09	PTCHD4	PTCHD4
ENSG00000169248	38.8374	-2.40271	0.368891	-6.51332	7.35067e-11	1.75804e-09	CXCL11	CXCL11
ENSG00000235750	1016.56	-1.48864	0.228549	-6.51345	7.3446e-11	1.75804e-09	KIAA0040	KIAA0040
ENSG00000284969	517.46	1.23698	0.189907	6.51361	7.3365e-11	1.75804e-09		ENSG00000284969
ENSG00000110852	341.758	-1.79825	0.276257	-6.50933	7.54878e-11	1.80337e-09	CLEC2B	CLEC2B
ENSG00000175264	5468.79	-1.12464	0.172975	-6.50176	7.93849e-11	1.89431e-09	CHST1	CHST1
ENSG00000100234	123.519	-2.64035	0.406331	-6.49802	8.13826e-11	1.93757e-09	TIMP3	TIMP3
ENSG00000131634	1035.17	-1.09655	0.168748	-6.49813	8.13247e-11	1.93757e-09	TMEM204	TMEM204
ENSG00000132688	42687.2	1.02506	0.157798	6.49601	8.24798e-11	1.96147e-09	NES	NES
ENSG00000100297	4788.28	1.63448	0.251997	6.4861	8.8084e-11	2.09237e-09	MCM5	MCM5
ENSG00000160213	5558.21	-0.554646	0.0855208	-6.48551	8.84293e-11	2.09819e-09	CSTB	CSTB
ENSG00000186185	1605.7	1.76114	0.271563	6.4852	8.86157e-11	2.10024e-09	KIF18B	KIF18B
ENSG00000103647	529.093	-0.851761	0.131407	-6.48187	9.05925e-11	2.14467e-09	CORO2B	CORO2B
ENSG00000134871	58893	-1.59329	0.245814	-6.4817	9.0697e-11	2.14472e-09	COL4A2	COL4A2
ENSG00000150779	2060.37	1.06958	0.165105	6.47816	9.28459e-11	2.19307e-09	TIMM8B	TIMM8B
ENSG00000163092	268.117	-1.17025	0.180687	-6.47668	9.37645e-11	2.20979e-09	XIRP2	XIRP2
ENSG00000178026	311.936	-0.988898	0.152683	-6.47679	9.36922e-11	2.20979e-09	LRRC75B	LRRC75B
ENSG00000119801	2488.53	-1.13675	0.17556	-6.475	9.4813e-11	2.23199e-09	YPEL5	YPEL5
ENSG00000104774	5688.99	-0.720042	0.111213	-6.47441	9.51804e-11	2.23813e-09	MAN2B1	MAN2B1
ENSG00000139631	644.72	-0.817113	0.126314	-6.4689	9.87169e-11	2.31869e-09	CSAD	CSAD
ENSG00000059588	1155.68	-0.953334	0.14743	-6.46635	1.00401e-10	2.35561e-09	TARBP1	TARBP1
ENSG00000121957	962.196	1.38494	0.214242	6.46436	1.01731e-10	2.38414e-09	GPSM2	GPSM2
ENSG00000124357	4121.52	-0.521675	0.0807222	-6.4626	1.02919e-10	2.40929e-09	NAGK	NAGK
ENSG00000077152	610.833	1.19546	0.185129	6.45745	1.06484e-10	2.48998e-09	UBE2T	UBE2T
ENSG00000118058	4816.25	0.528316	0.0818361	6.45579	1.07657e-10	2.5146e-09	KMT2A	KMT2A
ENSG00000169418	1001.19	-1.1801	0.182905	-6.452	1.10384e-10	2.57541e-09	NPR1	NPR1
ENSG00000115461	482.526	-1.25167	0.194085	-6.44909	1.12523e-10	2.62241e-09	IGFBP5	IGFBP5
ENSG00000106605	1298.18	0.545319	0.084565	6.44852	1.12948e-10	2.6294e-09	BLVRA	BLVRA
ENSG00000119655	5522.1	-0.511586	0.0794379	-6.44007	1.19419e-10	2.77696e-09	NPC2	NPC2
ENSG00000167775	3840.39	0.683275	0.106164	6.43604	1.22628e-10	2.84841e-09	CD320	CD320
ENSG00000077585	481.386	-0.859517	0.133604	-6.43334	1.2483e-10	2.89317e-09	GPR137B	GPR137B
ENSG00000123353	1312.4	0.508754	0.0790796	6.43344	1.24745e-10	2.89317e-09	ORMDL2	ORMDL2
ENSG00000130816	7199.5	0.770707	0.119895	6.42819	1.29132e-10	2.98957e-09	DNMT1	DNMT1
ENSG00000184557	2545.15	-1.79909	0.280023	-6.4248	1.32043e-10	3.05358e-09	SOCS3	SOCS3
ENSG00000154175	2898.66	2.00475	0.312054	6.42439	1.32401e-10	3.0585e-09	ABI3BP	ABI3BP
ENSG00000177971	1578.82	-0.548416	0.085375	-6.42361	1.33076e-10	3.07071e-09	IMP3	IMP3
ENSG00000106624	3597.15	-0.929874	0.14478	-6.42269	1.33891e-10	3.08612e-09	AEBP1	AEBP1
ENSG00000170323	527.39	-1.72293	0.2683	-6.42164	1.34812e-10	3.10393e-09	FABP4	FABP4
ENSG00000090273	7807.8	0.431792	0.0672643	6.41933	1.36873e-10	3.14794e-09	NUDC	NUDC
ENSG00000160352	335.114	1.38022	0.215163	6.41477	1.41039e-10	3.24019e-09	ZNF714	ZNF714
ENSG00000281039	65.0683	-1.65254	0.258083	-6.40313	1.52219e-10	3.4932e-09		ENSG00000281039
ENSG00000143850	719.812	0.720765	0.11259	6.4017	1.53656e-10	3.52233e-09	PLEKHA6	PLEKHA6
ENSG00000114405	224.683	1.31904	0.206272	6.39465	1.60912e-10	3.68463e-09	CEP15	CEP15
ENSG00000142459	1996.35	-0.857147	0.134142	-6.38986	1.66036e-10	3.79782e-09	EVI5L	EVI5L
ENSG00000074266	863.518	0.688261	0.107793	6.38503	1.71369e-10	3.91554e-09	EED	EED
ENSG00000164099	231.784	-1.399	0.219175	-6.38301	1.73645e-10	3.96324e-09	PRSS12	PRSS12
ENSG00000105011	585.76	1.40883	0.220792	6.38081	1.76156e-10	4.01617e-09	ASF1B	ASF1B
ENSG00000116991	1771.08	-1.29455	0.203206	-6.37064	1.88244e-10	4.28711e-09	SIPA1L2	SIPA1L2
ENSG00000161513	2911.02	0.590112	0.0926353	6.37027	1.88691e-10	4.29262e-09	FDXR	FDXR
ENSG00000100299	2141.54	-0.766527	0.120355	-6.36887	1.90426e-10	4.3274e-09	ARSA	ARSA
ENSG00000106399	334.145	1.58938	0.249621	6.36717	1.92554e-10	4.37102e-09	RPA3	RPA3
ENSG00000072071	575.901	-0.837828	0.131652	-6.36395	1.96636e-10	4.45885e-09	ADGRL1	ADGRL1
ENSG00000140939	430.779	-0.733508	0.115354	-6.35876	2.03383e-10	4.60189e-09	NOL3	NOL3
ENSG00000156256	1222.01	0.777013	0.122193	6.35889	2.03216e-10	4.60189e-09	USP16	USP16
ENSG00000274512	715.246	-1.15114	0.181217	-6.35226	2.12177e-10	4.7957e-09	TBC1D3L	TBC1D3L
ENSG00000121297	228.301	-1.3771	0.216858	-6.35022	2.15014e-10	4.8546e-09	TSHZ3	TSHZ3
ENSG00000102038	2001.57	-1.17863	0.185783	-6.34409	2.23739e-10	5.04617e-09	SMARCA1	SMARCA1
ENSG00000152240	1071.01	0.666999	0.10515	6.3433	2.24894e-10	5.06675e-09	HAUS1	HAUS1
ENSG00000018699	859.028	0.696962	0.1099	6.3418	2.271e-10	5.11097e-09	TTC27	TTC27
ENSG00000124721	470.473	2.09826	0.331188	6.33553	2.36521e-10	5.31728e-09	DNAH8	DNAH8
ENSG00000002079	145.339	1.80549	0.28503	6.33438	2.38294e-10	5.34568e-09	NA	ENSG00000002079
ENSG00000136156	9814.03	-0.97291	0.153591	-6.33444	2.3821e-10	5.34568e-09	ITM2B	ITM2B
ENSG00000133818	3148.66	0.627342	0.099047	6.33378	2.39226e-10	5.36085e-09	RRAS2	RRAS2
ENSG00000161011	13433.1	-1.16592	0.184133	-6.33194	2.42101e-10	5.4195e-09	SQSTM1	SQSTM1
ENSG00000166831	126.663	-1.69055	0.26712	-6.32881	2.47061e-10	5.52464e-09	RBPMS2	RBPMS2
ENSG00000153993	402.622	2.15199	0.340148	6.32662	2.50584e-10	5.59744e-09	SEMA3D	SEMA3D
ENSG00000135363	2256.82	-0.946347	0.149593	-6.32613	2.51392e-10	5.60951e-09	LMO2	LMO2
ENSG00000131669	2355.69	-0.892214	0.141042	-6.32588	2.51786e-10	5.61234e-09	NINJ1	NINJ1
ENSG00000214357	236.431	-0.970392	0.153436	-6.32441	2.54195e-10	5.66003e-09	NEURL1B	NEURL1B
ENSG00000106479	703.302	-0.948035	0.149919	-6.32364	2.55478e-10	5.68255e-09	ZNF862	ZNF862
ENSG00000125885	641.214	0.920806	0.145628	6.32301	2.56521e-10	5.6997e-09	MCM8	MCM8
ENSG00000196935	1366.11	0.609695	0.0964405	6.32198	2.5824e-10	5.73184e-09	SRGAP1	SRGAP1
ENSG00000166582	666.03	0.729361	0.115375	6.32164	2.58797e-10	5.73812e-09	CENPV	CENPV
ENSG00000128944	1058.51	1.23886	0.196003	6.32062	2.60513e-10	5.77007e-09	KNSTRN	KNSTRN
ENSG00000101412	1067.97	1.1157	0.176632	6.31654	2.67485e-10	5.91824e-09	E2F1	E2F1
ENSG00000143942	261.884	1.27392	0.201742	6.31462	2.70821e-10	5.98575e-09	CHAC2	CHAC2
ENSG00000173442	4151.16	0.740009	0.117245	6.31167	2.76049e-10	6.09487e-09	EHBP1L1	EHBP1L1
ENSG00000178719	9054.35	-0.922708	0.146247	-6.30923	2.80433e-10	6.18516e-09	GRINA	GRINA
ENSG00000262209	121.451	-2.81365	0.446256	-6.30502	2.88158e-10	6.34886e-09	PCDHGB3	PCDHGB3
ENSG00000158458	90.285	1.8198	0.288664	6.3042	2.89693e-10	6.37598e-09	NRG2	NRG2
ENSG00000163545	191.731	-1.12904	0.179164	-6.30171	2.94385e-10	6.47247e-09	NUAK2	NUAK2
ENSG00000132535	3642.71	-0.590996	0.0938017	-6.30048	2.96728e-10	6.51715e-09	DLG4	DLG4
ENSG00000175567	1217.61	1.17189	0.186043	6.29903	2.9952e-10	6.57159e-09	UCP2	UCP2
ENSG00000156011	801.119	1.09535	0.173899	6.29879	2.99986e-10	6.57492e-09	PSD3	PSD3
ENSG00000117632	9827.49	0.717691	0.113996	6.29576	3.05888e-10	6.69728e-09	STMN1	STMN1
ENSG00000023318	2540.47	-0.597289	0.094888	-6.29467	3.08047e-10	6.73122e-09	ERP44	ERP44
ENSG00000204301	667.496	-1.01215	0.160795	-6.29466	3.0808e-10	6.73122e-09	NOTCH4	NOTCH4
ENSG00000150048	680.156	-0.713909	0.113423	-6.29424	3.08906e-10	6.74226e-09	CLEC1A	CLEC1A
ENSG00000132003	1889.7	-1.0454	0.166093	-6.29405	3.09295e-10	6.74373e-09	ZSWIM4	ZSWIM4
ENSG00000152117	1025.22	-0.65721	0.104454	-6.29189	3.13633e-10	6.8312e-09	SMPD4BP	SMPD4BP
ENSG00000102409	1121.11	-0.895477	0.142361	-6.29017	3.17117e-10	6.89993e-09	BEX4	BEX4
ENSG00000079462	1194.05	0.703344	0.111836	6.28908	3.1935e-10	6.94131e-09	PAFAH1B3	PAFAH1B3
ENSG00000204899	1123.58	0.884167	0.1406	6.28852	3.20509e-10	6.9593e-09	MZT1	MZT1
ENSG00000165912	1525.79	0.707748	0.112623	6.2842	3.2955e-10	7.1482e-09	PACSIN3	PACSIN3
ENSG00000075239	2651.82	0.572727	0.0911952	6.28024	3.38061e-10	7.31768e-09	ACAT1	ACAT1
ENSG00000122034	2180.8	0.496341	0.0790315	6.28029	3.37949e-10	7.31768e-09	GTF3A	GTF3A
ENSG00000179820	7113.25	-1.2766	0.203356	-6.27767	3.4368e-10	7.43164e-09	MYADM	MYADM
ENSG00000116574	41.3731	2.21096	0.352497	6.27228	3.558e-10	7.68579e-09	RHOU	RHOU
ENSG00000133739	150.607	1.07431	0.171286	6.27202	3.56396e-10	7.69075e-09	LRRCC1	LRRCC1
ENSG00000142731	676.345	2.11471	0.337232	6.27079	3.59211e-10	7.74353e-09	PLK4	PLK4
ENSG00000123384	2208.17	-0.903899	0.144292	-6.26439	3.74288e-10	8.06026e-09	LRP1	LRP1
ENSG00000138376	276.782	1.2306	0.196578	6.26009	3.84757e-10	8.27721e-09	BARD1	BARD1
ENSG00000185627	8948.18	0.389359	0.0622061	6.25918	3.87004e-10	8.31701e-09	PSMD13	PSMD13
ENSG00000253953	693.674	-2.20738	0.352672	-6.259	3.87447e-10	8.31801e-09	PCDHGB4	PCDHGB4
ENSG00000107614	310.208	1.00436	0.160519	6.25698	3.92503e-10	8.41794e-09	TRDMT1	TRDMT1
ENSG00000165244	279.452	1.09608	0.175244	6.25456	3.98644e-10	8.54091e-09	ZNF367	ZNF367
ENSG00000181163	34408.9	0.660362	0.105601	6.25339	4.01632e-10	8.59616e-09	NPM1	NPM1
ENSG00000129757	213.92	-1.2843	0.205481	-6.25025	4.09806e-10	8.76215e-09	CDKN1C	CDKN1C
ENSG00000085871	1930.06	-0.819761	0.131298	-6.24351	4.2785e-10	9.13865e-09	MGST2	MGST2
ENSG00000156804	211.659	1.26454	0.202561	6.24276	4.29918e-10	9.15485e-09	FBXO32	FBXO32
ENSG00000170577	105.998	1.35604	0.217208	6.24305	4.29117e-10	9.15485e-09	SIX2	SIX2
ENSG00000205581	10334.9	0.633649	0.101501	6.24281	4.2979e-10	9.15485e-09	HMGN1	HMGN1
ENSG00000123977	88.0804	1.66483	0.266698	6.24237	4.30979e-10	9.16815e-09	DAW1	DAW1
ENSG00000150316	2399.19	0.555397	0.088986	6.2414	4.33667e-10	9.21598e-09	CWC15	CWC15
ENSG00000108055	2341.44	0.73385	0.117623	6.23902	4.40319e-10	9.34786e-09	SMC3	SMC3
ENSG00000182240	10573.4	-1.33867	0.214889	-6.22961	4.67595e-10	9.91689e-09	BACE2	BACE2
ENSG00000151366	5034.44	0.75766	0.121688	6.22626	4.77692e-10	1.01208e-08	NDUFC2	NDUFC2
ENSG00000176022	2422.82	-0.608661	0.0977645	-6.22578	4.79152e-10	1.01415e-08	B3GALT6	B3GALT6
ENSG00000169093	2793.47	-0.56065	0.0900745	-6.2243	4.83722e-10	1.02279e-08	ASMTL	ASMTL
ENSG00000066230	1110.55	-1.5947	0.256296	-6.22209	4.90573e-10	1.03611e-08	SLC9A3	SLC9A3
ENSG00000180543	705.185	-1.66508	0.267613	-6.22195	4.91012e-10	1.03611e-08	TSPYL5	TSPYL5
ENSG00000104738	3474.21	1.31667	0.211706	6.21932	4.99327e-10	1.0526e-08	MCM4	MCM4
ENSG00000132341	19205.4	0.520332	0.0836772	6.21832	5.02501e-10	1.05823e-08	RAN	RAN
ENSG00000130714	2255.37	-0.584772	0.0940444	-6.21804	5.03397e-10	1.05905e-08	POMT1	POMT1
ENSG00000156509	54.2381	1.7678	0.284347	6.21704	5.06613e-10	1.06475e-08	FBXO43	FBXO43
ENSG00000120254	3885.63	0.418374	0.0673024	6.21633	5.08909e-10	1.0685e-08	MTHFD1L	MTHFD1L
ENSG00000103642	1427	-0.564197	0.0908702	-6.20883	5.33817e-10	1.11968e-08	LACTB	LACTB
ENSG00000130755	875.251	-1.08291	0.174432	-6.20823	5.35836e-10	1.12279e-08	GMFG	GMFG
ENSG00000133863	102.595	2.13386	0.343765	6.20731	5.38985e-10	1.12762e-08	TEX15	TEX15
ENSG00000163870	1861.9	-0.645474	0.103987	-6.20724	5.39216e-10	1.12762e-08	TPRA1	TPRA1
ENSG00000134265	965.1	-0.769279	0.123978	-6.20495	5.47127e-10	1.14303e-08	NAPG	NAPG
ENSG00000283378	704.337	-2.55387	0.411666	-6.20373	5.51409e-10	1.15083e-08	CNTNAP3C	CNTNAP3C
ENSG00000110492	15547.5	-0.491728	0.0792713	-6.2031	5.53621e-10	1.15429e-08	MDK	MDK
ENSG00000175110	1313.75	0.476899	0.0768844	6.2028	5.54669e-10	1.15533e-08	MRPS22	MRPS22
ENSG00000185862	146.058	1.28803	0.207709	6.20113	5.60574e-10	1.16647e-08	EVI2B	EVI2B
ENSG00000180817	3424.12	0.500611	0.0807352	6.20066	5.62261e-10	1.16882e-08	PPA1	PPA1
ENSG00000137094	931.114	-1.00257	0.161708	-6.19991	5.64967e-10	1.17328e-08	DNAJB5	DNAJB5
ENSG00000170891	2402.43	0.410567	0.0662393	6.19823	5.71005e-10	1.18465e-08	CYTL1	CYTL1
ENSG00000188026	1690.34	-0.639299	0.103202	-6.19462	5.84276e-10	1.21099e-08	RILPL1	RILPL1
ENSG00000100368	2132.99	-1.69461	0.273615	-6.19342	5.88712e-10	1.21898e-08	CSF2RB	CSF2RB
ENSG00000162063	2134.78	1.21006	0.195393	6.19296	5.90432e-10	1.22133e-08	CCNF	CCNF
ENSG00000072786	3675.97	-0.807033	0.130328	-6.19231	5.92901e-10	1.22523e-08	STK10	STK10
ENSG00000255561	147.525	1.16331	0.187923	6.19036	6.00266e-10	1.23923e-08	FDXACB1	FDXACB1
ENSG00000184260	25.9864	2.63718	0.426078	6.18943	6.03832e-10	1.24537e-08	H2AC20	H2AC20
ENSG00000174938	885.863	-2.12107	0.342707	-6.18916	6.04843e-10	1.24623e-08	SEZ6L2	SEZ6L2
ENSG00000244560	271.313	-0.766501	0.123864	-6.18825	6.08344e-10	1.25221e-08		ENSG00000244560
ENSG00000088367	434.561	-1.40919	0.227781	-6.18659	6.14797e-10	1.26425e-08	EPB41L1	EPB41L1
ENSG00000101098	401.677	1.35963	0.219794	6.18593	6.17381e-10	1.26832e-08	RIMS4	RIMS4
ENSG00000121064	1945.53	-0.653361	0.105632	-6.18527	6.19967e-10	1.27239e-08	SCPEP1	SCPEP1
ENSG00000030582	28117.4	-1.28969	0.208797	-6.17678	6.54218e-10	1.34137e-08	GRN	GRN
ENSG00000127824	561.334	-0.867692	0.140531	-6.17439	6.64202e-10	1.36051e-08	TUBA4A	TUBA4A
ENSG00000147883	547.225	-1.4271	0.231548	-6.16328	7.12549e-10	1.45812e-08	CDKN2B	CDKN2B
ENSG00000162614	760.49	1.8202	0.295385	6.16211	7.17809e-10	1.46745e-08	NEXN	NEXN
ENSG00000205593	312.587	-1.38178	0.224639	-6.15111	7.69419e-10	1.57143e-08	DENND6B	DENND6B
ENSG00000184205	2246.23	-1.07197	0.174324	-6.1493	7.78246e-10	1.58791e-08	TSPYL2	TSPYL2
ENSG00000258818	264.883	-0.857122	0.139438	-6.14698	7.89724e-10	1.60976e-08	RNASE4	RNASE4
ENSG00000184357	20.2636	3.78748	0.616219	6.14632	7.93001e-10	1.61487e-08	H1-5	H1-5
ENSG00000179304	725.808	-1.65639	0.269719	-6.14118	8.19084e-10	1.66637e-08	FAM156B	FAM156B
ENSG00000178105	1714.43	0.996543	0.162452	6.1344	8.54828e-10	1.73741e-08	DDX10	DDX10
ENSG00000186815	2829.29	-0.697121	0.113654	-6.13369	8.58627e-10	1.74344e-08	TPCN1	TPCN1
ENSG00000152137	246.427	-0.823778	0.134343	-6.13188	8.68465e-10	1.76171e-08	HSPB8	HSPB8
ENSG00000140853	1773.57	0.575978	0.0939361	6.1316	8.70002e-10	1.76312e-08	NLRC5	NLRC5
ENSG00000133639	5306.67	-0.637666	0.104011	-6.13075	8.74648e-10	1.76912e-08	BTG1	BTG1
ENSG00000137507	9154.71	-0.810547	0.132209	-6.13081	8.74305e-10	1.76912e-08	LRRC32	LRRC32
ENSG00000174744	2952.14	0.666302	0.108885	6.11932	9.39744e-10	1.89895e-08	BRMS1	BRMS1
ENSG00000139112	2833.5	-1.38983	0.227164	-6.11821	9.46323e-10	1.91041e-08	GABARAPL1	GABARAPL1
ENSG00000068079	426.58	0.759238	0.12411	6.11744	9.50905e-10	1.91781e-08	IFI35	IFI35
ENSG00000152689	971.8	-1.03819	0.16989	-6.11096	9.90334e-10	1.99541e-08	RASGRP3	RASGRP3
ENSG00000133466	2062.52	-0.410921	0.0672541	-6.10997	9.96485e-10	2.00588e-08	C1QTNF6	C1QTNF6
ENSG00000255073	150.573	2.8376	0.464551	6.10826	1.00724e-09	2.02558e-08	ZFP91-CNTF	ZFP91-CNTF
ENSG00000156876	159.294	1.24129	0.203302	6.10565	1.02382e-09	2.05696e-08	SASS6	SASS6
ENSG00000172348	36.2615	-2.4653	0.404055	-6.10139	1.0515e-09	2.11055e-08	RCAN2	RCAN2
ENSG00000186871	288.493	1.66923	0.273644	6.1	1.06067e-09	2.12691e-08	ERCC6L	ERCC6L
ENSG00000147155	1249.39	0.610595	0.100137	6.09761	1.07665e-09	2.15689e-08	EBP	EBP
ENSG00000171155	636.388	-0.608925	0.0999008	-6.0953	1.09234e-09	2.18624e-08	C1GALT1C1	C1GALT1C1
ENSG00000100097	56722	0.551071	0.0904564	6.09212	1.11428e-09	2.22804e-08	LGALS1	LGALS1
ENSG00000167632	1794.25	-0.55118	0.090534	-6.0881	1.14258e-09	2.28244e-08	TRAPPC9	TRAPPC9
ENSG00000124787	403.286	0.798329	0.131196	6.08501	1.16481e-09	2.32463e-08	RPP40	RPP40
ENSG00000183696	1593.1	-0.748968	0.123097	-6.08437	1.16948e-09	2.33174e-08	UPP1	UPP1
ENSG00000174233	3632.24	-1.00261	0.164793	-6.08408	1.17165e-09	2.33385e-08	ADCY6	ADCY6
ENSG00000100664	8321.41	0.676682	0.111226	6.08387	1.17318e-09	2.33466e-08	EIF5	EIF5
ENSG00000131584	2829.39	-0.867698	0.142703	-6.08045	1.19844e-09	2.38268e-08	ACAP3	ACAP3
ENSG00000283189	458.311	-1.54926	0.254817	-6.0799	1.2026e-09	2.3887e-08		ENSG00000283189
ENSG00000204592	14111.5	-1.20005	0.197455	-6.07762	1.21983e-09	2.42062e-08	HLA-E	HLA-E
ENSG00000137414	1087.25	-0.979301	0.161205	-6.07488	1.24078e-09	2.45986e-08	FAM8A1	FAM8A1
ENSG00000184840	11927.7	-0.798211	0.131408	-6.07428	1.24547e-09	2.46682e-08	TMED9	TMED9
ENSG00000275713	26.683	2.44815	0.403771	6.06322	1.33426e-09	2.64019e-08	H2BC9	H2BC9
ENSG00000167767	1147.75	1.72347	0.284476	6.0584	1.37483e-09	2.7179e-08	KRT80	KRT80
ENSG00000256269	883.265	0.866981	0.143129	6.05733	1.38399e-09	2.73344e-08	HMBS	HMBS
ENSG00000183018	3070.39	-1.34204	0.221611	-6.05582	1.39706e-09	2.75667e-08	SPNS2	SPNS2
ENSG00000198498	866.876	0.605709	0.100027	6.05546	1.40015e-09	2.76017e-08	TMA16	TMA16
ENSG00000108551	93.7359	-1.80833	0.298812	-6.05172	1.43308e-09	2.82242e-08	RASD1	RASD1
ENSG00000198721	3635.23	0.632134	0.104473	6.05068	1.44238e-09	2.83808e-08	ECI2	ECI2
ENSG00000146054	265.778	0.830153	0.137204	6.0505	1.44394e-09	2.83849e-08	TRIM7	TRIM7
ENSG00000152404	602.856	1.0044	0.166183	6.04395	1.50384e-09	2.95348e-08	CWF19L2	CWF19L2
ENSG00000105499	667.288	-2.17196	0.359624	-6.03952	1.54569e-09	3.03283e-08	PLA2G4C	PLA2G4C
ENSG00000165732	7020.79	0.549309	0.0909737	6.03811	1.55928e-09	3.05662e-08	DDX21	DDX21
ENSG00000237172	321.472	-0.98737	0.163553	-6.037	1.57009e-09	3.07494e-08	B3GNT9	B3GNT9
ENSG00000167700	1329.29	-0.591588	0.0979978	-6.03675	1.57251e-09	3.07681e-08	MFSD3	MFSD3
ENSG00000129951	113.337	-1.79338	0.297116	-6.03596	1.58022e-09	3.08902e-08	PLPPR3	PLPPR3
ENSG00000101608	17804	-0.424018	0.0702562	-6.03531	1.58657e-09	3.09853e-08	MYL12A	MYL12A
ENSG00000100908	417.122	0.822386	0.136294	6.03392	1.60027e-09	3.12238e-08	EMC9	EMC9
ENSG00000131773	372.053	-0.704918	0.116853	-6.03249	1.6145e-09	3.14723e-08	KHDRBS3	KHDRBS3
ENSG00000148773	8149.56	1.9467	0.322793	6.03081	1.63141e-09	3.17723e-08	MKI67	MKI67
ENSG00000198857	35.9212	-2.50396	0.41525	-6.03002	1.63941e-09	3.18986e-08	HSD3BP5	HSD3BP5
ENSG00000162695	1253.32	-0.809802	0.134366	-6.02685	1.67191e-09	3.25007e-08	SLC30A7	SLC30A7
ENSG00000151466	431.715	0.757285	0.125702	6.02445	1.69682e-09	3.29545e-08	SCLT1	SCLT1
ENSG00000160752	9300.08	0.413326	0.0686222	6.02321	1.70988e-09	3.31774e-08	FDPS	FDPS
ENSG00000000460	344.201	0.818004	0.135833	6.02213	1.7214e-09	3.33699e-08	FIRRM	FIRRM
ENSG00000143179	3274.56	0.438156	0.0727867	6.01973	1.74712e-09	3.38374e-08	UCK2	UCK2
ENSG00000141698	2353.23	-0.384904	0.0639446	-6.01933	1.75138e-09	3.38885e-08	NT5C3B	NT5C3B
ENSG00000137266	500.672	-1.57013	0.260926	-6.01752	1.77109e-09	3.42384e-08	SLC22A23	SLC22A23
ENSG00000113368	4518.02	1.61479	0.26874	6.00873	1.86984e-09	3.6114e-08	LMNB1	LMNB1
ENSG00000166508	7981.61	1.2427	0.206974	6.00414	1.92349e-09	3.71161e-08	MCM7	MCM7
ENSG00000108666	566.411	0.656259	0.109336	6.00225	1.94607e-09	3.75173e-08	C17orf75	C17orf75
ENSG00000103496	3017.17	-0.497034	0.0828158	-6.00168	1.95282e-09	3.76128e-08	STX4	STX4
ENSG00000174371	315.337	1.24267	0.207099	6.00035	1.96896e-09	3.7889e-08	EXO1	EXO1
ENSG00000254206	244.297	-1.08735	0.181246	-5.9993	1.98165e-09	3.80981e-08	NPIPB11	NPIPB11
ENSG00000046647	687.069	-0.563217	0.0939169	-5.99697	2.01034e-09	3.86143e-08	GEMIN8	GEMIN8
ENSG00000109323	381.624	-0.739717	0.123373	-5.99576	2.02536e-09	3.88672e-08	MANBA	MANBA
ENSG00000102796	253.686	-0.894271	0.149183	-5.99446	2.04166e-09	3.91443e-08	DHRS12	DHRS12
ENSG00000026559	265.617	-1.01769	0.169798	-5.99351	2.05357e-09	3.93366e-08	KCNG1	KCNG1
ENSG00000215375	528.4	-0.656598	0.1096	-5.99084	2.08754e-09	3.99508e-08	MYL5	MYL5
ENSG00000183137	632.462	0.771051	0.12878	5.98734	2.13301e-09	4.07839e-08	CEP57L1	CEP57L1
ENSG00000156466	105.777	-1.2423	0.207498	-5.98702	2.13718e-09	4.08263e-08	GDF6	GDF6
ENSG00000135045	334.006	0.657171	0.109815	5.98434	2.17275e-09	4.1468e-08	C9orf40	C9orf40
ENSG00000011105	5219.2	-1.06441	0.177879	-5.98392	2.17833e-09	4.15368e-08	TSPAN9	TSPAN9
ENSG00000106268	584.312	1.26	0.21066	5.98123	2.21459e-09	4.21898e-08	NUDT1	NUDT1
ENSG00000070495	1291.64	-0.522221	0.0873344	-5.97956	2.23738e-09	4.25853e-08	JMJD6	JMJD6
ENSG00000110619	1689.14	1.03154	0.172634	5.97531	2.29646e-09	4.36702e-08	CARS1	CARS1
ENSG00000170264	177.077	1.16297	0.194651	5.97464	2.306e-09	4.38119e-08	FAM161A	FAM161A
ENSG00000162729	502.139	-0.708583	0.118659	-5.9716	2.34939e-09	4.45959e-08	IGSF8	IGSF8
ENSG00000005108	1498.91	-0.911877	0.152842	-5.96616	2.42909e-09	4.6067e-08	THSD7A	THSD7A
ENSG00000152253	260.762	2.20879	0.370364	5.96383	2.46399e-09	4.66866e-08	SPC25	SPC25
ENSG00000108826	1474.15	0.822291	0.137894	5.96321	2.47331e-09	4.67367e-08	MRPL27	MRPL27
ENSG00000140534	539.973	1.32672	0.222476	5.96344	2.46985e-09	4.67367e-08	TICRR	TICRR
ENSG00000170860	1506.68	0.95419	0.160012	5.96323	2.47295e-09	4.67367e-08	LSM3	LSM3
ENSG00000095380	3369.37	0.587115	0.0985139	5.95972	2.52669e-09	4.77024e-08	NANS	NANS
ENSG00000182871	73805.3	-1.03008	0.173141	-5.94938	2.69168e-09	5.07715e-08	COL18A1	COL18A1
ENSG00000118960	1826.79	-0.740294	0.124452	-5.94843	2.70726e-09	5.10196e-08	HS1BP3	HS1BP3
ENSG00000116396	2474.84	-0.633781	0.106599	-5.94546	2.75673e-09	5.19053e-08	KCNC4	KCNC4
ENSG00000104324	591.402	-1.63623	0.27528	-5.94388	2.78355e-09	5.23631e-08	CPQ	CPQ
ENSG00000167969	1499.03	0.647853	0.109006	5.94327	2.79385e-09	5.25099e-08	ECI1	ECI1
ENSG00000120265	2741.37	0.420394	0.0707407	5.94274	2.80295e-09	5.25864e-08	PCMT1	PCMT1
ENSG00000163507	627.726	1.40931	0.237143	5.94289	2.80044e-09	5.25864e-08	CIP2A	CIP2A
ENSG00000203883	20032.9	-0.942272	0.158562	-5.9426	2.80545e-09	5.25864e-08	SOX18	SOX18
ENSG00000129038	609.103	-1.36733	0.230128	-5.94161	2.82244e-09	5.28577e-08	LOXL1	LOXL1
ENSG00000083444	22557.6	-1.173	0.197443	-5.94095	2.83381e-09	5.29761e-08	PLOD1	PLOD1
ENSG00000183426	1902.62	-0.59724	0.100528	-5.94102	2.83258e-09	5.29761e-08	NPIPA1	NPIPA1
ENSG00000135083	1295.05	-1.14533	0.192825	-5.93975	2.8545e-09	5.33154e-08	CCNJL	CCNJL
ENSG00000159733	1006.5	-0.767427	0.129245	-5.93779	2.88895e-09	5.39108e-08	ZFYVE28	ZFYVE28
ENSG00000188404	87.3047	-1.40183	0.236413	-5.92958	3.03715e-09	5.66259e-08	SELL	SELL
ENSG00000177685	1054.09	-0.719443	0.121386	-5.92692	3.08667e-09	5.74982e-08	CRACR2B	CRACR2B
ENSG00000167740	1033.32	-1.16854	0.197412	-5.91932	3.23282e-09	6.01172e-08	CYB5D2	CYB5D2
ENSG00000198805	8043.38	-0.964759	0.162985	-5.91931	3.233e-09	6.01172e-08	PNP	PNP
ENSG00000101850	612.862	-1.09129	0.184424	-5.91727	3.27339e-09	6.08142e-08	GPR143	GPR143
ENSG00000141562	3371.82	-0.435675	0.0736446	-5.91592	3.30035e-09	6.1261e-08	NARF	NARF
ENSG00000141994	1094.21	0.576	0.0973829	5.9148	3.32276e-09	6.16224e-08	DUS3L	DUS3L
ENSG00000220205	2186.4	-0.592066	0.100132	-5.91285	3.36241e-09	6.23025e-08	VAMP2	VAMP2
ENSG00000146410	169.006	1.59624	0.270133	5.9091	3.43988e-09	6.36818e-08	MTFR2	MTFR2
ENSG00000116120	2350.6	0.81178	0.137397	5.90826	3.45735e-09	6.39487e-08	FARSB	FARSB
ENSG00000185278	529.823	-1.00683	0.17056	-5.90307	3.56797e-09	6.59367e-08	ZBTB37	ZBTB37
ENSG00000185100	166.335	-0.873921	0.148102	-5.90081	3.61724e-09	6.67885e-08	ADSS1	ADSS1
ENSG00000078081	253.252	-0.855325	0.145069	-5.89599	3.72439e-09	6.87064e-08	LAMP3	LAMP3
ENSG00000123219	647.57	0.886272	0.150539	5.88733	3.92478e-09	7.23394e-08	CENPK	CENPK
ENSG00000081087	1027.11	-0.72293	0.122904	-5.88205	4.05217e-09	7.45564e-08	OSTM1	OSTM1
ENSG00000177156	11894.9	0.36984	0.0628755	5.8821	4.05105e-09	7.45564e-08	TALDO1	TALDO1
ENSG00000143862	2429.11	-0.940087	0.159927	-5.87822	4.14712e-09	7.62364e-08	ARL8A	ARL8A
ENSG00000171658	98.6134	-1.85096	0.315182	-5.87267	4.28829e-09	7.87626e-08	NMRAL2P	NMRAL2P
ENSG00000138385	5381.77	0.568844	0.0968869	5.87122	4.32597e-09	7.93851e-08	SSB	SSB
ENSG00000176978	5632.49	-0.631961	0.107688	-5.86844	4.39915e-09	8.06575e-08	DPP7	DPP7
ENSG00000123989	50.1793	-2.03475	0.346829	-5.86674	4.44459e-09	8.14195e-08	CHPF	CHPF
ENSG00000167173	2756.72	-0.930107	0.158634	-5.86323	4.53961e-09	8.30876e-08	C15orf39	C15orf39
ENSG00000162390	655.147	0.875906	0.149455	5.86068	4.60988e-09	8.43001e-08	ACOT11	ACOT11
ENSG00000157551	134.91	-1.60945	0.27467	-5.8596	4.63994e-09	8.4776e-08	KCNJ15	KCNJ15
ENSG00000105254	3574.69	0.39817	0.068034	5.85252	4.84185e-09	8.8388e-08	TBCB	TBCB
ENSG00000143156	760.423	0.825891	0.141135	5.8518	4.86289e-09	8.85409e-08	NME7	NME7
ENSG00000152422	185.325	1.11179	0.189991	5.85183	4.86196e-09	8.85409e-08	XRCC4	XRCC4
ENSG00000160193	1366.17	0.706091	0.120661	5.85184	4.86164e-09	8.85409e-08	WDR4	WDR4
ENSG00000170266	3904.69	-0.875301	0.149587	-5.85144	4.87342e-09	8.86556e-08	GLB1	GLB1
ENSG00000133422	2999.06	-0.801128	0.136981	-5.84844	4.96199e-09	9.01886e-08	MORC2	MORC2
ENSG00000136244	224.611	0.929005	0.158918	5.84582	5.04066e-09	9.15393e-08	IL6	IL6
ENSG00000123064	5840.77	0.503238	0.0860891	5.84555	5.04897e-09	9.16108e-08	DDX54	DDX54
ENSG00000132967	349.642	1.43641	0.24576	5.84479	5.07209e-09	9.19508e-08	HMGB1P5	HMGB1P5
ENSG00000185022	5679.67	-1.51665	0.259616	-5.84191	5.16049e-09	9.34726e-08	MAFF	MAFF
ENSG00000041357	5916.82	0.672981	0.115389	5.83226	5.46808e-09	9.89585e-08	PSMA4	PSMA4
ENSG00000106484	135.117	1.49391	0.256701	5.81963	5.89769e-09	1.06641e-07	MEST	MEST
ENSG00000171703	2232.44	-0.603955	0.103795	-5.81874	5.92925e-09	1.0712e-07	TCEA2	TCEA2
ENSG00000149929	561.133	0.70442	0.121093	5.81716	5.98545e-09	1.08042e-07	HIRIP3	HIRIP3
ENSG00000151131	1570.83	1.09725	0.188707	5.81453	6.08041e-09	1.09662e-07	NOPCHAP1	NOPCHAP1
ENSG00000130508	60589.4	-1.65318	0.284457	-5.81172	6.18345e-09	1.11424e-07	PXDN	PXDN
ENSG00000167578	1366.45	-0.582908	0.100308	-5.81118	6.2035e-09	1.1169e-07	RAB4B	RAB4B
ENSG00000101294	5912.58	-0.441148	0.075928	-5.81008	6.24422e-09	1.12326e-07	HM13	HM13
ENSG00000085840	332.808	1.34525	0.231553	5.80968	6.25925e-09	1.125e-07	ORC1	ORC1
ENSG00000144354	832.483	1.53576	0.264701	5.80187	6.55796e-09	1.17768e-07	CDCA7	CDCA7
ENSG00000183814	261.564	1.16385	0.200666	5.79994	6.63403e-09	1.19032e-07	LIN9	LIN9
ENSG00000176435	25423.8	-0.814673	0.140646	-5.79236	6.94033e-09	1.24315e-07	CLEC14A	CLEC14A
ENSG00000196233	1378.93	1.1858	0.204714	5.79246	6.93617e-09	1.24315e-07	LCOR	LCOR
ENSG00000156521	774.04	-0.730218	0.126119	-5.78994	7.04136e-09	1.26017e-07	TYSND1	TYSND1
ENSG00000176371	697.502	0.583765	0.100853	5.78825	7.11233e-09	1.27179e-07	ZSCAN2	ZSCAN2
ENSG00000144802	512.92	-0.822288	0.14209	-5.7871	7.16099e-09	1.27938e-07	NFKBIZ	NFKBIZ
ENSG00000215252	1727.14	-0.884134	0.15278	-5.78696	7.16698e-09	1.27938e-07	GOLGA8B	GOLGA8B
ENSG00000073417	1778.73	-0.91271	0.157736	-5.78633	7.1942e-09	1.28315e-07	PDE8A	PDE8A
ENSG00000155755	1841.97	0.771348	0.133424	5.78118	7.4179e-09	1.32192e-07	TMEM237	TMEM237
ENSG00000086619	265.751	-1.00257	0.173425	-5.781	7.42599e-09	1.32224e-07	ERO1B	ERO1B
ENSG00000008283	2731.67	-1.42266	0.246281	-5.77657	7.62391e-09	1.35633e-07	CYB561	CYB561
ENSG00000095203	45.4396	1.89363	0.327909	5.77486	7.70148e-09	1.36897e-07	EPB41L4B	EPB41L4B
ENSG00000130813	2186.26	-0.742274	0.12862	-5.77108	7.87663e-09	1.39892e-07	SHFL	SHFL
ENSG00000170017	3204.13	1.29696	0.224777	5.76998	7.928e-09	1.40685e-07	ALCAM	ALCAM
ENSG00000109861	8043.1	0.685149	0.118765	5.76893	7.97745e-09	1.41324e-07	CTSC	CTSC
ENSG00000157570	5402.28	-1.84333	0.319524	-5.76899	7.97503e-09	1.41324e-07	TSPAN18	TSPAN18
ENSG00000182010	173.735	1.83841	0.318946	5.76401	8.21404e-09	1.45392e-07	RTKN2	RTKN2
ENSG00000017483	584.115	1.6241	0.281868	5.7619	8.31706e-09	1.46967e-07	SLC38A5	SLC38A5
ENSG00000122783	917.405	-1.1225	0.194814	-5.76194	8.31546e-09	1.46967e-07	CYREN	CYREN
ENSG00000106628	4080.46	0.736769	0.127923	5.75945	8.43861e-09	1.48864e-07	POLD2	POLD2
ENSG00000115008	52.3201	-2.1555	0.374253	-5.75947	8.43802e-09	1.48864e-07	IL1A	IL1A
ENSG00000204681	1322.82	-1.06272	0.184523	-5.75931	8.44579e-09	1.48866e-07	GABBR1	GABBR1
ENSG00000226232	130.35	-1.06642	0.18522	-5.75759	8.53231e-09	1.50265e-07	NPIPB14P	NPIPB14P
ENSG00000205362	28.8738	3.2663	0.567334	5.75727	8.54853e-09	1.50424e-07	MT1A	MT1A
ENSG00000089820	2819.59	-0.608742	0.105746	-5.75663	8.58099e-09	1.50869e-07	ARHGAP4	ARHGAP4
ENSG00000169733	2347.68	-0.648102	0.112595	-5.75602	8.6118e-09	1.51283e-07	RFNG	RFNG
ENSG00000183048	1081.76	0.610219	0.106167	5.74773	9.0452e-09	1.58764e-07	SLC25A10	SLC25A10
ENSG00000168734	5061.56	-0.412356	0.0717611	-5.74623	9.12555e-09	1.60041e-07	PKIG	PKIG
ENSG00000198171	2197.93	-0.400486	0.0697461	-5.74206	9.35301e-09	1.63893e-07	DDRGK1	DDRGK1
ENSG00000175467	7115.43	0.595407	0.10377	5.73777	9.59296e-09	1.67957e-07	SART1	SART1
ENSG00000120802	4229.94	1.4972	0.261136	5.7334	9.84388e-09	1.72206e-07	TMPO	TMPO
ENSG00000110697	2831.37	0.771326	0.134547	5.73278	9.87991e-09	1.72693e-07	PITPNM1	PITPNM1
ENSG00000148908	887.698	0.995193	0.173663	5.73061	1.0007e-08	1.74623e-07	RGS10	RGS10
ENSG00000164713	7690.39	-0.506097	0.0883142	-5.73064	1.0005e-08	1.74623e-07	BRI3	BRI3
ENSG00000091490	6077.56	-1.36172	0.23765	-5.72993	1.00474e-08	1.75182e-07	SEL1L3	SEL1L3
ENSG00000107262	2767.35	0.524115	0.0914901	5.72865	1.01233e-08	1.76359e-07	BAG1	BAG1
ENSG00000049541	937.153	0.8932	0.155937	5.72794	1.01659e-08	1.76954e-07	RFC2	RFC2
ENSG00000225697	1315.33	-0.674894	0.117884	-5.72505	1.03402e-08	1.79839e-07	SLC26A6	SLC26A6
ENSG00000035115	509.674	-1.00362	0.17533	-5.72416	1.03944e-08	1.80633e-07	SH3YL1	SH3YL1
ENSG00000163521	463.487	1.0074	0.176032	5.72285	1.04752e-08	1.81884e-07	GLB1L	GLB1L
ENSG00000165821	285.493	-0.795847	0.139074	-5.72249	1.04974e-08	1.8212e-07	SALL2	SALL2
ENSG00000213390	1077.68	0.895414	0.156564	5.71917	1.07048e-08	1.85564e-07	ARHGAP19	ARHGAP19
ENSG00000144230	54.8522	2.09473	0.366282	5.71889	1.07224e-08	1.85717e-07	GPR17	GPR17
ENSG00000131171	2375.17	-0.691082	0.120943	-5.71409	1.10291e-08	1.90871e-07	SH3BGRL	SH3BGRL
ENSG00000091483	2565.71	0.536851	0.0939863	5.71202	1.11644e-08	1.93053e-07	FH	FH
ENSG00000135318	4268.42	-1.08002	0.189216	-5.70788	1.14392e-08	1.97642e-07	NT5E	NT5E
ENSG00000158856	1850.82	-1.01095	0.177224	-5.70437	1.16771e-08	2.01586e-07	DMTN	DMTN
ENSG00000128524	4592.58	-0.745854	0.130823	-5.70126	1.18928e-08	2.05142e-07	ATP6V1F	ATP6V1F
ENSG00000134333	15403.9	1.13931	0.199851	5.70078	1.19261e-08	2.05547e-07	LDHA	LDHA
ENSG00000106351	4157.73	-0.743716	0.13052	-5.6981	1.21147e-08	2.08625e-07	AGFG2	AGFG2
ENSG00000101945	852.439	1.22183	0.214535	5.69526	1.23181e-08	2.11954e-07	SUV39H1	SUV39H1
ENSG00000130159	1374.38	0.873557	0.153464	5.69227	1.25364e-08	2.15357e-07	ECSIT	ECSIT
ENSG00000274355	12.8847	-3.53515	0.621038	-5.69233	1.25319e-08	2.15357e-07	FAM74A3	FAM74A3
ENSG00000197912	6611.57	-0.395148	0.0694389	-5.69059	1.26604e-08	2.17309e-07	SPG7	SPG7
ENSG00000179364	5893.41	-0.724838	0.127443	-5.68754	1.28882e-08	2.21038e-07	PACS2	PACS2
ENSG00000101187	408.93	-0.860382	0.151492	-5.6794	1.35168e-08	2.3163e-07	SLCO4A1	SLCO4A1
ENSG00000105248	838.722	0.539346	0.0949797	5.67854	1.35848e-08	2.32605e-07	YJU2	YJU2
ENSG00000253537	156.292	-1.61611	0.284668	-5.67717	1.3694e-08	2.34283e-07	PCDHGA7	PCDHGA7
ENSG00000109854	2246.97	0.622382	0.109716	5.67267	1.40589e-08	2.40331e-07	HTATIP2	HTATIP2
ENSG00000188290	614.613	-0.960876	0.169405	-5.67205	1.41097e-08	2.41002e-07	HES4	HES4
ENSG00000106603	1525.31	0.470438	0.0829435	5.67179	1.41316e-08	2.4118e-07	COA1	COA1
ENSG00000160679	2953.23	0.398143	0.0702552	5.6671	1.45236e-08	2.47669e-07	CHTOP	CHTOP
ENSG00000197063	3830.88	-0.892973	0.157582	-5.66671	1.45566e-08	2.4803e-07	MAFG	MAFG
ENSG00000076928	7202.03	-0.707093	0.124828	-5.66452	1.47434e-08	2.51009e-07	ARHGEF1	ARHGEF1
ENSG00000115657	1303.41	0.579147	0.102248	5.66414	1.4776e-08	2.5136e-07	ABCB6	ABCB6
ENSG00000183527	1309.36	0.793866	0.140174	5.66343	1.48381e-08	2.52211e-07	PSMG1	PSMG1
ENSG00000162385	1657.7	0.658616	0.116341	5.66107	1.50433e-08	2.55493e-07	MAGOH	MAGOH
ENSG00000058085	226.757	1.00574	0.177784	5.65711	1.53945e-08	2.61246e-07	LAMC2	LAMC2
ENSG00000174899	80.0842	1.68086	0.297288	5.65399	1.56766e-08	2.65819e-07	SLC66A1LP	SLC66A1LP
ENSG00000091947	1454.27	-0.432915	0.0765879	-5.65252	1.58115e-08	2.67889e-07	TMEM101	TMEM101
ENSG00000165246	600.283	-1.44312	0.25536	-5.65129	1.59247e-08	2.69589e-07	NLGN4Y	NLGN4Y
ENSG00000214026	726.012	1.38883	0.245788	5.65052	1.59962e-08	2.70581e-07	MRPL23	MRPL23
ENSG00000143344	2970.31	-1.51137	0.267693	-5.64592	1.64298e-08	2.77478e-07	RGL1	RGL1
ENSG00000162627	1431.25	0.5409	0.0958037	5.64592	1.64304e-08	2.77478e-07	SNX7	SNX7
ENSG00000183785	193.551	1.65184	0.292616	5.64506	1.6512e-08	2.78631e-07	TUBA8	TUBA8
ENSG00000163319	1101.02	0.760548	0.134871	5.63909	1.70951e-08	2.8824e-07	MRPS18C	MRPS18C
ENSG00000099822	124.385	-1.39891	0.248193	-5.6364	1.73645e-08	2.92546e-07	HCN2	HCN2
ENSG00000174547	2155.54	1.09728	0.194695	5.63591	1.74141e-08	2.93147e-07	MRPL11	MRPL11
ENSG00000142186	5484.03	0.375638	0.0666715	5.63416	1.75914e-08	2.95894e-07	SCYL1	SCYL1
ENSG00000162231	4246.39	0.392421	0.0696796	5.63178	1.78355e-08	2.9976e-07	NXF1	NXF1
ENSG00000213719	2965.76	0.495357	0.0879718	5.63086	1.79313e-08	3.01128e-07	CLIC1	CLIC1
ENSG00000137133	599.615	0.946599	0.168115	5.63065	1.79528e-08	3.01248e-07	HINT2	HINT2
ENSG00000005022	14182.6	0.502895	0.0893512	5.62829	1.82e-08	3.05152e-07	SLC25A5	SLC25A5
ENSG00000143162	512.109	-0.587936	0.104501	-5.62613	1.84299e-08	3.0876e-07	CREG1	CREG1
ENSG00000162601	529.641	1.12596	0.200218	5.62366	1.86956e-08	3.12961e-07	MYSM1	MYSM1
ENSG00000120075	385.694	-0.989366	0.175938	-5.62339	1.87242e-08	3.13189e-07	HOXB5	HOXB5
ENSG00000250271	30.5118	-1.96776	0.349935	-5.62322	1.87428e-08	3.13251e-07		ENSG00000250271
ENSG00000168936	2173.74	-1.17226	0.208696	-5.61704	1.94259e-08	3.2441e-07	TMEM129	TMEM129
ENSG00000184986	286.122	-0.990874	0.176423	-5.61647	1.94896e-08	3.25215e-07	TMEM121	TMEM121
ENSG00000024526	688.972	1.40531	0.250275	5.61506	1.96496e-08	3.27623e-07	DEPDC1	DEPDC1
ENSG00000160886	145.867	1.36652	0.243449	5.61318	1.98645e-08	3.30944e-07	LY6K	LY6K
ENSG00000093072	842.83	0.60672	0.108118	5.61165	2.00405e-08	3.3361e-07	ADA2	ADA2
ENSG00000076662	626.023	-0.822169	0.146599	-5.60827	2.04356e-08	3.39918e-07	ICAM3	ICAM3
ENSG00000135002	2261.01	-0.870692	0.155277	-5.60733	2.05471e-08	3.41502e-07	RFK	RFK
ENSG00000196209	156.143	-1.13089	0.201703	-5.60671	2.06209e-08	3.42456e-07	SIRPB2	SIRPB2
ENSG00000184838	53.315	2.22717	0.397383	5.60459	2.08753e-08	3.46407e-07	PRR16	PRR16
ENSG00000149136	11681.4	1.00625	0.179602	5.60269	2.11054e-08	3.4995e-07	SSRP1	SSRP1
ENSG00000160055	663.436	-0.53689	0.0958329	-5.60236	2.1145e-08	3.50329e-07	TMEM234	TMEM234
ENSG00000080839	475.956	1.08867	0.194345	5.60174	2.12207e-08	3.51306e-07	RBL1	RBL1
ENSG00000149177	1222.87	0.575459	0.102795	5.59813	2.16681e-08	3.58429e-07	PTPRJ	PTPRJ
ENSG00000106009	2843.68	0.516311	0.0922565	5.59647	2.18762e-08	3.61586e-07	BRAT1	BRAT1
ENSG00000179104	323.695	-1.09316	0.195391	-5.59471	2.20986e-08	3.64976e-07	TMTC2	TMTC2
ENSG00000146918	2010.63	1.17537	0.210135	5.59342	2.22646e-08	3.67428e-07	NCAPG2	NCAPG2
ENSG00000188610	183.334	1.1232	0.200887	5.59119	2.25521e-08	3.71879e-07	FAM72B	FAM72B
ENSG00000118292	970.148	-1.16354	0.208174	-5.58927	2.28022e-08	3.75708e-07	C1orf54	C1orf54
ENSG00000091136	53322.2	-0.495986	0.088824	-5.58392	2.35155e-08	3.87157e-07	LAMB1	LAMB1
ENSG00000163378	2312.26	-1.0301	0.184555	-5.5815	2.38447e-08	3.92268e-07	EOGT	EOGT
ENSG00000187840	5216.37	0.799563	0.143391	5.57612	2.45938e-08	4.04274e-07	EIF4EBP1	EIF4EBP1
ENSG00000184226	299.852	-1.39357	0.250272	-5.56821	2.57368e-08	4.22733e-07	PCDH9	PCDH9
ENSG00000103855	8399.1	-0.771404	0.13857	-5.56689	2.59324e-08	4.25612e-07	CD276	CD276
ENSG00000250151	205.168	-1.54205	0.277159	-5.56376	2.64018e-08	4.32977e-07	ARPC4-TTLL3	ARPC4-TTLL3
ENSG00000008083	759.422	-0.56933	0.10242	-5.55879	2.7165e-08	4.45145e-07	JARID2	JARID2
ENSG00000163131	654.062	-1.14129	0.205364	-5.55742	2.73798e-08	4.48315e-07	CTSS	CTSS
ENSG00000157168	2656.61	1.08133	0.194609	5.55644	2.75339e-08	4.50486e-07	NRG1	NRG1
ENSG00000214706	4029.69	0.572224	0.102987	5.55625	2.75632e-08	4.50614e-07	IFRD2	IFRD2
ENSG00000025770	1540.27	0.704567	0.126815	5.55585	2.76267e-08	4.51301e-07	NCAPH2	NCAPH2
ENSG00000146674	151.105	1.10589	0.19911	5.55419	2.78908e-08	4.55261e-07	IGFBP3	IGFBP3
ENSG00000135972	1124.21	0.74745	0.134602	5.55306	2.80715e-08	4.57853e-07	MRPS9	MRPS9
ENSG00000116221	4267.72	0.352482	0.0635218	5.54899	2.87322e-08	4.68266e-07	MRPL37	MRPL37
ENSG00000101306	114.961	1.16203	0.209575	5.54468	2.94491e-08	4.79576e-07	MYLK2	MYLK2
ENSG00000111799	8767.34	0.966559	0.174475	5.53982	3.02779e-08	4.92692e-07	COL12A1	COL12A1
ENSG00000128165	62.4811	1.41063	0.254802	5.53617	3.09164e-08	5.02691e-07	ADM2	ADM2
ENSG00000160271	3942.3	-0.976842	0.176619	-5.53077	3.18828e-08	5.18003e-07	RALGDS	RALGDS
ENSG00000115541	3985.69	0.785091	0.142091	5.52529	3.28948e-08	5.34031e-07	HSPE1	HSPE1
ENSG00000116017	1410.13	-0.946909	0.171384	-5.52507	3.29347e-08	5.34265e-07	ARID3A	ARID3A
ENSG00000165029	1077.92	1.43071	0.258998	5.52402	3.31327e-08	5.37062e-07	ABCA1	ABCA1
ENSG00000168234	244.86	1.03071	0.18661	5.52334	3.3261e-08	5.38725e-07	TTC39C	TTC39C
ENSG00000160783	1385.19	0.444234	0.0806073	5.51109	3.56626e-08	5.77179e-07	PMF1	PMF1
ENSG00000225663	2171.8	-0.511411	0.092836	-5.50876	3.61372e-08	5.84409e-07	MCRIP1	MCRIP1
ENSG00000173530	6538.5	-1.22587	0.222612	-5.50674	3.65536e-08	5.90688e-07	TNFRSF10D	TNFRSF10D
ENSG00000058804	1362.26	1.2477	0.226643	5.50513	3.68893e-08	5.95653e-07	NDC1	NDC1
ENSG00000175643	227.412	0.94403	0.171566	5.50244	3.74571e-08	6.04356e-07	RMI2	RMI2
ENSG00000061938	3913.56	-0.833986	0.151623	-5.5004	3.78922e-08	6.10906e-07	TNK2	TNK2
ENSG00000116209	4331.9	-0.498845	0.0907042	-5.49969	3.80463e-08	6.12919e-07	TMEM59	TMEM59
ENSG00000007944	823.682	-0.525509	0.0955896	-5.49755	3.85108e-08	6.19926e-07	MYLIP	MYLIP
ENSG00000130529	3006.14	-0.473186	0.0860775	-5.49721	3.85857e-08	6.20656e-07	TRPM4	TRPM4
ENSG00000076344	576.638	-0.995908	0.181234	-5.49515	3.90385e-08	6.27458e-07	RGS11	RGS11
ENSG00000049769	174.267	-1.43127	0.26047	-5.49497	3.90771e-08	6.27598e-07	PPP1R3F	PPP1R3F
ENSG00000171928	550.767	-0.774087	0.140957	-5.49167	3.98146e-08	6.38953e-07	TVP23B	TVP23B
ENSG00000105835	12128.6	-1.22573	0.223205	-5.49153	3.98473e-08	6.38988e-07	NAMPT	NAMPT
ENSG00000171408	999.441	-1.20802	0.220075	-5.48913	4.03912e-08	6.47216e-07	PDE7B	PDE7B
ENSG00000162512	3638.04	-1.3267	0.241823	-5.48626	4.10538e-08	6.5733e-07	SDC3	SDC3
ENSG00000187678	1016.19	-0.635408	0.115834	-5.48549	4.12321e-08	6.59682e-07	SPRY4	SPRY4
ENSG00000197457	283.929	-1.14297	0.208395	-5.48465	4.14299e-08	6.62342e-07	STMN3	STMN3
ENSG00000084764	220.633	-0.944933	0.172361	-5.48228	4.19879e-08	6.70751e-07	MAPRE3	MAPRE3
ENSG00000130826	3303.19	0.715559	0.130566	5.48044	4.24267e-08	6.77244e-07	DKC1	DKC1
ENSG00000087245	37085.5	-1.46053	0.266517	-5.48008	4.25131e-08	6.77592e-07	MMP2	MMP2
ENSG00000167815	8334	-0.46458	0.0847747	-5.48017	4.24923e-08	6.77592e-07	PRDX2	PRDX2
ENSG00000213186	784.322	1.17991	0.215365	5.47868	4.2852e-08	6.82475e-07	TRIM59	TRIM59
ENSG00000160298	584.549	0.824731	0.150554	5.47797	4.30238e-08	6.84692e-07	C21orf58	C21orf58
ENSG00000105185	2705.27	0.455392	0.0831701	5.47544	4.36437e-08	6.94031e-07	PDCD5	PDCD5
ENSG00000142687	3303.86	-0.818008	0.149498	-5.47169	4.45769e-08	7.08334e-07	KIAA0319L	KIAA0319L
ENSG00000176974	393	1.07894	0.19721	5.47101	4.47488e-08	7.10527e-07	SHMT1	SHMT1
ENSG00000128951	2541.48	0.530656	0.0970431	5.46825	4.54506e-08	7.21125e-07	DUT	DUT
ENSG00000164692	341.474	1.18624	0.217131	5.46325	4.67492e-08	7.41168e-07	COL1A2	COL1A2
ENSG00000095066	840.414	-0.681933	0.124896	-5.45999	4.76151e-08	7.54325e-07	HOOK2	HOOK2
ENSG00000108984	821.613	0.657664	0.120494	5.45808	4.81299e-08	7.61905e-07	MAP2K6	MAP2K6
ENSG00000139428	781.042	0.689667	0.126409	5.45584	4.87414e-08	7.71004e-07	MMAB	MMAB
ENSG00000083099	1170.8	0.684022	0.12546	5.45211	4.9776e-08	7.86776e-07	LYRM2	LYRM2
ENSG00000185697	129.525	1.03266	0.189433	5.45131	5.00004e-08	7.89728e-07	MYBL1	MYBL1
ENSG00000108559	1488.48	0.569483	0.104481	5.45057	5.02079e-08	7.92408e-07	NUP88	NUP88
ENSG00000100714	3954.25	0.773329	0.14191	5.44944	5.05299e-08	7.96891e-07	MTHFD1	MTHFD1
ENSG00000160233	729.846	-0.837598	0.153714	-5.44906	5.06364e-08	7.9797e-07	LRRC3	LRRC3
ENSG00000136944	6019.53	1.03619	0.190374	5.44291	5.24163e-08	8.25399e-07	LMX1B	LMX1B
ENSG00000198730	3423.98	0.947666	0.174149	5.44171	5.27723e-08	8.30382e-07	CTR9	CTR9
ENSG00000274276	1765.87	0.935007	0.171836	5.44128	5.28992e-08	8.31754e-07		ENSG00000274276
ENSG00000168505	285.076	0.898676	0.165188	5.44033	5.31812e-08	8.35563e-07	GBX2	GBX2
ENSG00000114648	1886.79	0.675999	0.124289	5.43892	5.36057e-08	8.41602e-07	KLHL18	KLHL18
ENSG00000110442	1366.15	0.738251	0.135801	5.43625	5.44122e-08	8.53624e-07	COMMD9	COMMD9
ENSG00000005187	292.083	-1.94126	0.357175	-5.43504	5.4783e-08	8.58799e-07	ACSM3	ACSM3
ENSG00000188191	1813.84	-0.565429	0.10407	-5.43316	5.53645e-08	8.67266e-07	PRKAR1B	PRKAR1B
ENSG00000137168	1073.42	0.623974	0.114852	5.43287	5.5456e-08	8.68052e-07	PPIL1	PPIL1
ENSG00000168672	1525.49	-0.621122	0.114368	-5.43091	5.60673e-08	8.76967e-07	LRATD2	LRATD2
ENSG00000154429	349.567	1.05059	0.193619	5.42605	5.76137e-08	9.00483e-07	CCSAP	CCSAP
ENSG00000100342	1614.62	-0.728919	0.13441	-5.42312	5.85669e-08	9.14699e-07	APOL1	APOL1
ENSG00000111885	727.916	-1.52502	0.281229	-5.42268	5.87112e-08	9.1627e-07	MAN1A1	MAN1A1
ENSG00000172260	911.421	0.571261	0.105406	5.41964	5.9718e-08	9.3129e-07	NEGR1	NEGR1
ENSG00000148082	324.756	-1.50141	0.277107	-5.41815	6.02183e-08	9.38394e-07	SHC3	SHC3
ENSG00000198569	30.7603	-2.36207	0.436087	-5.4165	6.07754e-08	9.46372e-07	SLC34A3	SLC34A3
ENSG00000111859	2182.17	-1.05973	0.195715	-5.41465	6.14095e-08	9.5509e-07	NEDD9	NEDD9
ENSG00000124562	3126.08	0.737967	0.136294	5.41453	6.14506e-08	9.5509e-07	SNRPC	SNRPC
ENSG00000168646	276.006	-1.05386	0.194637	-5.41447	6.14718e-08	9.5509e-07	AXIN2	AXIN2
ENSG00000167397	3534.48	-0.517567	0.095595	-5.41416	6.15759e-08	9.55999e-07	VKORC1	VKORC1
ENSG00000242193	702.737	0.575682	0.106355	5.41282	6.20384e-08	9.61755e-07	CRYZL2P	CRYZL2P
ENSG00000243716	2915.9	-0.691009	0.127661	-5.41285	6.20285e-08	9.61755e-07	NPIPB5	NPIPB5
ENSG00000112697	12357.4	-1.06281	0.196372	-5.41224	6.22427e-08	9.6421e-07	TMEM30A	TMEM30A
ENSG00000213903	353.194	-0.792001	0.146374	-5.4108	6.27422e-08	9.7123e-07	LTB4R	LTB4R
ENSG00000128346	885.705	-0.567272	0.104869	-5.40934	6.32562e-08	9.78464e-07	C22orf23	C22orf23
ENSG00000111906	389.297	0.722823	0.133628	5.4092	6.33079e-08	9.78544e-07	HDDC2	HDDC2
ENSG00000095485	848.355	0.671364	0.124214	5.40489	6.48486e-08	1.00162e-06	CWF19L1	CWF19L1
ENSG00000204149	675.323	-0.643165	0.119003	-5.40463	6.49426e-08	1.00233e-06	AGAP6	AGAP6
ENSG00000174456	502.246	-0.679683	0.125803	-5.40277	6.56195e-08	1.01204e-06	C12orf76	C12orf76
ENSG00000119231	1366.76	-0.774534	0.14355	-5.39557	6.83068e-08	1.05271e-06	SENP5	SENP5
ENSG00000173548	1546.02	-1.14079	0.211454	-5.39499	6.85287e-08	1.05535e-06	SNX33	SNX33
ENSG00000104904	25540.7	0.331358	0.0614242	5.39459	6.86792e-08	1.05689e-06	OAZ1	OAZ1
ENSG00000100519	2306.72	0.583144	0.108151	5.39194	6.97014e-08	1.07184e-06	PSMC6	PSMC6
ENSG00000133316	2408.3	0.847018	0.157103	5.39148	6.98812e-08	1.07381e-06	WDR74	WDR74
ENSG00000105866	330.54	0.870069	0.161462	5.3887	7.09673e-08	1.08971e-06	SP4	SP4
ENSG00000132780	4165.51	0.66916	0.124183	5.38851	7.10432e-08	1.09007e-06	NASP	NASP
ENSG00000126777	7681.82	0.566816	0.105231	5.38641	7.18808e-08	1.10212e-06	KTN1	KTN1
ENSG00000181773	200.331	-1.04722	0.194518	-5.38365	7.29921e-08	1.11834e-06	GPR3	GPR3
ENSG00000100360	1188.52	-0.785005	0.145835	-5.38282	7.3329e-08	1.12268e-06	IFT27	IFT27
ENSG00000163006	179.737	0.993283	0.184562	5.38183	7.37336e-08	1.12805e-06	CCDC138	CCDC138
ENSG00000264343	563.962	0.827665	0.154016	5.37388	7.70607e-08	1.1781e-06	NOTCH2NLA	NOTCH2NLA
ENSG00000248124	377.23	-0.743519	0.138366	-5.37356	7.7196e-08	1.1793e-06	RRN3P1	RRN3P1
ENSG00000127337	400.645	0.728187	0.135521	5.37323	7.73392e-08	1.18063e-06	YEATS4	YEATS4
ENSG00000196628	13246	-0.939704	0.174919	-5.37223	7.77677e-08	1.18631e-06	TCF4	TCF4
ENSG00000100478	386.036	0.940054	0.175056	5.37002	7.87275e-08	1.20008e-06	AP4S1	AP4S1
ENSG00000184281	2187.63	0.450799	0.0839567	5.36942	7.89893e-08	1.2032e-06	TSSC4	TSSC4
ENSG00000014138	948.014	1.11259	0.207416	5.36405	8.13757e-08	1.23865e-06	POLA2	POLA2
ENSG00000105197	3875.42	0.506077	0.0943799	5.36213	8.22475e-08	1.25101e-06	TIMM50	TIMM50
ENSG00000171056	2474.25	-0.804301	0.150001	-5.36199	8.231e-08	1.25105e-06	SOX7	SOX7
ENSG00000168288	3378.81	0.423504	0.0789859	5.36177	8.24127e-08	1.25171e-06	MMADHC	MMADHC
ENSG00000203667	1517.41	0.698349	0.130374	5.3565	8.48496e-08	1.28779e-06	COX20	COX20
ENSG00000138663	1897.23	0.574818	0.107385	5.35289	8.65592e-08	1.31278e-06	COPS4	COPS4
ENSG00000211767	35.4374	1.85935	0.347608	5.34899	8.84475e-08	1.34045e-06	TRBJ2-3	TRBJ2-3
ENSG00000077312	4041.82	0.587305	0.109861	5.34587	8.99818e-08	1.36272e-06	SNRPA	SNRPA
ENSG00000115539	929.279	0.594193	0.111216	5.3427	9.1574e-08	1.38583e-06	PDCL3	PDCL3
ENSG00000188559	3699.46	-1.03522	0.193832	-5.3408	9.2536e-08	1.39938e-06	RALGAPA2	RALGAPA2
ENSG00000179918	2105.27	-0.552977	0.103583	-5.3385	9.3721e-08	1.41628e-06	SEPHS2	SEPHS2
ENSG00000147889	792.659	-0.60968	0.11424	-5.33684	9.45796e-08	1.42823e-06	CDKN2A	CDKN2A
ENSG00000168899	8816.55	-0.610643	0.114435	-5.33614	9.49442e-08	1.4327e-06	VAMP5	VAMP5
ENSG00000213619	1057.69	0.742171	0.139091	5.33587	9.50877e-08	1.43384e-06	NDUFS3	NDUFS3
ENSG00000154920	189.431	1.19571	0.224313	5.33052	9.79322e-08	1.47567e-06	EME1	EME1
ENSG00000092208	327.456	0.661187	0.124069	5.32921	9.86423e-08	1.4853e-06	GEMIN2	GEMIN2
ENSG00000074935	369.423	0.80696	0.151456	5.32801	9.92947e-08	1.49405e-06	TUBE1	TUBE1
ENSG00000114554	3628.77	-1.08111	0.203047	-5.32445	1.0126e-07	1.52253e-06	PLXNA1	PLXNA1
ENSG00000125531	94.5519	-1.177	0.221238	-5.32009	1.03715e-07	1.55833e-06	FNDC11	FNDC11
ENSG00000132635	1489.61	-0.652152	0.12259	-5.31979	1.03887e-07	1.55979e-06	PCED1A	PCED1A
ENSG00000198355	13879.2	-1.31586	0.247397	-5.31883	1.04435e-07	1.5669e-06	PIM3	PIM3
ENSG00000284906	486.876	1.33725	0.251451	5.31814	1.04832e-07	1.57173e-06		ENSG00000284906
ENSG00000113456	543.338	0.617578	0.116145	5.3173	1.05318e-07	1.57788e-06	RAD1	RAD1
ENSG00000168569	603.677	0.465819	0.0876299	5.31575	1.06219e-07	1.59025e-06	TMEM223	TMEM223
ENSG00000013583	2627.99	-0.442036	0.0831851	-5.31389	1.07309e-07	1.60542e-06	HEBP1	HEBP1
ENSG00000171466	1389.17	0.661645	0.124524	5.31338	1.07612e-07	1.60881e-06	ZNF562	ZNF562
ENSG00000105483	8566.49	-0.637549	0.120025	-5.31183	1.08533e-07	1.62104e-06	CARD8	CARD8
ENSG00000177432	382.401	0.569673	0.107248	5.31174	1.08584e-07	1.62104e-06	NAP1L5	NAP1L5
ENSG00000118946	124.736	-1.78033	0.335204	-5.31117	1.08924e-07	1.62495e-06	PCDH17	PCDH17
ENSG00000155959	1584.58	0.646416	0.121755	5.30914	1.10141e-07	1.64194e-06	VBP1	VBP1
ENSG00000134802	3812.42	-1.00889	0.190045	-5.30867	1.1043e-07	1.64508e-06	SLC43A3	SLC43A3
ENSG00000117118	2206.05	0.440799	0.0830751	5.30603	1.12039e-07	1.66786e-06	SDHB	SDHB
ENSG00000123737	1127.85	0.626971	0.118169	5.3057	1.1224e-07	1.66967e-06	EXOSC9	EXOSC9
ENSG00000180902	1619.14	-0.657058	0.123868	-5.30451	1.12977e-07	1.67944e-06	D2HGDH	D2HGDH
ENSG00000197646	505.147	-1.05463	0.198984	-5.30009	1.15745e-07	1.71937e-06	PDCD1LG2	PDCD1LG2
ENSG00000102935	196.888	-1.38972	0.262271	-5.2988	1.16565e-07	1.73033e-06	ZNF423	ZNF423
ENSG00000166333	8246.19	0.659476	0.124507	5.29672	1.17904e-07	1.74896e-06	ILK	ILK
ENSG00000156261	8257.24	0.362828	0.0685306	5.2944	1.1941e-07	1.76756e-06	CCT8	CCT8
ENSG00000172339	316.098	1.40199	0.264798	5.29458	1.19292e-07	1.76756e-06	ALG14	ALG14
ENSG00000241014	52.3269	-1.60594	0.303323	-5.29448	1.19357e-07	1.76756e-06	GPR199P	GPR199P
ENSG00000135476	1214.49	1.54949	0.292909	5.29002	1.22306e-07	1.80915e-06	ESPL1	ESPL1
ENSG00000115866	1926.99	0.518089	0.0979797	5.28772	1.2385e-07	1.83069e-06	DARS1	DARS1
ENSG00000188312	254.861	1.53074	0.289531	5.28695	1.24372e-07	1.83711e-06	CENPP	CENPP
ENSG00000157510	5482.54	-1.33599	0.252748	-5.28584	1.25128e-07	1.84698e-06	AFAP1L1	AFAP1L1
ENSG00000053372	2068.74	0.841245	0.159164	5.28539	1.25434e-07	1.8502e-06	MRTO4	MRTO4
ENSG00000165490	314.598	1.28938	0.243981	5.28476	1.25871e-07	1.85403e-06	DDIAS	DDIAS
ENSG00000197905	2174.21	0.619691	0.11726	5.28477	1.25863e-07	1.85403e-06	TEAD4	TEAD4
ENSG00000152455	617.987	1.06594	0.201798	5.28223	1.27622e-07	1.87851e-06	SUV39H2	SUV39H2
ENSG00000137814	1082.79	0.716294	0.13564	5.28084	1.28596e-07	1.89152e-06	HAUS2	HAUS2
ENSG00000111196	554.154	0.773491	0.146484	5.28038	1.28916e-07	1.89489e-06	MAGOHB	MAGOHB
ENSG00000249115	927.071	0.59962	0.113573	5.27958	1.2948e-07	1.90185e-06	HAUS5	HAUS5
ENSG00000100918	177.155	0.826426	0.15667	5.27496	1.32787e-07	1.94905e-06	REC8	REC8
ENSG00000136371	304.431	0.89338	0.16942	5.27317	1.3409e-07	1.9668e-06	MTHFS	MTHFS
ENSG00000132972	44.7476	2.40361	0.45597	5.27141	1.35381e-07	1.98436e-06	RNF17	RNF17
ENSG00000269028	91201.4	-1.13894	0.216113	-5.27012	1.36333e-07	1.99692e-06	NA	ENSG00000269028
ENSG00000269343	562.524	1.06176	0.201594	5.26685	1.38785e-07	2.03141e-06	ZNF587B	ZNF587B
ENSG00000084207	21475.6	0.663315	0.126019	5.26362	1.41244e-07	2.06597e-06	GSTP1	GSTP1
ENSG00000117525	70.6776	-2.22143	0.422285	-5.2605	1.43661e-07	2.09985e-06	F3	F3
ENSG00000076003	2025.43	1.19136	0.226611	5.25729	1.4619e-07	2.13533e-06	MCM6	MCM6
ENSG00000078124	2217.53	0.596516	0.113486	5.25629	1.46987e-07	2.14548e-06	ACER3	ACER3
ENSG00000167797	3838.46	0.511389	0.0972943	5.2561	1.47141e-07	2.14624e-06	CDK2AP2	CDK2AP2
ENSG00000205269	163.294	-0.811762	0.15455	-5.25243	1.50105e-07	2.18795e-06	TMEM170B	TMEM170B
ENSG00000181481	559.097	-0.535588	0.101992	-5.25128	1.51046e-07	2.20014e-06	RNF135	RNF135
ENSG00000123485	1192.29	1.49345	0.284502	5.24935	1.52636e-07	2.22175e-06	HJURP	HJURP
ENSG00000163170	535.744	0.581185	0.110747	5.24785	1.53888e-07	2.23842e-06	BOLA3	BOLA3
ENSG00000185262	3747.41	-0.461539	0.0880113	-5.24409	1.57056e-07	2.28292e-06	UBALD2	UBALD2
ENSG00000196968	2548.01	-0.467232	0.0891507	-5.24092	1.59775e-07	2.32083e-06	FUT11	FUT11
ENSG00000167555	348.901	-0.831906	0.158862	-5.23667	1.63504e-07	2.37335e-06	ZNF528	ZNF528
ENSG00000132313	1351.79	0.451132	0.0861904	5.23414	1.65758e-07	2.40441e-06	MRPL35	MRPL35
ENSG00000042286	543.619	0.543246	0.103801	5.23355	1.66285e-07	2.41039e-06	AIFM2	AIFM2
ENSG00000109458	781.487	-0.985218	0.188262	-5.23323	1.66576e-07	2.41293e-06	GAB1	GAB1
ENSG00000128408	64.1939	1.43095	0.273941	5.22355	1.75521e-07	2.54075e-06	RIBC2	RIBC2
ENSG00000054277	654.515	-0.604627	0.115801	-5.22124	1.77727e-07	2.57091e-06	OPN3	OPN3
ENSG00000056558	104.976	-1.30414	0.249994	-5.21668	1.82157e-07	2.63318e-06	TRAF1	TRAF1
ENSG00000169992	2519.22	-1.305	0.250255	-5.2147	1.84113e-07	2.65963e-06	NLGN2	NLGN2
ENSG00000163171	4932.05	-1.28414	0.246523	-5.20899	1.89871e-07	2.74091e-06	CDC42EP3	CDC42EP3
ENSG00000136448	5641.72	0.403861	0.0775567	5.2073	1.91613e-07	2.76415e-06	NMT1	NMT1
ENSG00000214455	100.837	-1.28243	0.246355	-5.20562	1.93346e-07	2.78724e-06	RCN1P2	RCN1P2
ENSG00000174775	2603.64	0.907716	0.174416	5.20433	1.94701e-07	2.80485e-06	HRAS	HRAS
ENSG00000073849	7645.06	-0.757583	0.145597	-5.20329	1.95794e-07	2.81865e-06	ST6GAL1	ST6GAL1
ENSG00000145220	1341.21	1.0347	0.198951	5.20079	1.98438e-07	2.85476e-06	LYAR	LYAR
ENSG00000169740	467.303	-0.619918	0.119207	-5.20035	1.98912e-07	2.85765e-06	ZNF32	ZNF32
ENSG00000259726	153.407	-0.985451	0.189494	-5.20045	1.9881e-07	2.85765e-06	CSPG4P11	CSPG4P11
ENSG00000135506	18165.8	-0.744322	0.143151	-5.19957	1.99751e-07	2.86775e-06	OS9	OS9
ENSG00000121104	466.781	-0.685464	0.131857	-5.19855	2.00847e-07	2.88151e-06	FAM117A	FAM117A
ENSG00000172216	603.493	-0.746048	0.143683	-5.19231	2.07703e-07	2.97783e-06	CEBPB	CEBPB
ENSG00000185651	6792.83	0.382382	0.0736518	5.19176	2.08317e-07	2.9846e-06	UBE2L3	UBE2L3
ENSG00000173064	3756.22	-0.404764	0.0779648	-5.19162	2.0847e-07	2.98475e-06	HECTD4	HECTD4
ENSG00000205364	15.4921	3.69286	0.711549	5.18989	2.10415e-07	3.01054e-06	MT1M	MT1M
ENSG00000128581	839.439	0.494415	0.0952781	5.18917	2.11231e-07	3.02015e-06	IFT22	IFT22
ENSG00000259781	2098.99	1.42069	0.273813	5.18853	2.11964e-07	3.02857e-06	HMGB1P6	HMGB1P6
ENSG00000157483	3870.32	-1.13336	0.21847	-5.18772	2.1288e-07	3.03959e-06	MYO1E	MYO1E
ENSG00000114021	909.179	0.529843	0.102139	5.18748	2.13163e-07	3.04156e-06	NIT2	NIT2
ENSG00000145349	1724.76	-0.562886	0.108529	-5.1865	2.14288e-07	3.05553e-06	CAMK2D	CAMK2D
ENSG00000144560	4407.04	-0.58826	0.113561	-5.18014	2.21716e-07	3.1593e-06	VGLL4	VGLL4
ENSG00000254413	149.035	-1.60261	0.309529	-5.17758	2.24779e-07	3.20078e-06	CHKB-CPT1B	CHKB-CPT1B
ENSG00000172738	339.315	-0.700786	0.135445	-5.17396	2.2918e-07	3.26123e-06	TMEM217	TMEM217
ENSG00000100629	312.6	1.32215	0.255579	5.17314	2.30193e-07	3.27342e-06	CEP128	CEP128
ENSG00000089327	8833.06	0.450522	0.0871405	5.17006	2.34022e-07	3.32562e-06	FXYD5	FXYD5
ENSG00000183828	1906.02	-0.790436	0.152951	-5.16792	2.36715e-07	3.36161e-06	NUDT14	NUDT14
ENSG00000198018	933.223	-0.801415	0.155089	-5.16744	2.3732e-07	3.36791e-06	ENTPD7	ENTPD7
ENSG00000117228	747.837	-0.639797	0.12382	-5.16717	2.3766e-07	3.36818e-06	GBP1	GBP1
ENSG00000177606	10639	-1.44362	0.279382	-5.16719	2.37641e-07	3.36818e-06	JUN	JUN
ENSG00000124733	2287.23	0.410066	0.0793786	5.16595	2.39226e-07	3.38809e-06	MEA1	MEA1
ENSG00000110318	377.588	0.925839	0.179254	5.16496	2.40487e-07	3.40365e-06	CEP126	CEP126
ENSG00000197375	276.561	0.969452	0.187795	5.1623	2.4393e-07	3.45006e-06	SLC22A5	SLC22A5
ENSG00000184992	489.425	0.943898	0.182889	5.16105	2.45569e-07	3.47089e-06	BRI3BP	BRI3BP
ENSG00000007384	4364.38	-1.39609	0.270515	-5.16085	2.45826e-07	3.47218e-06	RHBDF1	RHBDF1
ENSG00000162878	190.71	-1.34096	0.259943	-5.15866	2.48724e-07	3.51076e-06	PKDCC	PKDCC
ENSG00000177868	432.016	0.734212	0.142346	5.15793	2.49696e-07	3.52211e-06	SVBP	SVBP
ENSG00000196507	1115.01	-0.459844	0.089216	-5.15428	2.54611e-07	3.58902e-06	TCEAL3	TCEAL3
ENSG00000082515	2969.73	0.473705	0.0919239	5.15323	2.56042e-07	3.60677e-06	MRPL22	MRPL22
ENSG00000187942	1252.42	-0.479681	0.0930907	-5.15283	2.56579e-07	3.61191e-06	LDLRAD2	LDLRAD2
ENSG00000183763	236.784	1.24647	0.241937	5.15205	2.57658e-07	3.62466e-06	TRAIP	TRAIP
ENSG00000167862	740.797	0.620906	0.120521	5.15184	2.57939e-07	3.62618e-06	MRPL58	MRPL58
ENSG00000162191	7543.7	0.412363	0.0800512	5.15124	2.58771e-07	3.63544e-06	UBXN1	UBXN1
ENSG00000148153	1060.73	0.573427	0.111347	5.14991	2.60616e-07	3.65892e-06	INIP	INIP
ENSG00000172594	181.522	-1.04382	0.202781	-5.14752	2.63957e-07	3.70334e-06	SMPDL3A	SMPDL3A
ENSG00000164985	3466.47	0.573113	0.111373	5.1459	2.66239e-07	3.73287e-06	PSIP1	PSIP1
ENSG00000069812	848.961	0.745355	0.144882	5.14457	2.68129e-07	3.75685e-06	HES2	HES2
ENSG00000083750	478.803	-0.720299	0.14005	-5.14314	2.70177e-07	3.78302e-06	RRAGB	RRAGB
ENSG00000278615	2103.88	1.06433	0.206967	5.14249	2.71117e-07	3.79365e-06	C11orf98	C11orf98
ENSG00000197852	2032.74	-0.589201	0.114638	-5.13968	2.75213e-07	3.8484e-06	INKA2	INKA2
ENSG00000121211	59.9876	2.26076	0.440101	5.1369	2.79307e-07	3.90303e-06	MND1	MND1
ENSG00000161542	3565.52	-0.492915	0.0959643	-5.13644	2.79987e-07	3.90994e-06	PRPSAP1	PRPSAP1
ENSG00000273542	81.9017	1.7759	0.34579	5.13577	2.80987e-07	3.92129e-06	H4C12	H4C12
ENSG00000106077	372.252	0.670085	0.13055	5.13279	2.85481e-07	3.98135e-06	ABHD11	ABHD11
ENSG00000075131	305.068	0.934031	0.182092	5.12945	2.90592e-07	4.04995e-06	TIPIN	TIPIN
ENSG00000143933	11905.3	0.428332	0.083531	5.12782	2.93113e-07	4.08237e-06	CALM2	CALM2
ENSG00000152952	9522.51	0.632675	0.123418	5.12629	2.95505e-07	4.11294e-06	PLOD2	PLOD2
ENSG00000136108	2134.09	1.26043	0.245921	5.12537	2.96961e-07	4.13048e-06	CKAP2	CKAP2
ENSG00000100246	659.357	-0.620889	0.12116	-5.12452	2.98295e-07	4.14628e-06	DNAL4	DNAL4
ENSG00000184162	375.918	0.695976	0.135849	5.12317	3.00438e-07	4.1733e-06	NR2C2AP	NR2C2AP
ENSG00000073111	2630.25	1.4017	0.27376	5.12018	3.05239e-07	4.23718e-06	MCM2	MCM2
ENSG00000135919	173.716	-1.29553	0.25312	-5.11826	3.08367e-07	4.27778e-06	SERPINE2	SERPINE2
ENSG00000104946	2012.71	-0.576249	0.112599	-5.11772	3.09259e-07	4.28449e-06	TBC1D17	TBC1D17
ENSG00000127526	2797.38	-0.578253	0.11299	-5.11772	3.09252e-07	4.28449e-06	SLC35E1	SLC35E1
ENSG00000166750	2449.15	-1.13732	0.222278	-5.11666	3.10991e-07	4.30563e-06	SLFN5	SLFN5
ENSG00000104626	1038.02	0.707423	0.138265	5.11643	3.11369e-07	4.30803e-06	ERI1	ERI1
ENSG00000143669	502.228	-0.887655	0.173649	-5.11177	3.19159e-07	4.4129e-06	LYST	LYST
ENSG00000102738	571.686	0.532643	0.104212	5.11114	3.20218e-07	4.42462e-06	MRPS31	MRPS31
ENSG00000105829	962.347	-0.60742	0.118965	-5.10587	3.29282e-07	4.54687e-06	BET1	BET1
ENSG00000108384	665.84	0.552168	0.108203	5.10309	3.34159e-07	4.61118e-06	RAD51C	RAD51C
ENSG00000004777	672.368	0.802643	0.157349	5.10103	3.37807e-07	4.65845e-06	ARHGAP33	ARHGAP33
ENSG00000131408	3276.12	-0.664096	0.130232	-5.09933	3.40865e-07	4.69753e-06	NR1H2	NR1H2
ENSG00000198873	4694.71	-1.30274	0.255606	-5.09669	3.4564e-07	4.76021e-06	GRK5	GRK5
ENSG00000254469	139.728	1.24477	0.244263	5.09604	3.46839e-07	4.77359e-06	XNDC1N	XNDC1N
ENSG00000175265	2324.49	-1.21616	0.238941	-5.08979	3.58464e-07	4.93035e-06	GOLGA8A	GOLGA8A
ENSG00000013288	3505.76	-1.35289	0.265955	-5.0869	3.63961e-07	5.00268e-06	MAN2B2	MAN2B2
ENSG00000182700	138.54	-1.34676	0.264829	-5.0854	3.66857e-07	5.03899e-06	IGIP	IGIP
ENSG00000186280	55.937	1.47515	0.290082	5.08528	3.67083e-07	5.03899e-06	KDM4D	KDM4D
ENSG00000172795	1496.76	0.816669	0.160664	5.0831	3.71328e-07	5.09393e-06	DCP2	DCP2
ENSG00000165171	343.572	0.824607	0.162302	5.08071	3.76036e-07	5.15514e-06	METTL27	METTL27
ENSG00000178752	28.4411	2.39837	0.472087	5.08036	3.76722e-07	5.16117e-06	ERFE	ERFE
ENSG00000161010	656.299	-0.539172	0.106179	-5.07794	3.81545e-07	5.22383e-06	MRNIP	MRNIP
ENSG00000160145	993.635	-1.26119	0.248393	-5.0774	3.82634e-07	5.23532e-06	KALRN	KALRN
ENSG00000184785	72.8697	1.28662	0.253411	5.0772	3.83042e-07	5.23749e-06	SMIM10	SMIM10
ENSG00000103876	828.935	0.611969	0.120572	5.07553	3.86408e-07	5.28006e-06	FAH	FAH
ENSG00000143537	25704	-0.521327	0.102732	-5.07463	3.88241e-07	5.30167e-06	ADAM15	ADAM15
ENSG00000090674	1293.98	-0.564575	0.111271	-5.07388	3.89776e-07	5.31916e-06	MCOLN1	MCOLN1
ENSG00000145050	4539.13	-0.30573	0.0602625	-5.07331	3.90954e-07	5.33178e-06	MANF	MANF
ENSG00000169019	516.095	0.768933	0.151576	5.07293	3.91733e-07	5.33891e-06	COMMD8	COMMD8
ENSG00000271425	600.075	0.577313	0.113808	5.07271	3.92191e-07	5.34169e-06	NBPF10	NBPF10
ENSG00000169689	1194.89	0.452278	0.0891919	5.07084	3.96062e-07	5.39091e-06	CENPX	CENPX
ENSG00000154654	146.52	-2.50152	0.493671	-5.06719	4.03736e-07	5.4918e-06	NCAM2	NCAM2
ENSG00000166394	102.115	1.2911	0.254825	5.06663	4.04926e-07	5.50442e-06	CYB5R2	CYB5R2
ENSG00000178184	181.761	-1.10986	0.219072	-5.0662	4.05832e-07	5.51316e-06	PARD6G	PARD6G
ENSG00000239857	3007.14	-0.456177	0.0900593	-5.0653	4.07761e-07	5.53579e-06	GET4	GET4
ENSG00000159199	2988.65	0.570005	0.112607	5.06189	4.15114e-07	5.63197e-06	ATP5MC1	ATP5MC1
ENSG00000100479	214.593	1.24245	0.245465	5.06162	4.15719e-07	5.63653e-06	POLE2	POLE2
ENSG00000138092	1508.86	1.07082	0.211566	5.06139	4.16203e-07	5.63879e-06	CENPO	CENPO
ENSG00000166900	3368.9	-1.1464	0.226503	-5.06129	4.16424e-07	5.63879e-06	STX3	STX3
ENSG00000134243	1055.78	-1.13587	0.224428	-5.06115	4.16731e-07	5.63931e-06	SORT1	SORT1
ENSG00000079246	12973.2	0.556441	0.110011	5.05806	4.23551e-07	5.72791e-06	XRCC5	XRCC5
ENSG00000267140	609.861	-0.639834	0.126531	-5.05676	4.26444e-07	5.76331e-06		ENSG00000267140
ENSG00000132879	1142.07	-0.803576	0.158937	-5.05593	4.28296e-07	5.78462e-06	FBXO44	FBXO44
ENSG00000275152	50.0058	-1.70766	0.338339	-5.04718	4.48367e-07	6.05181e-06	CCL16	CCL16
ENSG00000214114	682.513	0.825132	0.163522	5.04601	4.51126e-07	6.08512e-06	MYCBP	MYCBP
ENSG00000138744	590.384	0.544739	0.108002	5.04377	4.56451e-07	6.153e-06	NAAA	NAAA
ENSG00000182749	853.876	-0.803753	0.159374	-5.04319	4.57823e-07	6.16753e-06	PAQR7	PAQR7
ENSG00000141696	3675.13	-0.912748	0.180994	-5.04296	4.58387e-07	6.17116e-06	P3H4	P3H4
ENSG00000149196	1107.27	0.795584	0.157831	5.04073	4.63752e-07	6.23819e-06	HIKESHI	HIKESHI
ENSG00000271383	1169.81	1.05767	0.209827	5.04065	4.63961e-07	6.23819e-06	NBPF19	NBPF19
ENSG00000065717	2916.58	-1.05418	0.209155	-5.0402	4.6505e-07	6.24883e-06	TLE2	TLE2
ENSG00000013392	417.423	-0.675899	0.134152	-5.03832	4.69646e-07	6.29954e-06	RWDD2A	RWDD2A
ENSG00000122592	1191.77	0.592274	0.117551	5.03844	4.69346e-07	6.29954e-06	HOXA7	HOXA7
ENSG00000132275	1039.89	0.545175	0.108211	5.03807	4.70254e-07	6.29954e-06	RRP8	RRP8
ENSG00000146242	690.205	-1.08639	0.215638	-5.03804	4.70326e-07	6.29954e-06	TPBG	TPBG
ENSG00000175575	997.431	0.54386	0.107948	5.03819	4.69953e-07	6.29954e-06	PAAF1	PAAF1
ENSG00000161692	830.848	0.836295	0.1661	5.0349	4.7809e-07	6.39945e-06	DBF4B	DBF4B
ENSG00000137513	757.046	0.68997	0.137043	5.03469	4.78623e-07	6.4025e-06	NARS2	NARS2
ENSG00000168060	204.206	1.35272	0.268997	5.02876	4.93664e-07	6.59949e-06	NAALADL1	NAALADL1
ENSG00000142507	4505.04	0.718926	0.142967	5.02863	4.94001e-07	6.59979e-06	PSMB6	PSMB6
ENSG00000254999	7697.18	-0.550741	0.109551	-5.02723	4.97605e-07	6.6437e-06	BRK1	BRK1
ENSG00000162194	297.356	0.841545	0.167443	5.02587	5.01168e-07	6.68702e-06	LBHD1	LBHD1
ENSG00000182108	1442.72	-0.707924	0.140946	-5.02268	5.0955e-07	6.79453e-06	DEXI	DEXI
ENSG00000198719	1090.52	-1.05331	0.209951	-5.01693	5.25043e-07	6.99224e-06	DLL1	DLL1
ENSG00000286190	340.542	-0.684051	0.136347	-5.017	5.24845e-07	6.99224e-06		ENSG00000286190
ENSG00000169032	3287.69	-0.639794	0.127535	-5.01662	5.25889e-07	6.99906e-06	MAP2K1	MAP2K1
ENSG00000179388	737.741	1.37983	0.275153	5.01476	5.3099e-07	7.06247e-06	EGR3	EGR3
ENSG00000163923	451.358	1.31008	0.261366	5.01245	5.37411e-07	7.14334e-06	RPL39L	RPL39L
ENSG00000040275	1269.6	1.34082	0.267604	5.01045	5.43022e-07	7.21335e-06	SPDL1	SPDL1
ENSG00000151116	946.139	0.587977	0.117368	5.00967	5.45225e-07	7.23803e-06	UEVLD	UEVLD
ENSG00000161551	349.946	-0.982464	0.19614	-5.009	5.47122e-07	7.25863e-06	ZNF577	ZNF577
ENSG00000162139	928.393	0.654744	0.130741	5.00793	5.50189e-07	7.2947e-06	NEU3	NEU3
ENSG00000109065	1916.63	-0.624298	0.124856	-5.00016	5.72833e-07	7.59013e-06	NAT9	NAT9
ENSG00000197343	457.574	1.04629	0.209328	4.99833	5.78275e-07	7.6574e-06	ZNF655	ZNF655
ENSG00000065618	294.055	1.0152	0.203194	4.99621	5.84667e-07	7.73716e-06	COL17A1	COL17A1
ENSG00000143382	820.65	-0.626959	0.125651	-4.9897	6.04733e-07	7.99765e-06	ADAMTSL4	ADAMTSL4
ENSG00000108511	1207.65	-0.730377	0.146385	-4.98942	6.05605e-07	8.00414e-06	HOXB6	HOXB6
ENSG00000107679	1840.34	-0.984359	0.197515	-4.98372	6.23735e-07	8.23857e-06	PLEKHA1	PLEKHA1
ENSG00000141449	664.989	1.02692	0.206075	4.98324	6.25277e-07	8.25356e-06	GREB1L	GREB1L
ENSG00000142303	664.44	-1.05134	0.21098	-4.98312	6.25657e-07	8.25356e-06	ADAMTS10	ADAMTS10
ENSG00000106462	1312.81	0.944333	0.189555	4.98185	6.29793e-07	8.3029e-06	EZH2	EZH2
ENSG00000113805	1786.3	1.38576	0.278172	4.98165	6.3044e-07	8.3033e-06	CNTN3	CNTN3
ENSG00000135736	533.066	-0.644276	0.129331	-4.9816	6.30615e-07	8.3033e-06	CCDC102A	CCDC102A
ENSG00000169181	180.608	1.47873	0.296864	4.98119	6.31952e-07	8.31568e-06	GSG1L	GSG1L
ENSG00000169683	1209.94	0.411917	0.0827378	4.97859	6.40506e-07	8.42296e-06	LRRC45	LRRC45
ENSG00000170962	305.929	-1.36024	0.273311	-4.97691	6.46075e-07	8.49086e-06	PDGFD	PDGFD
ENSG00000161013	6354.13	-0.802786	0.161395	-4.97404	6.55724e-07	8.61228e-06	MGAT4B	MGAT4B
ENSG00000185339	5281.44	-0.603519	0.121428	-4.97017	6.68929e-07	8.78021e-06	TCN2	TCN2
ENSG00000136104	594.94	0.829006	0.166807	4.96985	6.70036e-07	8.78925e-06	RNASEH2B	RNASEH2B
ENSG00000162576	182.792	-1.10672	0.222699	-4.96956	6.71063e-07	8.79722e-06	MXRA8	MXRA8
ENSG00000186106	383.462	-0.784263	0.157876	-4.9676	6.77877e-07	8.88099e-06	ANKRD46	ANKRD46
ENSG00000100532	234.139	0.770852	0.155228	4.96594	6.83675e-07	8.95136e-06	CGRRF1	CGRRF1
ENSG00000174718	1933.6	-0.499807	0.100655	-4.96557	6.84995e-07	8.96305e-06	RESF1	RESF1
ENSG00000196169	643.391	-0.47752	0.0961824	-4.96473	6.87955e-07	8.99617e-06	KIF19	KIF19
ENSG00000138286	799.882	-0.459003	0.0926092	-4.95634	7.18332e-07	9.38755e-06	FAM149B1	FAM149B1
ENSG00000094804	911.65	1.21449	0.245074	4.95561	7.21023e-07	9.41205e-06	CDC6	CDC6
ENSG00000174483	1387.17	0.420481	0.0848498	4.95559	7.21104e-07	9.41205e-06	BBS1	BBS1
ENSG00000103066	1360.07	-0.499052	0.100714	-4.95516	7.22696e-07	9.42696e-06	PLA2G15	PLA2G15
ENSG00000169599	851.875	0.611449	0.12347	4.95222	7.33703e-07	9.56459e-06	NFU1	NFU1
ENSG00000169744	7351.62	-1.59728	0.322604	-4.95121	7.37528e-07	9.60847e-06	LDB2	LDB2
ENSG00000119782	483.533	0.524941	0.106033	4.95072	7.39388e-07	9.62673e-06	FKBP1B	FKBP1B
ENSG00000172922	2447.57	0.974091	0.197146	4.94096	7.77404e-07	1.01154e-05	RNASEH2C	RNASEH2C
ENSG00000137054	683.218	0.531919	0.107709	4.93846	7.87401e-07	1.02391e-05	POLR1E	POLR1E
ENSG00000165609	2174.95	0.431286	0.087342	4.9379	7.8969e-07	1.02625e-05	NUDT5	NUDT5
ENSG00000126016	190.572	-2.0391	0.413062	-4.93653	7.95231e-07	1.03282e-05	AMOT	AMOT
ENSG00000136720	1769.12	-0.6031	0.122246	-4.93349	8.07733e-07	1.04775e-05	HS6ST1	HS6ST1
ENSG00000221866	1115.37	-0.486917	0.0986947	-4.93357	8.07386e-07	1.04775e-05	PLXNA4	PLXNA4
ENSG00000107551	572.179	-0.986661	0.200027	-4.93264	8.11236e-07	1.05165e-05	RASSF4	RASSF4
ENSG00000115392	481.799	0.648527	0.131547	4.93002	8.222e-07	1.0652e-05	FANCL	FANCL
ENSG00000178467	1016.22	-0.536175	0.108772	-4.92934	8.25064e-07	1.06825e-05	P4HTM	P4HTM
ENSG00000078804	2314.53	-1.34397	0.272765	-4.92723	8.34019e-07	1.07918e-05	TP53INP2	TP53INP2
ENSG00000255986	25.7983	2.57431	0.522584	4.92612	8.38764e-07	1.08465e-05	MT1JP	MT1JP
ENSG00000117122	4743.33	-0.444656	0.0902723	-4.92572	8.4051e-07	1.08566e-05	MFAP2	MFAP2
ENSG00000196535	2442.4	-0.504307	0.102383	-4.9257	8.40579e-07	1.08566e-05	MYO18A	MYO18A
ENSG00000006634	538.2	1.16883	0.237592	4.91949	8.67689e-07	1.11999e-05	DBF4	DBF4
ENSG00000196876	1350.76	1.27626	0.259523	4.91773	8.7554e-07	1.12942e-05	SCN8A	SCN8A
ENSG00000027075	6412.37	-0.472909	0.0962154	-4.91511	8.87312e-07	1.14391e-05	PRKCH	PRKCH
ENSG00000067082	11029.9	-0.352273	0.0716759	-4.91481	8.88686e-07	1.14497e-05	KLF6	KLF6
ENSG00000149636	615.486	0.762807	0.155266	4.91291	8.97333e-07	1.15541e-05	DSN1	DSN1
ENSG00000258728	128.138	-1.41435	0.287951	-4.91175	9.02672e-07	1.16157e-05		ENSG00000258728
ENSG00000100321	349.762	-1.0375	0.211235	-4.91158	9.03454e-07	1.16186e-05	SYNGR1	SYNGR1
ENSG00000167393	216.761	-1.02424	0.208548	-4.91131	9.04688e-07	1.16273e-05	PPP2R3B	PPP2R3B
ENSG00000146374	73.2802	1.45374	0.296043	4.91057	9.081e-07	1.16641e-05	RSPO3	RSPO3
ENSG00000243749	592.086	-0.637316	0.129794	-4.91021	9.09784e-07	1.16785e-05	TMEM35B	TMEM35B
ENSG00000153044	240.787	1.0377	0.211576	4.90463	9.36048e-07	1.20083e-05	CENPH	CENPH
ENSG00000158406	27.7366	2.44114	0.498239	4.89954	9.60603e-07	1.23158e-05	H4C8	H4C8
ENSG00000100600	2888.66	-0.564894	0.115307	-4.89905	9.6303e-07	1.23318e-05	LGMN	LGMN
ENSG00000153574	1404.27	0.429695	0.0877086	4.89912	9.62672e-07	1.23318e-05	RPIA	RPIA
ENSG00000170035	2484.86	0.36902	0.0753456	4.89769	9.69688e-07	1.24095e-05	UBE2E3	UBE2E3
ENSG00000151468	24.312	2.54572	0.519803	4.89746	9.70816e-07	1.24164e-05	CCDC3	CCDC3
ENSG00000197712	3934.79	-0.873493	0.178471	-4.89432	9.86473e-07	1.26089e-05	FAM114A1	FAM114A1
ENSG00000171729	1260.18	-0.778108	0.159032	-4.89279	9.9416e-07	1.26995e-05	TMEM51	TMEM51
ENSG00000124313	576.712	-0.581331	0.118838	-4.89178	9.99277e-07	1.27571e-05	IQSEC2	IQSEC2
ENSG00000184916	7323.31	-1.07285	0.219416	-4.88956	1.01062e-06	1.2894e-05	JAG2	JAG2
ENSG00000119900	1794.52	0.691134	0.141396	4.88791	1.01911e-06	1.29944e-05	OGFRL1	OGFRL1
ENSG00000169908	17184.1	-0.434802	0.0889603	-4.88759	1.02076e-06	1.30075e-05	TM4SF1	TM4SF1
ENSG00000197321	11629.4	-1.14208	0.233746	-4.88599	1.02911e-06	1.3106e-05	SVIL	SVIL
ENSG00000138944	216.239	0.905453	0.185339	4.88539	1.03225e-06	1.31381e-05	SHISAL1	SHISAL1
ENSG00000178952	13837.7	0.381281	0.0780476	4.88524	1.03305e-06	1.31403e-05	TUFM	TUFM
ENSG00000198919	432.555	0.647571	0.132571	4.88473	1.03572e-06	1.31661e-05	DZIP3	DZIP3
ENSG00000167615	13089.1	-1.36101	0.278672	-4.88393	1.0399e-06	1.32113e-05	LENG8	LENG8
ENSG00000105784	56.3539	1.80499	0.369588	4.88378	1.0407e-06	1.32135e-05	RUNDC3B	RUNDC3B
ENSG00000090621	11888.6	0.491084	0.100578	4.88264	1.04675e-06	1.32822e-05	PABPC4	PABPC4
ENSG00000166199	782.09	0.662894	0.135844	4.87983	1.06177e-06	1.34647e-05	ALKBH3	ALKBH3
ENSG00000137198	1590.64	-0.474085	0.0971612	-4.87937	1.06425e-06	1.34879e-05	GMPR	GMPR
ENSG00000103257	2551.95	1.36327	0.279424	4.87886	1.06701e-06	1.35148e-05	SLC7A5	SLC7A5
ENSG00000148498	922.383	0.679047	0.139215	4.87768	1.0734e-06	1.35876e-05	PARD3	PARD3
ENSG00000110917	9436.17	0.816798	0.16748	4.87699	1.07719e-06	1.36273e-05	MLEC	MLEC
ENSG00000060688	2182.05	0.342406	0.0702315	4.87539	1.08596e-06	1.373e-05	SNRNP40	SNRNP40
ENSG00000197696	306.665	0.661416	0.135781	4.87121	1.10918e-06	1.40151e-05	NMB	NMB
ENSG00000071054	34042.5	-0.576056	0.118267	-4.87081	1.1114e-06	1.40347e-05	MAP4K4	MAP4K4
ENSG00000178202	2598.24	0.927532	0.190459	4.86998	1.11611e-06	1.40857e-05	POGLUT3	POGLUT3
ENSG00000144034	813.253	0.836792	0.17196	4.86621	1.1376e-06	1.43397e-05	TPRKB	TPRKB
ENSG00000162804	3428.14	-1.08594	0.223158	-4.86625	1.13738e-06	1.43397e-05	SNED1	SNED1
ENSG00000131470	378.709	0.942201	0.193696	4.86433	1.14843e-06	1.44675e-05	PSMC3IP	PSMC3IP
ENSG00000137267	1950.53	0.814373	0.167542	4.8607	1.16973e-06	1.47269e-05	TUBB2A	TUBB2A
ENSG00000182796	802.247	-0.881327	0.18135	-4.85983	1.1749e-06	1.47831e-05	TMEM198B	TMEM198B
ENSG00000142102	6047.58	-0.730589	0.150375	-4.85843	1.18318e-06	1.48784e-05	PGGHG	PGGHG
ENSG00000104805	15302.6	-0.922374	0.189998	-4.85465	1.20602e-06	1.51566e-05	NUCB1	NUCB1
ENSG00000134291	1765.77	0.648595	0.133693	4.85138	1.22606e-06	1.53992e-05	TMEM106C	TMEM106C
ENSG00000139832	107.386	0.920986	0.189948	4.84861	1.24327e-06	1.5606e-05	RAB20	RAB20
ENSG00000049239	8528.98	-0.693436	0.143083	-4.84637	1.25738e-06	1.57737e-05	H6PD	H6PD
ENSG00000137033	191.116	-1.03049	0.212661	-4.84568	1.2618e-06	1.58196e-05	IL33	IL33
ENSG00000076108	7692.02	-0.253561	0.0523409	-4.84441	1.26989e-06	1.59116e-05	BAZ2A	BAZ2A
ENSG00000241489	911.84	-1.35836	0.280431	-4.84384	1.27357e-06	1.59481e-05		ENSG00000241489
ENSG00000157227	73490.4	0.411604	0.08498	4.84354	1.27549e-06	1.59626e-05	MMP14	MMP14
ENSG00000126749	1793.87	0.401345	0.08296	4.83781	1.3128e-06	1.64198e-05	EMG1	EMG1
ENSG00000138085	2446.01	-0.338838	0.0700766	-4.83524	1.32982e-06	1.66228e-05	ATRAID	ATRAID
ENSG00000183153	587.183	-1.14541	0.236995	-4.83307	1.34447e-06	1.67958e-05	GJD3	GJD3
ENSG00000145242	55.8812	1.32689	0.274614	4.83183	1.35282e-06	1.68901e-05	EPHA5	EPHA5
ENSG00000125810	56282.7	-1.57748	0.326521	-4.83118	1.35728e-06	1.69357e-05	CD93	CD93
ENSG00000040487	766.546	-0.50678	0.104918	-4.83026	1.36352e-06	1.70035e-05	SLC66A1	SLC66A1
ENSG00000184271	239.376	-0.995611	0.206221	-4.82789	1.37985e-06	1.71969e-05	POU6F1	POU6F1
ENSG00000167716	1670.88	-0.523276	0.108403	-4.82714	1.38509e-06	1.72519e-05	WDR81	WDR81
ENSG00000127419	624.214	-0.811907	0.168216	-4.82657	1.38907e-06	1.72912e-05	TMEM175	TMEM175
ENSG00000163472	292.051	-0.624646	0.129522	-4.82269	1.41639e-06	1.76208e-05	TMEM79	TMEM79
ENSG00000170190	554.692	0.922524	0.191343	4.8213	1.42626e-06	1.77331e-05	SLC16A5	SLC16A5
ENSG00000156587	2189.3	-0.667226	0.138421	-4.82025	1.43377e-06	1.7816e-05	UBE2L6	UBE2L6
ENSG00000148180	11874	-0.925613	0.192256	-4.81447	1.4759e-06	1.83285e-05	GSN	GSN
ENSG00000102471	719.003	-1.04006	0.216068	-4.81358	1.48247e-06	1.83993e-05	NDFIP2	NDFIP2
ENSG00000198753	4172.85	-1.14993	0.238968	-4.81207	1.49378e-06	1.85287e-05	PLXNB3	PLXNB3
ENSG00000070540	2195.27	-0.707484	0.147156	-4.80771	1.52669e-06	1.89257e-05	WIPI1	WIPI1
ENSG00000130158	21206.8	-0.461012	0.0959655	-4.80393	1.55579e-06	1.92751e-05	DOCK6	DOCK6
ENSG00000109084	728.23	0.881499	0.183528	4.80309	1.56238e-06	1.93453e-05	TMEM97	TMEM97
ENSG00000140905	806.161	0.862451	0.179632	4.80122	1.57699e-06	1.95147e-05	GCSH	GCSH
ENSG00000142546	3556.96	0.601257	0.125312	4.79809	1.60184e-06	1.98105e-05	NOSIP	NOSIP
ENSG00000065357	2417.96	-0.400027	0.0833761	-4.79786	1.60366e-06	1.98213e-05	DGKA	DGKA
ENSG00000175782	1252.11	0.435828	0.0908433	4.79758	1.60598e-06	1.98382e-05	SLC35E3	SLC35E3
ENSG00000183087	5023.43	-0.528894	0.110246	-4.79742	1.60725e-06	1.98423e-05	GAS6	GAS6
ENSG00000138587	73.0082	1.7535	0.365579	4.79651	1.61451e-06	1.99085e-05	MNS1	MNS1
ENSG00000160712	682.991	-0.75291	0.156967	-4.7966	1.61379e-06	1.99085e-05	IL6R	IL6R
ENSG00000147684	3305.71	0.431072	0.0898759	4.7963	1.61621e-06	1.99177e-05	NDUFB9	NDUFB9
ENSG00000144554	837.28	0.852901	0.17784	4.79588	1.61963e-06	1.99481e-05	FANCD2	FANCD2
ENSG00000177946	476.185	-0.505013	0.105343	-4.79401	1.63484e-06	2.01237e-05	CENPBD1P	CENPBD1P
ENSG00000160325	154.622	-1.35799	0.283317	-4.79319	1.64147e-06	2.01935e-05	CACFD1	CACFD1
ENSG00000130684	1109.58	-0.597684	0.12476	-4.79068	1.6622e-06	2.04365e-05	ZNF337	ZNF337
ENSG00000167705	349.311	0.552789	0.115427	4.78906	1.67566e-06	2.059e-05	RILP	RILP
ENSG00000118507	100.192	1.62632	0.339654	4.78815	1.68328e-06	2.06715e-05	AKAP7	AKAP7
ENSG00000169230	7137.99	0.497053	0.103887	4.78458	1.71348e-06	2.10299e-05	PRELID1	PRELID1
ENSG00000165526	2097.48	0.700319	0.146534	4.77923	1.75969e-06	2.15845e-05	RPUSD4	RPUSD4
ENSG00000113522	1043.98	0.542956	0.113627	4.77842	1.76681e-06	2.16591e-05	RAD50	RAD50
ENSG00000223496	1756.07	0.280919	0.058791	4.77826	1.76822e-06	2.16638e-05	EXOSC6	EXOSC6
ENSG00000100554	1261.87	-0.460392	0.0963621	-4.77773	1.77285e-06	2.17078e-05	ATP6V1D	ATP6V1D
ENSG00000170832	2196.88	0.317104	0.0664631	4.77113	1.83199e-06	2.24189e-05	USP32	USP32
ENSG00000124098	2734.83	-0.398354	0.083518	-4.76968	1.84518e-06	2.25671e-05	FAM210B	FAM210B
ENSG00000058668	9952.77	-0.983221	0.20619	-4.76853	1.85575e-06	2.26832e-05	ATP2B4	ATP2B4
ENSG00000006652	976.19	-0.451022	0.0946261	-4.76635	1.87589e-06	2.29027e-05	IFRD1	IFRD1
ENSG00000079332	4113	-0.622408	0.130583	-4.76638	1.8757e-06	2.29027e-05	SAR1A	SAR1A
ENSG00000176845	945.421	-0.647881	0.136002	-4.76377	1.9001e-06	2.31847e-05	METRNL	METRNL
ENSG00000142408	1490.65	-0.397388	0.0834547	-4.76172	1.91953e-06	2.34082e-05	CACNG8	CACNG8
ENSG00000125457	732.012	-0.532066	0.111769	-4.76042	1.93191e-06	2.35456e-05	MIF4GD	MIF4GD
ENSG00000158234	191.778	1.00417	0.210993	4.75925	1.94317e-06	2.3669e-05	FAIM	FAIM
ENSG00000148688	891.384	0.569213	0.119638	4.75781	1.95703e-06	2.3824e-05	RPP30	RPP30
ENSG00000131100	2982.51	-0.480392	0.101007	-4.75604	1.97424e-06	2.40196e-05	ATP6V1E1	ATP6V1E1
ENSG00000048162	1085.87	0.43473	0.0914499	4.75376	1.99672e-06	2.42777e-05	NOP16	NOP16
ENSG00000104960	6974.48	-0.422256	0.0888278	-4.75365	1.99777e-06	2.42777e-05	PTOV1	PTOV1
ENSG00000035862	19942.6	-1.21665	0.25596	-4.75328	2.00142e-06	2.4308e-05	TIMP2	TIMP2
ENSG00000033100	8064.59	-0.77588	0.163313	-4.75089	2.02527e-06	2.45834e-05	CHPF2	CHPF2
ENSG00000105402	5119.69	-0.516497	0.108733	-4.75016	2.0326e-06	2.46581e-05	NAPA	NAPA
ENSG00000164414	738.388	-0.819249	0.172481	-4.74979	2.03627e-06	2.46883e-05	SLC35A1	SLC35A1
ENSG00000119523	1465.28	-0.506015	0.10655	-4.74906	2.04361e-06	2.47629e-05	ALG2	ALG2
ENSG00000055483	2878	-0.450232	0.0948165	-4.74845	2.04981e-06	2.48237e-05	USP36	USP36
ENSG00000162772	214.955	-1.30814	0.275629	-4.74602	2.07454e-06	2.51088e-05	ATF3	ATF3
ENSG00000198464	580.799	-0.524947	0.110617	-4.74565	2.0784e-06	2.5141e-05	ZNF480	ZNF480
ENSG00000183077	1286.18	-0.63333	0.133555	-4.74209	2.11523e-06	2.55717e-05	AFMID	AFMID
ENSG00000125863	1132.81	0.421284	0.0888435	4.74187	2.11752e-06	2.55847e-05	MKKS	MKKS
ENSG00000069702	725.211	-0.713634	0.150521	-4.7411	2.12556e-06	2.56671e-05	TGFBR3	TGFBR3
ENSG00000172590	3162.68	1.06531	0.224768	4.73959	2.14154e-06	2.58452e-05	MRPL52	MRPL52
ENSG00000137500	2190.27	0.529912	0.11182	4.73898	2.14801e-06	2.59083e-05	CCDC90B	CCDC90B
ENSG00000221978	9282.97	-1.01289	0.213748	-4.73871	2.15079e-06	2.5927e-05	CCNL2	CCNL2
ENSG00000186684	138.355	-1.47936	0.312245	-4.73782	2.16028e-06	2.60263e-05	CYP27C1	CYP27C1
ENSG00000108861	3152.96	-0.47318	0.0999201	-4.73558	2.18425e-06	2.63e-05	DUSP3	DUSP3
ENSG00000064225	415.466	-1.04959	0.221675	-4.7348	2.19268e-06	2.63864e-05	ST3GAL6	ST3GAL6
ENSG00000038532	2063.84	-0.437084	0.0923215	-4.73437	2.19738e-06	2.64277e-05	CLEC16A	CLEC16A
ENSG00000183856	1900.59	1.67961	0.354927	4.73227	2.22023e-06	2.66873e-05	IQGAP3	IQGAP3
ENSG00000143977	3091.31	0.594419	0.125703	4.72876	2.259e-06	2.71377e-05	SNRPG	SNRPG
ENSG00000101335	2171.59	-0.358425	0.0758591	-4.72488	2.30253e-06	2.76449e-05	MYL9	MYL9
ENSG00000160226	720.694	-0.450618	0.0954148	-4.72272	2.32712e-06	2.79241e-05	CFAP410	CFAP410
ENSG00000112276	360.353	-0.846499	0.179255	-4.72233	2.33163e-06	2.79622e-05	POPDC1	POPDC1
ENSG00000196465	3321.29	-0.436511	0.0924737	-4.72038	2.354e-06	2.82144e-05	MYL6B	MYL6B
ENSG00000173917	1414	-0.617148	0.130747	-4.72016	2.3566e-06	2.82294e-05	HOXB2	HOXB2
ENSG00000198286	2622.32	1.19155	0.252452	4.71991	2.35944e-06	2.82473e-05	CARD11	CARD11
ENSG00000172819	575.218	-0.522983	0.110813	-4.7195	2.36429e-06	2.82892e-05	RARG	RARG
ENSG00000137804	1123.67	1.7096	0.362412	4.71728	2.39022e-06	2.85822e-05	NUSAP1	NUSAP1
ENSG00000164615	2236.71	-0.346907	0.0735415	-4.71717	2.3915e-06	2.85822e-05	CAMLG	CAMLG
ENSG00000138658	196.444	1.02053	0.21638	4.7164	2.40058e-06	2.86744e-05	ZGRF1	ZGRF1
ENSG00000092094	1114.5	-0.417203	0.0884611	-4.71623	2.40249e-06	2.86809e-05	OSGEP	OSGEP
ENSG00000064601	11115.5	-0.963403	0.204306	-4.7155	2.41123e-06	2.87688e-05	CTSA	CTSA
ENSG00000173581	1385.58	-0.571278	0.121194	-4.71373	2.43221e-06	2.90026e-05	CCDC106	CCDC106
ENSG00000149179	1195.53	0.484904	0.102926	4.71119	2.46278e-06	2.93505e-05	CSTPP1	CSTPP1
ENSG00000139187	211.167	-1.14247	0.242636	-4.70857	2.49462e-06	2.96961e-05	KLRG1	KLRG1
ENSG00000211772	30.6118	4.60627	0.97827	4.70859	2.4944e-06	2.96961e-05	TRBC2	TRBC2
ENSG00000181544	85.3661	1.39856	0.297587	4.69969	2.60563e-06	3.1e-05	FANCB	FANCB
ENSG00000172244	124.796	0.868559	0.184931	4.69665	2.64457e-06	3.14455e-05	C5orf34	C5orf34
ENSG00000100292	7443.75	-0.901951	0.192257	-4.69138	2.71369e-06	3.22491e-05	HMOX1	HMOX1
ENSG00000196867	297.613	-0.698531	0.148935	-4.69017	2.72975e-06	3.24216e-05	ZFP28	ZFP28
ENSG00000177084	2527.62	0.490649	0.104658	4.68814	2.75702e-06	3.27269e-05	POLE	POLE
ENSG00000184702	563.074	-0.951205	0.202942	-4.68708	2.77134e-06	3.28783e-05	SEPTIN5	SEPTIN5
ENSG00000102934	1174.78	0.685956	0.146369	4.68647	2.77952e-06	3.29567e-05	PLLP	PLLP
ENSG00000139193	188.461	-0.801787	0.171096	-4.68617	2.78364e-06	3.29869e-05	CD27	CD27
ENSG00000170379	807.171	0.625323	0.133454	4.68567	2.79039e-06	3.30482e-05	TCAF2	TCAF2
ENSG00000183395	43.602	1.98656	0.424126	4.68391	2.81459e-06	3.33161e-05	PMCH	PMCH
ENSG00000101445	9078.06	-1.3592	0.290353	-4.68122	2.85178e-06	3.37372e-05	PPP1R16B	PPP1R16B
ENSG00000128203	905.957	-0.96887	0.207255	-4.67477	2.9428e-06	3.47943e-05	ASPHD2	ASPHD2
ENSG00000051341	352.941	1.04024	0.222593	4.67329	2.96416e-06	3.50272e-05	POLQ	POLQ
ENSG00000095015	505.764	-1.22227	0.261584	-4.67258	2.97435e-06	3.51278e-05	MAP3K1	MAP3K1
ENSG00000165943	770.283	-1.56456	0.334853	-4.67239	2.97712e-06	3.51407e-05	MOAP1	MOAP1
ENSG00000116459	5432.28	0.419818	0.0898566	4.67209	2.98153e-06	3.5173e-05	ATP5PB	ATP5PB
ENSG00000196878	280.248	-0.62396	0.133572	-4.67135	2.99225e-06	3.52796e-05	LAMB3	LAMB3
ENSG00000113140	105119	-1.56888	0.335865	-4.67117	2.99487e-06	3.52906e-05	SPARC	SPARC
ENSG00000175581	649.527	0.88329	0.189109	4.67081	3.00012e-06	3.53327e-05	MRPL48	MRPL48
ENSG00000116752	1324.23	0.461163	0.0987495	4.67003	3.01162e-06	3.54482e-05	BCAS2	BCAS2
ENSG00000100092	233.7	1.24633	0.266939	4.66896	3.02722e-06	3.56119e-05	SH3BP1	SH3BP1
ENSG00000160284	421.05	-0.606245	0.129885	-4.66754	3.0482e-06	3.58386e-05	SPATC1L	SPATC1L
ENSG00000136153	1052.71	0.536925	0.115039	4.66732	3.05157e-06	3.58581e-05	LMO7	LMO7
ENSG00000130340	3403.48	-0.874365	0.187438	-4.66483	3.08869e-06	3.6274e-05	SNX9	SNX9
ENSG00000274471	252.554	-0.632295	0.135633	-4.66179	3.13464e-06	3.6793e-05		ENSG00000274471
ENSG00000167772	1096.02	-0.682827	0.146516	-4.66044	3.15529e-06	3.70146e-05	ANGPTL4	ANGPTL4
ENSG00000164970	3908.55	-1.09875	0.235795	-4.65977	3.16561e-06	3.7115e-05	FAM219A	FAM219A
ENSG00000198598	581.673	-0.73368	0.157549	-4.65683	3.21117e-06	3.76281e-05	MMP17	MMP17
ENSG00000014914	371.234	0.69012	0.148202	4.65663	3.21432e-06	3.76439e-05	MTMR11	MTMR11
ENSG00000187514	52509.2	0.820204	0.176203	4.65487	3.24182e-06	3.79448e-05	PTMA	PTMA
ENSG00000187372	114.023	-0.849332	0.182486	-4.65424	3.25178e-06	3.80402e-05	PCDHB13	PCDHB13
ENSG00000168028	44664.1	0.604283	0.129864	4.65318	3.26858e-06	3.82154e-05	RPSA	RPSA
ENSG00000143621	9333.4	0.380939	0.0818746	4.65271	3.27599e-06	3.82807e-05	ILF2	ILF2
ENSG00000161547	9610.57	0.668027	0.143625	4.65118	3.30033e-06	3.85437e-05	SRSF2	SRSF2
ENSG00000116678	609.319	-1.12195	0.24128	-4.65	3.31937e-06	3.87445e-05	LEPR	LEPR
ENSG00000111615	1504.7	0.580647	0.124876	4.64979	3.32276e-06	3.87625e-05	KRR1	KRR1
ENSG00000120053	1292.75	0.676286	0.145579	4.64548	3.3929e-06	3.95509e-05	GOT1	GOT1
ENSG00000167123	3356.95	-0.658187	0.141689	-4.64531	3.39565e-06	3.95509e-05	CERCAM	CERCAM
ENSG00000203685	692.581	1.1772	0.253419	4.64529	3.396e-06	3.95509e-05	STUM	STUM
ENSG00000187522	456.766	0.541688	0.116632	4.64442	3.41027e-06	3.9695e-05	HSPA14	HSPA14
ENSG00000173209	3283.37	-0.710748	0.153062	-4.64354	3.42491e-06	3.98433e-05	AHSA2P	AHSA2P
ENSG00000164733	22142.3	-0.877056	0.188918	-4.64253	3.44171e-06	4.00166e-05	CTSB	CTSB
ENSG00000183444	94.2485	1.21982	0.263015	4.63781	3.52122e-06	4.09184e-05	OR7E38P	OR7E38P
ENSG00000196562	11431.7	-1.41505	0.305182	-4.63674	3.53956e-06	4.11086e-05	SULF2	SULF2
ENSG00000125846	553.507	-0.616801	0.133041	-4.63617	3.5492e-06	4.11882e-05	ZNF133	ZNF133
ENSG00000205903	2536.84	-0.513114	0.110678	-4.63611	3.55034e-06	4.11882e-05	ZNF316	ZNF316
ENSG00000100982	1579.11	0.425977	0.0919138	4.63452	3.57759e-06	4.14814e-05	PCIF1	PCIF1
ENSG00000168679	172.959	-1.44968	0.313039	-4.631	3.63909e-06	4.21712e-05	SLC16A4	SLC16A4
ENSG00000178761	2165	-0.847467	0.183014	-4.63061	3.6459e-06	4.22268e-05	FAM219B	FAM219B
ENSG00000146733	786.622	0.432552	0.0934598	4.62821	3.68838e-06	4.26952e-05	PSPH	PSPH
ENSG00000182022	1805.05	-1.54755	0.33443	-4.62743	3.7023e-06	4.28327e-05	CHST15	CHST15
ENSG00000072135	1943.48	0.601955	0.13011	4.62649	3.71911e-06	4.30035e-05	PTPN18	PTPN18
ENSG00000166913	12614.5	0.43585	0.094211	4.62632	3.72227e-06	4.30163e-05	YWHAB	YWHAB
ENSG00000129680	1292.63	0.746319	0.161341	4.62573	3.73275e-06	4.31136e-05	MAP7D3	MAP7D3
ENSG00000165879	286.941	-0.643509	0.139165	-4.62407	3.76275e-06	4.34363e-05	FRAT1	FRAT1
ENSG00000166337	4008.51	0.521561	0.11281	4.62335	3.77597e-06	4.35649e-05	TAF10	TAF10
ENSG00000230006	62.4996	1.52036	0.329017	4.62091	3.82058e-06	4.40553e-05	ANKRD36BP2	ANKRD36BP2
ENSG00000163002	337.408	0.769848	0.166939	4.61154	3.99699e-06	4.60642e-05	NUP35	NUP35
ENSG00000163513	27198.3	-1.28132	0.27809	-4.60756	4.07416e-06	4.69277e-05	TGFBR2	TGFBR2
ENSG00000261377	188.123	1.0327	0.224352	4.60301	4.1642e-06	4.79386e-05	PDCD6IPP2	PDCD6IPP2
ENSG00000143458	319.61	0.853669	0.185469	4.60277	4.16915e-06	4.79429e-05	GABPB2	GABPB2
ENSG00000221829	1013.16	0.553494	0.12025	4.60288	4.16695e-06	4.79429e-05	FANCG	FANCG
ENSG00000172031	450.876	-0.557875	0.121236	-4.60156	4.19345e-06	4.81959e-05	EPHX4	EPHX4
ENSG00000135090	2263.13	0.551447	0.119844	4.60137	4.1972e-06	4.82127e-05	TAOK3	TAOK3
ENSG00000168298	36.9578	1.7732	0.385602	4.59854	4.25468e-06	4.88462e-05	H1-4	H1-4
ENSG00000110700	18744	0.630316	0.137076	4.59831	4.25935e-06	4.8873e-05	RPS13	RPS13
ENSG00000165801	492.827	-0.774645	0.168507	-4.5971	4.2841e-06	4.91301e-05	ARHGEF40	ARHGEF40
ENSG00000126088	4281.07	0.308764	0.067171	4.59668	4.29275e-06	4.92024e-05	UROD	UROD
ENSG00000074201	3391.72	0.640532	0.13935	4.59656	4.29515e-06	4.9203e-05	CLNS1A	CLNS1A
ENSG00000137404	627.717	1.02836	0.223736	4.59631	4.3004e-06	4.92362e-05	NRM	NRM
ENSG00000186529	49.1177	2.69712	0.587274	4.59261	4.37741e-06	5.00907e-05	CYP4F3	CYP4F3
ENSG00000005513	87.2163	-1.39457	0.303955	-4.58809	4.47324e-06	5.11594e-05	SOX8	SOX8
ENSG00000261308	264.336	-1.16615	0.254178	-4.58794	4.47638e-06	5.11674e-05	FIGNL2	FIGNL2
ENSG00000197472	118.881	1.14607	0.249826	4.58749	4.48613e-06	5.12509e-05	ZNF695	ZNF695
ENSG00000099785	1924.27	-0.616098	0.134401	-4.58402	4.56112e-06	5.20791e-05	MARCHF2	MARCHF2
ENSG00000158186	232.836	-1.64988	0.360025	-4.58268	4.59062e-06	5.23875e-05	MRAS	MRAS
ENSG00000120324	44.2341	-1.60797	0.3509	-4.58241	4.59654e-06	5.24265e-05	PCDHB10	PCDHB10
ENSG00000163798	1770.95	0.334475	0.0730001	4.58185	4.60885e-06	5.25383e-05	SLC4A1AP	SLC4A1AP
ENSG00000069974	1340.42	0.628042	0.137131	4.57988	4.65237e-06	5.30057e-05	RAB27A	RAB27A
ENSG00000223773	1035.26	-0.403406	0.0881687	-4.57538	4.75349e-06	5.41283e-05	CD99P1	CD99P1
ENSG00000104731	1838.56	0.4448	0.0972474	4.5739	4.78726e-06	5.44833e-05	KLHDC4	KLHDC4
ENSG00000185432	935.479	0.722996	0.158103	4.57293	4.80951e-06	5.47069e-05	TMT1A	TMT1A
ENSG00000166845	672.142	1.16878	0.25563	4.57217	4.82692e-06	5.48751e-05	C18orf54	C18orf54
ENSG00000187325	735.382	0.724456	0.158569	4.56871	4.90743e-06	5.57602e-05	TAF9B	TAF9B
ENSG00000171848	3938.39	1.32051	0.289122	4.56733	4.93969e-06	5.60964e-05	RRM2	RRM2
ENSG00000263513	113.643	1.16111	0.2544	4.56413	5.01565e-06	5.69282e-05	FAM72C	FAM72C
ENSG00000186638	241.085	1.3531	0.29648	4.56388	5.02164e-06	5.69654e-05	KIF24	KIF24
ENSG00000112541	1248.52	0.525922	0.115284	4.56197	5.06748e-06	5.74543e-05	PDE10A	PDE10A
ENSG00000113272	428.008	0.554955	0.121676	4.56094	5.09247e-06	5.77064e-05	THG1L	THG1L
ENSG00000146247	2317.98	0.612596	0.134375	4.55885	5.14334e-06	5.82514e-05	PHIP	PHIP
ENSG00000069275	14445.2	1.60395	0.351846	4.55866	5.14808e-06	5.82736e-05	NUCKS1	NUCKS1
ENSG00000198860	1064.87	0.641037	0.140653	4.55759	5.17449e-06	5.85409e-05	TSEN15	TSEN15
ENSG00000125991	6969.98	-0.351999	0.0772843	-4.5546	5.24863e-06	5.93477e-05	ERGIC3	ERGIC3
ENSG00000147364	447.672	-0.76789	0.16875	-4.55045	5.35303e-06	6.04956e-05	FBXO25	FBXO25
ENSG00000115875	5106.45	0.434873	0.0955947	4.54914	5.38663e-06	6.08425e-05	SRSF7	SRSF7
ENSG00000113732	5457.92	-0.546792	0.120369	-4.54265	5.55518e-06	6.27125e-05	ATP6V0E1	ATP6V0E1
ENSG00000213445	8706.07	0.505343	0.111249	4.54247	5.56002e-06	6.27334e-05	SIPA1	SIPA1
ENSG00000166888	8557.49	-0.968934	0.213376	-4.54097	5.59948e-06	6.31447e-05	STAT6	STAT6
ENSG00000160124	557.429	0.559282	0.123238	4.53824	5.6726e-06	6.39348e-05	MIX23	MIX23
ENSG00000128833	1095.35	-1.03838	0.22886	-4.5372	5.70047e-06	6.42145e-05	MYO5C	MYO5C
ENSG00000091651	802.611	0.820725	0.180905	4.53677	5.71218e-06	6.43118e-05	ORC6	ORC6
ENSG00000162636	215.728	0.70566	0.155568	4.53602	5.73255e-06	6.45066e-05	EEIG2	EEIG2
ENSG00000154803	2546.1	-0.966518	0.213141	-4.53465	5.76994e-06	6.48925e-05	FLCN	FLCN
ENSG00000132481	1845.96	-0.375901	0.0829445	-4.53196	5.84385e-06	6.56534e-05	TRIM47	TRIM47
ENSG00000204764	333.933	-0.978152	0.215832	-4.532	5.84278e-06	6.56534e-05	RANBP17	RANBP17
ENSG00000068903	1443.86	-0.739462	0.163174	-4.53175	5.84981e-06	6.5685e-05	SIRT2	SIRT2
ENSG00000100504	2929.78	0.632625	0.139661	4.52971	5.90649e-06	6.62861e-05	PYGL	PYGL
ENSG00000110274	3581.88	0.556412	0.122897	4.52748	5.96916e-06	6.69535e-05	CEP164	CEP164
ENSG00000143819	1626.71	-0.625908	0.138289	-4.52607	6.00895e-06	6.73639e-05	EPHX1	EPHX1
ENSG00000117114	3215.36	-0.817382	0.180736	-4.52252	6.11074e-06	6.84683e-05	ADGRL2	ADGRL2
ENSG00000269737	111.477	-0.939379	0.207867	-4.51913	6.20944e-06	6.95371e-05		ENSG00000269737
ENSG00000020922	1034.34	1.07555	0.238052	4.51814	6.23854e-06	6.98257e-05	MRE11	MRE11
ENSG00000156802	1051.21	0.970828	0.214907	4.51743	6.25957e-06	7.00237e-05	ATAD2	ATAD2
ENSG00000079134	992.736	0.538404	0.119205	4.51663	6.2831e-06	7.02495e-05	THOC1	THOC1
ENSG00000082512	544.115	-0.91582	0.202997	-4.51149	6.43738e-06	7.1936e-05	TRAF5	TRAF5
ENSG00000189306	3475.27	0.532878	0.1182	4.50828	6.53552e-06	7.29939e-05	RRP7A	RRP7A
ENSG00000004399	61362	-0.848258	0.188177	-4.50776	6.55141e-06	7.31325e-05	PLXND1	PLXND1
ENSG00000125089	8341.46	-0.683217	0.151601	-4.50668	6.58486e-06	7.34668e-05	SH3TC1	SH3TC1
ENSG00000196511	311.022	0.708105	0.157143	4.50612	6.60228e-06	7.3622e-05	TPK1	TPK1
ENSG00000106330	1411.89	-0.464262	0.103113	-4.50245	6.71749e-06	7.48668e-05	MOSPD3	MOSPD3
ENSG00000159403	85.0193	1.23783	0.274973	4.50165	6.74272e-06	7.51081e-05	C1R	C1R
ENSG00000169126	119.673	1.38492	0.307657	4.50152	6.74703e-06	7.51162e-05	ODAD2	ODAD2
ENSG00000169252	70.941	-1.15912	0.257525	-4.501	6.76358e-06	7.52606e-05	ADRB2	ADRB2
ENSG00000171163	1295.9	-0.381856	0.0848504	-4.50034	6.7844e-06	7.54522e-05	ZNF692	ZNF692
ENSG00000160190	499.545	-0.784525	0.174399	-4.49845	6.84521e-06	7.60881e-05	SLC37A1	SLC37A1
ENSG00000172732	2758.19	0.303132	0.0674034	4.49728	6.88277e-06	7.6465e-05	MUS81	MUS81
ENSG00000169826	1442.49	-0.915054	0.203503	-4.49652	6.90753e-06	7.66996e-05	CSGALNACT2	CSGALNACT2
ENSG00000117305	1364.75	-0.433668	0.0964488	-4.49635	6.91295e-06	7.67191e-05	HMGCL	HMGCL
ENSG00000214756	269.256	1.00482	0.223592	4.494	6.98977e-06	7.75307e-05	CSKMT	CSKMT
ENSG00000196352	5835.2	-0.87066	0.193752	-4.49367	7.00057e-06	7.76094e-05	CD55	CD55
ENSG00000158292	551.068	-0.929192	0.206843	-4.49226	7.04719e-06	7.80556e-05	GPR153	GPR153
ENSG00000198276	1918.59	-0.673108	0.149838	-4.49223	7.04827e-06	7.80556e-05	UCKL1	UCKL1
ENSG00000160818	1345.84	0.486821	0.108386	4.49153	7.07123e-06	7.82686e-05	GPATCH4	GPATCH4
ENSG00000156970	1429.42	1.73063	0.385353	4.49102	7.0884e-06	7.84173e-05	BUB1B	BUB1B
ENSG00000102316	7302.35	-0.776115	0.172842	-4.49033	7.11144e-06	7.86307e-05	MAGED2	MAGED2
ENSG00000175550	9256.42	0.559609	0.124655	4.48928	7.14635e-06	7.89751e-05	DRAP1	DRAP1
ENSG00000005893	5708.25	-0.98425	0.219251	-4.48915	7.1508e-06	7.89826e-05	LAMP2	LAMP2
ENSG00000181409	308.817	-1.70926	0.380797	-4.48863	7.1684e-06	7.90937e-05	AATK	AATK
ENSG00000242028	2039.8	0.409489	0.0912263	4.48872	7.16539e-06	7.90937e-05	HYPK	HYPK
ENSG00000097021	3083.62	0.488498	0.109002	4.48153	7.41081e-06	8.17255e-05	ACOT7	ACOT7
ENSG00000134824	21446	0.999842	0.223127	4.48104	7.42809e-06	8.1873e-05	FADS2	FADS2
ENSG00000112081	11382.2	0.752918	0.168059	4.48008	7.46154e-06	8.21984e-05	SRSF3	SRSF3
ENSG00000185238	704.966	0.823457	0.183938	4.47682	7.57645e-06	8.34205e-05	PRMT3	PRMT3
ENSG00000004534	4313.28	-0.553656	0.123737	-4.47446	7.66035e-06	8.43e-05	RBM6	RBM6
ENSG00000117280	1592.62	-0.786959	0.175931	-4.47312	7.70868e-06	8.47874e-05	RAB29	RAB29
ENSG00000139372	1270.28	-0.45471	0.101679	-4.47202	7.7483e-06	8.51785e-05	TDG	TDG
ENSG00000158828	2648.83	-0.725697	0.162307	-4.47113	7.78084e-06	8.54914e-05	PINK1	PINK1
ENSG00000060762	446.229	0.53622	0.119951	4.47031	7.81058e-06	8.57733e-05	MPC1	MPC1
ENSG00000121988	175.048	0.825444	0.184812	4.46639	7.95497e-06	8.73132e-05	ZRANB3	ZRANB3
ENSG00000014641	2517.48	0.56679	0.126965	4.46416	8.03843e-06	8.81545e-05	MDH1	MDH1
ENSG00000092470	485.03	0.832322	0.186447	4.46412	8.04003e-06	8.81545e-05	WDR76	WDR76
ENSG00000169217	4330.78	0.382391	0.0856686	4.46361	8.05897e-06	8.83161e-05	CD2BP2	CD2BP2
ENSG00000168890	1547.22	-0.801238	0.179512	-4.46341	8.06645e-06	8.83518e-05	TMEM150A	TMEM150A
ENSG00000276045	2494.55	-0.51251	0.114833	-4.4631	8.07831e-06	8.84356e-05	ORAI1	ORAI1
ENSG00000083844	763.925	0.582997	0.130673	4.4615	8.13896e-06	8.9053e-05	ZNF264	ZNF264
ENSG00000119397	984.662	0.803517	0.180143	4.46044	8.17927e-06	8.94474e-05	CNTRL	CNTRL
ENSG00000115944	3576.59	-0.41854	0.0938506	-4.45964	8.20964e-06	8.97328e-05	COX7A2L	COX7A2L
ENSG00000162851	596.968	0.554499	0.124377	4.4582	8.26506e-06	9.02915e-05	TFB2M	TFB2M
ENSG00000163046	1483.59	1.29271	0.290151	4.45531	8.37704e-06	9.14672e-05	ANKRD30BL	ANKRD30BL
ENSG00000138029	4360.35	-0.558759	0.12545	-4.45404	8.42698e-06	9.19646e-05	HADHB	HADHB
ENSG00000142798	772483	-1.03061	0.231401	-4.45378	8.43724e-06	9.20287e-05	HSPG2	HSPG2
ENSG00000118418	1911.14	0.653837	0.146847	4.4525	8.48744e-06	9.25281e-05	HMGN3	HMGN3
ENSG00000065057	1014.57	0.754513	0.16947	4.45219	8.50001e-06	9.2617e-05	NTHL1	NTHL1
ENSG00000143772	4335.6	-1.24258	0.27912	-4.45178	8.51611e-06	9.27442e-05	ITPKB	ITPKB
ENSG00000063438	1212.76	-0.679187	0.152579	-4.45139	8.53159e-06	9.28646e-05	AHRR	AHRR
ENSG00000070814	3747.16	0.643701	0.144617	4.45108	8.54378e-06	9.29491e-05	TCOF1	TCOF1
ENSG00000176399	68.2215	-1.49465	0.335899	-4.4497	8.59922e-06	9.35037e-05	DMRTA1	DMRTA1
ENSG00000137876	2834.63	0.615701	0.138408	4.44846	8.64883e-06	9.39944e-05	RSL24D1	RSL24D1
ENSG00000172780	4272.77	-0.800377	0.17999	-4.44679	8.71638e-06	9.46794e-05	RAB43	RAB43
ENSG00000113460	985.446	0.476796	0.10724	4.44606	8.74589e-06	9.49508e-05	BRIX1	BRIX1
ENSG00000165804	1197.91	-0.899449	0.202363	-4.44473	8.8001e-06	9.54406e-05	ZNF219	ZNF219
ENSG00000187257	926.756	0.642702	0.144598	4.44475	8.79945e-06	9.54406e-05	RSBN1L	RSBN1L
ENSG00000008394	2015.15	0.568826	0.127982	4.44459	8.80608e-06	9.54561e-05	MGST1	MGST1
ENSG00000155229	4439.21	-0.246629	0.0555035	-4.44348	8.85151e-06	9.5899e-05	MMS19	MMS19
ENSG00000146143	440.033	0.746794	0.168128	4.44183	8.91972e-06	9.65881e-05	PRIM2	PRIM2
ENSG00000197928	483.786	-0.752225	0.169383	-4.44098	8.95482e-06	9.69182e-05	ZNF677	ZNF677
ENSG00000185608	628.737	0.487346	0.109763	4.43996	8.99743e-06	9.73291e-05	MRPL40	MRPL40
ENSG00000119718	4966.78	-0.812248	0.182983	-4.43893	9.04062e-06	9.77459e-05	EIF2B2	EIF2B2
ENSG00000187048	30.5745	2.22646	0.501711	4.43773	9.09124e-06	9.82425e-05	CYP4A11	CYP4A11
ENSG00000186994	3804.71	-0.52296	0.11789	-4.43601	9.16414e-06	9.89794e-05	KANK3	KANK3
ENSG00000111481	4935.46	-0.91079	0.205347	-4.43538	9.19099e-06	9.92182e-05	COPZ1	COPZ1
ENSG00000136492	482.743	0.981005	0.221238	4.43416	9.24321e-06	9.97306e-05	BRIP1	BRIP1
ENSG00000115107	1722.89	1.31615	0.296886	4.43317	9.28589e-06	0.000100088	STEAP3	STEAP3
ENSG00000129534	957.824	0.768229	0.173287	4.43327	9.28143e-06	0.000100088	MIS18BP1	MIS18BP1
ENSG00000249316	34.6453	-1.5156	0.341954	-4.43219	9.32816e-06	0.000100492		ENSG00000249316
ENSG00000241127	537.272	-0.490222	0.110612	-4.4319	9.34046e-06	0.000100573	YAE1	YAE1
ENSG00000111321	5128.95	-0.783205	0.176725	-4.43178	9.34601e-06	0.000100581	LTBR	LTBR
ENSG00000081853	215.351	-1.2184	0.275267	-4.42624	9.58884e-06	0.000103111	PCDHGA2	PCDHGA2
ENSG00000113971	1118.18	-0.55409	0.125184	-4.4262	9.59087e-06	0.000103111	NPHP3	NPHP3
ENSG00000102096	284.438	-0.642498	0.145169	-4.42586	9.60609e-06	0.000103221	PIM2	PIM2
ENSG00000139737	190.131	-0.86469	0.195413	-4.42493	9.64743e-06	0.000103573	SLAIN1	SLAIN1
ENSG00000140525	1666.74	0.966837	0.218499	4.4249	9.64874e-06	0.000103573	FANCI	FANCI
ENSG00000101773	321.806	0.718605	0.162502	4.42213	9.77333e-06	0.000104857	RBBP8	RBBP8
ENSG00000139343	2565.23	0.779504	0.176318	4.421	9.82436e-06	0.000105351	SNRPF	SNRPF
ENSG00000105223	12253.1	-0.936413	0.211862	-4.41991	9.87422e-06	0.000105831	PLD3	PLD3
ENSG00000112514	2948.36	-0.551301	0.124766	-4.41867	9.93101e-06	0.000106386	CUTA	CUTA
ENSG00000198668	25616.7	-0.57714	0.130656	-4.41726	9.99612e-06	0.000107028	CALM1	CALM1
ENSG00000154839	240.522	2.31183	0.523436	4.41664	1.00247e-05	0.000107279	SKA1	SKA1
ENSG00000108773	3261.99	-0.516039	0.116875	-4.41532	1.00862e-05	0.000107883	KAT2A	KAT2A
ENSG00000156508	541108	-0.424201	0.0961104	-4.41368	1.01628e-05	0.000108646	EEF1A1	EEF1A1
ENSG00000147586	751.616	0.550688	0.1248	4.41255	1.0216e-05	0.00010913	MRPS28	MRPS28
ENSG00000274516	23.9648	-2.91229	0.66001	-4.4125	1.02184e-05	0.00010913	FAM74A6	FAM74A6
ENSG00000146731	12507.6	0.433371	0.0982788	4.40961	1.03556e-05	0.000110539	CCT6A	CCT6A
ENSG00000162618	11096.3	-0.684726	0.155295	-4.40919	1.03757e-05	0.000110697	ADGRL4	ADGRL4
ENSG00000198846	766.58	1.34804	0.305777	4.40859	1.04044e-05	0.000110947	TOX	TOX
ENSG00000073910	4258.99	-0.603684	0.136946	-4.40819	1.04239e-05	0.000111098	FRY	FRY
ENSG00000147649	7264.68	0.836611	0.189817	4.40747	1.04586e-05	0.000111412	MTDH	MTDH
ENSG00000270392	308.964	-0.773211	0.17548	-4.40627	1.05164e-05	0.00011197	PFN1P2	PFN1P2
ENSG00000081870	616.891	0.981616	0.222812	4.40559	1.05499e-05	0.00011227	IFT25	IFT25
ENSG00000101298	830.941	-0.807537	0.183367	-4.40393	1.06306e-05	0.000113071	SNPH	SNPH
ENSG00000138834	8868.32	-0.918964	0.208702	-4.40323	1.06652e-05	0.000113382	MAPK8IP3	MAPK8IP3
ENSG00000154277	15175.1	0.337215	0.076586	4.4031	1.06717e-05	0.000113393	UCHL1	UCHL1
ENSG00000005801	872.142	0.580685	0.131945	4.40096	1.07773e-05	0.000114457	ZNF195	ZNF195
ENSG00000170315	32166.7	0.389628	0.0885427	4.40045	1.08027e-05	0.000114669	UBB	UBB
ENSG00000124541	2163.62	0.319188	0.0725753	4.39802	1.09242e-05	0.0001159	RRP36	RRP36
ENSG00000117335	6838.24	-0.839862	0.191005	-4.39707	1.0972e-05	0.000116349	CD46	CD46
ENSG00000136628	7351.7	0.400836	0.091236	4.39339	1.11596e-05	0.000118278	EPRS1	EPRS1
ENSG00000181610	1469.19	0.371813	0.0846528	4.39221	1.12206e-05	0.000118865	MRPS23	MRPS23
ENSG00000101347	2272.07	0.429285	0.0977437	4.39195	1.12338e-05	0.000118944	SAMHD1	SAMHD1
ENSG00000197903	239.294	-0.69454	0.158166	-4.39121	1.1272e-05	0.000119289	H2BC12	H2BC12
ENSG00000113583	1078.46	-0.51202	0.116611	-4.39085	1.12908e-05	0.000119427	C5orf15	C5orf15
ENSG00000214655	6113.92	-0.516956	0.117744	-4.3905	1.13089e-05	0.000119559	ZSWIM8	ZSWIM8
ENSG00000213015	2120.49	-0.62787	0.143067	-4.38864	1.14061e-05	0.000120526	ZNF580	ZNF580
ENSG00000119938	58.4121	-1.10533	0.25189	-4.38813	1.14332e-05	0.000120751	PPP1R3C	PPP1R3C
ENSG00000148950	139.647	1.26395	0.288193	4.38577	1.15574e-05	0.000122001	IMMP1L	IMMP1L
ENSG00000176244	183.548	1.23562	0.281808	4.38463	1.16183e-05	0.000122582	ACBD7	ACBD7
ENSG00000100359	4697.24	-0.571834	0.130427	-4.38431	1.16354e-05	0.000122701	SGSM3	SGSM3
ENSG00000123427	476.333	-0.543148	0.123918	-4.38311	1.16995e-05	0.000123315	EEF1AKMT3	EEF1AKMT3
ENSG00000142192	151610	-1.29181	0.29478	-4.3823	1.17432e-05	0.000123714	APP	APP
ENSG00000153956	1925.41	1.37921	0.314972	4.37885	1.19308e-05	0.000125564	CACNA2D1	CACNA2D1
ENSG00000197498	844.75	0.640257	0.146216	4.37886	1.19303e-05	0.000125564	RPF2	RPF2
ENSG00000160360	3796.34	-0.53091	0.121257	-4.37837	1.19571e-05	0.000125777	GPSM1	GPSM1
ENSG00000186376	469.715	-0.552523	0.126219	-4.37751	1.20044e-05	0.000126211	ZNF75D	ZNF75D
ENSG00000134086	2682.19	-0.428958	0.0980378	-4.37543	1.21193e-05	0.000127356	VHL	VHL
ENSG00000213190	2545.11	-0.682319	0.156136	-4.37003	1.24229e-05	0.000130481	MLLT11	MLLT11
ENSG00000111275	5752.46	-0.624875	0.142997	-4.36986	1.24324e-05	0.000130516	ALDH2	ALDH2
ENSG00000137492	2263.33	0.729145	0.166949	4.36746	1.25697e-05	0.000131891	THAP12	THAP12
[truncated: 18,976 more rows]

## Sheet: mir23b_vs_ctr
ensembl_gene_id	baseMean	log2FoldChange	lfcSE	stat	pvalue	padj	hgnc_symbol	gene_label
ENSG00000137463	1449.27	-2.7555	0.0897683	-30.6956	6.5071e-207	1.10601e-202	MGARP	MGARP
ENSG00000129946	1035.89	3.44319	0.119548	28.8018	2.03728e-182	1.73138e-178	SHC2	SHC2
ENSG00000102760	3076.65	2.35974	0.0865681	27.2587	1.30932e-163	7.41815e-160	RGCC	RGCC
ENSG00000121966	6229.31	4.12608	0.168945	24.4226	9.84159e-132	4.18194e-128	CXCR4	CXCR4
ENSG00000223802	627.244	2.9918	0.125341	23.8693	6.38764e-126	2.17142e-122	CERS1	CERS1
ENSG00000135451	1189.86	-2.01987	0.0856093	-23.5941	4.4355e-123	1.2565e-119	TROAP	TROAP
ENSG00000130881	850.779	2.59142	0.112397	23.056	1.27944e-117	3.10667e-114	LRP3	LRP3
ENSG00000147408	1081.35	2.58182	0.112419	22.9661	1.01821e-116	2.16331e-113	CSGALNACT1	CSGALNACT1
ENSG00000169604	859.885	2.87422	0.128365	22.3909	4.8227e-111	9.10793e-108	ANTXR1	ANTXR1
ENSG00000076382	1664.15	-1.91736	0.086667	-22.1233	1.88463e-108	3.2033e-105	SPAG5	SPAG5
ENSG00000175063	1547.27	-1.85509	0.0859828	-21.5751	3.08032e-103	4.75965e-100	UBE2C	UBE2C
ENSG00000104870	8822.34	1.41164	0.0690054	20.457	5.20326e-93	7.36998e-90	FCGRT	FCGRT
ENSG00000111665	975.161	-2.00322	0.09833	-20.3724	2.93945e-92	3.84321e-89	CDCA3	CDCA3
ENSG00000168496	2314	-1.47341	0.0740624	-19.8941	4.57414e-88	5.55333e-85	FEN1	FEN1
ENSG00000117399	4802.77	-2.4044	0.122218	-19.673	3.67416e-86	4.16332e-83	CDC20	CDC20
ENSG00000029993	3680.47	-1.42738	0.0736099	-19.3912	9.16208e-84	9.73299e-81	HMGB3	HMGB3
ENSG00000118971	1910.29	2.0107	0.106236	18.9268	6.86434e-80	6.86313e-77	CCND2	CCND2
ENSG00000121413	662.398	1.73417	0.0927288	18.7016	4.80556e-78	4.53778e-75	ZSCAN18	ZSCAN18
ENSG00000079616	2376.06	-1.59267	0.085229	-18.6869	6.32668e-78	5.65971e-75	KIF22	KIF22
ENSG00000101057	4073.01	-1.96587	0.107794	-18.2374	2.60714e-74	2.21568e-71	MYBL2	MYBL2
ENSG00000164104	4957.52	-1.77227	0.0977105	-18.138	1.598e-73	1.29339e-70	HMGB2	HMGB2
ENSG00000171345	2032.4	-3.41809	0.190291	-17.9624	3.83862e-72	2.96568e-69	KRT19	KRT19
ENSG00000113763	321.785	2.86992	0.160519	17.879	1.71929e-71	1.27055e-68	UNC5A	UNC5A
ENSG00000110675	1245.57	-3.58215	0.201295	-17.7955	7.65692e-71	5.4227e-68	ELMOD1	ELMOD1
ENSG00000198830	10560.9	-1.46608	0.0835095	-17.5559	5.36417e-69	3.64699e-66	HMGN2	HMGN2
ENSG00000182272	603.097	2.99366	0.170806	17.5266	8.97372e-69	5.8664e-66	B4GALNT4	B4GALNT4
ENSG00000105825	8230.29	3.75771	0.214946	17.4821	1.96018e-68	1.23397e-65	TFPI2	TFPI2
ENSG00000100526	662.689	-2.23697	0.128546	-17.4021	7.94681e-68	4.824e-65	CDKN3	CDKN3
ENSG00000176890	5609.9	-1.27678	0.0734874	-17.3741	1.29519e-67	7.59117e-65	TYMS	TYMS
ENSG00000196611	90778.4	1.60735	0.0926735	17.3443	2.17959e-67	1.23489e-64	MMP1	MMP1
ENSG00000158270	1880.55	1.61714	0.0934819	17.299	4.78911e-67	2.62582e-64	COLEC12	COLEC12
ENSG00000182636	210.205	3.64335	0.212519	17.1436	7.01309e-66	3.72505e-63	NDN	NDN
ENSG00000126787	2701.7	-2.4403	0.143013	-17.0636	2.77182e-65	1.42766e-62	DLGAP5	DLGAP5
ENSG00000080986	793.82	-1.89	0.111022	-17.0237	5.47745e-65	2.73824e-62	NDC80	NDC80
ENSG00000164032	12535.2	-1.21544	0.0714081	-17.0211	5.72771e-65	2.78154e-62	H2AZ1	H2AZ1
ENSG00000132646	4367.98	-1.02225	0.060216	-16.9764	1.22738e-64	5.79496e-62	PCNA	PCNA
ENSG00000120068	497.462	2.0145	0.120368	16.7361	7.14637e-63	3.28289e-60	HOXB8	HOXB8
ENSG00000135480	8827.57	-1.98194	0.119041	-16.6493	3.06386e-62	1.37043e-59	KRT7	KRT7
ENSG00000148671	717.898	-1.80323	0.108977	-16.5469	1.68435e-61	7.34076e-59	ADIRF	ADIRF
ENSG00000119630	21436.8	1.81986	0.11114	16.3745	2.90935e-60	1.23626e-57	PGF	PGF
ENSG00000168078	890.033	-2.11327	0.129776	-16.284	1.28177e-59	5.31373e-57	PBK	PBK
ENSG00000099937	597.6	-2.81906	0.173498	-16.2484	2.29235e-59	9.27692e-57	SERPIND1	SERPIND1
ENSG00000142156	1953.62	1.84537	0.116921	15.783	4.07205e-56	1.6096e-53	COL6A1	COL6A1
ENSG00000136630	3842.43	3.11295	0.198587	15.6755	2.22399e-55	8.59116e-53	HLX	HLX
ENSG00000167244	3094.18	3.63295	0.233384	15.5664	1.23062e-54	4.64819e-52	IGF2	IGF2
ENSG00000157456	1291.68	-2.30073	0.149162	-15.4243	1.12316e-53	4.15008e-51	CCNB2	CCNB2
ENSG00000151692	681.474	2.41975	0.157123	15.4004	1.62748e-53	5.8856e-51	RNF144A	RNF144A
ENSG00000119403	2990.41	-1.42978	0.0932539	-15.3321	4.66387e-53	1.6515e-50	PHF19	PHF19
ENSG00000115163	498.415	-1.98643	0.130042	-15.2753	1.11755e-52	3.87653e-50	CENPA	CENPA
ENSG00000013810	4080.79	-1.32071	0.0878496	-15.0338	4.41263e-51	1.47062e-48	TACC3	TACC3
ENSG00000198075	637.796	2.22572	0.148044	15.0342	4.3808e-51	1.47062e-48	SULT1C4	SULT1C4
ENSG00000047617	621.981	1.83006	0.121956	15.0059	6.72028e-51	2.19663e-48	ANO2	ANO2
ENSG00000102172	5875.01	-1.119	0.0749217	-14.9355	1.93543e-50	6.20688e-48	SMS	SMS
ENSG00000167900	3156.12	-1.75492	0.117557	-14.9282	2.16061e-50	6.80071e-48	TK1	TK1
ENSG00000112655	2274.28	2.10211	0.141622	14.843	7.71763e-50	2.38503e-47	PTK7	PTK7
ENSG00000182481	11932.6	-0.913906	0.0617085	-14.81	1.26158e-49	3.82912e-47	KPNA2	KPNA2
ENSG00000184344	157.037	-2.7457	0.185548	-14.7977	1.51479e-49	4.51699e-47	GDF3	GDF3
ENSG00000171346	194.071	-2.43554	0.166962	-14.5874	3.37683e-48	9.89586e-46	KRT15	KRT15
ENSG00000164692	341.474	-3.08474	0.211756	-14.5674	4.52521e-48	1.30364e-45	COL1A2	COL1A2
ENSG00000010438	1288.54	-2.0126	0.138408	-14.5411	6.65121e-48	1.88418e-45	PRSS3	PRSS3
ENSG00000181634	3382.33	3.4645	0.238581	14.5213	8.88505e-48	2.47572e-45	TNFSF15	TNFSF15
ENSG00000180730	238.352	2.44279	0.168686	14.4813	1.59043e-47	4.36008e-45	SHISA2	SHISA2
ENSG00000113810	5999.29	-1.75402	0.121353	-14.4538	2.37228e-47	6.40027e-45	SMC4	SMC4
ENSG00000151503	2808.97	-1.27052	0.0884073	-14.3712	7.84843e-47	2.08437e-44	NCAPD3	NCAPD3
ENSG00000158402	278.514	-2.0195	0.140845	-14.3385	1.2582e-46	3.2901e-44	CDC25C	CDC25C
ENSG00000234409	687.576	1.74027	0.121529	14.3198	1.64504e-46	4.23648e-44	CCDC188	CCDC188
ENSG00000179750	386.056	-2.42083	0.169399	-14.2907	2.50093e-46	6.34451e-44	APOBEC3B	APOBEC3B
ENSG00000011028	7032.56	1.73218	0.12129	14.2813	2.86081e-46	7.15076e-44	MRC2	MRC2
ENSG00000093009	978.99	-1.4489	0.101583	-14.2632	3.70829e-46	9.13475e-44	CDC45	CDC45
ENSG00000146670	1666.31	-1.90367	0.134146	-14.191	1.04106e-45	2.52785e-43	CDCA5	CDCA5
ENSG00000186654	358.846	1.94182	0.136989	14.175	1.30917e-45	3.13408e-43	PRR5	PRR5
ENSG00000116032	224.506	2.45057	0.172958	14.1686	1.43349e-45	3.38404e-43	GRIN3B	GRIN3B
ENSG00000137563	1571.67	-1.38869	0.0981119	-14.1541	1.76061e-45	4.09933e-43	GGH	GGH
ENSG00000117595	214.588	2.53112	0.182691	13.8547	1.19187e-43	2.73759e-41	IRF6	IRF6
ENSG00000068489	3888.4	-1.89002	0.136574	-13.8388	1.48607e-43	3.36784e-41	PRR11	PRR11
ENSG00000066279	2287.46	-2.4727	0.17875	-13.8333	1.60493e-43	3.58933e-41	ASPM	ASPM
ENSG00000091879	12007.5	3.22679	0.234395	13.7665	4.05454e-43	8.95e-41	ANGPT2	ANGPT2
ENSG00000131459	557.249	-1.99002	0.145727	-13.6558	1.86428e-42	4.06246e-40	GFPT2	GFPT2
ENSG00000120738	383.925	2.52937	0.186926	13.5314	1.02069e-41	2.19604e-39	EGR1	EGR1
ENSG00000144476	728.372	2.14583	0.159015	13.4945	1.68507e-41	3.58014e-39	ACKR3	ACKR3
ENSG00000169429	1355.52	1.56079	0.115929	13.4634	2.5692e-41	5.3912e-39	CXCL8	CXCL8
ENSG00000072682	2708.41	1.0344	0.0770535	13.4244	4.35067e-41	9.01809e-39	P4HA2	P4HA2
ENSG00000205502	569.758	1.82843	0.13638	13.4069	5.51046e-41	1.12845e-38	C2CD4B	C2CD4B
ENSG00000143228	673.136	-2.30128	0.171819	-13.3936	6.59275e-41	1.33401e-38	NUF2	NUF2
ENSG00000163751	172.88	3.63317	0.271466	13.3835	7.54843e-41	1.50942e-38	CPA3	CPA3
ENSG00000101210	660.459	2.84752	0.213142	13.3598	1.03886e-40	2.0532e-38	EEF1A2	EEF1A2
ENSG00000092853	1705.54	-1.58654	0.119433	-13.2839	2.87032e-40	5.60769e-38	CLSPN	CLSPN
ENSG00000131831	85.1791	4.03652	0.305451	13.2149	7.19405e-40	1.38951e-37	RAI2	RAI2
ENSG00000170312	1082.66	-1.5799	0.119741	-13.1943	9.46378e-40	1.80737e-37	CDK1	CDK1
ENSG00000169679	1536.68	-2.18899	0.166186	-13.1719	1.27333e-39	2.40476e-37	BUB1	BUB1
ENSG00000101188	813.863	-1.90264	0.145274	-13.0969	3.4298e-39	6.40619e-37	NTSR1	NTSR1
ENSG00000104147	240.069	-2.20636	0.168537	-13.0913	3.69346e-39	6.82367e-37	OIP5	OIP5
ENSG00000123080	712.398	-2.26075	0.173196	-13.0531	6.09837e-39	1.11456e-36	CDKN2C	CDKN2C
ENSG00000129538	5396.46	1.1001	0.0846028	13.0031	1.17517e-38	2.12494e-36	RNASE1	RNASE1
ENSG00000178999	1661.15	-1.59831	0.123388	-12.9536	2.24244e-38	4.01208e-36	AURKB	AURKB
ENSG00000101003	826.502	-1.37284	0.106169	-12.9307	3.02145e-38	5.34954e-36	GINS1	GINS1
ENSG00000198901	3748.02	-2.14781	0.166113	-12.9298	3.05486e-38	5.35293e-36	PRC1	PRC1
ENSG00000170430	166.701	3.72351	0.289055	12.8817	5.70748e-38	9.89899e-36	MGMT	MGMT
ENSG00000100558	323.197	-2.57588	0.202924	-12.6938	6.39975e-37	1.09875e-34	PLEK2	PLEK2
ENSG00000213347	942.023	-1.67368	0.131915	-12.6876	6.92978e-37	1.17785e-34	MXD3	MXD3
ENSG00000110900	967.295	2.61611	0.207108	12.6316	1.41341e-36	2.37858e-34	TSPAN11	TSPAN11
ENSG00000170801	1661.89	1.36737	0.108721	12.5768	2.83176e-36	4.71877e-34	HTRA3	HTRA3
ENSG00000124006	1020.9	1.26802	0.101355	12.5107	6.52866e-36	1.07736e-33	OBSL1	OBSL1
ENSG00000111247	355.656	-1.70259	0.136157	-12.5047	7.04035e-36	1.15062e-33	RAD51AP1	RAD51AP1
ENSG00000008517	3742.32	1.2508	0.100159	12.4882	8.66226e-36	1.40221e-33	IL32	IL32
ENSG00000140451	711.077	-1.65517	0.132862	-12.4578	1.26828e-35	2.03367e-33	PIF1	PIF1
ENSG00000165071	333.969	-2.89115	0.232194	-12.4514	1.37339e-35	2.18164e-33	TMEM71	TMEM71
ENSG00000120708	1133.65	-1.54193	0.123907	-12.4443	1.50236e-35	2.35393e-33	TGFBI	TGFBI
ENSG00000133101	1099.62	-2.74118	0.220283	-12.4439	1.50955e-35	2.35393e-33	CCNA1	CCNA1
ENSG00000142173	606.936	3.06108	0.247458	12.3701	3.79305e-35	5.86095e-33	COL6A2	COL6A2
ENSG00000118473	959.668	1.62545	0.13145	12.3656	4.01446e-35	6.14719e-33	SGIP1	SGIP1
ENSG00000268297	407.737	-2.31364	0.187264	-12.3549	4.58059e-35	6.95146e-33	CLEC4GP1	CLEC4GP1
ENSG00000119899	1224.81	1.307	0.105882	12.344	5.24862e-35	7.89476e-33	SLC17A5	SLC17A5
ENSG00000087076	1462.99	1.71389	0.13908	12.3231	6.80608e-35	1.01476e-32	HSD17B14	HSD17B14
ENSG00000164109	1171.54	-1.74537	0.14193	-12.2974	9.35582e-35	1.38279e-32	MAD2L1	MAD2L1
ENSG00000143401	3386.62	-1.32867	0.108125	-12.2882	1.0479e-34	1.53545e-32	ANP32E	ANP32E
ENSG00000144815	1489.2	-0.833698	0.0679819	-12.2635	1.4215e-34	2.06507e-32	NXPE3	NXPE3
ENSG00000151725	543.049	-1.85499	0.151449	-12.2483	1.71555e-34	2.47112e-32	CENPU	CENPU
ENSG00000185164	14818.9	0.790796	0.0649761	12.1706	4.45945e-34	6.36952e-32	NOMO2	NOMO2
ENSG00000173085	599.355	-1.35178	0.111171	-12.1594	5.11103e-34	7.23935e-32	COQ2	COQ2
ENSG00000134222	734.962	-2.21419	0.182421	-12.1378	6.66086e-34	9.35659e-32	PSRC1	PSRC1
ENSG00000145386	1864.74	-2.0705	0.171017	-12.107	9.6986e-34	1.35121e-31	CCNA2	CCNA2
ENSG00000129675	340.549	1.46773	0.121259	12.1041	1.00475e-33	1.38844e-31	ARHGEF6	ARHGEF6
ENSG00000167733	427.564	1.6521	0.136551	12.0988	1.07228e-33	1.4698e-31	HSD11B1L	HSD11B1L
ENSG00000089685	2557.89	-1.98652	0.165191	-12.0256	2.60655e-33	3.54428e-31	BIRC5	BIRC5
ENSG00000139734	1179.22	-1.76807	0.147608	-11.9782	4.62497e-33	6.23894e-31	DIAPH3	DIAPH3
ENSG00000165507	13163.9	1.33216	0.111405	11.9578	5.91208e-33	7.91241e-31	DEPP1	DEPP1
ENSG00000152402	435.192	1.52328	0.127542	11.9434	7.02673e-33	9.33073e-31	GUCY1A2	GUCY1A2
ENSG00000138182	1100.21	-1.93096	0.161767	-11.9367	7.62004e-33	9.99106e-31	KIF20B	KIF20B
ENSG00000158106	2254.74	1.20956	0.101334	11.9364	7.64157e-33	9.99106e-31	RHPN1	RHPN1
ENSG00000126803	337.617	1.61195	0.135164	11.9259	8.6783e-33	1.12599e-30	HSPA2	HSPA2
ENSG00000154146	4360.38	-1.15773	0.097186	-11.9125	1.01848e-32	1.31145e-30	NRGN	NRGN
ENSG00000178531	3270.28	1.51538	0.127234	11.9101	1.04799e-32	1.3393e-30	CTXN1	CTXN1
ENSG00000075218	1851.22	-2.02747	0.170791	-11.8711	1.67316e-32	2.12229e-30	GTSE1	GTSE1
ENSG00000184661	723.078	-1.8756	0.159234	-11.7789	5.01359e-32	6.3123e-30	CDCA2	CDCA2
ENSG00000118193	766.594	-2.26362	0.192398	-11.7653	5.89279e-32	7.36469e-30	KIF14	KIF14
ENSG00000122378	18364.5	0.912948	0.0778195	11.7316	8.77658e-32	1.08887e-29	PRXL2A	PRXL2A
ENSG00000228594	264.963	1.72866	0.147644	11.7083	1.1562e-31	1.42406e-29	FNDC10	FNDC10
ENSG00000166033	6766.25	0.679528	0.0580601	11.7039	1.21783e-31	1.48917e-29	HTRA1	HTRA1
ENSG00000134057	4138.59	-2.17071	0.186215	-11.657	2.11358e-31	2.56603e-29	CCNB1	CCNB1
ENSG00000142945	1403.69	-1.68111	0.144311	-11.6492	2.31511e-31	2.79078e-29	KIF2C	KIF2C
ENSG00000167100	1220.5	1.48569	0.127691	11.635	2.73654e-31	3.27556e-29	SAMD14	SAMD14
ENSG00000154262	1047.7	1.57062	0.135139	11.6223	3.17391e-31	3.77252e-29	ABCA6	ABCA6
ENSG00000159167	1487.8	1.24123	0.107523	11.5438	7.93387e-31	9.36472e-29	STC1	STC1
ENSG00000166788	870.216	-1.33742	0.11589	-11.5404	8.25271e-31	9.67388e-29	SAAL1	SAAL1
ENSG00000138778	1593.32	-2.15743	0.187437	-11.5102	1.17228e-30	1.35546e-28	CENPE	CENPE
ENSG00000276409	2662.11	2.64787	0.230036	11.5107	1.16576e-30	1.35546e-28	CCL14	CCL14
ENSG00000092621	1182.2	-1.89815	0.16565	-11.4588	2.125e-30	2.44045e-28	PHGDH	PHGDH
ENSG00000179399	234.569	1.72979	0.151008	11.455	2.22036e-30	2.53285e-28	GPC5	GPC5
ENSG00000126562	318.858	-1.84445	0.161207	-11.4415	2.59356e-30	2.93492e-28	WNK4	WNK4
ENSG00000182628	1402.41	-1.28777	0.112557	-11.441	2.60736e-30	2.93492e-28	SKA2	SKA2
ENSG00000169607	587.021	-2.14107	0.187161	-11.4397	2.64745e-30	2.96044e-28	CKAP2L	CKAP2L
ENSG00000165304	1119.94	-1.52184	0.13317	-11.4278	3.03601e-30	3.37275e-28	MELK	MELK
ENSG00000124772	1717.11	1.57431	0.137821	11.4228	3.21541e-30	3.54885e-28	CPNE5	CPNE5
ENSG00000165092	9503.46	1.99111	0.174884	11.3854	4.94688e-30	5.42465e-28	ALDH1A1	ALDH1A1
ENSG00000111057	8582.28	-0.883576	0.0777388	-11.366	6.17767e-30	6.73088e-28	KRT18	KRT18
ENSG00000161888	1189.58	-1.58906	0.140149	-11.3384	8.46986e-30	9.16957e-28	SPC24	SPC24
ENSG00000072163	1021.41	-2.15365	0.190646	-11.2966	1.36366e-29	1.46697e-27	LIMS2	LIMS2
ENSG00000163535	692.266	-1.98912	0.176364	-11.2785	1.67644e-29	1.79211e-27	SGO2	SGO2
ENSG00000164035	3313.69	1.19245	0.105889	11.2614	2.03607e-29	2.16295e-27	EMCN	EMCN
ENSG00000165194	265.32	2.5334	0.2252	11.2495	2.32823e-29	2.45794e-27	PCDH19	PCDH19
ENSG00000228716	2059.78	-1.55726	0.138685	-11.2287	2.94695e-29	3.09194e-27	DHFR	DHFR
ENSG00000167779	646.068	-1.73557	0.154956	-11.2004	4.05917e-29	4.23274e-27	IGFBP6	IGFBP6
ENSG00000130283	141.615	3.46646	0.310249	11.1732	5.51825e-29	5.71912e-27	GDF1	GDF1
ENSG00000104998	414.09	1.22772	0.110377	11.123	9.69597e-29	9.98803e-27	IL27RA	IL27RA
ENSG00000116833	1830.35	-3.12082	0.280748	-11.1161	1.04726e-28	1.0723e-26	NR5A2	NR5A2
ENSG00000117650	609.888	-2.10668	0.190217	-11.0751	1.65624e-28	1.68569e-26	NEK2	NEK2
ENSG00000134817	73.3847	-3.58375	0.323796	-11.0679	1.79526e-28	1.81631e-26	APLNR	APLNR
ENSG00000078018	328.413	-2.39339	0.217407	-11.0088	3.46572e-28	3.46511e-26	MAP2	MAP2
ENSG00000164687	10710.1	1.67521	0.152166	11.0091	3.45607e-28	3.46511e-26	FABP5	FABP5
ENSG00000167874	1201.99	-1.11401	0.101247	-11.0029	3.70101e-28	3.67872e-26	TMEM88	TMEM88
ENSG00000197467	3806.29	-1.46223	0.132939	-10.9993	3.85308e-28	3.8076e-26	COL13A1	COL13A1
ENSG00000176170	8620.32	1.20993	0.11028	10.9715	5.24186e-28	5.15005e-26	SPHK1	SPHK1
ENSG00000164087	573.461	-1.53909	0.141192	-10.9007	1.14377e-27	1.11728e-25	POC1A	POC1A
ENSG00000153551	1816.92	0.982442	0.0901769	10.8946	1.22307e-27	1.18791e-25	CMTM7	CMTM7
ENSG00000164932	1970.47	0.692968	0.0641591	10.8008	3.41291e-27	3.29598e-25	CTHRC1	CTHRC1
ENSG00000103647	529.093	-1.32416	0.1229	-10.7743	4.55405e-27	4.37317e-25	CORO2B	CORO2B
ENSG00000189403	15344.1	-1.08259	0.100497	-10.7724	4.64933e-27	4.43959e-25	HMGB1	HMGB1
ENSG00000204442	511.377	1.56388	0.14521	10.7698	4.77957e-27	4.53846e-25	NALF1	NALF1
ENSG00000163814	842.61	-1.25565	0.11668	-10.7615	5.23192e-27	4.94039e-25	CDCP1	CDCP1
ENSG00000174175	190.353	2.88511	0.268144	10.7596	5.34277e-27	5.01719e-25	SELP	SELP
ENSG00000123975	2490.02	-0.924236	0.0859178	-10.7572	5.47973e-27	5.11445e-25	CKS2	CKS2
ENSG00000166670	234.342	2.506	0.23297	10.7568	5.50653e-27	5.11445e-25	MMP10	MMP10
ENSG00000175334	8301.85	-0.881083	0.0819242	-10.7549	5.62204e-27	5.19336e-25	BANF1	BANF1
ENSG00000112742	589.827	-2.463	0.229074	-10.752	5.80094e-27	5.32965e-25	TTK	TTK
ENSG00000129810	297.459	-1.83794	0.170988	-10.749	5.99359e-27	5.47704e-25	SGO1	SGO1
ENSG00000134202	686.758	1.20055	0.112066	10.7129	8.85678e-27	8.0502e-25	GSTM3	GSTM3
ENSG00000136982	171.522	-2.00167	0.187307	-10.6866	1.17592e-26	1.06314e-24	DSCC1	DSCC1
ENSG00000130066	6662.61	0.960748	0.0903078	10.6386	1.97083e-26	1.76306e-24	SAT1	SAT1
ENSG00000138160	1617.8	-2.09317	0.196752	-10.6387	1.9696e-26	1.76306e-24	KIF11	KIF11
ENSG00000072571	692.678	-2.17511	0.204643	-10.6288	2.18835e-26	1.9474e-24	HMMR	HMMR
ENSG00000165272	132.45	-2.38866	0.225286	-10.6028	2.893e-26	2.56106e-24	AQP3	AQP3
ENSG00000172927	528.835	-1.89171	0.178763	-10.5822	3.60488e-26	3.17472e-24	MYEOV	MYEOV
ENSG00000134574	4942.89	-0.819775	0.0775374	-10.5726	3.99058e-26	3.49628e-24	DDB2	DDB2
ENSG00000102452	567.267	-1.24158	0.117462	-10.5701	4.10224e-26	3.57569e-24	NALCN	NALCN
ENSG00000284874	94.7753	2.88811	0.274299	10.529	6.34839e-26	5.50528e-24		ENSG00000284874
ENSG00000007255	631.913	1.443	0.137059	10.5283	6.39675e-26	5.51906e-24	TRAPPC6A	TRAPPC6A
ENSG00000135069	1511.77	-1.65157	0.157525	-10.4844	1.0184e-25	8.74226e-24	PSAT1	PSAT1
ENSG00000259316	751.511	-1.35155	0.129233	-10.4582	1.344e-25	1.14794e-23		ENSG00000259316
ENSG00000137656	1049.04	-0.98431	0.0942147	-10.4475	1.50398e-25	1.27816e-23	BUD13	BUD13
ENSG00000167700	1329.29	1.03845	0.0994189	10.4452	1.54166e-25	1.30366e-23	MFSD3	MFSD3
ENSG00000168672	1525.49	1.19696	0.114881	10.4192	2.02631e-25	1.70501e-23	LRATD2	LRATD2
ENSG00000165480	681.553	-2.1341	0.20509	-10.4056	2.33676e-25	1.95655e-23	SKA3	SKA3
ENSG00000171241	1433.72	-1.77261	0.170669	-10.3863	2.86363e-25	2.38594e-23	SHCBP1	SHCBP1
ENSG00000111206	4630.66	-2.30009	0.221538	-10.3824	2.98206e-25	2.47249e-23	FOXM1	FOXM1
ENSG00000189057	690.132	-1.71631	0.165373	-10.3784	3.10908e-25	2.56529e-23	FAM111B	FAM111B
ENSG00000179046	955.417	1.75565	0.169654	10.3484	4.25462e-25	3.49352e-23	TRIML2	TRIML2
ENSG00000112312	800.308	-1.17724	0.113979	-10.3286	5.23215e-25	4.27552e-23	GMNN	GMNN
ENSG00000275993	871.066	1.67095	0.162002	10.3144	6.06864e-25	4.93534e-23		ENSG00000275993
ENSG00000159714	725.367	1.23729	0.120095	10.3026	6.85724e-25	5.55012e-23	ZDHHC1	ZDHHC1
ENSG00000167325	4018.99	-1.64871	0.1602	-10.2915	7.69285e-25	6.19694e-23	RRM1	RRM1
ENSG00000087586	1301.02	-1.88064	0.183005	-10.2764	9.0018e-25	7.21715e-23	AURKA	AURKA
ENSG00000137812	1145.93	-2.16415	0.210726	-10.2699	9.62666e-25	7.68189e-23	KNL1	KNL1
ENSG00000179855	255.775	1.76694	0.172515	10.2423	1.28204e-24	1.01827e-22	GIPC3	GIPC3
ENSG00000033627	1921.69	0.921013	0.0900035	10.2331	1.40965e-24	1.11441e-22	ATP6V0A1	ATP6V0A1
ENSG00000175264	5468.79	1.77081	0.1734	10.2123	1.7464e-24	1.37424e-22	CHST1	CHST1
ENSG00000108106	5559.23	-1.10021	0.107863	-10.2001	1.98156e-24	1.5521e-22	UBE2S	UBE2S
ENSG00000135404	23347.4	0.655636	0.0643051	10.1957	2.07242e-24	1.61582e-22	CD63	CD63
ENSG00000128708	1525.23	-0.954416	0.0936595	-10.1903	2.19151e-24	1.70088e-22	HAT1	HAT1
ENSG00000102359	7704.95	1.03517	0.101716	10.177	2.51079e-24	1.93981e-22	SRPX2	SRPX2
ENSG00000113361	315.429	3.66686	0.360708	10.1657	2.82003e-24	2.15921e-22	CDH6	CDH6
ENSG00000197594	345.276	-1.77738	0.174841	-10.1657	2.82017e-24	2.15921e-22	ENPP1	ENPP1
ENSG00000173801	23758	1.66667	0.164337	10.1418	3.60344e-24	2.74653e-22	JUP	JUP
ENSG00000151240	446.37	1.74283	0.171856	10.1412	3.62659e-24	2.75184e-22	DIP2C	DIP2C
ENSG00000172458	1237.08	0.846729	0.0835891	10.1297	4.08097e-24	3.08285e-22	IL17D	IL17D
ENSG00000166451	1418.11	-1.21524	0.120044	-10.1233	4.35365e-24	3.27429e-22	CENPN	CENPN
ENSG00000117395	3778.72	-0.779468	0.0772095	-10.0955	5.78419e-24	4.33101e-22	EBNA1BP2	EBNA1BP2
ENSG00000162129	2417.97	-1.18114	0.117029	-10.0927	5.94959e-24	4.43532e-22	CLPB	CLPB
ENSG00000134323	180.477	3.90025	0.386473	10.0919	5.99803e-24	4.4519e-22	MYCN	MYCN
ENSG00000168393	2440.71	-0.867366	0.0860146	-10.0839	6.50642e-24	4.80825e-22	DTYMK	DTYMK
ENSG00000130513	12212.2	1.44271	0.143158	10.0777	6.93092e-24	5.09978e-22	GDF15	GDF15
ENSG00000064692	363.89	2.30325	0.22856	10.0772	6.96777e-24	5.10479e-22	SNCAIP	SNCAIP
ENSG00000171223	2310.19	1.2237	0.12192	10.0369	1.04878e-23	7.65066e-22	JUNB	JUNB
ENSG00000133112	93246	0.657539	0.0655706	10.028	1.14875e-23	8.34413e-22	TPT1	TPT1
ENSG00000143850	719.812	-1.12032	0.111969	-10.0056	1.44055e-23	1.04191e-21	PLEKHA6	PLEKHA6
ENSG00000074855	1098.19	1.18139	0.118312	9.98533	1.76705e-23	1.27265e-21	ANO8	ANO8
ENSG00000156466	105.777	2.33666	0.23453	9.96315	2.20945e-23	1.58456e-21	GDF6	GDF6
ENSG00000174059	9449.03	1.99558	0.200455	9.95528	2.39157e-23	1.70796e-21	CD34	CD34
ENSG00000101017	705.844	0.865217	0.0869858	9.94664	2.60832e-23	1.85497e-21	CD40	CD40
ENSG00000073146	740.949	0.955993	0.0963077	9.92644	3.19448e-23	2.26236e-21	MOV10L1	MOV10L1
ENSG00000114631	433.917	1.31916	0.133058	9.91419	3.61172e-23	2.54723e-21	PODXL2	PODXL2
ENSG00000103253	628.515	1.42682	0.144339	9.8852	4.82596e-23	3.38954e-21	HAGHL	HAGHL
ENSG00000132622	1560.52	-2.24016	0.22691	-9.87246	5.48045e-23	3.83339e-21	HSPA12B	HSPA12B
ENSG00000136888	2572.41	0.761957	0.077211	9.8685	5.70088e-23	3.97122e-21	ATP6V1G1	ATP6V1G1
ENSG00000099864	936.412	3.24359	0.329455	9.84531	7.18152e-23	4.98222e-21	PALM	PALM
ENSG00000276578	68.0064	3.66959	0.372961	9.83907	7.64129e-23	5.27964e-21		ENSG00000276578
ENSG00000129195	699.445	-2.25982	0.229937	-9.82802	8.52824e-23	5.86861e-21	PIMREG	PIMREG
ENSG00000121621	451.176	-2.55031	0.259685	-9.82076	9.16531e-23	6.28156e-21	KIF18A	KIF18A
ENSG00000107949	2102.96	-0.863475	0.0880805	-9.80326	1.09015e-22	7.44145e-21	BCCIP	BCCIP
ENSG00000133818	3148.66	-0.968245	0.0988819	-9.79194	1.21938e-22	8.29029e-21	RRAS2	RRAS2
ENSG00000180190	248.698	2.4165	0.246896	9.7875	1.27403e-22	8.62737e-21	TDRP	TDRP
ENSG00000165655	601.715	1.51066	0.154589	9.77214	1.48283e-22	1.00014e-20	ZNF503	ZNF503
ENSG00000173597	3338.23	-2.22298	0.2283	-9.73709	2.09473e-22	1.40728e-20	SULT1B1	SULT1B1
ENSG00000110799	328130	2.22552	0.22932	9.70488	2.87403e-22	1.92322e-20	VWF	VWF
ENSG00000243244	575.516	1.08699	0.112013	9.70416	2.89456e-22	1.92937e-20	STON1	STON1
ENSG00000133519	280.537	1.56965	0.162181	9.67842	3.72416e-22	2.47264e-20	ZDHHC8BP	ZDHHC8BP
ENSG00000171246	292.457	4.20645	0.435917	9.64964	4.93266e-22	3.26227e-20	NPTX1	NPTX1
ENSG00000165152	781.891	1.56144	0.161887	9.64524	5.14911e-22	3.39223e-20	PGAP4	PGAP4
ENSG00000140557	433.4	1.78732	0.185462	9.63709	5.57435e-22	3.65819e-20	ST8SIA2	ST8SIA2
ENSG00000070669	546.144	-1.38259	0.143481	-9.63609	5.62928e-22	3.68003e-20	ASNS	ASNS
ENSG00000107331	3516.27	1.20412	0.125009	9.63226	5.84278e-22	3.80497e-20	ABCA2	ABCA2
ENSG00000170323	527.39	2.62395	0.272542	9.62769	6.1087e-22	3.96296e-20	FABP4	FABP4
ENSG00000136824	1458.96	-1.56083	0.162242	-9.62035	6.56082e-22	4.24008e-20	SMC2	SMC2
ENSG00000024526	688.972	-2.40097	0.249586	-9.61982	6.59465e-22	4.2458e-20	DEPDC1	DEPDC1
ENSG00000106714	3328.69	1.49748	0.155866	9.60749	7.43411e-22	4.76821e-20	CNTNAP3	CNTNAP3
ENSG00000173083	790.232	-1.37632	0.143344	-9.60149	7.87991e-22	5.03514e-20	HPSE	HPSE
ENSG00000112769	38302.1	0.598762	0.0624569	9.58679	9.08686e-22	5.78462e-20	LAMA4	LAMA4
ENSG00000134690	1424.1	-2.30095	0.240771	-9.55659	1.21705e-21	7.71873e-20	CDCA8	CDCA8
ENSG00000169715	2994.19	-2.06966	0.216891	-9.54237	1.39601e-21	8.82082e-20	MT1E	MT1E
ENSG00000105968	5451.57	-0.668946	0.0701227	-9.53966	1.43298e-21	9.02085e-20	H2AZ2	H2AZ2
ENSG00000135842	528.017	-1.46418	0.153503	-9.53842	1.45019e-21	9.09552e-20	NIBAN1	NIBAN1
ENSG00000105373	13144.7	0.65009	0.0681602	9.53768	1.46069e-21	9.12772e-20	NOP53	NOP53
ENSG00000112984	2822.66	-2.59847	0.27254	-9.5343	1.50896e-21	9.39478e-20	KIF20A	KIF20A
ENSG00000170545	1206.72	-0.887694	0.0931241	-9.53237	1.53733e-21	9.53647e-20	SMAGP	SMAGP
ENSG00000174004	717.799	0.955913	0.100483	9.51321	1.84874e-21	1.14266e-19	NRROS	NRROS
ENSG00000137692	2153.43	-0.619466	0.0651831	-9.50348	2.02992e-21	1.2501e-19	DCUN1D5	DCUN1D5
ENSG00000165916	9042.82	-1.05164	0.111088	-9.46671	2.88799e-21	1.7721e-19	PSMC3	PSMC3
ENSG00000125510	314.102	1.88468	0.199197	9.46135	3.04005e-21	1.85869e-19	OPRL1	OPRL1
ENSG00000171227	364.936	1.56691	0.166003	9.43904	3.76208e-21	2.2919e-19	TMEM37	TMEM37
ENSG00000139549	270.405	-1.23408	0.130843	-9.43177	4.03224e-21	2.44771e-19	DHH	DHH
ENSG00000162545	908.989	2.00202	0.212545	9.41926	4.54277e-21	2.74781e-19	CAMK2N1	CAMK2N1
ENSG00000165475	1975.31	0.962431	0.102468	9.39248	5.8606e-21	3.53236e-19	CRYL1	CRYL1
ENSG00000125845	1385.23	1.49706	0.159926	9.36098	7.90028e-21	4.74492e-19	BMP2	BMP2
ENSG00000127415	1433.95	1.46405	0.156585	9.34984	8.77831e-21	5.25369e-19	IDUA	IDUA
ENSG00000164105	732.074	-1.09443	0.117092	-9.34674	9.03902e-21	5.39074e-19	SAP30	SAP30
ENSG00000102802	652.048	1.71728	0.18379	9.34372	9.30087e-21	5.52752e-19	MEDAG	MEDAG
ENSG00000214021	1789.79	0.944988	0.101535	9.30703	1.31457e-20	7.78529e-19	TTLL3	TTLL3
ENSG00000176102	2474.44	-0.775722	0.0833676	-9.30483	1.34204e-20	7.92036e-19	CSTF3	CSTF3
ENSG00000175556	222.021	2.31912	0.250004	9.27633	1.75419e-20	1.03169e-18	LONRF3	LONRF3
ENSG00000198721	3635.23	-0.966543	0.104409	-9.25731	2.09642e-20	1.22872e-18	ECI2	ECI2
ENSG00000137710	11748.6	-0.9362	0.101485	-9.22498	2.83622e-20	1.6566e-18	RDX	RDX
ENSG00000152284	2042.37	1.31209	0.142686	9.19564	3.72782e-20	2.16992e-18	TCF7L1	TCF7L1
ENSG00000120875	6524.88	1.47701	0.160772	9.187	4.03949e-20	2.34332e-18	DUSP4	DUSP4
ENSG00000137310	648.584	-1.93132	0.2106	-9.17053	4.70705e-20	2.72129e-18	TCF19	TCF19
ENSG00000131747	5651.9	-2.01162	0.219427	-9.16762	4.83578e-20	2.78623e-18	TOP2A	TOP2A
ENSG00000119655	5522.1	0.729353	0.0797047	9.15069	5.65709e-20	3.24843e-18	NPC2	NPC2
ENSG00000123136	4342.23	-0.73243	0.0802921	-9.12206	7.37073e-20	4.21819e-18	DDX39A	DDX39A
ENSG00000131153	735.387	-1.54804	0.169799	-9.1169	7.7307e-20	4.40935e-18	GINS2	GINS2
ENSG00000088325	4996.9	-2.1047	0.230867	-9.11652	7.75785e-20	4.41004e-18	TPX2	TPX2
ENSG00000133119	561.323	-1.64508	0.180633	-9.10729	8.44656e-20	4.78554e-18	RFC3	RFC3
ENSG00000169083	765.299	1.37591	0.151194	9.10027	9.01063e-20	5.08816e-18	AR	AR
ENSG00000172037	19422.4	0.706791	0.0777492	9.09065	9.84522e-20	5.54103e-18	LAMB2	LAMB2
ENSG00000069482	517.745	-2.21641	0.243896	-9.08752	1.01322e-19	5.6837e-18	GAL	GAL
ENSG00000140398	1097.01	1.21355	0.133717	9.07553	1.13127e-19	6.32508e-18	NEIL1	NEIL1
ENSG00000174080	1244.81	1.02497	0.113007	9.06997	1.19048e-19	6.61671e-18	CTSF	CTSF
ENSG00000235505	903.307	1.55925	0.171914	9.0699	1.19122e-19	6.61671e-18	CASP4LP	CASP4LP
ENSG00000148356	1646.13	0.848198	0.093553	9.0665	1.22906e-19	6.80469e-18	LRSAM1	LRSAM1
ENSG00000171298	6465.56	1.25592	0.138543	9.06525	1.24322e-19	6.86074e-18	GAA	GAA
ENSG00000173156	518.115	1.29692	0.143621	9.03013	1.71466e-19	9.43175e-18	RHOD	RHOD
ENSG00000075702	895.388	-0.965685	0.107059	-9.02014	1.87849e-19	1.02664e-17	WDR62	WDR62
ENSG00000124795	4067.91	-0.984927	0.109192	-9.02015	1.87835e-19	1.02664e-17	DEK	DEK
ENSG00000123416	55048.4	-1.44012	0.159916	-9.00551	2.14673e-19	1.16949e-17	TUBA1B	TUBA1B
ENSG00000107719	2992.84	1.79427	0.199458	8.9957	2.34742e-19	1.27473e-17	PALD1	PALD1
ENSG00000071539	1368.23	-1.68245	0.187394	-8.97815	2.7537e-19	1.49059e-17	TRIP13	TRIP13
ENSG00000164647	879.859	-1.01935	0.113781	-8.95888	3.27994e-19	1.76981e-17	STEAP1	STEAP1
ENSG00000122483	349.242	-1.68067	0.187645	-8.95666	3.34674e-19	1.80014e-17	CCDC18	CCDC18
ENSG00000188290	614.613	1.54495	0.172552	8.95349	3.44403e-19	1.84663e-17	HES4	HES4
ENSG00000117616	2799.66	0.670682	0.0750649	8.9347	4.08285e-19	2.18227e-17	RSRP1	RSRP1
ENSG00000141934	236.691	1.25399	0.140631	8.91691	4.79494e-19	2.55353e-17	PLPP2	PLPP2
ENSG00000254245	122.217	2.29654	0.257557	8.91662	4.80749e-19	2.55353e-17	PCDHGA3	PCDHGA3
ENSG00000213397	730.408	-0.935901	0.105099	-8.90495	5.34099e-19	2.82806e-17	HAUS7	HAUS7
ENSG00000187609	2145.33	0.982194	0.110363	8.89969	5.60028e-19	2.95615e-17	EXD3	EXD3
ENSG00000136490	2979.92	0.825408	0.0930471	8.87085	7.25873e-19	3.81971e-17	LIMD2	LIMD2
ENSG00000198517	3469.3	0.757447	0.0854043	8.86896	7.38345e-19	3.87335e-17	MAFK	MAFK
ENSG00000161800	1244.07	-1.9816	0.22367	-8.85946	8.04056e-19	4.20509e-17	RACGAP1	RACGAP1
ENSG00000013523	1456.93	0.772306	0.0871805	8.8587	8.09537e-19	4.22077e-17	ANGEL1	ANGEL1
ENSG00000128563	1647.29	0.686344	0.0775498	8.85036	8.72388e-19	4.53455e-17	PRKRIP1	PRKRIP1
ENSG00000115129	4234.37	-0.550174	0.0623008	-8.83093	1.03807e-18	5.37929e-17	TP53I3	TP53I3
ENSG00000119333	2950.44	-0.789142	0.0896172	-8.8057	1.30044e-18	6.7184e-17	DYNC2I2	DYNC2I2
ENSG00000170955	9532.19	-0.765451	0.0869907	-8.79922	1.37765e-18	7.09575e-17	CAVIN3	CAVIN3
ENSG00000089280	19643.1	-0.756113	0.0859516	-8.79696	1.40569e-18	7.21829e-17	FUS	FUS
ENSG00000114993	381.845	1.26098	0.143409	8.79287	1.45781e-18	7.46339e-17	RTKN	RTKN
ENSG00000124587	1473.4	0.868327	0.0988307	8.78601	1.54971e-18	7.91005e-17	PEX6	PEX6
ENSG00000090889	1469.38	-2.01725	0.229637	-8.78453	1.57024e-18	7.99083e-17	KIF4A	KIF4A
ENSG00000165244	279.452	-1.52834	0.174335	-8.76669	1.83997e-18	9.3355e-17	ZNF367	ZNF367
ENSG00000035499	414.362	-2.15554	0.246073	-8.75973	1.95727e-18	9.90109e-17	DEPDC1B	DEPDC1B
ENSG00000179163	508.911	0.936714	0.106988	8.75534	2.03483e-18	1.0248e-16	FUCA1	FUCA1
ENSG00000185477	212.65	1.98494	0.226717	8.75517	2.03791e-18	1.0248e-16	GPRIN3	GPRIN3
ENSG00000167553	14978.3	-1.30967	0.149644	-8.75186	2.09873e-18	1.05227e-16	TUBA1C	TUBA1C
ENSG00000174943	771.037	1.07409	0.122822	8.74509	2.2283e-18	1.11395e-16	KCTD13	KCTD13
ENSG00000090339	1735.32	1.6718	0.191608	8.72509	2.65975e-18	1.32574e-16	ICAM1	ICAM1
ENSG00000197747	13109.6	-0.936185	0.107337	-8.72194	2.73476e-18	1.35914e-16	S100A10	S100A10
ENSG00000169851	847.621	-2.40081	0.275415	-8.71709	2.85446e-18	1.4145e-16	PCDH7	PCDH7
ENSG00000158109	3471.58	0.648665	0.0744652	8.71099	3.0124e-18	1.48667e-16	TPRG1L	TPRG1L
ENSG00000187193	196.838	-1.55428	0.178431	-8.71079	3.0176e-18	1.48667e-16	MT1X	MT1X
ENSG00000132429	89.2797	1.67665	0.192606	8.70507	3.1737e-18	1.55906e-16	POPDC3	POPDC3
ENSG00000158458	90.285	-2.47558	0.285062	-8.68436	3.80892e-18	1.86571e-16	NRG2	NRG2
ENSG00000131351	476.999	-1.04427	0.120282	-8.68192	3.89151e-18	1.90069e-16	HAUS8	HAUS8
ENSG00000136159	830.747	-1.27833	0.1473	-8.67843	4.01271e-18	1.95427e-16	NUDT15	NUDT15
ENSG00000130300	358.208	1.91486	0.220994	8.66477	4.52444e-18	2.19719e-16	PLVAP	PLVAP
ENSG00000118058	4816.25	-0.707715	0.0817091	-8.66139	4.66027e-18	2.25671e-16	KMT2A	KMT2A
ENSG00000086696	172.483	2.54253	0.293936	8.64995	5.1524e-18	2.48794e-16	HSD17B2	HSD17B2
ENSG00000077150	1828.7	1.18052	0.13662	8.64088	5.57793e-18	2.68578e-16	NFKB2	NFKB2
ENSG00000112183	113.898	1.79817	0.208139	8.63923	5.6592e-18	2.71722e-16	RBM24	RBM24
ENSG00000131398	135.675	1.72817	0.200201	8.63214	6.02136e-18	2.88296e-16	KCNC3	KCNC3
ENSG00000103227	676.37	0.870079	0.100821	8.62994	6.13825e-18	2.93067e-16	LMF1	LMF1
ENSG00000167644	186.608	-2.98197	0.34582	-8.62292	6.52672e-18	3.10741e-16	C19orf33	C19orf33
ENSG00000213551	2298.98	-1.07291	0.124723	-8.60238	7.80773e-18	3.70693e-16	DNAJC9	DNAJC9
ENSG00000167815	8334	0.729972	0.0849438	8.59359	8.42943e-18	3.99095e-16	PRDX2	PRDX2
ENSG00000164403	981.48	1.15433	0.134389	8.58946	8.73801e-18	4.12556e-16	SHROOM1	SHROOM1
ENSG00000171476	175.67	-1.55175	0.180743	-8.5854	9.05199e-18	4.26196e-16	HOPX	HOPX
ENSG00000111799	8767.34	-1.49555	0.174371	-8.5768	9.7552e-18	4.57023e-16	COL12A1	COL12A1
ENSG00000137807	1539.89	-1.96803	0.229462	-8.57673	9.76051e-18	4.57023e-16	KIF23	KIF23
ENSG00000173207	1745.89	-1.33092	0.155273	-8.57146	1.02177e-17	4.77117e-16	CKS1B	CKS1B
ENSG00000105767	757.312	1.37969	0.161691	8.53285	1.42788e-17	6.6492e-16	CADM4	CADM4
ENSG00000237649	1649.27	-2.44175	0.286182	-8.53215	1.43652e-17	6.67118e-16	KIFC1	KIFC1
ENSG00000176978	5632.49	0.917674	0.107868	8.50736	1.7794e-17	8.24101e-16	DPP7	DPP7
ENSG00000213614	4675.38	1.14741	0.134927	8.50397	1.83212e-17	8.46208e-16	HEXA	HEXA
ENSG00000122952	2151.83	-1.7869	0.210345	-8.49509	1.97788e-17	9.11057e-16	ZWINT	ZWINT
ENSG00000203760	815.403	-1.63969	0.193141	-8.48964	2.07286e-17	9.52229e-16	CENPW	CENPW
ENSG00000198554	694.228	-1.02281	0.120554	-8.48424	2.17132e-17	9.94771e-16	WDHD1	WDHD1
ENSG00000129562	5938.94	0.547026	0.0645714	8.47165	2.41936e-17	1.10543e-15	DAD1	DAD1
ENSG00000188026	1690.34	0.878505	0.10371	8.47081	2.43685e-17	1.11043e-15	RILPL1	RILPL1
ENSG00000166851	3665.38	-2.16986	0.256297	-8.46617	2.53601e-17	1.15253e-15	PLK1	PLK1
ENSG00000138180	1721.36	-2.17823	0.257362	-8.46368	2.59063e-17	1.17421e-15	CEP55	CEP55
ENSG00000198826	1319.17	-2.0213	0.238944	-8.45932	2.68941e-17	1.21574e-15	ARHGAP11A	ARHGAP11A
ENSG00000198715	3708.7	0.525016	0.0622031	8.44036	3.16365e-17	1.42633e-15	GLMP	GLMP
ENSG00000166803	1121.76	-1.4785	0.175284	-8.43486	3.31596e-17	1.49104e-15	PCLAF	PCLAF
ENSG00000110077	371.835	2.39477	0.28411	8.42903	3.48549e-17	1.56314e-15	MS4A6A	MS4A6A
ENSG00000100321	349.762	1.81947	0.215991	8.42381	3.64432e-17	1.63007e-15	SYNGR1	SYNGR1
ENSG00000171159	1478.12	0.90541	0.107514	8.42131	3.72284e-17	1.66082e-15	BBLN	BBLN
ENSG00000151690	372.295	1.52272	0.180981	8.41372	3.972e-17	1.76733e-15	MFSD6	MFSD6
ENSG00000188747	153.107	1.94825	0.231812	8.40442	4.29983e-17	1.9082e-15	NOXA1	NOXA1
ENSG00000165501	586.498	-0.847204	0.100866	-8.39928	4.4924e-17	1.98847e-15	LRR1	LRR1
ENSG00000142856	322.716	-1.28792	0.153587	-8.38561	5.04646e-17	2.22791e-15	ITGB3BP	ITGB3BP
ENSG00000255690	95.4105	1.93675	0.231122	8.3798	5.30183e-17	2.33459e-15	TRIL	TRIL
ENSG00000250571	801.473	0.971062	0.116047	8.36783	5.86872e-17	2.57754e-15	GLI4	GLI4
ENSG00000172197	173.012	-1.60245	0.191558	-8.36536	5.99336e-17	2.62549e-15	MBOAT1	MBOAT1
ENSG00000110200	1452.92	-1.36994	0.163865	-8.36015	6.26392e-17	2.73696e-15	ANAPC15	ANAPC15
ENSG00000113356	876.236	-0.968038	0.115869	-8.3546	6.5655e-17	2.86138e-15	POLR3G	POLR3G
ENSG00000204138	3367.42	-0.785907	0.0941256	-8.34956	6.85169e-17	2.97847e-15	PHACTR4	PHACTR4
ENSG00000010278	26974.6	-0.915079	0.109742	-8.33848	7.525e-17	3.26282e-15	CD9	CD9
ENSG00000120306	1278.4	0.771728	0.0926603	8.32858	8.18199e-17	3.53866e-15	CYSTM1	CYSTM1
ENSG00000123384	2208.17	1.19438	0.143862	8.30227	1.02142e-16	4.40635e-15	LRP1	LRP1
ENSG00000178718	1705.74	0.894606	0.108076	8.27754	1.25744e-16	5.41081e-15	RPP25	RPP25
ENSG00000174938	885.863	2.85441	0.345081	8.2717	1.32063e-16	5.66835e-15	SEZ6L2	SEZ6L2
ENSG00000087086	62018.6	0.579675	0.070136	8.26501	1.39678e-16	5.98013e-15	FTL	FTL
ENSG00000115758	5863.17	-0.829873	0.100549	-8.2534	1.53954e-16	6.57475e-15	ODC1	ODC1
ENSG00000121957	962.196	-1.76699	0.214121	-8.25231	1.55358e-16	6.61809e-15	GPSM2	GPSM2
ENSG00000136732	602.782	0.863129	0.104662	8.24682	1.62667e-16	6.91214e-15	GYPC	GYPC
ENSG00000170296	8923.62	0.618639	0.0750693	8.24091	1.70911e-16	7.24431e-15	GABARAP	GABARAP
ENSG00000274583	43.7095	2.78851	0.338526	8.23721	1.76278e-16	7.45324e-15	FAM74A4	FAM74A4
ENSG00000197746	66816.7	1.24633	0.151321	8.23632	1.77593e-16	7.4902e-15	PSAP	PSAP
ENSG00000109805	1825.99	-2.05341	0.249383	-8.23396	1.81123e-16	7.62015e-15	NCAPG	NCAPG
ENSG00000114346	1387.92	-1.09331	0.132838	-8.23041	1.86569e-16	7.82992e-15	ECT2	ECT2
ENSG00000100162	485.79	-1.26005	0.153426	-8.21272	2.16232e-16	9.05245e-15	CENPM	CENPM
ENSG00000100749	1010.8	-0.730212	0.0889636	-8.20798	2.24935e-16	9.39365e-15	VRK1	VRK1
ENSG00000185818	61.492	2.81106	0.342602	8.20503	2.30542e-16	9.60423e-15	NAT8L	NAT8L
ENSG00000196458	495.024	1.35968	0.165889	8.19636	2.47778e-16	1.0297e-14	ZNF605	ZNF605
ENSG00000136861	2091.15	-0.792177	0.0966669	-8.19492	2.50769e-16	1.03959e-14	CDK5RAP2	CDK5RAP2
ENSG00000168646	276.006	1.63075	0.199047	8.19278	2.55261e-16	1.05564e-14	AXIN2	AXIN2
ENSG00000196139	223.335	1.76128	0.215375	8.17773	2.89238e-16	1.19325e-14	AKR1C3	AKR1C3
ENSG00000130758	1175.58	0.857636	0.104985	8.16916	3.10546e-16	1.27805e-14	MAP3K10	MAP3K10
ENSG00000197530	2782.88	1.07006	0.131157	8.15866	3.38772e-16	1.39085e-14	MIB2	MIB2
ENSG00000185347	831.911	-1.23585	0.151543	-8.15511	3.48872e-16	1.42886e-14	TEDC1	TEDC1
ENSG00000144455	1903.72	0.594186	0.0729007	8.15063	3.62047e-16	1.47926e-14	SUMF1	SUMF1
ENSG00000120327	94.6484	1.92759	0.236622	8.14629	3.7527e-16	1.52961e-14	PCDHB14	PCDHB14
ENSG00000013016	326.76	2.7605	0.339582	8.1291	4.32503e-16	1.75867e-14	EHD3	EHD3
ENSG00000144063	4599.25	-1.70589	0.209885	-8.12773	4.37416e-16	1.77441e-14	MALL	MALL
ENSG00000175591	398.38	-1.55906	0.191832	-8.12719	4.3935e-16	1.77801e-14	P2RY2	P2RY2
ENSG00000184986	286.122	1.45966	0.179685	8.12342	4.53213e-16	1.82975e-14	TMEM121	TMEM121
ENSG00000188610	183.334	-1.6079	0.198361	-8.10593	5.23444e-16	2.10829e-14	FAM72B	FAM72B
ENSG00000167770	6290.22	-0.557385	0.068827	-8.09834	5.57158e-16	2.23877e-14	OTUB1	OTUB1
ENSG00000168938	1366.12	0.581816	0.0718667	8.09576	5.6908e-16	2.28129e-14	PPIC	PPIC
ENSG00000242265	2835.08	-0.89394	0.110486	-8.09095	5.92008e-16	2.36761e-14	PEG10	PEG10
ENSG00000188486	5393.48	-1.5007	0.185488	-8.09052	5.94121e-16	2.37049e-14	H2AX	H2AX
ENSG00000129951	113.337	2.54362	0.314819	8.07965	6.49551e-16	2.58558e-14	PLPPR3	PLPPR3
ENSG00000185480	364.552	-1.49518	0.18512	-8.07683	6.64703e-16	2.63971e-14	PARPBP	PARPBP
ENSG00000012048	700.402	-1.29605	0.160821	-8.05901	7.69125e-16	3.04728e-14	BRCA1	BRCA1
ENSG00000011426	3688.79	-2.16001	0.26838	-8.04832	8.39364e-16	3.31013e-14	ANLN	ANLN
ENSG00000167702	2391.48	1.38592	0.172194	8.04859	8.37537e-16	3.31013e-14	KIFC2	KIFC2
ENSG00000131067	200.453	1.32931	0.165499	8.03216	9.57742e-16	3.76823e-14	GGT7	GGT7
ENSG00000258484	58.0219	2.4443	0.304718	8.02154	1.0443e-15	4.09932e-14	SPESP1	SPESP1
ENSG00000185432	935.479	-1.26513	0.157784	-8.01808	1.07408e-15	4.20649e-14	TMT1A	TMT1A
ENSG00000061656	396.985	1.41099	0.176094	8.01269	1.12223e-15	4.38496e-14	SPAG4	SPAG4
ENSG00000182742	1943.25	1.27231	0.158855	8.00925	1.15407e-15	4.49904e-14	HOXB4	HOXB4
ENSG00000127564	761.831	-1.07511	0.134277	-8.00666	1.17864e-15	4.58431e-14	PKMYT1	PKMYT1
ENSG00000145982	620.994	-0.769678	0.0961759	-8.00281	1.21612e-15	4.71926e-14	FARS2	FARS2
ENSG00000105520	3104.96	1.17146	0.146559	7.99309	1.31601e-15	5.09528e-14	PLPPR2	PLPPR2
ENSG00000156298	129.412	3.0248	0.378501	7.99153	1.33276e-15	5.14839e-14	TSPAN7	TSPAN7
ENSG00000198331	522.389	-1.06413	0.133238	-7.98669	1.3861e-15	5.34228e-14	HYLS1	HYLS1
ENSG00000125148	31700.6	-1.20079	0.150515	-7.97789	1.48854e-15	5.72413e-14	MT2A	MT2A
ENSG00000109743	565.197	-0.922063	0.11559	-7.97701	1.49916e-15	5.75197e-14	BST1	BST1
ENSG00000051180	518.696	-1.15558	0.144977	-7.9708	1.57656e-15	6.0353e-14	RAD51	RAD51
ENSG00000168758	1642.89	1.38928	0.174331	7.96923	1.59665e-15	6.09848e-14	SEMA4C	SEMA4C
ENSG00000107281	10140.2	0.901866	0.113194	7.96742	1.6202e-15	6.17458e-14	NPDC1	NPDC1
ENSG00000005187	292.083	2.87355	0.360898	7.96221	1.68987e-15	6.42565e-14	ACSM3	ACSM3
ENSG00000183696	1593.1	0.984322	0.123656	7.96016	1.71818e-15	6.51872e-14	UPP1	UPP1
ENSG00000078081	253.252	1.16507	0.146428	7.95659	1.76851e-15	6.69475e-14	LAMP3	LAMP3
ENSG00000042493	2432	-0.75443	0.0949081	-7.94905	1.8794e-15	7.08296e-14	CAPG	CAPG
ENSG00000128011	219.096	1.44485	0.18176	7.94922	1.87695e-15	7.08296e-14	LRFN1	LRFN1
ENSG00000025434	524.335	-0.858961	0.108122	-7.94433	1.95241e-15	7.34183e-14	NR1H3	NR1H3
ENSG00000099998	4080.67	-0.58151	0.0732165	-7.94234	1.98397e-15	7.44405e-14	GGT5	GGT5
ENSG00000178882	360.855	1.38193	0.174069	7.93902	2.03784e-15	7.62932e-14	RFLNA	RFLNA
ENSG00000117318	3822.91	0.739504	0.093173	7.93689	2.07308e-15	7.74422e-14	ID3	ID3
ENSG00000189056	687.425	1.35971	0.171801	7.91445	2.48347e-15	9.25692e-14	RELN	RELN
ENSG00000099282	4210.06	1.13005	0.142792	7.91396	2.49321e-15	9.27288e-14	TSPAN15	TSPAN15
ENSG00000159259	734.245	-1.132	0.143168	-7.90681	2.64068e-15	9.79992e-14	CHAF1B	CHAF1B
ENSG00000129084	6741.44	-0.646602	0.0818213	-7.90262	2.7311e-15	1.01134e-13	PSMA1	PSMA1
ENSG00000172115	5636.73	-0.747769	0.0948298	-7.88538	3.13568e-15	1.15863e-13	CYCS	CYCS
ENSG00000167772	1096.02	1.16507	0.147863	7.87938	3.29018e-15	1.21308e-13	ANGPTL4	ANGPTL4
ENSG00000044090	3944.19	0.877499	0.111646	7.85962	3.85313e-15	1.41757e-13	CUL7	CUL7
ENSG00000185909	1608.17	0.802973	0.102342	7.84601	4.29472e-15	1.57662e-13	KLHDC8B	KLHDC8B
ENSG00000120437	1193.25	-0.862847	0.110005	-7.84372	4.37408e-15	1.60229e-13	ACAT2	ACAT2
ENSG00000175130	16454	0.856827	0.109251	7.84271	4.40912e-15	1.61165e-13	MARCKSL1	MARCKSL1
ENSG00000087303	821.498	0.800307	0.102394	7.81594	5.45543e-15	1.98983e-13	NID2	NID2
ENSG00000186193	2449.56	-1.82295	0.233284	-7.81432	5.52593e-15	2.01123e-13	SAPCD2	SAPCD2
ENSG00000117724	3562.53	-2.04063	0.261164	-7.81361	5.55719e-15	2.01828e-13	CENPF	CENPF
ENSG00000101447	1586.99	-2.03145	0.260231	-7.80631	5.88857e-15	2.13407e-13	FAM83D	FAM83D
ENSG00000119227	439.096	1.25684	0.161027	7.80515	5.9431e-15	2.14925e-13	PIGZ	PIGZ
ENSG00000149212	2043.46	1.35128	0.17314	7.8045	5.97373e-15	2.15574e-13	SESN3	SESN3
ENSG00000188229	16153.1	-1.49767	0.192079	-7.79714	6.33268e-15	2.28043e-13	TUBB4B	TUBB4B
ENSG00000151150	378.058	-1.56283	0.200737	-7.78545	6.94629e-15	2.49611e-13	ANK3	ANK3
ENSG00000104763	1025.55	0.889969	0.114414	7.77847	7.34054e-15	2.63222e-13	ASAH1	ASAH1
ENSG00000187741	1263.54	-0.996308	0.128426	-7.75783	8.63959e-15	3.09152e-13	FANCA	FANCA
ENSG00000143603	432.614	2.04206	0.263323	7.75496	8.83733e-15	3.15563e-13	KCNN3	KCNN3
ENSG00000163808	258.206	-1.7236	0.222484	-7.74711	9.40085e-15	3.34982e-13	KIF15	KIF15
ENSG00000102996	1356.55	1.01904	0.131586	7.74426	9.61412e-15	3.41864e-13	MMP15	MMP15
ENSG00000185100	166.335	1.20091	0.155248	7.73542	1.03059e-14	3.65699e-13	ADSS1	ADSS1
ENSG00000105889	1362.57	-0.682437	0.0882611	-7.73202	1.05854e-14	3.74833e-13	STEAP1B	STEAP1B
ENSG00000137809	653.264	3.0989	0.400893	7.72999	1.07552e-14	3.80055e-13	ITGA11	ITGA11
ENSG00000146147	260.924	-1.23965	0.160585	-7.71959	1.16706e-14	4.11548e-13	MLIP	MLIP
ENSG00000103642	1427	0.70554	0.0914958	7.71117	1.24665e-14	4.38703e-13	LACTB	LACTB
ENSG00000144645	2413.21	0.95758	0.124232	7.70797	1.27834e-14	4.48926e-13	OSBPL10	OSBPL10
ENSG00000166831	126.663	2.11814	0.275266	7.69487	1.41633e-14	4.96357e-13	RBPMS2	RBPMS2
ENSG00000099901	4635.85	-0.569198	0.0740179	-7.69001	1.47122e-14	5.14136e-13	RANBP1	RANBP1
ENSG00000120699	1264.63	-1.07023	0.139174	-7.68985	1.47311e-14	5.14136e-13	EXOSC8	EXOSC8
ENSG00000154040	236.148	-1.20086	0.156203	-7.6878	1.49681e-14	5.21337e-13	CABYR	CABYR
ENSG00000107984	2506.63	-1.33085	0.1732	-7.68391	1.5431e-14	5.35267e-13	DKK1	DKK1
ENSG00000115355	3406.73	-1.0184	0.132534	-7.68406	1.54124e-14	5.35267e-13	CCDC88A	CCDC88A
ENSG00000167670	1948.76	-0.814521	0.10604	-7.68129	1.57488e-14	5.45179e-13	CHAF1A	CHAF1A
ENSG00000112029	530.241	-1.48186	0.192965	-7.67944	1.5979e-14	5.52024e-13	FBXO5	FBXO5
ENSG00000141562	3371.82	0.567662	0.0739673	7.67451	1.66056e-14	5.72507e-13	NARF	NARF
ENSG00000090581	2904.89	0.720519	0.0942698	7.64316	2.11954e-14	7.29266e-13	GNPTG	GNPTG
ENSG00000177239	6223.13	0.504913	0.0660904	7.63974	2.17667e-14	7.47413e-13	MAN1B1	MAN1B1
ENSG00000142864	18794	-0.714538	0.0935416	-7.63872	2.1939e-14	7.51809e-13	SERBP1	SERBP1
ENSG00000144395	129.479	-1.57053	0.205795	-7.63151	2.32015e-14	7.93472e-13	CCDC150	CCDC150
ENSG00000175938	946.078	0.843855	0.110665	7.6253	2.43468e-14	8.30968e-13	ORAI3	ORAI3
ENSG00000141524	3286.83	1.13269	0.148614	7.62167	2.50424e-14	8.52997e-13	TMC6	TMC6
ENSG00000138376	276.782	-1.48893	0.195379	-7.62075	2.52206e-14	8.5735e-13	BARD1	BARD1
ENSG00000141499	930.137	-0.930536	0.122169	-7.61679	2.60052e-14	8.805e-13	WRAP53	WRAP53
ENSG00000142303	664.44	1.61956	0.212628	7.61687	2.5991e-14	8.805e-13	ADAMTS10	ADAMTS10
ENSG00000162607	1406.67	-1.13219	0.148674	-7.61529	2.63106e-14	8.89067e-13	USP1	USP1
ENSG00000182013	317.654	1.10212	0.144849	7.60876	2.76739e-14	9.33282e-13	PNMA8A	PNMA8A
ENSG00000240771	393.062	1.58362	0.208181	7.60692	2.80698e-14	9.44756e-13	ARHGEF25	ARHGEF25
ENSG00000091436	1912.64	-0.926916	0.121879	-7.60519	2.84482e-14	9.556e-13	MAP3K20	MAP3K20
ENSG00000175874	339.566	1.12849	0.148498	7.59936	2.97602e-14	9.97701e-13	CREG2	CREG2
ENSG00000143507	155.781	1.69911	0.223619	7.59826	3.00141e-14	1.00423e-12	DUSP10	DUSP10
ENSG00000091972	487.798	0.963218	0.126838	7.59408	3.09997e-14	1.03517e-12	CD200	CD200
ENSG00000069812	848.961	-1.09534	0.144243	-7.59375	3.10778e-14	1.03574e-12	HES2	HES2
ENSG00000170577	105.998	-1.64242	0.216294	-7.59345	3.11494e-14	1.0361e-12	SIX2	SIX2
ENSG00000100288	1792.62	0.64071	0.0844109	7.59037	3.18995e-14	1.05898e-12	CHKB	CHKB
ENSG00000186871	288.493	-2.07244	0.273171	-7.58658	3.28451e-14	1.08824e-12	ERCC6L	ERCC6L
ENSG00000132031	366.866	-1.56765	0.206643	-7.5863	3.29159e-14	1.08846e-12	MATN3	MATN3
ENSG00000110080	1057.19	-0.685805	0.0904775	-7.57984	3.45972e-14	1.14184e-12	ST3GAL4	ST3GAL4
ENSG00000162576	182.792	1.73847	0.229526	7.57418	3.61391e-14	1.19042e-12	MXRA8	MXRA8
ENSG00000121753	161.418	1.60506	0.211938	7.57323	3.64067e-14	1.19692e-12	ADGRB2	ADGRB2
ENSG00000176208	267.432	-1.19709	0.158166	-7.56857	3.77364e-14	1.23824e-12	ATAD5	ATAD5
ENSG00000127586	2074.12	-0.936209	0.123812	-7.56153	3.98361e-14	1.30461e-12	CHTF18	CHTF18
ENSG00000154529	3755.89	1.11105	0.146997	7.55829	4.08415e-14	1.33497e-12	CNTNAP3B	CNTNAP3B
ENSG00000188130	4268.58	0.642386	0.0851689	7.5425	4.61033e-14	1.50407e-12	MAPK12	MAPK12
ENSG00000104723	484.189	1.05375	0.139819	7.53649	4.82778e-14	1.57199e-12	TUSC3	TUSC3
ENSG00000103269	100.546	1.67818	0.222746	7.53405	4.9189e-14	1.5986e-12	RHBDL1	RHBDL1
ENSG00000082438	1243.94	-1.49005	0.197822	-7.53228	4.98603e-14	1.61732e-12	COBLL1	COBLL1
ENSG00000235162	711.273	-1.0853	0.144248	-7.52385	5.31864e-14	1.72192e-12	C12orf75	C12orf75
ENSG00000128645	405.607	1.23467	0.164148	7.52167	5.40791e-14	1.7475e-12	HOXD1	HOXD1
ENSG00000070404	1158.71	0.838233	0.111551	7.51436	5.71913e-14	1.84346e-12	FSTL3	FSTL3
ENSG00000215375	528.4	0.838982	0.111653	7.51419	5.72658e-14	1.84346e-12	MYL5	MYL5
ENSG00000099783	17313.4	-1.06231	0.141465	-7.50932	5.9436e-14	1.9097e-12	HNRNPM	HNRNPM
ENSG00000127423	101.059	-1.71006	0.227792	-7.50711	6.0445e-14	1.93846e-12	AUNIP	AUNIP
ENSG00000071205	808.575	-0.926439	0.123604	-7.49524	6.61752e-14	2.11823e-12	ARHGAP10	ARHGAP10
ENSG00000215788	2107.61	0.724302	0.0966696	7.49255	6.75459e-14	2.15804e-12	TNFRSF25	TNFRSF25
ENSG00000100889	440.477	-0.854166	0.114337	-7.47062	7.98193e-14	2.54538e-12	PCK2	PCK2
ENSG00000135919	173.716	1.93123	0.258997	7.45659	8.87895e-14	2.82613e-12	SERPINE2	SERPINE2
ENSG00000178573	70.7269	2.21868	0.297656	7.45385	9.06579e-14	2.87847e-12	MAF	MAF
ENSG00000186603	202.804	-1.59172	0.213548	-7.45368	9.07725e-14	2.87847e-12	HPDL	HPDL
ENSG00000109323	381.624	0.929775	0.124801	7.45006	9.32962e-14	2.95299e-12	MANBA	MANBA
ENSG00000133739	150.607	-1.27698	0.171531	-7.44462	9.72231e-14	3.07156e-12	LRRCC1	LRRCC1
ENSG00000158710	28596.4	-0.855494	0.115223	-7.42466	1.13074e-13	3.56572e-12	TAGLN2	TAGLN2
ENSG00000163131	654.062	1.53424	0.206751	7.42072	1.16486e-13	3.66652e-12	CTSS	CTSS
ENSG00000119042	224.251	1.3846	0.186606	7.41992	1.17193e-13	3.68195e-12	SATB2	SATB2
ENSG00000197442	585.684	-1.14634	0.154552	-7.4172	1.1962e-13	3.75126e-12	MAP3K5	MAP3K5
ENSG00000100664	8321.41	-0.824655	0.111238	-7.41342	1.23088e-13	3.85289e-12	EIF5	EIF5
ENSG00000123191	718.798	0.795273	0.10729	7.41238	1.24056e-13	3.87606e-12	ATP7B	ATP7B
ENSG00000147100	187.413	2.06285	0.278394	7.40982	1.2647e-13	3.94424e-12	SLC16A2	SLC16A2
ENSG00000197081	9908.48	1.75017	0.236272	7.40743	1.28769e-13	4.0086e-12	IGF2R	IGF2R
ENSG00000151466	431.715	-0.930284	0.125607	-7.40629	1.29878e-13	4.03571e-12	SCLT1	SCLT1
ENSG00000102384	551.036	-1.62958	0.220448	-7.39215	1.44477e-13	4.48116e-12	CENPI	CENPI
ENSG00000102032	390.333	1.46842	0.198667	7.39136	1.45332e-13	4.49373e-12	RENBP	RENBP
ENSG00000120334	332.843	-1.33711	0.180903	-7.39129	1.45411e-13	4.49373e-12	CENPL	CENPL
ENSG00000134775	546.748	-1.77585	0.240299	-7.39018	1.46635e-13	4.52333e-12	FHOD3	FHOD3
ENSG00000237172	321.472	1.22814	0.166257	7.387	1.50175e-13	4.62414e-12	B3GNT9	B3GNT9
ENSG00000080839	475.956	-1.42683	0.193357	-7.37924	1.59191e-13	4.89288e-12	RBL1	RBL1
ENSG00000177283	2160.96	1.68137	0.228006	7.37425	1.65268e-13	5.07051e-12	FZD8	FZD8
ENSG00000159307	576.514	2.26649	0.307806	7.36336	1.79336e-13	5.49221e-12	SCUBE1	SCUBE1
ENSG00000187601	551.351	0.869522	0.118097	7.36279	1.801e-13	5.50568e-12	MAGEH1	MAGEH1
ENSG00000131876	1436.27	-0.696706	0.0947213	-7.35532	1.90465e-13	5.8121e-12	SNRPA1	SNRPA1
ENSG00000204403	102.081	1.59401	0.216965	7.34685	2.02938e-13	6.18162e-12	CASP12	CASP12
ENSG00000089486	770.987	1.0576	0.144132	7.33771	2.17282e-13	6.60671e-12	CDIP1	CDIP1
ENSG00000099822	124.385	1.89806	0.258891	7.33152	2.27558e-13	6.90678e-12	HCN2	HCN2
ENSG00000136378	11763.2	1.25625	0.171385	7.33	2.30147e-13	6.97291e-12	ADAMTS7	ADAMTS7
ENSG00000178026	311.936	1.13895	0.15542	7.32821	2.33242e-13	7.05413e-12	LRRC75B	LRRC75B
ENSG00000072071	575.901	0.979985	0.133742	7.3274	2.34658e-13	7.08433e-12	ADGRL1	ADGRL1
ENSG00000123473	701.952	-1.65376	0.225769	-7.32498	2.38928e-13	7.20047e-12	STIL	STIL
ENSG00000135324	116.243	1.78318	0.243465	7.32418	2.40369e-13	7.23106e-12	MRAP2	MRAP2
ENSG00000123219	647.57	-1.10216	0.150608	-7.31809	2.51529e-13	7.55344e-12	CENPK	CENPK
ENSG00000104889	1395.69	-0.732284	0.100092	-7.31614	2.5521e-13	7.65045e-12	RNASEH2A	RNASEH2A
ENSG00000042286	543.619	-0.7558	0.103421	-7.30802	2.71098e-13	8.11241e-12	AIFM2	AIFM2
ENSG00000127920	19506.7	0.988538	0.135581	7.29114	3.07336e-13	9.18065e-12	GNG11	GNG11
ENSG00000184702	563.074	1.49548	0.205167	7.28908	3.12082e-13	9.30606e-12	SEPTIN5	SEPTIN5
ENSG00000149089	810.19	-0.903351	0.12402	-7.28392	3.24254e-13	9.65209e-12	APIP	APIP
ENSG00000111144	3997.48	0.620123	0.0851464	7.28303	3.26409e-13	9.69925e-12	LTA4H	LTA4H
ENSG00000172531	11214.4	-0.593061	0.0814509	-7.28121	3.30844e-13	9.81387e-12	PPP1CA	PPP1CA
ENSG00000121152	1014.19	-2.02862	0.278942	-7.27254	3.5278e-13	1.04464e-11	NCAPH	NCAPH
ENSG00000170144	18389.4	-0.733007	0.101007	-7.25696	3.95872e-13	1.1702e-11	HNRNPA3	HNRNPA3
ENSG00000141753	50875.8	0.620079	0.0854726	7.25471	4.0252e-13	1.18657e-11	IGFBP4	IGFBP4
ENSG00000182093	1266.33	0.628614	0.0866502	7.25461	4.02807e-13	1.18657e-11	GET1	GET1
ENSG00000103490	776.336	0.903453	0.124545	7.25402	4.04568e-13	1.1897e-11	PYCARD	PYCARD
ENSG00000286219	342.378	-0.95463	0.131781	-7.24406	4.35434e-13	1.27825e-11	NOTCH2NLC	NOTCH2NLC
ENSG00000139266	508.839	0.847418	0.116999	7.24297	4.38965e-13	1.28639e-11	MARCHF9	MARCHF9
ENSG00000065618	294.055	-1.46611	0.202603	-7.23635	4.60914e-13	1.34839e-11	COL17A1	COL17A1
ENSG00000171202	769.663	-0.811572	0.112171	-7.23516	4.64998e-13	1.358e-11	TMEM126A	TMEM126A
ENSG00000162004	116.827	1.91349	0.264488	7.23472	4.665e-13	1.36005e-11	CCDC78	CCDC78
ENSG00000254838	324.553	1.37357	0.190643	7.20495	5.80666e-13	1.69e-11	GVINP1	GVINP1
ENSG00000263513	113.643	-1.81542	0.252001	-7.20405	5.84506e-13	1.69826e-11	FAM72C	FAM72C
ENSG00000184292	4635.78	1.06042	0.147204	7.20373	5.8588e-13	1.69935e-11	TACSTD2	TACSTD2
ENSG00000175634	2711.87	-0.69004	0.0957969	-7.20316	5.88346e-13	1.7036e-11	RPS6KB2	RPS6KB2
ENSG00000112208	556.191	-1.18092	0.164029	-7.19944	6.04585e-13	1.74764e-11	BAG2	BAG2
ENSG00000168234	244.86	-1.33228	0.185141	-7.19602	6.19961e-13	1.78904e-11	TTC39C	TTC39C
ENSG00000058085	226.757	-1.27259	0.177064	-7.18719	6.61399e-13	1.90539e-11	LAMC2	LAMC2
ENSG00000165233	2595.75	0.784102	0.109117	7.18588	6.67774e-13	1.9205e-11	CARD19	CARD19
ENSG00000124207	5306.06	-1.04411	0.145307	-7.18557	6.69263e-13	1.92153e-11	CSE1L	CSE1L
ENSG00000064042	931.282	1.362	0.189701	7.17972	6.98537e-13	2.0022e-11	LIMCH1	LIMCH1
ENSG00000122966	2083.78	-1.25945	0.175603	-7.17213	7.38385e-13	2.11285e-11	CIT	CIT
ENSG00000158859	4950.21	1.39624	0.194891	7.1642	7.82409e-13	2.23506e-11	ADAMTS4	ADAMTS4
ENSG00000130529	3006.14	0.618256	0.0863629	7.15881	8.13818e-13	2.32088e-11	TRPM4	TRPM4
ENSG00000149503	3472.55	-1.73527	0.242575	-7.15352	8.45804e-13	2.40806e-11	INCENP	INCENP
ENSG00000120254	3885.63	-0.479946	0.0672298	-7.1389	9.40835e-13	2.67414e-11	MTHFD1L	MTHFD1L
ENSG00000112773	107.136	-2.5006	0.350584	-7.13267	9.84419e-13	2.79335e-11	TENT5A	TENT5A
ENSG00000173457	13449.8	-0.659286	0.0924437	-7.13176	9.90937e-13	2.80716e-11	PPP1R14B	PPP1R14B
ENSG00000136244	224.611	-1.13104	0.158764	-7.12401	1.04833e-12	2.9648e-11	IL6	IL6
ENSG00000065485	4514.93	0.910043	0.127973	7.1112	1.15039e-12	3.24805e-11	PDIA5	PDIA5
ENSG00000135929	472.61	0.898932	0.126419	7.11073	1.15433e-12	3.25375e-11	CYP27A1	CYP27A1
ENSG00000137492	2263.33	-1.18457	0.166814	-7.10113	1.2374e-12	3.48214e-11	THAP12	THAP12
ENSG00000138759	947.849	2.36522	0.333127	7.10006	1.24701e-12	3.50338e-11	FRAS1	FRAS1
ENSG00000163507	627.726	-1.6827	0.237042	-7.09875	1.25894e-12	3.53105e-11	CIP2A	CIP2A
ENSG00000086991	1647.96	0.923493	0.130241	7.09065	1.33485e-12	3.73779e-11	NOX4	NOX4
ENSG00000146918	2010.63	-1.48781	0.210057	-7.08288	1.41193e-12	3.94715e-11	NCAPG2	NCAPG2
ENSG00000134291	1765.77	-0.946125	0.133698	-7.07656	1.47778e-12	4.12444e-11	TMEM106C	TMEM106C
ENSG00000079257	3885.61	0.595671	0.0841834	7.07587	1.48516e-12	4.13824e-11	LXN	LXN
ENSG00000117632	9827.49	-0.806687	0.114014	-7.07532	1.49109e-12	4.14795e-11	STMN1	STMN1
ENSG00000119969	710.657	-1.35941	0.192174	-7.07384	1.50703e-12	4.18547e-11	HELLS	HELLS
ENSG00000160226	720.694	0.684643	0.0969051	7.06509	1.60513e-12	4.45064e-11	CFAP410	CFAP410
ENSG00000159231	653.445	-1.36836	0.193773	-7.06167	1.64512e-12	4.55409e-11	CBR3	CBR3
ENSG00000110400	3969.15	-1.0705	0.151722	-7.05567	1.71772e-12	4.74733e-11	NECTIN1	NECTIN1
ENSG00000198171	2197.93	0.494516	0.0701528	7.04912	1.80049e-12	4.96802e-11	DDRGK1	DDRGK1
ENSG00000121898	296.444	1.10617	0.156985	7.04636	1.83656e-12	5.05931e-11	CPXM2	CPXM2
ENSG00000005513	87.2163	2.29327	0.325573	7.04382	1.87044e-12	5.1443e-11	SOX8	SOX8
ENSG00000183111	676.084	0.973309	0.13819	7.04326	1.87796e-12	5.15665e-11	ARHGEF37	ARHGEF37
ENSG00000169860	99.6559	2.11601	0.300848	7.03347	2.01461e-12	5.52295e-11	P2RY1	P2RY1
ENSG00000167363	958.34	1.10851	0.157636	7.03209	2.03469e-12	5.56901e-11	FN3K	FN3K
ENSG00000179832	4034.37	0.708947	0.100841	7.03033	2.06051e-12	5.63062e-11	MROH1	MROH1
ENSG00000105499	667.288	2.53431	0.360776	7.0246	2.1468e-12	5.85701e-11	PLA2G4C	PLA2G4C
ENSG00000094916	6870.31	-0.776633	0.110895	-7.00332	2.49974e-12	6.80898e-11	CBX5	CBX5
ENSG00000183087	5023.43	0.773473	0.110474	7.00137	2.53474e-12	6.89327e-11	GAS6	GAS6
ENSG00000255561	147.525	-1.31542	0.187949	-6.9988	2.58161e-12	7.00953e-11	FDXACB1	FDXACB1
ENSG00000065717	2916.58	1.46526	0.209454	6.99559	2.6414e-12	7.16042e-11	TLE2	TLE2
ENSG00000175426	751.59	-1.74592	0.249837	-6.98824	2.78363e-12	7.53397e-11	PCSK1	PCSK1
ENSG00000180611	307.597	-1.31407	0.188152	-6.98412	2.86639e-12	7.74564e-11	MB21D2	MB21D2
ENSG00000170379	807.171	-0.929706	0.133153	-6.98223	2.90527e-12	7.83824e-11	TCAF2	TCAF2
ENSG00000067445	158.637	2.16997	0.31123	6.97224	3.11938e-12	8.40256e-11	TRO	TRO
ENSG00000161653	435.224	-1.16928	0.168051	-6.9579	3.4539e-12	9.28893e-11	NAGS	NAGS
ENSG00000128918	2005.28	-1.77114	0.254703	-6.95375	3.5569e-12	9.55082e-11	ALDH1A2	ALDH1A2
ENSG00000103034	2336.4	1.07119	0.154136	6.94963	3.66249e-12	9.81883e-11	NDRG4	NDRG4
ENSG00000075188	831.965	-0.832595	0.119861	-6.94636	3.74826e-12	1.00329e-10	NUP37	NUP37
ENSG00000115602	8355.23	-1.37097	0.197573	-6.93909	3.94628e-12	1.05464e-10	IL1RL1	IL1RL1
ENSG00000119326	2602.6	-1.2199	0.175807	-6.93884	3.9532e-12	1.05483e-10	CTNNAL1	CTNNAL1
ENSG00000173064	3756.22	0.538442	0.0776628	6.93308	4.11786e-12	1.09704e-10	HECTD4	HECTD4
ENSG00000095066	840.414	0.87101	0.125635	6.93285	4.12451e-12	1.09709e-10	HOOK2	HOOK2
ENSG00000164611	1906.58	-1.59186	0.229694	-6.93034	4.1984e-12	1.115e-10	PTTG1	PTTG1
ENSG00000114107	405.715	-0.980537	0.141557	-6.92679	4.305e-12	1.14153e-10	CEP70	CEP70
ENSG00000040487	766.546	0.73536	0.106348	6.91463	4.69076e-12	1.24188e-10	SLC66A1	SLC66A1
ENSG00000119514	167.489	-1.43747	0.207907	-6.91401	4.71131e-12	1.24538e-10	GALNT12	GALNT12
ENSG00000188191	1813.84	0.721863	0.104513	6.90695	4.95188e-12	1.30694e-10	PRKAR1B	PRKAR1B
ENSG00000168542	712.869	1.65574	0.239766	6.90565	4.99744e-12	1.31692e-10	COL3A1	COL3A1
ENSG00000148773	8149.56	-2.22691	0.322783	-6.89909	5.23385e-12	1.37709e-10	MKI67	MKI67
ENSG00000203995	125.113	-1.38475	0.200751	-6.89786	5.27911e-12	1.38685e-10	ZYG11A	ZYG11A
ENSG00000105854	3917.61	0.861143	0.12491	6.89409	5.42116e-12	1.42197e-10	PON2	PON2
ENSG00000184524	128.576	-1.51197	0.219369	-6.89238	5.48672e-12	1.43694e-10	CEND1	CEND1
ENSG00000109099	2387.8	-0.660509	0.0961525	-6.86939	6.44752e-12	1.68598e-10	PMP22	PMP22
ENSG00000130821	2583.01	1.50785	0.219838	6.8589	6.93923e-12	1.81177e-10	SLC6A8	SLC6A8
ENSG00000100297	4788.28	-1.72833	0.252005	-6.85831	6.96781e-12	1.81644e-10	MCM5	MCM5
ENSG00000074266	863.518	-0.740397	0.107966	-6.85767	6.99939e-12	1.81909e-10	EED	EED
ENSG00000162390	655.147	-1.02718	0.149782	-6.85784	6.99074e-12	1.81909e-10	ACOT11	ACOT11
ENSG00000152117	1025.22	0.718131	0.104777	6.85387	7.18773e-12	1.86519e-10	SMPD4BP	SMPD4BP
ENSG00000163918	526.023	-0.927744	0.135402	-6.85175	7.29498e-12	1.89013e-10	RFC4	RFC4
ENSG00000110536	1128.19	-0.720065	0.105117	-6.8501	7.37994e-12	1.90924e-10	PTPMT1	PTPMT1
ENSG00000105429	12850.2	0.894549	0.130619	6.84855	7.46018e-12	1.92706e-10	MEGF8	MEGF8
ENSG00000101311	102.991	-2.35091	0.343369	-6.84659	7.56312e-12	1.95069e-10	FERMT1	FERMT1
ENSG00000055483	2878	0.648462	0.0948778	6.83472	8.2168e-12	2.11608e-10	USP36	USP36
ENSG00000148019	1125.88	-0.920798	0.134776	-6.83207	8.36969e-12	2.15219e-10	CEP78	CEP78
ENSG00000092470	485.03	-1.26983	0.185987	-6.82751	8.64009e-12	2.21836e-10	WDR76	WDR76
ENSG00000197905	2174.21	-0.800141	0.117224	-6.82575	8.74665e-12	2.24234e-10	TEAD4	TEAD4
ENSG00000105011	585.76	-1.50601	0.220843	-6.81938	9.14326e-12	2.34048e-10	ASF1B	ASF1B
ENSG00000109674	181.314	-1.46047	0.214268	-6.81609	9.35489e-12	2.39105e-10	NEIL3	NEIL3
ENSG00000112877	165.014	-1.33573	0.196079	-6.8122	9.61158e-12	2.45297e-10	CEP72	CEP72
ENSG00000135829	7987.36	-0.495956	0.0728386	-6.80898	9.82919e-12	2.50475e-10	DHX9	DHX9
ENSG00000149177	1222.87	-0.697923	0.102549	-6.80572	1.00546e-11	2.55835e-10	PTPRJ	PTPRJ
ENSG00000165046	216.038	-1.27752	0.187835	-6.80129	1.03685e-11	2.63428e-10	LETM2	LETM2
ENSG00000107614	310.208	-1.09385	0.16086	-6.8	1.04622e-11	2.65411e-10	TRDMT1	TRDMT1
ENSG00000166402	117.949	2.85282	0.419568	6.79943	1.05034e-11	2.6606e-10	TUB	TUB
ENSG00000273899	969.303	-0.568809	0.0837113	-6.79489	1.08398e-11	2.74172e-10	NOL12	NOL12
ENSG00000139631	644.72	0.863238	0.127055	6.79418	1.0893e-11	2.75109e-10	CSAD	CSAD
ENSG00000146054	265.778	-0.935539	0.137801	-6.78906	1.1287e-11	2.84636e-10	TRIM7	TRIM7
ENSG00000177054	3209.98	-0.883584	0.13017	-6.78792	1.13759e-11	2.86454e-10	ZDHHC13	ZDHHC13
ENSG00000114554	3628.77	1.37832	0.203093	6.78663	1.14783e-11	2.88605e-10	PLXNA1	PLXNA1
ENSG00000187498	43607.2	1.8954	0.279379	6.78431	1.16645e-11	2.92852e-10	COL4A1	COL4A1
ENSG00000154920	189.431	-1.52064	0.224174	-6.7833	1.17462e-11	2.94469e-10	EME1	EME1
ENSG00000162063	2134.78	-1.32497	0.195398	-6.78088	1.19444e-11	2.98997e-10	CCNF	CCNF
ENSG00000088367	434.561	1.54478	0.227823	6.78062	1.1966e-11	2.99097e-10	EPB41L1	EPB41L1
ENSG00000196549	2160.41	1.30176	0.192012	6.7796	1.20513e-11	3.00787e-10	MME	MME
ENSG00000181924	2233.93	-0.521247	0.0769348	-6.77517	1.24258e-11	3.0968e-10	COA4	COA4
ENSG00000132423	218.575	-1.326	0.195798	-6.7723	1.26749e-11	3.15424e-10	COQ3	COQ3
ENSG00000149929	561.133	-0.820644	0.12122	-6.76989	1.28881e-11	3.20262e-10	HIRIP3	HIRIP3
ENSG00000018699	859.028	-0.744513	0.110013	-6.76748	1.31041e-11	3.25154e-10	TTC27	TTC27
ENSG00000134070	1197.53	0.979328	0.144873	6.75992	1.38068e-11	3.4209e-10	IRAK2	IRAK2
ENSG00000125885	641.214	-0.986512	0.145968	-6.75839	1.3953e-11	3.4521e-10	MCM8	MCM8
ENSG00000065328	619.634	-1.84481	0.273162	-6.75353	1.44287e-11	3.5646e-10	MCM10	MCM10
ENSG00000101460	963.459	0.866996	0.128464	6.74893	1.48941e-11	3.67425e-10	MAP1LC3A	MAP1LC3A
ENSG00000109919	2350.15	-0.606656	0.0899042	-6.74781	1.50093e-11	3.6973e-10	MTCH2	MTCH2
ENSG00000253250	57.938	-2.00352	0.297059	-6.7445	1.53552e-11	3.77702e-10	C8orf88	C8orf88
ENSG00000165704	1345.46	-0.819943	0.121603	-6.74278	1.55387e-11	3.81663e-10	HPRT1	HPRT1
ENSG00000171320	297.17	-1.41532	0.210227	-6.73234	1.66951e-11	4.09476e-10	ESCO2	ESCO2
ENSG00000240661	38.0695	-2.37218	0.35271	-6.72558	1.74896e-11	4.28343e-10	BTNL12P	BTNL12P
ENSG00000054654	1682.4	-0.847779	0.12607	-6.72467	1.7599e-11	4.29785e-10	SYNE2	SYNE2
ENSG00000125821	1716.99	-0.565124	0.084037	-6.7247	1.75956e-11	4.29785e-10	DTD1	DTD1
ENSG00000260549	635.623	-1.66488	0.247661	-6.7224	1.78754e-11	4.35909e-10	MT1L	MT1L
ENSG00000212864	570.274	0.98545	0.146615	6.72134	1.80059e-11	4.38461e-10	RNF208	RNF208
ENSG00000284981	472.462	0.773781	0.115184	6.71781	1.84478e-11	4.4858e-10	UPK3BL2	UPK3BL2
ENSG00000132972	44.7476	-3.01859	0.449463	-6.71599	1.8679e-11	4.53553e-10	RNF17	RNF17
ENSG00000146409	768.759	0.890641	0.13262	6.71572	1.87142e-11	4.5376e-10	SLC18B1	SLC18B1
ENSG00000148288	1289.98	0.939753	0.140103	6.70758	1.97873e-11	4.79096e-10	GBGT1	GBGT1
ENSG00000204272	1597.42	0.577873	0.0861867	6.7049	2.01551e-11	4.87306e-10	NBDY	NBDY
ENSG00000236438	383.622	1.04925	0.156519	6.70369	2.03227e-11	4.90659e-10	FAM157A	FAM157A
ENSG00000178764	477.419	1.08742	0.162514	6.69122	2.21321e-11	5.33587e-10	ZHX2	ZHX2
ENSG00000183684	4834.17	-0.534909	0.0799593	-6.68977	2.23519e-11	5.38124e-10	ALYREF	ALYREF
ENSG00000112514	2948.36	0.835378	0.125087	6.67839	2.41583e-11	5.8079e-10	CUTA	CUTA
ENSG00000134871	58893	1.64135	0.245819	6.67706	2.43784e-11	5.85253e-10	COL4A2	COL4A2
ENSG00000166902	1893.05	-0.543134	0.081377	-6.67429	2.4844e-11	5.95589e-10	MRPL16	MRPL16
ENSG00000140945	3266.28	1.52753	0.228928	6.67253	2.51434e-11	6.01919e-10	CDH13	CDH13
ENSG00000128944	1058.51	-1.30746	0.196046	-6.66915	2.57287e-11	6.15064e-10	KNSTRN	KNSTRN
ENSG00000179044	584.349	-0.933733	0.140023	-6.66842	2.5857e-11	6.17264e-10	EXOC3L1	EXOC3L1
ENSG00000152932	59.8452	2.88696	0.433054	6.66652	2.61944e-11	6.2444e-10	RAB3C	RAB3C
ENSG00000077585	481.386	0.893213	0.134008	6.66536	2.64011e-11	6.28487e-10	GPR137B	GPR137B
ENSG00000101347	2272.07	-0.650977	0.0976956	-6.66332	2.67716e-11	6.36415e-10	SAMHD1	SAMHD1
ENSG00000000460	344.201	-0.908203	0.136327	-6.66194	2.70231e-11	6.41497e-10	FIRRM	FIRRM
ENSG00000132793	325.008	-1.29506	0.194463	-6.65966	2.74462e-11	6.50633e-10	LPIN3	LPIN3
ENSG00000152455	617.987	-1.34392	0.201897	-6.65648	2.80471e-11	6.6395e-10	SUV39H2	SUV39H2
ENSG00000167767	1147.75	-1.89332	0.28447	-6.65559	2.82158e-11	6.67014e-10	KRT80	KRT80
ENSG00000085999	454.727	-0.935697	0.140608	-6.65463	2.84013e-11	6.70467e-10	RAD54L	RAD54L
ENSG00000185737	64.0855	2.21823	0.333348	6.6544	2.84455e-11	6.70581e-10	NRG3	NRG3
ENSG00000174371	315.337	-1.37653	0.206937	-6.65193	2.89283e-11	6.81016e-10	EXO1	EXO1
ENSG00000082515	2969.73	-0.611003	0.0919504	-6.64492	3.03374e-11	7.13201e-10	MRPL22	MRPL22
ENSG00000088899	482.577	0.985723	0.148647	6.63129	3.32777e-11	7.81243e-10	LZTS3	LZTS3
ENSG00000110063	1567.02	-1.12922	0.17039	-6.62727	3.41957e-11	8.01688e-10	DCPS	DCPS
ENSG00000167468	13524.3	0.782691	0.118196	6.62195	3.54493e-11	8.29934e-10	GPX4	GPX4
ENSG00000215183	1089.13	1.15597	0.174688	6.61736	3.65677e-11	8.54941e-10	MSMP	MSMP
ENSG00000213983	1871.17	1.249	0.188781	6.61611	3.68786e-11	8.61024e-10	AP1G2	AP1G2
ENSG00000129003	3272.82	0.577931	0.0873613	6.61541	3.70533e-11	8.63916e-10	VPS13C	VPS13C
ENSG00000064687	1146.91	0.96341	0.145662	6.61401	3.74057e-11	8.70937e-10	ABCA7	ABCA7
ENSG00000122884	1834.04	1.11217	0.16835	6.60629	3.94078e-11	9.16299e-10	P4HA1	P4HA1
ENSG00000172977	1498.96	-0.565402	0.0855968	-6.60541	3.96421e-11	9.20487e-10	KAT5	KAT5
ENSG00000185442	4507.65	0.463203	0.0701719	6.60098	4.08446e-11	9.47116e-10	FAM174B	FAM174B
ENSG00000075239	2651.82	-0.60166	0.0912293	-6.59503	4.25168e-11	9.84548e-10	ACAT1	ACAT1
ENSG00000051128	12900.8	0.654325	0.0994364	6.58034	4.69378e-11	1.08544e-09	HOMER3	HOMER3
ENSG00000185950	405.174	1.10995	0.168731	6.57826	4.75976e-11	1.09825e-09	IRS2	IRS2
ENSG00000186185	1605.7	-1.78664	0.2716	-6.57819	4.76209e-11	1.09825e-09	KIF18B	KIF18B
ENSG00000124721	470.473	-2.1794	0.331519	-6.57396	4.89946e-11	1.1284e-09	DNAH8	DNAH8
ENSG00000256618	9380.04	0.655032	0.0996626	6.5725	4.94784e-11	1.138e-09	NA	ENSG00000256618
ENSG00000167600	369.19	-0.961703	0.146384	-6.56974	5.04023e-11	1.15769e-09	CYP2S1	CYP2S1
ENSG00000188042	871.184	0.521564	0.0796408	6.54895	5.79433e-11	1.3291e-09	ARL4C	ARL4C
ENSG00000079691	228.484	1.90164	0.290723	6.54108	6.10754e-11	1.39906e-09	CARMIL1	CARMIL1
ENSG00000166394	102.115	-1.66227	0.254236	-6.53831	6.2217e-11	1.42329e-09	CYB5R2	CYB5R2
ENSG00000197982	1664.94	0.871221	0.133302	6.53571	6.33082e-11	1.4463e-09	C1orf122	C1orf122
ENSG00000150630	1026.85	-1.19325	0.182587	-6.53524	6.35086e-11	1.44893e-09	VEGFC	VEGFC
ENSG00000113248	52.8185	1.97828	0.303269	6.52317	6.88379e-11	1.56841e-09	PCDHB15	PCDHB15
ENSG00000109107	399.623	0.729673	0.111921	6.51954	7.05236e-11	1.60467e-09	ALDOC	ALDOC
ENSG00000107020	323.875	-0.779413	0.119581	-6.51786	7.13185e-11	1.61955e-09	PLGRKT	PLGRKT
ENSG00000196141	2904.1	-0.971582	0.149067	-6.51775	7.13681e-11	1.61955e-09	SPATS2L	SPATS2L
ENSG00000147394	2399.1	-1.70031	0.260978	-6.51512	7.26311e-11	1.64601e-09	ZNF185	ZNF185
ENSG00000167393	216.761	1.37472	0.211028	6.51441	7.29755e-11	1.65162e-09	PPP2R3B	PPP2R3B
ENSG00000099725	901.392	0.969841	0.149254	6.49794	8.143e-11	1.84051e-09	PRKY	PRKY
ENSG00000019991	30.2967	-3.50246	0.539212	-6.49551	8.27508e-11	1.86788e-09	HGF	HGF
ENSG00000109881	470.17	-1.51642	0.233525	-6.49361	8.38032e-11	1.88913e-09	CCDC34	CCDC34
ENSG00000084764	220.633	1.13015	0.174254	6.48566	8.83465e-11	1.98891e-09	MAPRE3	MAPRE3
ENSG00000128951	2541.48	-0.629453	0.0971226	-6.48101	9.11096e-11	2.0484e-09	DUT	DUT
ENSG00000175567	1217.61	-1.20415	0.186061	-6.47179	9.68466e-11	2.17451e-09	UCP2	UCP2
ENSG00000125319	242.234	-1.27322	0.197042	-6.46166	1.03558e-10	2.32213e-09	HROB	HROB
ENSG00000162645	1920.88	1.10931	0.171872	6.45426	1.08747e-10	2.43528e-09	GBP2	GBP2
ENSG00000173581	1385.58	0.785552	0.121789	6.45008	1.1179e-10	2.50012e-09	CCDC106	CCDC106
ENSG00000203883	20032.9	1.02241	0.158585	6.44708	1.14024e-10	2.54673e-09	SOX18	SOX18
ENSG00000153721	475.924	0.777423	0.120598	6.44639	1.14544e-10	2.55499e-09	CNKSR3	CNKSR3
ENSG00000143303	583.186	0.761852	0.11819	6.44599	1.14849e-10	2.55843e-09	METTL25B	METTL25B
ENSG00000241717	948.886	2.03406	0.315935	6.43823	1.20871e-10	2.68907e-09	VWFP1	VWFP1
ENSG00000115008	52.3201	2.54274	0.395766	6.42486	1.3199e-10	2.93259e-09	IL1A	IL1A
ENSG00000100234	123.519	2.61987	0.407823	6.42403	1.32712e-10	2.94478e-09	TIMP3	TIMP3
ENSG00000156011	801.119	-1.11472	0.173554	-6.42293	1.33674e-10	2.96226e-09	PSD3	PSD3
ENSG00000063854	2017.97	0.796864	0.124105	6.42087	1.35497e-10	2.99486e-09	HAGH	HAGH
ENSG00000185862	146.058	-1.33708	0.208235	-6.42103	1.35355e-10	2.99486e-09	EVI2B	EVI2B
ENSG00000110811	7256.34	0.724621	0.112876	6.41963	1.36608e-10	3.01549e-09	P3H3	P3H3
ENSG00000126453	1273.31	-0.725359	0.113017	-6.41813	1.3796e-10	3.04138e-09	BCL2L12	BCL2L12
ENSG00000058804	1362.26	-1.45335	0.226633	-6.41281	1.42864e-10	3.14135e-09	NDC1	NDC1
ENSG00000124357	4121.52	0.518166	0.0808016	6.41282	1.42851e-10	3.14135e-09	NAGK	NAGK
ENSG00000142731	676.345	-2.16032	0.337164	-6.40734	1.48077e-10	3.25177e-09	PLK4	PLK4
ENSG00000164099	231.784	1.40972	0.220453	6.39465	1.60918e-10	3.52918e-09	PRSS12	PRSS12
ENSG00000146410	169.006	-1.72451	0.270404	-6.37753	1.79962e-10	3.94177e-09	MTFR2	MTFR2
ENSG00000180902	1619.14	0.792788	0.124331	6.37641	1.81284e-10	3.96562e-09	D2HGDH	D2HGDH
ENSG00000204149	675.323	0.762867	0.119778	6.36902	1.90238e-10	4.15615e-09	AGAP6	AGAP6
ENSG00000113368	4518.02	-1.70994	0.268749	-6.3626	1.98371e-10	4.32826e-09	LMNB1	LMNB1
ENSG00000159055	561.292	-1.11056	0.174552	-6.36234	1.98699e-10	4.32986e-09	MIS18A	MIS18A
ENSG00000159720	4858.41	0.412355	0.0648599	6.35762	2.04906e-10	4.45939e-09	ATP6V0D1	ATP6V0D1
ENSG00000174744	2952.14	-0.692502	0.108947	-6.35629	2.06681e-10	4.49227e-09	BRMS1	BRMS1
ENSG00000069849	7706.87	0.585153	0.0920681	6.35566	2.07537e-10	4.50513e-09	ATP1B3	ATP1B3
ENSG00000166508	7981.61	-1.31476	0.206982	-6.35206	2.12447e-10	4.60581e-09	MCM7	MCM7
ENSG00000149548	153.078	-1.40702	0.221866	-6.34178	2.27132e-10	4.91792e-09	CCDC15	CCDC15
ENSG00000164532	23.6532	-2.7398	0.43228	-6.33803	2.32728e-10	5.03267e-09	TBX20	TBX20
ENSG00000132535	3642.71	0.594784	0.0938487	6.3377	2.33225e-10	5.03701e-09	DLG4	DLG4
ENSG00000146859	773.9	0.88975	0.140433	6.33577	2.36162e-10	5.09397e-09	TMEM140	TMEM140
ENSG00000264343	563.962	-0.976214	0.154242	-6.3291	2.46592e-10	5.3122e-09	NOTCH2NLA	NOTCH2NLA
ENSG00000026297	593.242	0.767023	0.121232	6.32691	2.50116e-10	5.38129e-09	RNASET2	RNASET2
ENSG00000152137	246.427	0.85473	0.135101	6.32663	2.50581e-10	5.38448e-09	HSPB8	HSPB8
ENSG00000168961	1921.47	0.818762	0.129478	6.32356	2.55598e-10	5.48535e-09	LGALS9	LGALS9
ENSG00000118096	860.979	-0.748795	0.118662	-6.31033	2.78449e-10	5.96823e-09	IFT46	IFT46
ENSG00000160360	3796.34	0.766301	0.12151	6.30649	2.85426e-10	6.11006e-09	GPSM1	GPSM1
ENSG00000049541	937.153	-0.983777	0.156038	-6.30471	2.88732e-10	6.17306e-09	RFC2	RFC2
ENSG00000149100	6521.39	-0.463497	0.0735327	-6.30327	2.91422e-10	6.22275e-09	EIF3M	EIF3M
ENSG00000130755	875.251	1.10201	0.174856	6.30242	2.93041e-10	6.24945e-09	GMFG	GMFG
ENSG00000140534	539.973	-1.40182	0.222455	-6.3016	2.94587e-10	6.27456e-09	TICRR	TICRR
ENSG00000197912	6611.57	0.437785	0.0695036	6.29873	3.00088e-10	6.38372e-09	SPG7	SPG7
ENSG00000108551	93.7359	1.9252	0.30585	6.29459	3.08211e-10	6.54832e-09	RASD1	RASD1
ENSG00000140939	430.779	0.7397	0.117576	6.29127	3.14889e-10	6.68186e-09	NOL3	NOL3
ENSG00000187513	150.043	-1.51498	0.241006	-6.28603	3.25678e-10	6.90217e-09	GJA4	GJA4
ENSG00000131584	2829.39	0.898042	0.142911	6.28394	3.30108e-10	6.98736e-09	ACAP3	ACAP3
ENSG00000197299	323.044	-1.39454	0.222153	-6.27739	3.44313e-10	7.27896e-09	BLM	BLM
ENSG00000121236	269.182	-1.28685	0.205004	-6.27717	3.448e-10	7.28021e-09	TRIM6	TRIM6
ENSG00000169231	1451.33	0.892137	0.142161	6.27552	3.48461e-10	7.34837e-09	THBS3	THBS3
ENSG00000115875	5106.45	-0.599692	0.0955888	-6.27366	3.52657e-10	7.42766e-09	SRSF7	SRSF7
ENSG00000120802	4229.94	-1.63697	0.26115	-6.26831	3.64999e-10	7.67807e-09	TMPO	TMPO
ENSG00000111859	2182.17	1.22666	0.195795	6.26502	3.72789e-10	7.83226e-09	NEDD9	NEDD9
ENSG00000101294	5912.58	0.475614	0.0759523	6.262	3.80071e-10	7.9754e-09	HM13	HM13
ENSG00000113555	3142.29	0.926028	0.147935	6.25969	3.85737e-10	8.0843e-09	PCDH12	PCDH12
ENSG00000149781	8210.36	-0.953006	0.152361	-6.25492	3.97718e-10	8.32514e-09	FERMT3	FERMT3
ENSG00000167996	96284.4	0.643398	0.10289	6.25328	4.01922e-10	8.40279e-09	FTH1	FTH1
ENSG00000123989	50.1793	2.28361	0.365374	6.25007	4.1028e-10	8.56699e-09	CHPF	CHPF
ENSG00000189060	7079.01	-1.11155	0.177888	-6.24861	4.14113e-10	8.63641e-09	H1-0	H1-0
ENSG00000157168	2656.61	-1.21572	0.194609	-6.24696	4.18523e-10	8.71553e-09	NRG1	NRG1
ENSG00000182568	663.912	1.14176	0.182775	6.24681	4.18932e-10	8.71553e-09	SATB1	SATB1
ENSG00000109472	156.618	1.97841	0.317359	6.23397	4.54771e-10	9.44956e-09	CPE	CPE
ENSG00000111331	1077.22	-1.25725	0.201704	-6.23311	4.57267e-10	9.48982e-09	OAS3	OAS3
ENSG00000187372	114.023	1.18852	0.190834	6.228	4.72422e-10	9.79239e-09	PCDHB13	PCDHB13
ENSG00000119559	1188.95	0.608689	0.0977862	6.22469	4.82508e-10	9.98926e-09	C19orf25	C19orf25
ENSG00000075826	727.161	0.930159	0.149479	6.22268	4.88735e-10	1.01059e-08	SEC31B	SEC31B
ENSG00000183828	1906.02	0.954221	0.153355	6.22229	4.89949e-10	1.01187e-08	NUDT14	NUDT14
ENSG00000078124	2217.53	-0.70623	0.113516	-6.22138	4.92788e-10	1.0165e-08	ACER3	ACER3
ENSG00000104361	287.933	1.30942	0.210521	6.21987	4.97574e-10	1.02512e-08	NIPAL2	NIPAL2
ENSG00000184588	5307.33	1.44858	0.232962	6.2181	5.03216e-10	1.03549e-08	PDE4B	PDE4B
ENSG00000137714	1223.59	-0.695487	0.111866	-6.21713	5.06315e-10	1.04061e-08	FDX1	FDX1
ENSG00000140873	6872.01	1.52989	0.246383	6.20937	5.31958e-10	1.09199e-08	ADAMTS18	ADAMTS18
ENSG00000235961	126.49	1.36723	0.220221	6.20844	5.35141e-10	1.0972e-08	PNMA6A	PNMA6A
ENSG00000167632	1794.25	0.562214	0.0906166	6.20432	5.49339e-10	1.12495e-08	TRAPPC9	TRAPPC9
ENSG00000198056	215.129	-1.36567	0.220128	-6.20401	5.50413e-10	1.1258e-08	PRIM1	PRIM1
ENSG00000169733	2347.68	0.699549	0.112847	6.19907	5.67973e-10	1.16032e-08	RFNG	RFNG
ENSG00000178719	9054.35	0.905998	0.146283	6.19344	5.88653e-10	1.20112e-08	GRINA	GRINA
ENSG00000005243	309.391	1.26147	0.20402	6.18307	6.2865e-10	1.28119e-08	COPZ2	COPZ2
ENSG00000255583	27.1615	-3.07923	0.498413	-6.17807	6.48887e-10	1.32085e-08		ENSG00000255583
ENSG00000274512	715.246	1.1231	0.181828	6.17672	6.54476e-10	1.33064e-08	TBC1D3L	TBC1D3L
ENSG00000101361	5932.89	-0.410399	0.0664581	-6.17531	6.60353e-10	1.34017e-08	NOP56	NOP56
ENSG00000165490	314.598	-1.50465	0.24366	-6.17521	6.60739e-10	1.34017e-08	DDIAS	DDIAS
ENSG00000171960	1121.19	-0.647145	0.104812	-6.17435	6.6438e-10	1.34594e-08	PPIH	PPIH
ENSG00000101306	114.961	-1.29706	0.210329	-6.1668	6.96862e-10	1.40672e-08	MYLK2	MYLK2
ENSG00000101412	1067.97	-1.09014	0.176775	-6.16681	6.96796e-10	1.40672e-08	E2F1	E2F1
ENSG00000130590	627.067	1.08796	0.176414	6.16707	6.9568e-10	1.40672e-08	SAMD10	SAMD10
ENSG00000178202	2598.24	-1.1727	0.190406	-6.15892	7.32424e-10	1.47675e-08	POGLUT3	POGLUT3
ENSG00000076003	2025.43	-1.39513	0.22659	-6.15706	7.41057e-10	1.49239e-08	MCM6	MCM6
ENSG00000132481	1845.96	0.512579	0.08326	6.15637	7.44334e-10	1.49721e-08	TRIM47	TRIM47
ENSG00000167513	1041.23	-1.15256	0.18729	-6.15387	7.56151e-10	1.51918e-08	CDT1	CDT1
ENSG00000181544	85.3661	-1.83168	0.297747	-6.15181	7.6602e-10	1.5372e-08	FANCB	FANCB
ENSG00000133710	285.493	1.32592	0.215547	6.15145	7.67784e-10	1.53892e-08	SPINK5	SPINK5
ENSG00000124787	403.286	-0.811641	0.131988	-6.14934	7.78058e-10	1.55767e-08	RPP40	RPP40
ENSG00000196421	765.849	1.14833	0.186832	6.14632	7.93014e-10	1.58575e-08	C20orf204	C20orf204
ENSG00000077514	758.264	-0.886121	0.144193	-6.1454	7.97643e-10	1.59313e-08	POLD3	POLD3
ENSG00000143127	4285.95	1.13222	0.184483	6.13728	8.39473e-10	1.67471e-08	ITGA10	ITGA10
ENSG00000183207	5420.92	-0.559833	0.0912778	-6.13328	8.60828e-10	1.7153e-08	RUVBL2	RUVBL2
ENSG00000198546	757.077	-0.569633	0.0929123	-6.13086	8.74032e-10	1.73957e-08	ZNF511	ZNF511
ENSG00000143797	515.941	-1.1478	0.187367	-6.12593	9.01542e-10	1.79222e-08	MBOAT2	MBOAT2
ENSG00000168061	912.128	-0.967449	0.157933	-6.12568	9.02955e-10	1.79294e-08	SAC3D1	SAC3D1
ENSG00000243509	1109.78	0.750657	0.122575	6.12409	9.12053e-10	1.80889e-08	TNFRSF6B	TNFRSF6B
ENSG00000167766	1253.71	0.628691	0.102673	6.12326	9.1678e-10	1.81614e-08	ZNF83	ZNF83
ENSG00000116120	2350.6	-0.841342	0.137463	-6.12049	9.32879e-10	1.84588e-08	FARSB	FARSB
ENSG00000178028	1895.71	-0.494309	0.0808539	-6.11361	9.74022e-10	1.92505e-08	DMAP1	DMAP1
ENSG00000123892	217.437	-0.826902	0.135294	-6.1119	9.84514e-10	1.94353e-08	RAB38	RAB38
ENSG00000175467	7115.43	-0.63417	0.103778	-6.11084	9.91073e-10	1.95421e-08	SART1	SART1
ENSG00000198919	432.555	-0.810157	0.132682	-6.10602	1.02144e-09	2.01176e-08	DZIP3	DZIP3
ENSG00000184897	6927.34	-0.588599	0.0964405	-6.10323	1.03943e-09	2.04481e-08	H1-10	H1-10
ENSG00000161010	656.299	0.650907	0.10669	6.10093	1.05453e-09	2.07212e-08	MRNIP	MRNIP
ENSG00000137834	758.12	1.0094	0.165648	6.09364	1.10373e-09	2.16629e-08	SMAD6	SMAD6
ENSG00000153993	402.622	-2.07381	0.340405	-6.09218	1.11382e-09	2.18358e-08	SEMA3D	SEMA3D
ENSG00000156398	449.282	-0.830749	0.136585	-6.0823	1.18474e-09	2.31993e-08	SFXN2	SFXN2
ENSG00000176974	393	-1.19985	0.19734	-6.08012	1.20093e-09	2.34892e-08	SHMT1	SHMT1
ENSG00000177946	476.185	0.647796	0.10656	6.07917	1.20804e-09	2.36013e-08	CENPBD1P	CENPBD1P
ENSG00000152689	971.8	1.02249	0.168206	6.07878	1.21103e-09	2.36325e-08	RASGRP3	RASGRP3
ENSG00000137700	926.568	-0.733335	0.120643	-6.07854	1.21278e-09	2.36395e-08	SLC37A4	SLC37A4
ENSG00000142459	1996.35	0.814837	0.134108	6.07597	1.23242e-09	2.39948e-08	EVI5L	EVI5L
ENSG00000132688	42687.2	-0.957109	0.157804	-6.06519	1.31795e-09	2.56306e-08	NES	NES
ENSG00000104936	3226.02	0.813379	0.134155	6.06299	1.33615e-09	2.5955e-08	DMPK	DMPK
ENSG00000087884	1500.63	-1.06274	0.175315	-6.06192	1.34503e-09	2.60976e-08	AAMDC	AAMDC
ENSG00000076344	576.638	1.10218	0.182049	6.05434	1.40996e-09	2.72952e-08	RGS11	RGS11
ENSG00000128346	885.705	0.638964	0.105538	6.05434	1.40997e-09	2.72952e-08	C22orf23	C22orf23
ENSG00000181481	559.097	0.620854	0.102629	6.04953	1.45273e-09	2.8091e-08	RNF135	RNF135
ENSG00000154127	1050.92	-1.70048	0.281153	-6.04823	1.46443e-09	2.82852e-08	UBASH3B	UBASH3B
ENSG00000134333	15403.9	-1.20875	0.19986	-6.048	1.46653e-09	2.82936e-08	LDHA	LDHA
ENSG00000105202	4089.29	-0.542682	0.0897573	-6.0461	1.48393e-09	2.85967e-08	FBL	FBL
ENSG00000178467	1016.22	0.660929	0.109414	6.04062	1.53521e-09	2.95514e-08	P4HTM	P4HTM
ENSG00000008441	2033.36	-0.928047	0.153685	-6.03861	1.55444e-09	2.98879e-08	NFIX	NFIX
ENSG00000171163	1295.9	0.515806	0.0855097	6.03214	1.61806e-09	3.10408e-08	ZNF692	ZNF692
ENSG00000171703	2232.44	0.626965	0.103936	6.03221	1.61729e-09	3.10408e-08	TCEA2	TCEA2
ENSG00000187266	998.439	0.887155	0.147078	6.03188	1.62068e-09	3.1056e-08	EPOR	EPOR
ENSG00000169093	2793.47	0.543803	0.0901603	6.03152	1.62425e-09	3.10893e-08	ASMTL	ASMTL
ENSG00000136383	1833.88	1.98939	0.330123	6.02622	1.67837e-09	3.20891e-08	ALPK3	ALPK3
ENSG00000160233	729.846	0.930423	0.154439	6.02453	1.69598e-09	3.23894e-08	LRRC3	LRRC3
ENSG00000147459	1517.34	-0.621719	0.103233	-6.02248	1.71764e-09	3.27663e-08	DOCK5	DOCK5
ENSG00000066230	1110.55	1.54088	0.256176	6.01495	1.79939e-09	3.42873e-08	SLC9A3	SLC9A3
ENSG00000165996	336.129	-0.987069	0.164222	-6.01057	1.84872e-09	3.51878e-08	HACD1	HACD1
ENSG00000101945	852.439	-1.2892	0.214596	-6.00758	1.88316e-09	3.58033e-08	SUV39H1	SUV39H1
ENSG00000115866	1926.99	-0.589795	0.0981819	-6.00717	1.88789e-09	3.58531e-08	DARS1	DARS1
ENSG00000198464	580.799	0.668452	0.111322	6.00467	1.91722e-09	3.63694e-08	ZNF480	ZNF480
ENSG00000085840	332.808	-1.39138	0.231742	-6.004	1.92514e-09	3.64789e-08	ORC1	ORC1
ENSG00000099625	1328.16	1.05601	0.175929	6.00248	1.9433e-09	3.6782e-08	CBARP	CBARP
ENSG00000281039	65.0683	1.55536	0.259289	5.99856	1.99077e-09	3.76386e-08		ENSG00000281039
ENSG00000144354	832.483	-1.58768	0.26474	-5.99711	2.00863e-09	3.7934e-08	CDCA7	CDCA7
ENSG00000204899	1123.58	-0.844318	0.140815	-5.99595	2.02303e-09	3.81636e-08	MZT1	MZT1
ENSG00000146592	335.498	-1.29183	0.215809	-5.98596	2.15123e-09	4.05371e-08	CREB5	CREB5
ENSG00000072786	3675.97	0.778184	0.13007	5.9828	2.19339e-09	4.12857e-08	STK10	STK10
ENSG00000144381	11808.4	-0.659935	0.110421	-5.97656	2.27898e-09	4.28494e-08	HSPD1	HSPD1
ENSG00000213145	40.0327	-2.20339	0.369162	-5.96863	2.39249e-09	4.49339e-08	CRIP1	CRIP1
ENSG00000270629	1952.58	-0.500252	0.0838241	-5.96788	2.40355e-09	4.50918e-08	NBPF14	NBPF14
ENSG00000274419	411.559	1.00394	0.168289	5.96556	2.43798e-09	4.56873e-08	TBC1D3D	TBC1D3D
ENSG00000141696	3675.13	1.08016	0.181174	5.96203	2.49118e-09	4.66328e-08	P3H4	P3H4
ENSG00000152404	602.856	-0.991229	0.166513	-5.95288	2.63471e-09	4.92654e-08	CWF19L2	CWF19L2
ENSG00000169760	839.032	-1.5902	0.267392	-5.94707	2.72978e-09	5.09868e-08	NLGN1	NLGN1
ENSG00000156876	159.294	-1.21362	0.204187	-5.94367	2.78717e-09	5.20017e-08	SASS6	SASS6
ENSG00000172031	450.876	0.7308	0.123017	5.94064	2.83913e-09	5.29131e-08	EPHX4	EPHX4
ENSG00000274516	23.9648	5.03466	0.847611	5.93983	2.8532e-09	5.3117e-08	FAM74A6	FAM74A6
ENSG00000271425	600.075	-0.675654	0.113755	-5.93958	2.8576e-09	5.31407e-08	NBPF10	NBPF10
ENSG00000164683	425.336	1.08362	0.182464	5.93881	2.871e-09	5.33316e-08	HEY1	HEY1
ENSG00000157111	373.347	-1.20493	0.202909	-5.93829	2.88014e-09	5.3443e-08	TMEM171	TMEM171
ENSG00000178685	1831.56	0.803449	0.13533	5.93696	2.90358e-09	5.38191e-08	PARP10	PARP10
ENSG00000172348	36.2615	2.41158	0.406343	5.93484	2.94132e-09	5.44592e-08	RCAN2	RCAN2
ENSG00000099999	1231.18	0.794834	0.134018	5.93079	3.01488e-09	5.57606e-08	RNF215	RNF215
ENSG00000178038	812.752	0.659431	0.111465	5.91601	3.29843e-09	6.09384e-08	ALS2CL	ALS2CL
ENSG00000108055	2341.44	-0.69631	0.117733	-5.91433	3.33227e-09	6.14969e-08	SMC3	SMC3
ENSG00000183426	1902.62	0.592765	0.100239	5.91352	3.34866e-09	6.17324e-08	NPIPA1	NPIPA1
ENSG00000196465	3321.29	0.547988	0.0926863	5.91229	3.37388e-09	6.21297e-08	MYL6B	MYL6B
ENSG00000213390	1077.68	-0.925544	0.156599	-5.91026	3.41559e-09	6.28299e-08	ARHGAP19	ARHGAP19
ENSG00000148655	200.055	1.90481	0.322867	5.89968	3.64196e-09	6.69216e-08	LRMDA	LRMDA
ENSG00000184489	108.377	2.28628	0.387691	5.89718	3.69761e-09	6.78707e-08	PTP4A3	PTP4A3
ENSG00000266086	759.675	0.986002	0.167344	5.89207	3.81395e-09	6.99307e-08		ENSG00000266086
ENSG00000242173	65.4338	2.53081	0.430536	5.87828	4.14553e-09	7.59284e-08	ARHGDIG	ARHGDIG
ENSG00000116017	1410.13	1.00754	0.17147	5.87591	4.2052e-09	7.69384e-08	ARID3A	ARID3A
ENSG00000149269	524.448	-0.767369	0.130675	-5.87235	4.29662e-09	7.85265e-08	PAK1	PAK1
ENSG00000178726	1375.84	1.33225	0.227021	5.86839	4.40046e-09	8.03379e-08	THBD	THBD
ENSG00000149136	11681.4	-1.05389	0.179609	-5.86766	4.41978e-09	8.06041e-08	SSRP1	SSRP1
ENSG00000125531	94.5519	1.29102	0.220158	5.86404	4.5173e-09	8.22887e-08	FNDC11	FNDC11
ENSG00000166741	3749.67	-1.07663	0.183605	-5.86388	4.52183e-09	8.22887e-08	NNMT	NNMT
ENSG00000014914	371.234	-0.870211	0.148484	-5.86064	4.61085e-09	8.38189e-08	MTMR11	MTMR11
ENSG00000160408	2880.1	0.486848	0.0831022	5.85842	4.6728e-09	8.48542e-08	ST6GALNAC6	ST6GALNAC6
ENSG00000123977	88.0804	-1.56102	0.266579	-5.85576	4.74825e-09	8.60405e-08	DAW1	DAW1
ENSG00000170017	3204.13	-1.31649	0.224817	-5.85582	4.74651e-09	8.60405e-08	ALCAM	ALCAM
ENSG00000275152	50.0058	2.06167	0.352314	5.8518	4.86285e-09	8.80233e-08	CCL16	CCL16
ENSG00000276043	2860.47	-1.48654	0.254308	-5.84544	5.05229e-09	9.1355e-08	UHRF1	UHRF1
ENSG00000172260	911.421	-0.619332	0.106061	-5.8394	5.239e-09	9.46305e-08	NEGR1	NEGR1
ENSG00000187837	132.773	-1.43824	0.246331	-5.83864	5.26277e-09	9.49589e-08	H1-2	H1-2
ENSG00000223705	1670.29	0.869808	0.148986	5.83817	5.27766e-09	9.51267e-08	NSUN5P1	NSUN5P1
ENSG00000071246	12446	1.54684	0.264978	5.8376	5.29583e-09	9.53531e-08	VASH1	VASH1
ENSG00000189159	8603.82	-0.599768	0.102803	-5.83417	5.40585e-09	9.72309e-08	JPT1	JPT1
ENSG00000088854	1764.63	0.519007	0.0890339	5.82932	5.56546e-09	9.9996e-08	DNAAF9	DNAAF9
ENSG00000249751	6838.89	-0.335827	0.0576168	-5.82863	5.58858e-09	1.00305e-07	ECSCR	ECSCR
ENSG00000120265	2741.37	-0.41286	0.0709256	-5.82103	5.84874e-09	1.04864e-07	PCMT1	PCMT1
ENSG00000184205	2246.23	1.01505	0.17443	5.81927	5.91036e-09	1.05857e-07	TSPYL2	TSPYL2
ENSG00000023330	3279.04	0.752923	0.129393	5.8189	5.9237e-09	1.05984e-07	ALAS1	ALAS1
ENSG00000186815	2829.29	0.660932	0.11359	5.81859	5.93464e-09	1.06068e-07	TPCN1	TPCN1
ENSG00000117592	7900.5	-0.365843	0.0628815	-5.81798	5.95621e-09	1.06342e-07	PRDX6	PRDX6
ENSG00000154310	2618.22	-1.48884	0.255986	-5.81612	6.02282e-09	1.07419e-07	TNIK	TNIK
ENSG00000225697	1315.33	0.68666	0.118071	5.81563	6.04059e-09	1.07623e-07	SLC26A6	SLC26A6
ENSG00000176022	2422.82	0.569061	0.0978944	5.81301	6.13605e-09	1.09209e-07	B3GALT6	B3GALT6
ENSG00000185386	2635.63	0.525706	0.090491	5.80948	6.26657e-09	1.11415e-07	MAPK11	MAPK11
ENSG00000164651	127.539	1.19136	0.205097	5.80877	6.29321e-09	1.11772e-07	SP8	SP8
ENSG00000130158	21206.8	0.55687	0.0959221	5.80543	6.41992e-09	1.13903e-07	DOCK6	DOCK6
ENSG00000019102	342.814	-1.09143	0.188011	-5.80514	6.43123e-09	1.13985e-07	VSIG2	VSIG2
ENSG00000128524	4592.58	0.759534	0.130901	5.80235	6.53909e-09	1.15776e-07	ATP6V1F	ATP6V1F
ENSG00000132341	19205.4	-0.485332	0.0837071	-5.79798	6.71195e-09	1.18713e-07	RAN	RAN
ENSG00000005249	1934.46	-1.32821	0.229102	-5.79748	6.73201e-09	1.18944e-07	PRKAR2B	PRKAR2B
ENSG00000161551	349.946	1.14813	0.198098	5.79579	6.79989e-09	1.20018e-07	ZNF577	ZNF577
ENSG00000187325	735.382	-0.918947	0.158576	-5.79498	6.83312e-09	1.2048e-07	TAF9B	TAF9B
ENSG00000158234	191.778	-1.22074	0.210685	-5.79413	6.86768e-09	1.20964e-07	FAIM	FAIM
ENSG00000184232	4125.08	-1.23604	0.213521	-5.78885	7.087e-09	1.24697e-07	OAF	OAF
ENSG00000162729	502.139	0.691175	0.119428	5.78736	7.14994e-09	1.25675e-07	IGSF8	IGSF8
ENSG00000183287	116.089	-1.77111	0.30605	-5.78701	7.16519e-09	1.25813e-07	CCBE1	CCBE1
ENSG00000100714	3954.25	-0.820654	0.141866	-5.78472	7.26322e-09	1.27403e-07	MTHFD1	MTHFD1
ENSG00000104368	5361.98	-1.38219	0.238944	-5.78455	7.27078e-09	1.27404e-07	PLAT	PLAT
ENSG00000167578	1366.45	0.582218	0.100721	5.78052	7.44692e-09	1.30356e-07	RAB4B	RAB4B
ENSG00000158792	538.344	0.869312	0.150736	5.76713	8.0634e-09	1.41002e-07	SPATA2L	SPATA2L
ENSG00000132879	1142.07	0.918389	0.159461	5.75934	8.44425e-09	1.4751e-07	FBXO44	FBXO44
ENSG00000134086	2682.19	0.566444	0.0984131	5.75578	8.62431e-09	1.505e-07	VHL	VHL
ENSG00000083099	1170.8	-0.724375	0.125941	-5.75169	8.83581e-09	1.54033e-07	LYRM2	LYRM2
ENSG00000120833	193.46	0.897098	0.156014	5.75011	8.91863e-09	1.55318e-07	SOCS2	SOCS2
ENSG00000007541	2914.9	0.590016	0.102638	5.74852	9.00305e-09	1.56627e-07	PIGQ	PIGQ
ENSG00000149262	1344.18	-0.839612	0.146088	-5.74729	9.06853e-09	1.57605e-07	INTS4	INTS4
ENSG00000152240	1071.01	-0.6062	0.10549	-5.74651	9.11055e-09	1.58174e-07	HAUS1	HAUS1
ENSG00000025770	1540.27	-0.728942	0.126925	-5.74308	9.29683e-09	1.61243e-07	NCAPH2	NCAPH2
ENSG00000135476	1214.49	-1.68189	0.29289	-5.74238	9.33547e-09	1.61748e-07	ESPL1	ESPL1
ENSG00000143942	261.884	-1.16206	0.202551	-5.73713	9.62942e-09	1.66671e-07	CHAC2	CHAC2
ENSG00000140465	3318.58	1.20497	0.210083	5.73568	9.7124e-09	1.67937e-07	CYP1A1	CYP1A1
ENSG00000249242	158.42	1.00723	0.17563	5.73497	9.75301e-09	1.68467e-07	TMEM150C	TMEM150C
ENSG00000154429	349.567	-1.10978	0.19368	-5.72998	1.00443e-08	1.73322e-07	CCSAP	CCSAP
ENSG00000145050	4539.13	0.346179	0.060424	5.72916	1.00932e-08	1.7399e-07	MANF	MANF
ENSG00000197345	1699.8	-0.543674	0.0949026	-5.72875	1.01172e-08	1.74227e-07	MRPL21	MRPL21
ENSG00000104903	4394.34	-0.571013	0.0997898	-5.72216	1.0518e-08	1.80946e-07	LYL1	LYL1
ENSG00000083844	763.925	-0.749254	0.13111	-5.71468	1.0991e-08	1.88891e-07	ZNF264	ZNF264
ENSG00000143420	5620.84	-0.434091	0.0759779	-5.71339	1.10746e-08	1.90136e-07	ENSA	ENSA
ENSG00000105254	3574.69	-0.389248	0.068132	-5.71315	1.10906e-08	1.9022e-07	TBCB	TBCB
ENSG00000112081	11382.2	-0.960091	0.168071	-5.71241	1.11388e-08	1.90854e-07	SRSF3	SRSF3
ENSG00000205542	170041	0.874689	0.153132	5.71199	1.11664e-08	1.91134e-07	TMSB4X	TMSB4X
ENSG00000137804	1123.67	-2.06791	0.362406	-5.70605	1.15629e-08	1.97721e-07	NUSAP1	NUSAP1
ENSG00000163006	179.737	-1.05713	0.185692	-5.69291	1.24894e-08	2.13349e-07	CCDC138	CCDC138
ENSG00000132581	1713.67	0.595969	0.10476	5.68891	1.27849e-08	2.18178e-07	SDF2	SDF2
ENSG00000135046	14206.3	-0.582922	0.102567	-5.68333	1.32098e-08	2.25202e-07	ANXA1	ANXA1
ENSG00000126777	7681.82	-0.598053	0.105261	-5.68163	1.33419e-08	2.27227e-07	KTN1	KTN1
ENSG00000138092	1508.86	-1.20145	0.211554	-5.67919	1.35331e-08	2.30253e-07	CENPO	CENPO
ENSG00000166265	1869.94	-1.23433	0.217509	-5.67484	1.38815e-08	2.35943e-07	CYYR1	CYYR1
ENSG00000102007	3995.31	-0.822102	0.144938	-5.67211	1.4105e-08	2.39503e-07	PLP2	PLP2
ENSG00000185238	704.966	-1.04361	0.184	-5.67177	1.41329e-08	2.39737e-07	PRMT3	PRMT3
ENSG00000132003	1889.7	0.941789	0.166073	5.67092	1.42031e-08	2.40688e-07	ZSWIM4	ZSWIM4
ENSG00000178922	8273.73	-0.406367	0.0716733	-5.66971	1.43039e-08	2.42154e-07	HYI	HYI
ENSG00000167555	348.901	0.910337	0.160649	5.6666	1.45656e-08	2.46339e-07	ZNF528	ZNF528
ENSG00000104960	6974.48	0.503728	0.0889232	5.66476	1.47234e-08	2.48762e-07	PTOV1	PTOV1
ENSG00000166333	8246.19	-0.705274	0.124529	-5.66355	1.48275e-08	2.50272e-07	ILK	ILK
ENSG00000169740	467.303	0.681505	0.120341	5.66312	1.48649e-08	2.50653e-07	ZNF32	ZNF32
ENSG00000143476	712.898	-1.73991	0.307248	-5.66288	1.48851e-08	2.50745e-07	DTL	DTL
ENSG00000105829	962.347	0.67819	0.119787	5.66165	1.49928e-08	2.5231e-07	BET1	BET1
ENSG00000136108	2134.09	-1.39211	0.24593	-5.66058	1.50858e-08	2.53624e-07	CKAP2	CKAP2
ENSG00000131100	2982.51	0.572619	0.101226	5.65681	1.54212e-08	2.59006e-07	ATP6V1E1	ATP6V1E1
ENSG00000153044	240.787	-1.19816	0.212016	-5.65128	1.59262e-08	2.67224e-07	CENPH	CENPH
ENSG00000155561	3136.49	-0.546167	0.0966617	-5.6503	1.60169e-08	2.6848e-07	NUP205	NUP205
ENSG00000161513	2911.02	-0.523637	0.0928023	-5.6425	1.67596e-08	2.80653e-07	FDXR	FDXR
ENSG00000214331	344.364	0.77268	0.136963	5.64154	1.68539e-08	2.81955e-07	PDPR2P	PDPR2P
ENSG00000215252	1727.14	0.859398	0.152345	5.64115	1.68923e-08	2.82318e-07	GOLGA8B	GOLGA8B
ENSG00000159164	124.67	-1.17531	0.20855	-5.63563	1.74423e-08	2.91225e-07	SV2A	SV2A
ENSG00000094804	911.65	-1.38134	0.245147	-5.63476	1.75303e-08	2.92319e-07	CDC6	CDC6
ENSG00000153574	1404.27	-0.49496	0.0878424	-5.63464	1.75422e-08	2.92319e-07	RPIA	RPIA
ENSG00000150433	736.14	-0.806529	0.143203	-5.63207	1.78062e-08	2.96426e-07	TMEM218	TMEM218
ENSG00000089006	3293.96	-0.628532	0.11164	-5.62999	1.80219e-08	2.99724e-07	SNX5	SNX5
ENSG00000204536	726.664	-0.521042	0.0926536	-5.62355	1.87071e-08	3.10816e-07	CCHCR1	CCHCR1
ENSG00000167792	7926.16	-0.405702	0.0722147	-5.618	1.93177e-08	3.20648e-07	NDUFV1	NDUFV1
ENSG00000085871	1930.06	0.737678	0.131397	5.61411	1.97574e-08	3.27625e-07	MGST2	MGST2
ENSG00000116752	1324.23	-0.554485	0.0988278	-5.61062	2.01606e-08	3.33986e-07	BCAS2	BCAS2
ENSG00000116741	272.555	-0.895322	0.159592	-5.61007	2.02241e-08	3.34713e-07	RGS2	RGS2
ENSG00000111445	604.09	-0.96475	0.171983	-5.60956	2.02847e-08	3.35388e-07	RFC5	RFC5
ENSG00000162601	529.641	-1.12214	0.200091	-5.60817	2.04471e-08	3.37745e-07	MYSM1	MYSM1
ENSG00000175279	434.369	-0.606013	0.108147	-5.60363	2.09912e-08	3.46395e-07	CENPS	CENPS
ENSG00000141449	664.989	-1.15232	0.20585	-5.59786	2.17016e-08	3.57771e-07	GREB1L	GREB1L
ENSG00000106462	1312.81	-1.0597	0.189564	-5.59019	2.26823e-08	3.73577e-07	EZH2	EZH2
ENSG00000171848	3938.39	-1.6147	0.289125	-5.58479	2.33982e-08	3.84995e-07	RRM2	RRM2
ENSG00000171408	999.441	1.23011	0.220352	5.58245	2.37152e-08	3.89833e-07	PDE7B	PDE7B
ENSG00000105438	7137.87	0.317662	0.0569316	5.57972	2.40913e-08	3.95632e-07	KDELR1	KDELR1
ENSG00000149932	3364.46	0.508584	0.0911876	5.57734	2.44231e-08	4.00694e-07	TMEM219	TMEM219
ENSG00000127220	722.815	0.702452	0.126015	5.57435	2.48458e-08	4.07236e-07	ABHD8	ABHD8
ENSG00000121297	228.301	1.19779	0.215074	5.56918	2.55939e-08	4.18711e-07	TSHZ3	TSHZ3
ENSG00000178184	181.761	1.23656	0.222037	5.56917	2.55951e-08	4.18711e-07	PARD6G	PARD6G
ENSG00000020922	1034.34	-1.32497	0.23802	-5.56662	2.59723e-08	4.24472e-07	MRE11	MRE11
ENSG00000137135	157.03	-1.2144	0.21817	-5.56628	2.60239e-08	4.24907e-07	ARHGEF39	ARHGEF39
ENSG00000108984	821.613	-0.67096	0.120602	-5.5634	2.64563e-08	4.31552e-07	MAP2K6	MAP2K6
ENSG00000176194	106.861	-1.43482	0.258039	-5.56047	2.69057e-08	4.38462e-07	CIDEA	CIDEA
ENSG00000106605	1298.18	-0.472775	0.0850335	-5.55987	2.69979e-08	4.39543e-07	BLVRA	BLVRA
ENSG00000284969	517.46	-1.05845	0.190456	-5.55743	2.73771e-08	4.45291e-07		ENSG00000284969
ENSG00000091483	2565.71	-0.52248	0.0941118	-5.5517	2.82906e-08	4.59709e-07	FH	FH
ENSG00000167861	3248.61	0.613539	0.110546	5.55006	2.85573e-08	4.63599e-07	HID1	HID1
ENSG00000106603	1525.31	-0.461708	0.0832035	-5.54915	2.87068e-08	4.65581e-07	COA1	COA1
ENSG00000164134	2942.14	-0.600324	0.108189	-5.54883	2.87582e-08	4.6597e-07	NAA15	NAA15
ENSG00000137960	834.801	-0.816875	0.147243	-5.54781	2.89273e-08	4.68264e-07	GIPC2	GIPC2
ENSG00000150316	2399.19	-0.49454	0.0891771	-5.5456	2.92955e-08	4.73772e-07	CWC15	CWC15
ENSG00000128602	342.475	1.27114	0.229284	5.54393	2.95755e-08	4.77847e-07	SMO	SMO
ENSG00000104738	3474.21	-1.17362	0.211751	-5.54246	2.98253e-08	4.81425e-07	MCM4	MCM4
ENSG00000091947	1454.27	0.425977	0.0768711	5.54144	2.99997e-08	4.8378e-07	TMEM101	TMEM101
ENSG00000109534	1282.04	-0.513844	0.0927722	-5.53877	3.04598e-08	4.90735e-07	GAR1	GAR1
ENSG00000114315	1897.09	0.848734	0.15325	5.53824	3.05524e-08	4.91761e-07	HES1	HES1
ENSG00000168288	3378.81	-0.437323	0.0790811	-5.53006	3.20118e-08	5.14764e-07	MMADHC	MMADHC
ENSG00000155755	1841.97	-0.738644	0.133621	-5.5279	3.24092e-08	5.20661e-07	TMEM237	TMEM237
ENSG00000123485	1192.29	-1.57256	0.284524	-5.52698	3.25791e-08	5.22897e-07	HJURP	HJURP
ENSG00000239857	3007.14	0.498354	0.0902308	5.5231	3.33066e-08	5.34069e-07	GET4	GET4
ENSG00000125991	6969.98	0.426965	0.0773235	5.5218	3.35549e-08	5.37542e-07	ERGIC3	ERGIC3
ENSG00000219200	6864.23	0.585282	0.106008	5.52112	3.36849e-08	5.39118e-07	RNASEK	RNASEK
ENSG00000163002	337.408	-0.919427	0.166595	-5.51895	3.41039e-08	5.4531e-07	NUP35	NUP35
ENSG00000152253	260.762	-2.04466	0.370766	-5.51468	3.49419e-08	5.58183e-07	SPC25	SPC25
ENSG00000174353	1280.7	0.557912	0.101191	5.51346	3.5185e-08	5.61539e-07	STAG3L3	STAG3L3
ENSG00000197635	762.681	-1.57872	0.286367	-5.51292	3.52925e-08	5.62726e-07	DPP4	DPP4
ENSG00000108561	5820.72	-0.332334	0.0602898	-5.51228	3.54214e-08	5.64252e-07	C1QBP	C1QBP
ENSG00000120051	75.8686	1.6317	0.296038	5.51181	3.55161e-08	5.65232e-07	CFAP58	CFAP58
ENSG00000133466	2062.52	0.372783	0.067668	5.50901	3.60862e-08	5.73768e-07	C1QTNF6	C1QTNF6
ENSG00000046647	687.069	0.520028	0.094405	5.50848	3.61945e-08	5.74952e-07	GEMIN8	GEMIN8
ENSG00000108559	1488.48	-0.57489	0.104378	-5.50775	3.63443e-08	5.76792e-07	NUP88	NUP88
ENSG00000049769	174.267	1.4414	0.261897	5.5037	3.71911e-08	5.89238e-07	PPP1R3F	PPP1R3F
ENSG00000171658	98.6134	1.75981	0.319753	5.50366	3.71979e-08	5.89238e-07	NMRAL2P	NMRAL2P
ENSG00000198542	195.99	-1.16668	0.212438	-5.49187	3.9771e-08	6.29411e-07	ITGBL1	ITGBL1
ENSG00000164056	427.381	0.793406	0.144615	5.48632	4.10384e-08	6.48864e-07	SPRY1	SPRY1
ENSG00000149809	997.969	0.611746	0.111547	5.48419	4.15374e-08	6.56144e-07	TM7SF2	TM7SF2
ENSG00000187244	2493.77	0.513117	0.0936173	5.481	4.2293e-08	6.67459e-07	BCAM	BCAM
ENSG00000189337	324.153	1.27683	0.233299	5.47294	4.42637e-08	6.97914e-07	KAZN	KAZN
ENSG00000134809	1043.06	-0.908746	0.166066	-5.47219	4.4452e-08	7.00233e-07	TIMM10	TIMM10
ENSG00000140450	29.656	2.68564	0.491238	5.46709	4.57488e-08	7.19993e-07	ARRDC4	ARRDC4
ENSG00000160213	5558.21	0.467554	0.0855498	5.46528	4.62171e-08	7.26691e-07	CSTB	CSTB
ENSG00000051341	352.941	-1.21516	0.222399	-5.46385	4.65905e-08	7.31885e-07	POLQ	POLQ
ENSG00000102265	3592.36	0.5258	0.0962619	5.46218	4.7033e-08	7.38154e-07	TIMP1	TIMP1
ENSG00000106617	1850.08	-0.746367	0.136755	-5.4577	4.8233e-08	7.56289e-07	PRKAG2	PRKAG2
ENSG00000090674	1293.98	0.606542	0.111195	5.45476	4.90388e-08	7.68214e-07	MCOLN1	MCOLN1
ENSG00000169684	425.979	-0.890535	0.163396	-5.45018	5.03192e-08	7.87547e-07	CHRNA5	CHRNA5
ENSG00000163013	231.369	1.60951	0.295416	5.4483	5.08541e-08	7.95186e-07	FBXO41	FBXO41
ENSG00000170775	201.876	-0.891407	0.163722	-5.44462	5.19147e-08	8.11024e-07	GPR37	GPR37
ENSG00000143382	820.65	0.687439	0.12633	5.44161	5.28022e-08	8.24132e-07	ADAMTSL4	ADAMTSL4
ENSG00000184220	1390.18	-1.01118	0.185851	-5.44082	5.30352e-08	8.27009e-07	CMSS1	CMSS1
ENSG00000105996	131.796	-1.05043	0.193079	-5.44043	5.31507e-08	8.28051e-07	HOXA2	HOXA2
ENSG00000170681	114.804	1.01444	0.18651	5.43906	5.35629e-08	8.33708e-07	CAVIN4	CAVIN4
ENSG00000056558	104.976	1.37883	0.253606	5.43689	5.42186e-08	8.43141e-07	TRAF1	TRAF1
ENSG00000154175	2898.66	-1.69624	0.312136	-5.43431	5.50081e-08	8.54637e-07	ABI3BP	ABI3BP
ENSG00000171262	1764.04	-0.70011	0.129017	-5.4265	5.74683e-08	8.92044e-07	FAM98B	FAM98B
ENSG00000185262	3747.41	0.478498	0.0881929	5.42558	5.77678e-08	8.95875e-07	UBALD2	UBALD2
ENSG00000065882	3859.3	-0.735203	0.135519	-5.42511	5.79204e-08	8.97424e-07	TBC1D1	TBC1D1
ENSG00000254206	244.297	0.9848	0.181557	5.42418	5.82219e-08	9.01273e-07	NPIPB11	NPIPB11
ENSG00000088340	469.567	1.7405	0.320973	5.42258	5.87435e-08	9.0852e-07	FER1L4	FER1L4
ENSG00000241697	906.926	1.27086	0.234477	5.41998	5.96059e-08	9.2102e-07	TMEFF1	TMEFF1
ENSG00000198889	38.7261	2.45358	0.452755	5.41923	5.98563e-08	9.24049e-07	DCAF12L1	DCAF12L1
ENSG00000243137	123.109	2.07083	0.382145	5.41895	5.99499e-08	9.24654e-07	PSG4	PSG4
ENSG00000167705	349.311	-0.629594	0.116212	-5.41763	6.03949e-08	9.30672e-07	RILP	RILP
ENSG00000108511	1207.65	0.793652	0.146588	5.41418	6.15717e-08	9.47443e-07	HOXB6	HOXB6
ENSG00000142408	1490.65	0.454325	0.0839151	5.41411	6.15947e-08	9.47443e-07	CACNG8	CACNG8
ENSG00000150551	838.294	-1.33842	0.247386	-5.41024	6.29414e-08	9.67283e-07	LYPD1	LYPD1
ENSG00000163739	1441.9	-0.67656	0.125076	-5.40921	6.33041e-08	9.71979e-07	CXCL1	CXCL1
ENSG00000158186	232.836	1.95912	0.362209	5.40881	6.34461e-08	9.72685e-07	MRAS	MRAS
ENSG00000169246	1401.66	0.759617	0.140442	5.40875	6.34646e-08	9.72685e-07	NPIPB3	NPIPB3
ENSG00000073111	2630.25	-1.4805	0.273756	-5.40808	6.37048e-08	9.75487e-07	MCM2	MCM2
ENSG00000169660	846.32	0.680145	0.125798	5.40666	6.42108e-08	9.8235e-07	HEXD	HEXD
ENSG00000164684	339.393	1.25666	0.232506	5.40486	6.48598e-08	9.91387e-07	ZNF704	ZNF704
ENSG00000125835	9361.55	-0.588961	0.108986	-5.40401	6.51691e-08	9.95219e-07	SNRPB	SNRPB
ENSG00000184357	20.2636	-3.36021	0.621877	-5.40334	6.54119e-08	9.9803e-07	H1-5	H1-5
ENSG00000253731	318.972	1.02055	0.188932	5.40166	6.60287e-08	1.00654e-06	PCDHGA6	PCDHGA6
ENSG00000113456	543.338	-0.631908	0.117016	-5.4002	6.65665e-08	1.01383e-06	RAD1	RAD1
ENSG00000161692	830.848	-0.897837	0.166278	-5.39961	6.67872e-08	1.01628e-06	DBF4B	DBF4B
ENSG00000132967	349.642	-1.32899	0.246225	-5.39747	6.7586e-08	1.02751e-06	HMGB1P5	HMGB1P5
ENSG00000239282	674.509	0.982355	0.182011	5.39722	6.76826e-08	1.02806e-06	CASTOR1	CASTOR1
ENSG00000148459	260.05	-0.789687	0.146397	-5.39415	6.88491e-08	1.04392e-06	PDSS1	PDSS1
ENSG00000149380	2311.65	0.814152	0.15093	5.39425	6.88094e-08	1.04392e-06	P4HA3	P4HA3
ENSG00000071859	5759.47	0.470051	0.0871564	5.3932	6.92156e-08	1.0476e-06	FAM50A	FAM50A
ENSG00000175110	1313.75	-0.41707	0.0773305	-5.39335	6.91578e-08	1.0476e-06	MRPS22	MRPS22
ENSG00000133422	2999.06	0.737592	0.136914	5.38728	7.15335e-08	1.08172e-06	MORC2	MORC2
ENSG00000121005	280.885	1.2925	0.240071	5.3838	7.2929e-08	1.10086e-06	CRISPLD1	CRISPLD1
ENSG00000143499	950.457	-0.735871	0.136682	-5.38381	7.29252e-08	1.10086e-06	SMYD2	SMYD2
ENSG00000093072	842.83	-0.581751	0.108193	-5.37699	7.57414e-08	1.1423e-06	ADA2	ADA2
ENSG00000213186	784.322	-1.15879	0.215534	-5.3764	7.59919e-08	1.14507e-06	TRIM59	TRIM59
ENSG00000168309	1623.29	-0.751606	0.139954	-5.37039	7.85664e-08	1.18281e-06	FAM107A	FAM107A
ENSG00000125967	809.265	0.673157	0.125381	5.36889	7.92245e-08	1.19166e-06	NECAB3	NECAB3
ENSG00000179958	2354.45	-0.466798	0.0869689	-5.36742	7.98723e-08	1.20034e-06	DCTPP1	DCTPP1
ENSG00000163832	1181.31	-0.42126	0.0785534	-5.36272	8.19782e-08	1.2309e-06	ELP6	ELP6
ENSG00000183077	1286.18	0.718996	0.134181	5.35839	8.39675e-08	1.25966e-06	AFMID	AFMID
ENSG00000196550	215.33	-0.715478	0.133547	-5.3575	8.43818e-08	1.26476e-06	FAM72A	FAM72A
ENSG00000169184	288.786	1.3838	0.258401	5.35522	8.54539e-08	1.2797e-06	MN1	MN1
ENSG00000105248	838.722	-0.510759	0.0953958	-5.3541	8.59821e-08	1.28648e-06	YJU2	YJU2
ENSG00000163638	4418.39	0.499006	0.0932211	5.35292	8.65446e-08	1.29375e-06	ADAMTS9	ADAMTS9
ENSG00000168899	8816.55	0.612584	0.114478	5.35111	8.74172e-08	1.30565e-06	VAMP5	VAMP5
ENSG00000069667	594.584	-0.840512	0.157145	-5.34865	8.86146e-08	1.32237e-06	RORA	RORA
ENSG00000004799	384.064	0.994776	0.186162	5.34359	9.11223e-08	1.3586e-06	PDK4	PDK4
ENSG00000007516	90.9287	1.82802	0.34224	5.34134	9.22624e-08	1.37439e-06	BAIAP3	BAIAP3
ENSG00000140853	1773.57	-0.499958	0.0936287	-5.3398	9.30513e-08	1.38493e-06	NLRC5	NLRC5
ENSG00000160221	2947.61	0.368543	0.0690227	5.33945	9.3227e-08	1.38633e-06	GATD3	GATD3
ENSG00000149554	1467.52	-1.47445	0.276163	-5.33905	9.34348e-08	1.38821e-06	CHEK1	CHEK1
ENSG00000151116	946.139	-0.626312	0.117368	-5.33632	9.48505e-08	1.40801e-06	UEVLD	UEVLD
ENSG00000137814	1082.79	-0.724327	0.135813	-5.33328	9.64546e-08	1.43057e-06	HAUS2	HAUS2
ENSG00000180447	31.132	3.09648	0.580628	5.33299	9.66085e-08	1.43161e-06	GAS1	GAS1
ENSG00000177971	1578.82	0.455256	0.0854281	5.32912	9.86899e-08	1.46118e-06	IMP3	IMP3
ENSG00000254536	172.783	1.16154	0.217974	5.3288	9.88665e-08	1.46252e-06		ENSG00000254536
ENSG00000184260	25.9864	-2.29734	0.431585	-5.32303	1.02054e-07	1.50835e-06	H2AC20	H2AC20
ENSG00000132780	4165.51	-0.661317	0.124255	-5.32224	1.02497e-07	1.51358e-06	NASP	NASP
ENSG00000203805	795.616	-0.485847	0.0912959	-5.32167	1.02818e-07	1.51702e-06	PLPP4	PLPP4
ENSG00000104774	5688.99	0.590973	0.111098	5.31938	1.04119e-07	1.53487e-06	MAN2B1	MAN2B1
ENSG00000156110	1587.7	-0.507574	0.0954481	-5.3178	1.0503e-07	1.54696e-06	ADK	ADK
ENSG00000109084	728.23	-0.975847	0.183632	-5.31414	1.07163e-07	1.57702e-06	TMEM97	TMEM97
ENSG00000160201	5773.08	-0.31171	0.0586612	-5.31373	1.07407e-07	1.57923e-06	U2AF1	U2AF1
ENSG00000068079	426.58	-0.665524	0.125253	-5.31342	1.07585e-07	1.58049e-06	IFI35	IFI35
ENSG00000124802	974.126	-0.449333	0.0845806	-5.31249	1.08139e-07	1.58726e-06	EEF1E1	EEF1E1
ENSG00000163162	4431.94	-0.286552	0.0539521	-5.31123	1.08886e-07	1.59683e-06	RNF149	RNF149
ENSG00000128311	1854.87	0.714857	0.134858	5.30082	1.15282e-07	1.68918e-06	TST	TST
ENSG00000213719	2965.76	-0.466851	0.0881	-5.2991	1.16373e-07	1.7037e-06	CLIC1	CLIC1
ENSG00000122034	2180.8	-0.419504	0.0792367	-5.29431	1.19468e-07	1.7475e-06	GTF3A	GTF3A
ENSG00000102900	3155.28	-0.430163	0.0812617	-5.29355	1.19962e-07	1.75022e-06	NUP93	NUP93
ENSG00000105185	2705.27	-0.441004	0.0833063	-5.29376	1.19825e-07	1.75022e-06	PDCD5	PDCD5
ENSG00000185896	25178.6	0.74323	0.140401	5.29361	1.19926e-07	1.75022e-06	LAMP1	LAMP1
ENSG00000117602	161.186	-1.40656	0.265732	-5.29317	1.20216e-07	1.75241e-06	RCAN3	RCAN3
ENSG00000197343	457.574	-1.10859	0.20952	-5.29108	1.21595e-07	1.77099e-06	ZNF655	ZNF655
ENSG00000004777	672.368	-0.832334	0.157317	-5.29081	1.21778e-07	1.77215e-06	ARHGAP33	ARHGAP33
ENSG00000198856	5400.39	0.525514	0.099412	5.28622	1.24867e-07	1.81553e-06	OSTC	OSTC
ENSG00000120075	385.694	0.93183	0.176328	5.28464	1.25954e-07	1.82978e-06	HOXB5	HOXB5
ENSG00000128739	6897.34	0.397095	0.0751494	5.28408	1.26338e-07	1.83379e-06	SNRPN	SNRPN
ENSG00000108784	2853.47	0.816971	0.154775	5.27844	1.3029e-07	1.88954e-06	NAGLU	NAGLU
ENSG00000267140	609.861	0.671033	0.127183	5.27612	1.31947e-07	1.91194e-06		ENSG00000267140
ENSG00000164850	368.3	0.697592	0.132285	5.27339	1.33923e-07	1.93892e-06	GPER1	GPER1
ENSG00000182718	109801	-0.474724	0.0900291	-5.27301	1.34204e-07	1.94133e-06	ANXA2	ANXA2
ENSG00000254402	56.7815	1.93858	0.367771	5.27117	1.35559e-07	1.95926e-06	LRRC24	LRRC24
ENSG00000115257	148.343	1.56994	0.297909	5.26987	1.3652e-07	1.97149e-06	PCSK4	PCSK4
ENSG00000151388	102.176	1.45151	0.275618	5.26637	1.39146e-07	2.00769e-06	ADAMTS12	ADAMTS12
ENSG00000160957	1527.56	-0.809916	0.153808	-5.26577	1.39603e-07	2.01257e-06	RECQL4	RECQL4
ENSG00000119487	5261.43	-0.515029	0.097887	-5.26147	1.42909e-07	2.0585e-06	MAPKAP1	MAPKAP1
ENSG00000198794	549.163	1.4992	0.285029	5.25981	1.44206e-07	2.07542e-06	SCAMP5	SCAMP5
ENSG00000123572	110.831	1.46117	0.278618	5.24435	1.56831e-07	2.25521e-06	NRK	NRK
ENSG00000172216	603.493	0.755893	0.144193	5.24223	1.58644e-07	2.27935e-06	CEBPB	CEBPB
ENSG00000137216	3026.71	0.59266	0.113066	5.24173	1.59078e-07	2.28366e-06	TMEM63B	TMEM63B
ENSG00000211448	139.005	2.62345	0.500666	5.23991	1.60655e-07	2.30434e-06	DIO2	DIO2
ENSG00000197457	283.929	1.08606	0.207308	5.23886	1.61574e-07	2.31557e-06	STMN3	STMN3
ENSG00000171425	1484.8	0.462264	0.0882481	5.23823	1.62124e-07	2.3215e-06	ZNF581	ZNF581
ENSG00000183137	632.462	-0.678186	0.129484	-5.2376	1.62681e-07	2.32751e-06	CEP57L1	CEP57L1
ENSG00000177156	11894.9	-0.329501	0.0629244	-5.23646	1.63688e-07	2.33995e-06	TALDO1	TALDO1
ENSG00000131773	372.053	0.610813	0.116681	5.23492	1.65057e-07	2.35753e-06	KHDRBS3	KHDRBS3
ENSG00000156049	178.774	1.02684	0.19621	5.23336	1.6646e-07	2.37559e-06	GNA14	GNA14
ENSG00000221829	1013.16	-0.627965	0.120006	-5.2328	1.66964e-07	2.38078e-06	FANCG	FANCG
ENSG00000156521	774.04	0.660769	0.12631	5.23134	1.68282e-07	2.39755e-06	TYSND1	TYSND1
ENSG00000115484	9498.14	-0.519461	0.0993803	-5.227	1.7228e-07	2.45246e-06	CCT4	CCT4
ENSG00000006634	538.2	-1.24229	0.237759	-5.22499	1.74168e-07	2.47727e-06	DBF4	DBF4
ENSG00000168298	36.9578	-2.00925	0.384667	-5.22335	1.75713e-07	2.49716e-06	H1-4	H1-4
ENSG00000103042	2173.47	0.433563	0.0830792	5.21867	1.80215e-07	2.559e-06	SLC38A7	SLC38A7
ENSG00000112541	1248.52	-0.600703	0.115122	-5.21798	1.80883e-07	2.56419e-06	PDE10A	PDE10A
ENSG00000175352	1353.11	-1.02217	0.195892	-5.21803	1.80832e-07	2.56419e-06	NRIP3	NRIP3
ENSG00000083444	22557.6	1.02995	0.19744	5.21653	1.82304e-07	2.58218e-06	PLOD1	PLOD1
ENSG00000110492	15547.5	0.413266	0.0792866	5.21231	1.86508e-07	2.63953e-06	MDK	MDK
ENSG00000136720	1769.12	0.637759	0.122378	5.21141	1.87414e-07	2.65015e-06	HS6ST1	HS6ST1
ENSG00000178966	310.237	-0.911731	0.175142	-5.20568	1.93289e-07	2.73095e-06	RMI1	RMI1
ENSG00000180817	3424.12	-0.421251	0.080955	-5.20352	1.95553e-07	2.76064e-06	PPA1	PPA1
ENSG00000110442	1366.15	-0.706924	0.135868	-5.20302	1.96076e-07	2.76374e-06	COMMD9	COMMD9
ENSG00000186994	3804.71	0.614499	0.118105	5.203	1.96097e-07	2.76374e-06	KANK3	KANK3
ENSG00000137404	627.717	-1.16397	0.223733	-5.20251	1.96618e-07	2.76878e-06	NRM	NRM
ENSG00000198435	3855.05	0.769106	0.148047	5.19502	2.04693e-07	2.88011e-06	NRARP	NRARP
ENSG00000185627	8948.18	-0.323403	0.0622757	-5.19309	2.06834e-07	2.90783e-06	PSMD13	PSMD13
ENSG00000013588	2756.72	-1.31337	0.252983	-5.19152	2.08581e-07	2.92996e-06	GPRC5A	GPRC5A
ENSG00000106479	703.302	0.76941	0.148375	5.18559	2.15333e-07	3.02231e-06	ZNF862	ZNF862
ENSG00000131634	1035.17	0.873846	0.168559	5.18422	2.16926e-07	3.03797e-06	TMEM204	TMEM204
ENSG00000138363	1927.57	-0.60785	0.117248	-5.18432	2.16805e-07	3.03797e-06	ATIC	ATIC
ENSG00000284906	486.876	-1.30474	0.251677	-5.18416	2.16985e-07	3.03797e-06		ENSG00000284906
ENSG00000111981	149.794	-1.0748	0.207405	-5.18215	2.19337e-07	3.06838e-06	ULBP1	ULBP1
ENSG00000205593	312.587	1.16907	0.225678	5.18025	2.21586e-07	3.09728e-06	DENND6B	DENND6B
ENSG00000138658	196.444	-1.12044	0.216426	-5.177	2.2548e-07	3.14912e-06	ZGRF1	ZGRF1
ENSG00000137266	500.672	1.33865	0.258866	5.1712	2.3259e-07	3.24576e-06	SLC22A23	SLC22A23
ENSG00000178401	86.677	-1.43269	0.277113	-5.17004	2.34043e-07	3.26335e-06	DNAJC22	DNAJC22
ENSG00000255073	150.573	-2.40728	0.465918	-5.16675	2.38198e-07	3.31857e-06	ZFP91-CNTF	ZFP91-CNTF
ENSG00000074842	9888.81	0.356352	0.0689962	5.1648	2.40697e-07	3.35064e-06	MYDGF	MYDGF
ENSG00000256269	883.265	-0.740623	0.143534	-5.15993	2.47045e-07	3.43619e-06	HMBS	HMBS
ENSG00000116793	2032.88	-0.440352	0.0853528	-5.1592	2.48003e-07	3.44669e-06	PHTF1	PHTF1
ENSG00000167693	2566.26	0.6029	0.116889	5.15786	2.49783e-07	3.46577e-06	NXN	NXN
ENSG00000197763	253.974	1.06434	0.206349	5.15797	2.49639e-07	3.46577e-06	TXNRD3	TXNRD3
ENSG00000118292	970.148	1.07342	0.208236	5.15483	2.53857e-07	3.51941e-06	C1orf54	C1orf54
ENSG00000135914	110.632	1.4348	0.278554	5.15091	2.59223e-07	3.59088e-06	HTR2B	HTR2B
ENSG00000162604	910.605	0.690392	0.13415	5.14643	2.65496e-07	3.6718e-06	TM2D1	TM2D1
ENSG00000186026	157.827	0.959448	0.186427	5.1465	2.65395e-07	3.6718e-06	ZNF284	ZNF284
ENSG00000100629	312.6	-1.31249	0.255113	-5.14475	2.67879e-07	3.69919e-06	CEP128	CEP128
ENSG00000162627	1431.25	-0.49443	0.0961042	-5.14473	2.67912e-07	3.69919e-06	SNX7	SNX7
ENSG00000119004	1211.1	-0.598572	0.116427	-5.1412	2.72991e-07	3.76625e-06	CYP20A1	CYP20A1
ENSG00000137168	1073.42	-0.591535	0.115086	-5.13993	2.74834e-07	3.78861e-06	PPIL1	PPIL1
ENSG00000100299	2141.54	0.619274	0.120515	5.13856	2.76854e-07	3.81336e-06	ARSA	ARSA
ENSG00000120324	44.2341	1.87097	0.364349	5.1351	2.81988e-07	3.88093e-06	PCDHB10	PCDHB10
ENSG00000131470	378.709	-0.995937	0.193969	-5.13452	2.82859e-07	3.88977e-06	PSMC3IP	PSMC3IP
ENSG00000030582	28117.4	1.07148	0.208795	5.13171	2.87125e-07	3.94525e-06	GRN	GRN
ENSG00000180543	705.185	1.37018	0.267269	5.12661	2.95004e-07	4.05023e-06	TSPYL5	TSPYL5
ENSG00000197363	368.42	0.778573	0.151885	5.12608	2.95835e-07	4.05836e-06	ZNF517	ZNF517
ENSG00000076108	7692.02	0.266846	0.0520794	5.12383	2.99384e-07	4.10373e-06	BAZ2A	BAZ2A
ENSG00000176697	283.043	0.897971	0.175259	5.12368	2.99629e-07	4.10378e-06	BDNF	BDNF
ENSG00000100129	13929.2	0.388093	0.0757486	5.12343	3.00022e-07	4.10586e-06	EIF3L	EIF3L
ENSG00000156256	1222.01	-0.627513	0.122539	-5.1209	3.04073e-07	4.15795e-06	USP16	USP16
ENSG00000158406	27.7366	-2.55913	0.49995	-5.11878	3.07521e-07	4.20172e-06	H4C8	H4C8
ENSG00000125971	4286.02	0.460871	0.090044	5.11829	3.08318e-07	4.20922e-06	DYNLRB1	DYNLRB1
ENSG00000135063	192.687	0.88632	0.173226	5.11655	3.11176e-07	4.24351e-06	ENTREP1	ENTREP1
ENSG00000186479	455.296	-1.16192	0.227094	-5.11646	3.11329e-07	4.24351e-06	RGS7BP	RGS7BP
ENSG00000144026	523.673	0.838448	0.163939	5.11438	3.14777e-07	4.28708e-06	ZNF514	ZNF514
ENSG00000100307	402.098	0.777155	0.151986	5.11333	3.16523e-07	4.30739e-06	CBX7	CBX7
ENSG00000135740	459.587	0.863607	0.168902	5.11306	3.16985e-07	4.31024e-06	SLC9A5	SLC9A5
ENSG00000166012	4062.88	-0.701286	0.137194	-5.11164	3.19376e-07	4.33815e-06	TAF1D	TAF1D
ENSG00000169282	3967.83	-1.35385	0.264869	-5.11139	3.19803e-07	4.33815e-06	KCNAB1	KCNAB1
ENSG00000171204	1402.44	-0.589337	0.115297	-5.11146	3.19681e-07	4.33815e-06	TMEM126B	TMEM126B
ENSG00000110446	356.445	-0.711912	0.139305	-5.11046	3.21375e-07	4.35599e-06	SLC15A3	SLC15A3
ENSG00000211764	17.2696	-2.49096	0.488037	-5.10404	3.32473e-07	4.50282e-06	TRBJ2-1	TRBJ2-1
ENSG00000074201	3391.72	-0.711406	0.139408	-5.10306	3.34212e-07	4.52277e-06	CLNS1A	CLNS1A
ENSG00000122641	674.007	0.982827	0.192608	5.10274	3.34772e-07	4.52675e-06	INHBA	INHBA
ENSG00000008516	406.886	0.894275	0.175307	5.10118	3.37543e-07	4.56059e-06	MMP25	MMP25
ENSG00000109065	1916.63	0.638028	0.12515	5.09812	3.43052e-07	4.63133e-06	NAT9	NAT9
ENSG00000176845	945.421	0.695251	0.136524	5.09253	3.53322e-07	4.76621e-06	METRNL	METRNL
ENSG00000198865	92.6946	-1.43163	0.281222	-5.09075	3.56647e-07	4.80724e-06	CCDC152	CCDC152
ENSG00000183569	109.245	1.27151	0.249795	5.09021	3.57665e-07	4.81714e-06	SERHL2	SERHL2
ENSG00000186638	241.085	-1.50967	0.296594	-5.09002	3.58023e-07	4.81814e-06	KIF24	KIF24
ENSG00000138587	73.0082	-1.85561	0.365379	-5.07859	3.80255e-07	5.11329e-06	MNS1	MNS1
ENSG00000119711	838.355	0.406851	0.0801232	5.07781	3.81805e-07	5.13007e-06	ALDH6A1	ALDH6A1
ENSG00000179222	13589.3	0.665992	0.131175	5.07714	3.83152e-07	5.1441e-06	MAGED1	MAGED1
ENSG00000198712	176876	-0.36577	0.0720736	-5.07496	3.87583e-07	5.19949e-06	MT-CO2	MT-CO2
ENSG00000168734	5061.56	0.36451	0.0718298	5.07464	3.88236e-07	5.20413e-06	PKIG	PKIG
ENSG00000166845	672.142	-1.2973	0.255655	-5.0744	3.8872e-07	5.20652e-06	C18orf54	C18orf54
ENSG00000116678	609.319	1.22762	0.241981	5.07321	3.91164e-07	5.23513e-06	LEPR	LEPR
ENSG00000137500	2190.27	-0.567699	0.111925	-5.07214	3.93375e-07	5.26058e-06	CCDC90B	CCDC90B
ENSG00000186314	284.781	-0.775808	0.152984	-5.07116	3.95398e-07	5.28347e-06	PRELID2	PRELID2
ENSG00000151491	477.633	1.22145	0.24087	5.07098	3.95782e-07	5.28445e-06	EPS8	EPS8
ENSG00000005884	8997.88	-0.827952	0.163349	-5.06861	4.00741e-07	5.34647e-06	ITGA3	ITGA3
ENSG00000248124	377.23	0.70322	0.138758	5.06795	4.02132e-07	5.36082e-06	RRN3P1	RRN3P1
ENSG00000100311	6483.61	1.5933	0.314522	5.06576	4.06766e-07	5.41833e-06	PDGFB	PDGFB
ENSG00000137513	757.046	-0.69345	0.13693	-5.06427	4.09972e-07	5.45676e-06	NARS2	NARS2
ENSG00000139187	211.167	1.22931	0.242761	5.06386	4.10848e-07	5.46415e-06	KLRG1	KLRG1
ENSG00000173442	4151.16	-0.593553	0.117279	-5.06105	4.1696e-07	5.5411e-06	EHBP1L1	EHBP1L1
ENSG00000243716	2915.9	0.645458	0.127557	5.06017	4.18887e-07	5.56237e-06	NPIPB5	NPIPB5
ENSG00000165029	1077.92	-1.31037	0.259116	-5.05708	4.25719e-07	5.64867e-06	ABCA1	ABCA1
ENSG00000166710	25168.9	0.405786	0.0803145	5.05246	4.36157e-07	5.77814e-06	B2M	B2M
ENSG00000241127	537.272	0.561629	0.111157	5.05258	4.35876e-07	5.77814e-06	YAE1	YAE1
ENSG00000213561	41.0415	-1.89382	0.374873	-5.05189	4.37449e-07	5.79075e-06		ENSG00000213561
ENSG00000132313	1351.79	-0.436327	0.0863855	-5.05093	4.39656e-07	5.81544e-06	MRPL35	MRPL35
ENSG00000125775	308.309	0.908837	0.179946	5.05061	4.40411e-07	5.81637e-06	SDCBP2	SDCBP2
ENSG00000130313	2936.07	0.55629	0.110141	5.05069	4.40225e-07	5.81637e-06	PGLS	PGLS
ENSG00000148153	1060.73	-0.564796	0.111926	-5.04617	4.5075e-07	5.94829e-06	INIP	INIP
ENSG00000108947	251.583	1.3481	0.267291	5.04359	4.56883e-07	6.02454e-06	EFNB3	EFNB3
ENSG00000109854	2246.97	-0.554434	0.109981	-5.04119	4.62645e-07	6.0958e-06	HTATIP2	HTATIP2
ENSG00000091622	246.071	-1.12821	0.223952	-5.03775	4.71028e-07	6.20145e-06	PITPNM3	PITPNM3
ENSG00000133816	10357.9	-1.63798	0.32532	-5.03498	4.77891e-07	6.28693e-06	MICAL2	MICAL2
ENSG00000102125	1588.73	0.51149	0.101595	5.03461	4.78829e-07	6.2944e-06	TAFAZZIN	TAFAZZIN
ENSG00000184557	2545.15	1.40872	0.279857	5.03372	4.81044e-07	6.31862e-06	SOCS3	SOCS3
ENSG00000167680	39668.3	0.853295	0.169543	5.03291	4.83093e-07	6.34064e-06	SEMA6B	SEMA6B
ENSG00000204301	667.496	0.805112	0.160022	5.03125	4.87289e-07	6.39078e-06	NOTCH4	NOTCH4
ENSG00000034713	2011.62	0.361793	0.0719493	5.02844	4.94475e-07	6.48002e-06	GABARAPL2	GABARAPL2
ENSG00000110852	341.758	1.38296	0.275219	5.02493	5.0362e-07	6.59478e-06	CLEC2B	CLEC2B
ENSG00000167306	170.386	-1.23038	0.244908	-5.02385	5.06465e-07	6.62693e-06	MYO5B	MYO5B
ENSG00000175274	10190.4	1.00648	0.200563	5.01829	5.21336e-07	6.81626e-06	TP53I11	TP53I11
ENSG00000081320	553.505	-0.754206	0.150341	-5.01662	5.25881e-07	6.87041e-06	STK17B	STK17B
ENSG00000104324	591.402	1.37277	0.273857	5.01273	5.36624e-07	7.00538e-06	CPQ	CPQ
ENSG00000129534	957.824	-0.868049	0.173238	-5.01072	5.42263e-07	7.06851e-06	MIS18BP1	MIS18BP1
ENSG00000211767	35.4374	-1.7645	0.352146	-5.01071	5.42292e-07	7.06851e-06	TRBJ2-3	TRBJ2-3
ENSG00000185022	5679.67	1.30014	0.259595	5.00833	5.49054e-07	7.15116e-06	MAFF	MAFF
ENSG00000160055	663.436	0.482121	0.0962956	5.00668	5.53769e-07	7.20706e-06	TMEM234	TMEM234
ENSG00000187792	484.682	0.513962	0.102672	5.00587	5.56117e-07	7.23208e-06	ZNF70	ZNF70
ENSG00000106853	4648.54	0.357744	0.0714773	5.005	5.58606e-07	7.25889e-06	PTGR1	PTGR1
ENSG00000176340	4646.68	-0.641291	0.128211	-5.00184	5.67867e-07	7.3736e-06	COX8A	COX8A
ENSG00000173465	1388.46	-0.74568	0.149108	-5.00095	5.70494e-07	7.40205e-06	ZNRD2	ZNRD2
ENSG00000102189	2392.1	-0.750203	0.150037	-5.00012	5.72949e-07	7.42824e-06	EEA1	EEA1
ENSG00000215784	148.119	-1.15563	0.231239	-4.99757	5.80578e-07	7.52141e-06	FAM72D	FAM72D
ENSG00000077312	4041.82	-0.549137	0.109935	-4.99512	5.87978e-07	7.61077e-06	SNRPA	SNRPA
ENSG00000138449	831.18	1.15166	0.230562	4.995	5.88372e-07	7.61077e-06	SLC40A1	SLC40A1
ENSG00000174233	3632.24	0.822232	0.164626	4.99456	5.89715e-07	7.62234e-06	ADCY6	ADCY6
ENSG00000105866	330.54	-0.810304	0.162263	-4.99376	5.92155e-07	7.6471e-06	SP4	SP4
ENSG00000126709	488.304	0.775998	0.155397	4.99364	5.9253e-07	7.6471e-06	IFI6	IFI6
ENSG00000160783	1385.19	-0.40396	0.0809493	-4.99028	6.02911e-07	7.77517e-06	PMF1	PMF1
ENSG00000187678	1016.19	0.574016	0.115052	4.9892	6.06313e-07	7.81311e-06	SPRY4	SPRY4
ENSG00000183856	1900.59	-1.77055	0.35493	-4.98844	6.08674e-07	7.8376e-06	IQGAP3	IQGAP3
ENSG00000082014	334.453	0.672077	0.134823	4.98488	6.2e-07	7.9774e-06	SMARCD3	SMARCD3
ENSG00000169330	110.552	1.27679	0.256225	4.98308	6.25807e-07	8.04602e-06	MINAR1	MINAR1
ENSG00000130816	7199.5	-0.597315	0.119891	-4.98215	6.28821e-07	8.07866e-06	DNMT1	DNMT1
ENSG00000143933	11905.3	-0.416121	0.0835629	-4.97974	6.36713e-07	8.17388e-06	CALM2	CALM2
ENSG00000117305	1364.75	0.48157	0.0967926	4.97527	6.51552e-07	8.35334e-06	HMGCL	HMGCL
ENSG00000137502	825.901	-1.10059	0.221214	-4.97524	6.51675e-07	8.35334e-06	RAB30	RAB30
ENSG00000143621	9333.4	-0.407111	0.0818968	-4.97102	6.66013e-07	8.53069e-06	ILF2	ILF2
ENSG00000072135	1943.48	-0.646985	0.130175	-4.97012	6.69114e-07	8.56395e-06	PTPN18	PTPN18
ENSG00000205138	376.435	0.651054	0.130999	4.96993	6.69776e-07	8.56598e-06	SDHAF1	SDHAF1
ENSG00000140545	2405.27	0.549626	0.110645	4.96746	6.78364e-07	8.66929e-06	MFGE8	MFGE8
ENSG00000213626	95.2016	2.13638	0.430467	4.96293	6.94371e-07	8.86719e-06	LBH	LBH
ENSG00000137364	915.366	-0.632061	0.127421	-4.9604	7.03489e-07	8.97687e-06	TPMT	TPMT
ENSG00000130813	2186.26	0.637835	0.128594	4.96008	7.04636e-07	8.98477e-06	SHFL	SHFL
ENSG00000157551	134.91	1.39007	0.280551	4.95478	7.2411e-07	9.22617e-06	KCNJ15	KCNJ15
ENSG00000205581	10334.9	-0.503093	0.101568	-4.95328	7.29742e-07	9.29095e-06	HMGN1	HMGN1
ENSG00000265972	2055.57	-0.991764	0.200293	-4.95156	7.36197e-07	9.36612e-06	TXNIP	TXNIP
ENSG00000198535	65.7822	1.87698	0.379133	4.95073	7.39367e-07	9.39941e-06	C2CD4A	C2CD4A
ENSG00000139618	416.617	-1.32205	0.267142	-4.94885	7.46535e-07	9.48345e-06	BRCA2	BRCA2
ENSG00000105643	1318.29	0.69649	0.14076	4.94807	7.49532e-07	9.51441e-06	ARRDC2	ARRDC2
ENSG00000283189	458.311	1.25906	0.254597	4.94531	7.6024e-07	9.64313e-06		ENSG00000283189
ENSG00000176399	68.2215	1.6898	0.341775	4.94419	7.64593e-07	9.69111e-06	DMRTA1	DMRTA1
ENSG00000138606	205.838	1.09981	0.222639	4.93985	7.81832e-07	9.90224e-06	SHF	SHF
ENSG00000105404	6588.81	0.791964	0.160395	4.93758	7.90992e-07	1.00108e-05	RABAC1	RABAC1
ENSG00000152422	185.325	-0.945339	0.191538	-4.93553	7.99331e-07	1.01088e-05	XRCC4	XRCC4
ENSG00000172244	124.796	-0.916023	0.185653	-4.93406	8.05358e-07	1.01774e-05	C5orf34	C5orf34
ENSG00000150779	2060.37	-0.815557	0.165304	-4.93369	8.06885e-07	1.01892e-05	TIMM8B	TIMM8B
ENSG00000166582	666.03	-0.57153	0.115911	-4.93076	8.19091e-07	1.03356e-05	CENPV	CENPV
ENSG00000154654	146.52	2.44961	0.497185	4.92695	8.35222e-07	1.05314e-05	NCAM2	NCAM2
ENSG00000132635	1489.61	0.603612	0.122667	4.92072	8.62257e-07	1.08642e-05	PCED1A	PCED1A
ENSG00000237451	39.618	1.81365	0.368668	4.91946	8.67825e-07	1.09262e-05	CDK2AP2P2	CDK2AP2P2
ENSG00000071243	622.421	-1.00385	0.204098	-4.91845	8.72306e-07	1.09745e-05	ING3	ING3
ENSG00000059588	1155.68	0.723351	0.147123	4.91663	8.80488e-07	1.10693e-05	TARBP1	TARBP1
ENSG00000131408	3276.12	0.640628	0.130311	4.91614	8.82662e-07	1.10884e-05	NR1H2	NR1H2
ENSG00000011405	5484.25	-1.17948	0.239934	-4.91585	8.83962e-07	1.10965e-05	PIK3C2A	PIK3C2A
ENSG00000108798	3295.26	-0.993863	0.202217	-4.91484	8.88548e-07	1.11459e-05	ABI3	ABI3
ENSG00000177383	470.621	0.512772	0.104352	4.91386	8.93016e-07	1.11937e-05	MAGEF1	MAGEF1
ENSG00000131669	2355.69	0.692703	0.140989	4.91316	8.96192e-07	1.12252e-05	NINJ1	NINJ1
ENSG00000099330	468.78	0.712861	0.145234	4.90836	9.18406e-07	1.1495e-05	OCEL1	OCEL1
ENSG00000136122	305.492	-1.48983	0.303571	-4.90769	9.21569e-07	1.15261e-05	BORA	BORA
ENSG00000141505	475.538	0.707803	0.144243	4.90702	9.24697e-07	1.15567e-05	ASGR1	ASGR1
ENSG00000100083	2942.5	0.60007	0.122357	4.90426	9.37779e-07	1.17116e-05	GGA1	GGA1
ENSG00000160298	584.549	-0.740266	0.150989	-4.90277	9.4493e-07	1.17922e-05	C21orf58	C21orf58
ENSG00000159640	9527.75	1.11623	0.2277	4.90222	9.47617e-07	1.18171e-05	ACE	ACE
ENSG00000188811	402.656	0.660299	0.134801	4.89832	9.66619e-07	1.20452e-05	NHLRC3	NHLRC3
ENSG00000089876	1639.59	0.414099	0.0845794	4.89599	9.78142e-07	1.21798e-05	DHX32	DHX32
ENSG00000067992	636.651	-0.652641	0.133383	-4.89298	9.93189e-07	1.23581e-05	PDK3	PDK3
ENSG00000040275	1269.6	-1.3094	0.267717	-4.89097	1.00339e-06	1.24759e-05	SPDL1	SPDL1
ENSG00000173599	912.749	-0.925394	0.189225	-4.89045	1.00607e-06	1.25002e-05	PC	PC
ENSG00000166681	8091.56	0.446994	0.0914067	4.89017	1.00748e-06	1.25085e-05	BEX3	BEX3
ENSG00000138085	2446.01	0.343815	0.0703137	4.88972	1.00978e-06	1.25279e-05	ATRAID	ATRAID
ENSG00000060688	2182.05	-0.343952	0.0703608	-4.88841	1.01655e-06	1.26028e-05	SNRNP40	SNRNP40
ENSG00000160145	993.635	1.21201	0.248063	4.88589	1.02965e-06	1.27558e-05	KALRN	KALRN
ENSG00000165732	7020.79	-0.444857	0.091056	-4.88553	1.03152e-06	1.27696e-05	DDX21	DDX21
ENSG00000239672	6196.78	-0.676878	0.138712	-4.87973	1.06233e-06	1.31416e-05	NME1	NME1
ENSG00000179820	7113.25	0.991408	0.203317	4.87618	1.08162e-06	1.33607e-05	MYADM	MYADM
ENSG00000198695	72595.2	0.49947	0.102428	4.87632	1.08085e-06	1.33607e-05	MT-ND6	MT-ND6
ENSG00000241014	52.3269	1.48207	0.30398	4.87557	1.08497e-06	1.33923e-05	GPR199P	GPR199P
ENSG00000067082	11029.9	0.349638	0.0717451	4.87333	1.09731e-06	1.35349e-05	KLF6	KLF6
ENSG00000038532	2063.84	0.448588	0.0920775	4.87185	1.10556e-06	1.36169e-05	CLEC16A	CLEC16A
ENSG00000165684	2479.68	0.704688	0.144645	4.87185	1.10557e-06	1.36169e-05	SNAPC4	SNAPC4
ENSG00000172366	763.44	0.77041	0.158141	4.87167	1.10656e-06	1.36193e-05	MCRIP2	MCRIP2
ENSG00000156802	1051.21	-1.04699	0.214921	-4.87152	1.10743e-06	1.36202e-05	ATAD2	ATAD2
ENSG00000007129	46.3427	1.4839	0.304671	4.87048	1.11326e-06	1.36819e-05	CEACAM21	CEACAM21
ENSG00000160679	2953.23	-0.342529	0.0703421	-4.86947	1.119e-06	1.37426e-05	CHTOP	CHTOP
ENSG00000155115	1768.83	-0.67542	0.13875	-4.86788	1.12803e-06	1.38434e-05	GTF3C6	GTF3C6
ENSG00000162191	7543.7	-0.390014	0.0801255	-4.86754	1.12997e-06	1.38572e-05	UBXN1	UBXN1
ENSG00000133030	12674.9	-0.468848	0.0963982	-4.86366	1.15234e-06	1.41214e-05	MPRIP	MPRIP
ENSG00000165821	285.493	0.674602	0.138719	4.86306	1.15583e-06	1.41539e-05	SALL2	SALL2
ENSG00000182871	73805.3	0.841514	0.173139	4.86033	1.17189e-06	1.43403e-05	COL18A1	COL18A1
ENSG00000167191	1363.68	0.694645	0.142988	4.85808	1.18532e-06	1.44942e-05	GPRC5B	GPRC5B
ENSG00000178773	1174.43	0.572167	0.11784	4.85545	1.20116e-06	1.46773e-05	CPNE7	CPNE7
ENSG00000185291	696.041	0.538724	0.110978	4.85432	1.20802e-06	1.47505e-05	IL3RA	IL3RA
ENSG00000144554	837.28	-0.862916	0.177786	-4.85369	1.21186e-06	1.47868e-05	FANCD2	FANCD2
ENSG00000158716	1494.2	-0.670727	0.138219	-4.85265	1.21825e-06	1.48541e-05	DUSP23	DUSP23
ENSG00000101868	795.53	-0.750468	0.154757	-4.84935	1.23869e-06	1.50925e-05	POLA1	POLA1
ENSG00000135002	2261.01	0.752903	0.155276	4.84881	1.24207e-06	1.51228e-05	RFK	RFK
ENSG00000244560	271.313	0.603148	0.124468	4.8458	1.261e-06	1.53423e-05		ENSG00000244560
ENSG00000100968	2217.89	0.544082	0.112371	4.84184	1.28639e-06	1.56401e-05	NFATC4	NFATC4
ENSG00000119397	984.662	-0.871802	0.180102	-4.84059	1.29454e-06	1.57277e-05	CNTRL	CNTRL
ENSG00000136938	7294.41	-0.725762	0.149937	-4.84045	1.29545e-06	1.57277e-05	ANP32B	ANP32B
ENSG00000147676	45.8975	3.03825	0.62826	4.83598	1.32494e-06	1.60743e-05	MAL2	MAL2
ENSG00000183814	261.564	-0.972865	0.201296	-4.833	1.34493e-06	1.63051e-05	LIN9	LIN9
ENSG00000090013	1353.34	0.525597	0.108771	4.83213	1.35079e-06	1.63528e-05	BLVRB	BLVRB
ENSG00000115556	294.734	-0.873362	0.180736	-4.83224	1.35007e-06	1.63528e-05	PLCD4	PLCD4
ENSG00000110917	9436.17	-0.809245	0.167492	-4.83155	1.35476e-06	1.63893e-05	MLEC	MLEC
ENSG00000233327	122.862	1.6525	0.342045	4.83124	1.35686e-06	1.64029e-05	USP32P2	USP32P2
ENSG00000093167	2810.33	-0.720591	0.149178	-4.83042	1.36248e-06	1.64591e-05	LRRFIP2	LRRFIP2
ENSG00000132912	1781.44	-0.357877	0.0740922	-4.83015	1.3643e-06	1.64695e-05	DCTN4	DCTN4
ENSG00000156970	1429.42	-1.85953	0.385349	-4.82558	1.39599e-06	1.684e-05	BUB1B	BUB1B
ENSG00000164754	5956.79	-0.864665	0.179199	-4.82516	1.39894e-06	1.68636e-05	RAD21	RAD21
ENSG00000114405	224.683	-1.0044	0.208176	-4.82476	1.40172e-06	1.68852e-05	CEP15	CEP15
ENSG00000137522	2050.61	-0.868371	0.180029	-4.8235	1.41058e-06	1.69799e-05	RNF121	RNF121
ENSG00000005801	872.142	-0.636495	0.131996	-4.82209	1.4206e-06	1.70884e-05	ZNF195	ZNF195
ENSG00000179364	5893.41	0.614338	0.127421	4.82131	1.42616e-06	1.71432e-05	PACS2	PACS2
ENSG00000185716	571.42	-0.678147	0.140669	-4.82087	1.42932e-06	1.71691e-05	MOSMO	MOSMO
ENSG00000115350	744.962	-0.66628	0.138242	-4.81966	1.43805e-06	1.72617e-05	POLE4	POLE4
ENSG00000154839	240.522	-2.52266	0.523444	-4.81934	1.44031e-06	1.72765e-05	SKA1	SKA1
ENSG00000179862	362.601	0.797249	0.165537	4.81613	1.46372e-06	1.75451e-05	CITED4	CITED4
ENSG00000243364	804.011	0.514498	0.106993	4.80871	1.51909e-06	1.81959e-05	EFNA4	EFNA4
ENSG00000130714	2255.37	0.452101	0.0940359	4.80775	1.52638e-06	1.82703e-05	POMT1	POMT1
ENSG00000151366	5034.44	-0.585342	0.1218	-4.80577	1.54157e-06	1.84392e-05	NDUFC2	NDUFC2
ENSG00000240038	73.6167	1.87143	0.389444	4.80538	1.54459e-06	1.84623e-05	AMY2B	AMY2B
ENSG00000244627	266.874	1.11922	0.232993	4.80366	1.55794e-06	1.86088e-05	TPTEP2	TPTEP2
ENSG00000000971	1709.61	0.913037	0.190109	4.80269	1.56545e-06	1.86854e-05	CFH	CFH
ENSG00000160323	161.459	1.71597	0.357406	4.80118	1.57735e-06	1.88141e-05	ADAMTS13	ADAMTS13
ENSG00000174483	1387.17	-0.407835	0.0849617	-4.80022	1.58488e-06	1.88907e-05	BBS1	BBS1
ENSG00000123146	542.217	0.614631	0.128077	4.79893	1.59515e-06	1.89999e-05	ADGRE5	ADGRE5
ENSG00000174456	502.246	0.607676	0.126677	4.79705	1.61016e-06	1.91652e-05	C12orf76	C12orf76
ENSG00000072041	340.219	1.20229	0.250791	4.79398	1.63506e-06	1.94464e-05	SLC6A15	SLC6A15
ENSG00000076043	5833.92	-0.597918	0.124726	-4.79385	1.63607e-06	1.94464e-05	REXO2	REXO2
ENSG00000152795	8644.22	-0.513089	0.107127	-4.78955	1.67154e-06	1.98402e-05	HNRNPDL	HNRNPDL
ENSG00000172795	1496.76	-0.770377	0.160842	-4.78965	1.67075e-06	1.98402e-05	DCP2	DCP2
ENSG00000170860	1506.68	-0.767014	0.160264	-4.78594	1.70191e-06	2.01866e-05	LSM3	LSM3
ENSG00000181751	591.652	0.692126	0.144636	4.7853	1.70732e-06	2.02366e-05	MACIR	MACIR
ENSG00000163319	1101.02	-0.646993	0.135326	-4.781	1.74428e-06	2.06603e-05	MRPS18C	MRPS18C
ENSG00000148688	891.384	-0.572968	0.119858	-4.78038	1.74968e-06	2.07099e-05	RPP30	RPP30
ENSG00000069974	1340.42	-0.655159	0.137163	-4.77652	1.78358e-06	2.10964e-05	RAB27A	RAB27A
ENSG00000204859	749.093	0.628167	0.131516	4.77634	1.78516e-06	2.11004e-05	ZBTB48	ZBTB48
ENSG00000171155	636.388	0.477398	0.0999627	4.77576	1.79028e-06	2.11462e-05	C1GALT1C1	C1GALT1C1
ENSG00000187522	456.766	-0.559323	0.117131	-4.77518	1.79551e-06	2.11932e-05	HSPA14	HSPA14
ENSG00000095485	848.355	-0.595458	0.124763	-4.77271	1.8176e-06	2.14242e-05	CWF19L1	CWF19L1
ENSG00000151500	1429.94	-0.491136	0.102904	-4.77278	1.81702e-06	2.14242e-05	THYN1	THYN1
ENSG00000055044	2213.85	-0.523423	0.109758	-4.76889	1.85248e-06	2.18146e-05	NOP58	NOP58
ENSG00000117385	7998.06	0.722299	0.151464	4.7688	1.85329e-06	2.18146e-05	P3H1	P3H1
ENSG00000196155	2504.51	-1.0911	0.228942	-4.76585	1.88061e-06	2.21209e-05	PLEKHG4	PLEKHG4
ENSG00000132109	1315.05	-0.664781	0.139556	-4.76353	1.90236e-06	2.23612e-05	TRIM21	TRIM21
ENSG00000162231	4246.39	-0.331671	0.0696336	-4.7631	1.90644e-06	2.23938e-05	NXF1	NXF1
ENSG00000215114	452.17	-0.845432	0.177578	-4.7609	1.9273e-06	2.26231e-05	UBXN2B	UBXN2B
ENSG00000134824	21446	-1.06202	0.223131	-4.75961	1.93965e-06	2.27525e-05	FADS2	FADS2
ENSG00000095383	639.743	-1.06429	0.223799	-4.75555	1.97906e-06	2.31987e-05	TBC1D2	TBC1D2
ENSG00000179604	1714.22	-0.478102	0.100576	-4.75365	1.99781e-06	2.33862e-05	CDC42EP4	CDC42EP4
ENSG00000180628	923.923	-1.01139	0.212758	-4.75371	1.99716e-06	2.33862e-05	PCGF5	PCGF5
ENSG00000149231	1681.12	-0.568778	0.119684	-4.75235	2.01068e-06	2.35206e-05	CCDC82	CCDC82
ENSG00000111906	389.297	-0.639767	0.134725	-4.74869	2.04736e-06	2.39333e-05	HDDC2	HDDC2
ENSG00000129048	288.999	-0.780815	0.164798	-4.73802	2.15821e-06	2.52118e-05	ACKR4	ACKR4
ENSG00000130005	1755.25	0.687693	0.145159	4.73753	2.16343e-06	2.5238e-05	GAMT	GAMT
ENSG00000214357	236.431	0.708034	0.149452	4.73753	2.1634e-06	2.5238e-05	NEURL1B	NEURL1B
ENSG00000184785	72.8697	-1.20834	0.255087	-4.73696	2.16946e-06	2.5291e-05	SMIM10	SMIM10
ENSG00000227051	175.288	2.63527	0.556443	4.73593	2.18057e-06	2.54032e-05	C14orf132	C14orf132
ENSG00000151835	3154.42	-0.677646	0.143279	-4.72956	2.25007e-06	2.61948e-05	SACS	SACS
ENSG00000077458	688.009	-0.883835	0.186894	-4.72908	2.25542e-06	2.62391e-05	FAM76B	FAM76B
ENSG00000150907	4704.12	0.68736	0.145377	4.72814	2.26591e-06	2.63432e-05	FOXO1	FOXO1
ENSG00000184988	369.905	0.789752	0.16716	4.72452	2.30659e-06	2.67977e-05	TMEM106A	TMEM106A
ENSG00000162804	3428.14	1.05416	0.223151	4.72397	2.31281e-06	2.68516e-05	SNED1	SNED1
ENSG00000114686	2301.17	-0.744007	0.157504	-4.72372	2.31567e-06	2.68665e-05	MRPL3	MRPL3
ENSG00000104626	1038.02	-0.65201	0.138051	-4.72295	2.32443e-06	2.69314e-05	ERI1	ERI1
ENSG00000165801	492.827	0.791257	0.167533	4.723	2.32393e-06	2.69314e-05	ARHGEF40	ARHGEF40
ENSG00000126860	29.757	-1.70359	0.360825	-4.72137	2.3426e-06	2.71234e-05	EVI2A	EVI2A
ENSG00000154639	526.107	0.876102	0.185604	4.72026	2.35538e-06	2.72528e-05	CXADR	CXADR
ENSG00000226174	54.9694	1.76568	0.374086	4.71997	2.35878e-06	2.72736e-05	TEX22	TEX22
ENSG00000132749	293.756	-0.895025	0.189834	-4.71479	2.41965e-06	2.79584e-05	TESMIN	TESMIN
ENSG00000213066	705.766	-0.749017	0.158925	-4.71302	2.44072e-06	2.81827e-05	CEP43	CEP43
ENSG00000100097	56722	-0.426119	0.0904673	-4.7102	2.47479e-06	2.85373e-05	LGALS1	LGALS1
ENSG00000214826	115.83	-1.38509	0.294053	-4.71033	2.47314e-06	2.85373e-05	DDX12P	DDX12P
ENSG00000175643	227.412	-0.812619	0.172591	-4.70834	2.49747e-06	2.87793e-05	RMI2	RMI2
ENSG00000196209	156.143	0.952407	0.202367	4.70633	2.5222e-06	2.90446e-05	SIRPB2	SIRPB2
ENSG00000128578	1028.88	-1.1045	0.234735	-4.7053	2.53497e-06	2.91719e-05	STRIP2	STRIP2
ENSG00000152953	847.104	-0.80845	0.171878	-4.70363	2.55579e-06	2.93916e-05	STK32B	STK32B
ENSG00000111674	1216.91	0.779836	0.165927	4.69986	2.60335e-06	2.99183e-05	ENO2	ENO2
ENSG00000141994	1094.21	-0.457127	0.0972744	-4.69936	2.60981e-06	2.99723e-05	DUS3L	DUS3L
ENSG00000165449	90.0883	-1.9674	0.418768	-4.69806	2.62647e-06	3.01432e-05	SLC16A9	SLC16A9
ENSG00000168497	15970.1	-0.903966	0.192529	-4.69521	2.66331e-06	3.05454e-05	CAVIN2	CAVIN2
ENSG00000023318	2540.47	0.445106	0.0949047	4.69003	2.7317e-06	3.1295e-05	ERP44	ERP44
ENSG00000184916	7323.31	1.02913	0.219432	4.68998	2.73236e-06	3.1295e-05	JAG2	JAG2
ENSG00000154864	970.284	1.93733	0.413203	4.68856	2.75133e-06	3.14911e-05	PIEZO2	PIEZO2
ENSG00000160193	1366.17	-0.567033	0.120987	-4.68671	2.77633e-06	3.17559e-05	WDR4	WDR4
ENSG00000100504	2929.78	-0.654768	0.139713	-4.68652	2.77895e-06	3.17645e-05	PYGL	PYGL
ENSG00000130024	3634.08	0.555448	0.11855	4.68534	2.79501e-06	3.19266e-05	PHF10	PHF10
ENSG00000007908	150.405	1.60103	0.341937	4.68223	2.83771e-06	3.23926e-05	SELE	SELE
ENSG00000188312	254.861	-1.35964	0.290392	-4.68207	2.8399e-06	3.23958e-05	CENPP	CENPP
ENSG00000129757	213.92	0.962038	0.205519	4.68103	2.85441e-06	3.25352e-05	CDKN1C	CDKN1C
ENSG00000145912	4983.91	-0.424679	0.0907282	-4.68078	2.85781e-06	3.25352e-05	NHP2	NHP2
ENSG00000244274	643.585	-0.593051	0.126699	-4.68078	2.85786e-06	3.25352e-05	DBNDD2	DBNDD2
ENSG00000203667	1517.41	-0.61106	0.130555	-4.68049	2.86184e-06	3.25369e-05	COX20	COX20
ENSG00000242193	702.737	-0.501491	0.107144	-4.68054	2.86121e-06	3.25369e-05	CRYZL2P	CRYZL2P
ENSG00000137267	1950.53	-0.784342	0.167646	-4.67855	2.88911e-06	3.2825e-05	TUBB2A	TUBB2A
ENSG00000140104	305.845	0.931017	0.199203	4.6737	2.95819e-06	3.35874e-05	CLBA1	CLBA1
ENSG00000118939	1019.5	-0.698802	0.149572	-4.67201	2.98272e-06	3.38433e-05	UCHL3	UCHL3
ENSG00000109861	8043.1	-0.554821	0.118829	-4.66907	3.02572e-06	3.43083e-05	CTSC	CTSC
ENSG00000074800	81037.6	-0.601086	0.128753	-4.66852	3.0338e-06	3.43542e-05	ENO1	ENO1
ENSG00000097021	3083.62	-0.509235	0.109076	-4.66863	3.03222e-06	3.43542e-05	ACOT7	ACOT7
ENSG00000143742	6432.65	-0.61893	0.132596	-4.66778	3.04466e-06	3.44541e-05	SRP9	SRP9
ENSG00000117525	70.6776	1.96365	0.42078	4.6667	3.06081e-06	3.46138e-05	F3	F3
ENSG00000089327	8833.06	-0.406747	0.0871913	-4.66499	3.08633e-06	3.48792e-05	FXYD5	FXYD5
ENSG00000063761	244.147	0.84257	0.180698	4.66286	3.11841e-06	3.52183e-05	ADCK1	ADCK1
ENSG00000119650	822.945	0.551709	0.118351	4.66163	3.13709e-06	3.54058e-05	IFT43	IFT43
ENSG00000258728	128.138	1.34434	0.288793	4.65502	3.23956e-06	3.6538e-05		ENSG00000258728
ENSG00000167685	2369.26	0.451282	0.0969813	4.65329	3.26676e-06	3.68204e-05	ZNF444	ZNF444
ENSG00000282416	49.4358	2.26397	0.48687	4.65006	3.31843e-06	3.7378e-05		ENSG00000282416
ENSG00000115107	1722.89	-1.37973	0.296935	-4.64658	3.37491e-06	3.79889e-05	STEAP3	STEAP3
ENSG00000103152	5277.67	0.588879	0.126793	4.6444	3.41066e-06	3.83659e-05	MPG	MPG
ENSG00000086619	265.751	0.81257	0.17501	4.64299	3.43402e-06	3.85777e-05	ERO1B	ERO1B
ENSG00000188596	1321.68	0.580231	0.124967	4.64309	3.43238e-06	3.85777e-05	CFAP54	CFAP54
ENSG00000154380	4828.51	-1.34357	0.289563	-4.64001	3.48399e-06	3.90874e-05	ENAH	ENAH
ENSG00000175575	997.431	-0.502703	0.108339	-4.6401	3.48244e-06	3.90874e-05	PAAF1	PAAF1
ENSG00000089351	7887.36	0.561351	0.120994	4.63951	3.4923e-06	3.91548e-05	GRAMD1A	GRAMD1A
ENSG00000179526	2943.1	0.43937	0.0947519	4.63706	3.53407e-06	3.9597e-05	SHARPIN	SHARPIN
ENSG00000167123	3356.95	0.656686	0.14175	4.6327	3.60929e-06	4.04131e-05	CERCAM	CERCAM
ENSG00000104946	2012.71	0.522135	0.112772	4.63001	3.65644e-06	4.09141e-05	TBC1D17	TBC1D17
ENSG00000255823	10487.7	0.720996	0.15579	4.62801	3.69192e-06	4.12839e-05	NA	ENSG00000255823
ENSG00000183763	236.784	-1.12264	0.242617	-4.62722	3.70605e-06	4.14146e-05	TRAIP	TRAIP
ENSG00000134243	1055.78	1.03197	0.223071	4.62618	3.72472e-06	4.1596e-05	SORT1	SORT1
ENSG00000184194	686.443	0.677568	0.14647	4.62598	3.7284e-06	4.16098e-05	GPR173	GPR173
ENSG00000127328	940.341	-0.785101	0.169729	-4.62562	3.73476e-06	4.16534e-05	RAB3IP	RAB3IP
ENSG00000073417	1778.73	0.729222	0.157695	4.62426	3.75936e-06	4.19002e-05	PDE8A	PDE8A
ENSG00000168505	285.076	-0.768852	0.166304	-4.62317	3.77927e-06	4.20945e-05	GBX2	GBX2
ENSG00000022567	325.736	0.872791	0.188875	4.62099	3.8192e-06	4.25114e-05	SLC45A4	SLC45A4
ENSG00000105835	12128.6	1.03051	0.223219	4.61657	3.90133e-06	4.33971e-05	NAMPT	NAMPT
ENSG00000177191	392.353	-0.623691	0.135164	-4.61434	3.94348e-06	4.38374e-05	B3GNT8	B3GNT8
ENSG00000100479	214.593	-1.13387	0.245798	-4.61301	3.96883e-06	4.40904e-05	POLE2	POLE2
ENSG00000116459	5432.28	-0.414801	0.0899548	-4.61121	4.00333e-06	4.44446e-05	ATP5PB	ATP5PB
ENSG00000117593	1438.81	-0.971078	0.210618	-4.61061	4.01483e-06	4.45432e-05	DARS2	DARS2
ENSG00000100429	2264.29	0.536822	0.11645	4.60988	4.02906e-06	4.46316e-05	HDAC10	HDAC10
ENSG00000123472	1064.03	-0.432677	0.0938567	-4.60997	4.02722e-06	4.46316e-05	ATPAF1	ATPAF1
ENSG00000198569	30.7603	1.97514	0.428466	4.60979	4.03069e-06	4.46316e-05	SLC34A3	SLC34A3
ENSG00000158683	430.641	1.22554	0.265957	4.60802	4.0653e-06	4.49856e-05	PKD1L1	PKD1L1
ENSG00000198857	35.9212	1.77742	0.385762	4.60757	4.07409e-06	4.50535e-05	HSD3BP5	HSD3BP5
ENSG00000108384	665.84	-0.499867	0.108542	-4.60527	4.11933e-06	4.55242e-05	RAD51C	RAD51C
ENSG00000014138	948.014	-0.956119	0.207666	-4.60411	4.14233e-06	4.57189e-05	POLA2	POLA2
ENSG00000218891	1665.17	0.530418	0.115204	4.60417	4.14119e-06	4.57189e-05	ZNF579	ZNF579
ENSG00000064989	6050.83	-1.0054	0.218397	-4.60354	4.15377e-06	4.58154e-05	CALCRL	CALCRL
ENSG00000101888	160.47	-1.20036	0.260771	-4.60314	4.16167e-06	4.58728e-05	NXT2	NXT2
ENSG00000116221	4267.72	-0.293	0.0636759	-4.60142	4.19612e-06	4.62226e-05	MRPL37	MRPL37
ENSG00000163798	1770.95	-0.336214	0.0732185	-4.59192	4.39186e-06	4.83475e-05	SLC4A1AP	SLC4A1AP
ENSG00000197119	5537.25	0.908235	0.197832	4.59093	4.41273e-06	4.85457e-05	SLC25A29	SLC25A29
ENSG00000100316	100164	0.281348	0.0612923	4.59027	4.42664e-06	4.86673e-05	RPL3	RPL3
ENSG00000213965	769.537	0.527701	0.114988	4.58919	4.44959e-06	4.88879e-05	NUDT19	NUDT19
ENSG00000211771	22.0704	-2.36139	0.51462	-4.58861	4.46207e-06	4.89934e-05	TRBJ2-7	TRBJ2-7
ENSG00000169432	292.02	-0.92193	0.201001	-4.5867	4.50306e-06	4.94116e-05	SCN9A	SCN9A
ENSG00000169418	1001.19	0.834048	0.181848	4.58652	4.50702e-06	4.94231e-05	NPR1	NPR1
ENSG00000260428	128.612	0.868587	0.1894	4.58601	4.51806e-06	4.95122e-05	SCX	SCX
ENSG00000155307	116.002	0.846381	0.184578	4.5855	4.52912e-06	4.96015e-05	SAMSN1	SAMSN1
ENSG00000100918	177.155	-0.720165	0.157185	-4.58163	4.61362e-06	5.04943e-05	REC8	REC8
ENSG00000109265	1247.15	0.851663	0.185899	4.58132	4.62045e-06	5.05366e-05	CRACD	CRACD
ENSG00000128408	64.1939	-1.26622	0.276459	-4.58014	4.64668e-06	5.07907e-05	RIBC2	RIBC2
ENSG00000072832	657.098	0.803779	0.175568	4.57817	4.69068e-06	5.12387e-05	CRMP1	CRMP1
ENSG00000140264	18699.1	0.785146	0.171637	4.57446	4.7745e-06	5.21208e-05	SERF2	SERF2
ENSG00000163545	191.731	0.809179	0.176947	4.57302	4.80752e-06	5.24476e-05	NUAK2	NUAK2
ENSG00000178878	849.573	0.729557	0.159543	4.57281	4.81236e-06	5.24668e-05	APOLD1	APOLD1
ENSG00000166037	1833.26	-0.883747	0.193342	-4.5709	4.85636e-06	5.29125e-05	CEP57	CEP57
ENSG00000099617	77.4762	1.3982	0.306214	4.56608	4.96923e-06	5.41076e-05	EFNA2	EFNA2
ENSG00000005469	595.572	-0.512442	0.112362	-4.56063	5.10009e-06	5.5497e-05	CROT	CROT
ENSG00000162878	190.71	1.18306	0.259428	4.56026	5.10892e-06	5.55574e-05	PKDCC	PKDCC
ENSG00000186827	55.103	1.91007	0.418875	4.55999	5.11559e-06	5.55944e-05	TNFRSF4	TNFRSF4
ENSG00000134030	1935.45	0.497322	0.109125	4.55735	5.18024e-06	5.62611e-05	CTIF	CTIF
ENSG00000138663	1897.23	-0.490403	0.107618	-4.55688	5.19189e-06	5.63516e-05	COPS4	COPS4
ENSG00000138821	209.042	0.915916	0.201034	4.55603	5.21288e-06	5.65072e-05	SLC39A8	SLC39A8
ENSG00000164713	7690.39	0.402435	0.0883289	4.55609	5.21134e-06	5.65072e-05	BRI3	BRI3
ENSG00000128050	5788.42	-0.801245	0.175897	-4.55519	5.23383e-06	5.66981e-05	PAICS	PAICS
ENSG00000078098	78.2632	-1.24092	0.272577	-4.55256	5.29978e-06	5.73761e-05	FAP	FAP
ENSG00000176485	2227.19	-0.646058	0.141917	-4.55236	5.3047e-06	5.73928e-05	PLAAT3	PLAAT3
ENSG00000225921	2429.49	-0.322149	0.070779	-4.55147	5.32719e-06	5.75994e-05	NOL7	NOL7
ENSG00000198169	615.162	0.669283	0.147105	4.5497	5.37233e-06	5.80505e-05	ZNF251	ZNF251
ENSG00000160584	1700.38	-0.713178	0.156762	-4.54943	5.37913e-06	5.80871e-05	SIK3	SIK3
ENSG00000118946	124.736	1.50741	0.331663	4.54501	5.49333e-06	5.92826e-05	PCDH17	PCDH17
ENSG00000119801	2488.53	0.79733	0.175468	4.54402	5.5191e-06	5.95229e-05	YPEL5	YPEL5
ENSG00000185615	28.333	2.06864	0.455348	4.54298	5.54646e-06	5.97801e-05	PDIA2	PDIA2
ENSG00000070495	1291.64	0.397061	0.0874151	4.54225	5.56576e-06	5.99501e-05	JMJD6	JMJD6
ENSG00000138185	2397.53	0.784284	0.172877	4.53665	5.71553e-06	6.15243e-05	ENTPD1	ENTPD1
ENSG00000257727	2481.49	0.434316	0.095746	4.53613	5.72972e-06	6.1638e-05	CNPY2	CNPY2
ENSG00000235316	152.295	0.93312	0.205739	4.53547	5.74764e-06	6.17917e-05	DUSP8P5	DUSP8P5
ENSG00000071282	479.375	-1.09859	0.242267	-4.53462	5.77065e-06	6.19999e-05	LMCD1	LMCD1
ENSG00000139132	1223.88	-0.815055	0.179778	-4.53368	5.79635e-06	6.22366e-05	FGD4	FGD4
ENSG00000155016	334.963	-0.658934	0.145493	-4.52899	5.92668e-06	6.35958e-05	CYP2U1	CYP2U1
ENSG00000139433	3220.23	-0.541696	0.119661	-4.52691	5.98521e-06	6.41833e-05	GLTP	GLTP
ENSG00000109685	8278.95	-1.06307	0.234894	-4.52574	6.01845e-06	6.44991e-05	NSD2	NSD2
ENSG00000135090	2263.13	-0.542747	0.119941	-4.52512	6.03616e-06	6.46481e-05	TAOK3	TAOK3
ENSG00000161547	9610.57	-0.64988	0.143645	-4.52421	6.06207e-06	6.48041e-05	SRSF2	SRSF2
ENSG00000163171	4932.05	1.11547	0.246556	4.52421	6.06204e-06	6.48041e-05	CDC42EP3	CDC42EP3
ENSG00000197191	30.4541	1.73423	0.383323	4.52421	6.06215e-06	6.48041e-05	CYSRT1	CYSRT1
ENSG00000112379	1178.13	-0.914532	0.202154	-4.52395	6.06974e-06	6.48443e-05	ARFGEF3	ARFGEF3
ENSG00000099804	4494.84	0.449394	0.0993462	4.52351	6.0822e-06	6.49366e-05	CDC34	CDC34
ENSG00000196419	14855.3	-0.619432	0.136969	-4.52243	6.11327e-06	6.52274e-05	XRCC6	XRCC6
ENSG00000076928	7202.03	0.564472	0.124825	4.52209	6.12327e-06	6.52931e-05	ARHGEF1	ARHGEF1
ENSG00000156026	1293.67	-0.494215	0.109317	-4.52094	6.15666e-06	6.55669e-05	MCU	MCU
ENSG00000198814	315.108	-0.762345	0.168621	-4.52104	6.15354e-06	6.55669e-05	GK	GK
ENSG00000103496	3017.17	0.374059	0.0828085	4.51716	6.26745e-06	6.66215e-05	STX4	STX4
ENSG00000165879	286.941	0.631531	0.139803	4.51728	6.26404e-06	6.66215e-05	FRAT1	FRAT1
ENSG00000166004	771.006	-0.806797	0.178602	-4.51729	6.2637e-06	6.66215e-05	CEP295	CEP295
ENSG00000103066	1360.07	0.456016	0.100961	4.51677	6.27895e-06	6.67021e-05	PLA2G15	PLA2G15
ENSG00000167107	715.763	0.787556	0.174443	4.51468	6.34123e-06	6.73216e-05	ACSF2	ACSF2
ENSG00000181409	308.817	1.72374	0.382256	4.50938	6.5016e-06	6.89811e-05	AATK	AATK
ENSG00000280537	128.776	0.841795	0.186688	4.50909	6.51071e-06	6.90347e-05		ENSG00000280537
ENSG00000104979	3498.15	0.411662	0.0913871	4.50459	6.65006e-06	7.04683e-05	C19orf53	C19orf53
ENSG00000184371	1276	0.629953	0.139926	4.50205	6.73018e-06	7.12728e-05	CSF1	CSF1
ENSG00000034152	2406.86	0.728298	0.161783	4.5017	6.74132e-06	7.13463e-05	MAP2K3	MAP2K3
ENSG00000146731	12507.6	-0.44235	0.0982785	-4.50098	6.76403e-06	7.15421e-05	CCT6A	CCT6A
ENSG00000228474	6498.26	0.653362	0.145196	4.49988	6.79924e-06	7.18699e-05	OST4	OST4
ENSG00000162512	3638.04	1.08637	0.241767	4.49344	7.00808e-06	7.40313e-05	SDC3	SDC3
ENSG00000160789	38733.5	-0.593152	0.132045	-4.49206	7.05378e-06	7.44215e-05	LMNA	LMNA
ENSG00000178175	888.363	0.88972	0.198061	4.49215	7.05076e-06	7.44215e-05	ZNF366	ZNF366
ENSG00000134242	643.682	-1.03668	0.230825	-4.49119	7.08251e-06	7.46784e-05	PTPN22	PTPN22
ENSG00000145833	3563.29	-0.575326	0.128217	-4.48715	7.21839e-06	7.60639e-05	DDX46	DDX46
ENSG00000108666	566.411	-0.493807	0.110071	-4.48626	7.24851e-06	7.63339e-05	C17orf75	C17orf75
ENSG00000086827	1153.71	-0.887453	0.19788	-4.48481	7.29803e-06	7.68078e-05	ZW10	ZW10
ENSG00000114779	1637.89	0.824426	0.183968	4.48137	7.41667e-06	7.79875e-05	ABHD14B	ABHD14B
ENSG00000159176	16984.1	-0.799275	0.178358	-4.48129	7.4193e-06	7.79875e-05	CSRP1	CSRP1
ENSG00000143126	278.367	1.12141	0.250255	4.48108	7.42649e-06	7.80149e-05	CELSR2	CELSR2
ENSG00000136010	196.241	-1.61586	0.36064	-4.48054	7.44536e-06	7.81647e-05	ALDH1L2	ALDH1L2
ENSG00000177602	356.621	-1.27313	0.284168	-4.48022	7.45671e-06	7.82356e-05	HASPIN	HASPIN
ENSG00000132692	121.573	1.26964	0.283408	4.47989	7.46825e-06	7.83084e-05	BCAN	BCAN
ENSG00000151131	1570.83	-0.846541	0.189078	-4.4772	7.56292e-06	7.92033e-05	NOPCHAP1	NOPCHAP1
ENSG00000165526	2097.48	-0.65641	0.146611	-4.47724	7.56152e-06	7.92033e-05	RPUSD4	RPUSD4
ENSG00000113272	428.008	-0.547947	0.122408	-4.4764	7.5913e-06	7.94515e-05	THG1L	THG1L
ENSG00000115266	270.245	1.09406	0.244428	4.47599	7.60595e-06	7.95559e-05	APC2	APC2
ENSG00000152465	3581.67	-0.428775	0.0958007	-4.47569	7.6164e-06	7.96162e-05	NMT2	NMT2
ENSG00000110108	10420.8	-0.544427	0.121694	-4.47373	7.68664e-06	8.0301e-05	TMEM109	TMEM109
ENSG00000106399	334.145	-1.12156	0.250767	-4.47251	7.73085e-06	8.07133e-05	RPA3	RPA3
ENSG00000095794	1277.42	0.607052	0.135739	4.47219	7.74226e-06	8.07829e-05	CREM	CREM
ENSG00000130312	1091.74	0.440223	0.0984418	4.47191	7.75243e-06	8.08393e-05	MRPL34	MRPL34
ENSG00000141030	1911.81	-0.396156	0.088645	-4.46902	7.85799e-06	8.18898e-05	COPS3	COPS3
ENSG00000244509	2778.76	-0.345006	0.0772463	-4.46631	7.95801e-06	8.28813e-05	APOBEC3C	APOBEC3C
ENSG00000029153	2086.98	-1.02239	0.228962	-4.46531	7.9953e-06	8.32187e-05	BMAL2	BMAL2
ENSG00000127533	402.979	1.46923	0.329101	4.46439	8.02968e-06	8.35254e-05	F2RL3	F2RL3
ENSG00000162433	429.008	0.688857	0.154312	4.46404	8.04276e-06	8.36103e-05	AK4	AK4
ENSG00000035141	1520.79	-0.481546	0.107897	-4.463	8.08183e-06	8.39651e-05	FAM136A	FAM136A
ENSG00000147804	206.944	0.787891	0.176556	4.46255	8.09904e-06	8.40924e-05	SLC39A4	SLC39A4
ENSG00000284773	62.4913	1.27723	0.28644	4.45897	8.23528e-06	8.54549e-05		ENSG00000284773
ENSG00000140525	1666.74	-0.974412	0.218538	-4.45878	8.24268e-06	8.54794e-05	FANCI	FANCI
ENSG00000143156	760.423	-0.63242	0.141842	-4.45862	8.24882e-06	8.54909e-05	NME7	NME7
ENSG00000117143	3348.41	-0.680265	0.152585	-4.45826	8.26294e-06	8.55851e-05	UAP1	UAP1
ENSG00000077152	610.833	-0.82805	0.185863	-4.45516	8.38289e-06	8.67747e-05	UBE2T	UBE2T
ENSG00000182287	1256.66	-0.836097	0.187815	-4.4517	8.51914e-06	8.81314e-05	AP1S2	AP1S2
ENSG00000100519	2306.72	-0.482357	0.108377	-4.45075	8.55709e-06	8.84701e-05	PSMC6	PSMC6
ENSG00000131711	15096.4	-0.483203	0.108596	-4.44954	8.60532e-06	8.89147e-05	MAP1B	MAP1B
ENSG00000011638	622.136	0.640496	0.14404	4.44664	8.72234e-06	9.0016e-05	LDAF1	LDAF1
ENSG00000013392	417.423	0.598191	0.134527	4.44664	8.7225e-06	9.0016e-05	RWDD2A	RWDD2A
ENSG00000236609	61.5203	1.88724	0.424441	4.44642	8.73146e-06	9.00538e-05	ZNF853	ZNF853
ENSG00000120053	1292.75	-0.64789	0.145745	-4.44535	8.77475e-06	9.04454e-05	GOT1	GOT1
ENSG00000136153	1052.71	-0.510169	0.114774	-4.44498	8.7901e-06	9.05487e-05	LMO7	LMO7
ENSG00000144134	415.283	0.647366	0.145652	4.44462	8.80487e-06	9.06459e-05	RABL2A	RABL2A
ENSG00000124541	2163.62	-0.323314	0.0727562	-4.4438	8.83854e-06	9.09374e-05	RRP36	RRP36
ENSG00000188573	64.1781	1.4854	0.334315	4.4431	8.8673e-06	9.11782e-05	FBLL1	FBLL1
ENSG00000002079	145.339	-1.27739	0.287516	-4.44284	8.87807e-06	9.12337e-05	NA	ENSG00000002079
ENSG00000112031	1405.81	-0.485218	0.109231	-4.44213	8.90713e-06	9.1477e-05	MTRF1L	MTRF1L
ENSG00000138722	50201.9	1.34028	0.301992	4.43814	9.07408e-06	9.30791e-05	MMRN1	MMRN1
ENSG00000181163	34408.9	-0.468771	0.105622	-4.43821	9.07087e-06	9.30791e-05	NPM1	NPM1
ENSG00000124767	4740.17	-0.676031	0.15235	-4.43736	9.10695e-06	9.336e-05	GLO1	GLO1
ENSG00000284194	732.901	0.484066	0.109132	4.43562	9.18071e-06	9.40593e-05	SCO2	SCO2
ENSG00000163584	2158.94	-1.09345	0.246536	-4.43528	9.19513e-06	9.41504e-05	RPL22L1	RPL22L1
ENSG00000248487	247.751	0.728217	0.164245	4.43372	9.2622e-06	9.478e-05	ABHD14A	ABHD14A
ENSG00000181284	264.323	0.624923	0.141002	4.43201	9.33584e-06	9.54761e-05	TMEM102	TMEM102
ENSG00000088756	1196.48	0.718333	0.162127	4.43068	9.39354e-06	9.60084e-05	ARHGAP28	ARHGAP28
ENSG00000129467	2510.25	0.854009	0.192796	4.42959	9.44118e-06	9.64373e-05	ADCY4	ADCY4
ENSG00000268903	68.4955	1.45804	0.329217	4.42882	9.47497e-06	9.67244e-05		ENSG00000268903
ENSG00000109113	2276.41	-0.380197	0.0858714	-4.42751	9.53266e-06	9.72549e-05	RAB34	RAB34
ENSG00000153291	72.5042	1.21202	0.273796	4.42673	9.56732e-06	9.74914e-05	SLC25A27	SLC25A27
ENSG00000213563	1511.4	0.523794	0.118323	4.4268	9.56408e-06	9.74914e-05	C8orf82	C8orf82
ENSG00000168010	2150.89	0.611917	0.138327	4.4237	9.70261e-06	9.88108e-05	ATG16L2	ATG16L2
ENSG00000101773	321.806	-0.716513	0.162041	-4.42181	9.78782e-06	9.96189e-05	RBBP8	RBBP8
ENSG00000159228	1666.75	-0.750464	0.169788	-4.42	9.87007e-06	0.000100336	CBR1	CBR1
ENSG00000198286	2622.32	-1.11615	0.252517	-4.4201	9.86533e-06	0.000100336	CARD11	CARD11
ENSG00000170364	414.717	-0.497174	0.112488	-4.41982	9.87846e-06	0.000100361	SETMAR	SETMAR
ENSG00000100360	1188.52	0.643057	0.145541	4.4184	9.94343e-06	0.000100961	IFT27	IFT27
ENSG00000154277	15175.1	0.339	0.0767482	4.41705	1.00059e-05	0.000101535	UCHL1	UCHL1
ENSG00000106628	4080.46	-0.565025	0.128034	-4.41308	1.01911e-05	0.000103352	POLD2	POLD2
ENSG00000213015	2120.49	0.631909	0.143211	4.41244	1.02211e-05	0.000103594	ZNF580	ZNF580
ENSG00000167797	3838.46	-0.429714	0.0973996	-4.41187	1.02482e-05	0.000103807	CDK2AP2	CDK2AP2
ENSG00000125944	3750.92	-0.623316	0.141433	-4.40715	1.0474e-05	0.000106031	HNRNPR	HNRNPR
ENSG00000005059	1430.77	-1.02067	0.231701	-4.40514	1.05715e-05	0.000106954	MCUB	MCUB
ENSG00000164736	2197.68	0.773767	0.175664	4.40481	1.05876e-05	0.000107053	SOX17	SOX17
ENSG00000198498	866.876	-0.444463	0.100914	-4.40439	1.06084e-05	0.0001072	TMA16	TMA16
ENSG00000101608	17804	0.309222	0.0702625	4.40096	1.07774e-05	0.000108844	MYL12A	MYL12A
ENSG00000102054	4759.9	-0.616552	0.14014	-4.39956	1.08473e-05	0.000109484	RBBP7	RBBP7
ENSG00000264538	379.454	0.607965	0.138199	4.3992	1.08652e-05	0.0001096	SUZ12P1	SUZ12P1
ENSG00000128309	4762.98	0.55596	0.126386	4.3989	1.08802e-05	0.000109686	MPST	MPST
ENSG00000185621	413.741	0.713938	0.162352	4.39747	1.09521e-05	0.000110346	LMLN	LMLN
ENSG00000128923	881.528	-0.444721	0.101172	-4.39568	1.10428e-05	0.000111194	MINDY2	MINDY2
ENSG00000284753	239.077	0.681433	0.155135	4.39252	1.12043e-05	0.000112753	EEF1AKMT4	EEF1AKMT4
ENSG00000189058	103.06	1.12144	0.255415	4.39068	1.12998e-05	0.000113647	APOD	APOD
ENSG00000168936	2173.74	0.915385	0.208614	4.38795	1.14426e-05	0.000115015	TMEM129	TMEM129
ENSG00000163191	6180.64	-0.345776	0.0788116	-4.38737	1.14728e-05	0.00011525	S100A11	S100A11
ENSG00000160712	682.991	0.685388	0.156239	4.38678	1.15039e-05	0.000115494	IL6R	IL6R
ENSG00000173113	5795.02	-0.379032	0.0864375	-4.38505	1.15961e-05	0.000116352	TRMT112	TRMT112
ENSG00000069122	6255.41	0.958657	0.218683	4.38378	1.16639e-05	0.000116962	ADGRF5	ADGRF5
ENSG00000152767	3816.43	-0.473629	0.108051	-4.3834	1.16842e-05	0.000117097	FARP1	FARP1
ENSG00000128594	153.072	-1.34127	0.306019	-4.38295	1.17082e-05	0.000117218	LRRC4	LRRC4
ENSG00000141002	7375.42	0.467935	0.106763	4.38292	1.17101e-05	0.000117218	TCF25	TCF25
ENSG00000003402	9631.27	0.241983	0.0552394	4.38063	1.18339e-05	0.000118388	CFLAR	CFLAR
ENSG00000172757	77390.9	-0.592417	0.135347	-4.37704	1.20304e-05	0.000120283	CFL1	CFL1
ENSG00000138286	799.882	0.400891	0.0916179	4.37568	1.21055e-05	0.000120962	FAM149B1	FAM149B1
ENSG00000127252	48.1507	1.70629	0.390022	4.37486	1.2151e-05	0.000121345	PLAAT1	PLAAT1
ENSG00000011243	4332.08	0.608761	0.139163	4.37445	1.21737e-05	0.000121501	AKAP8L	AKAP8L
ENSG00000096401	2071.29	-0.498134	0.113916	-4.37283	1.22648e-05	0.000122267	CDC5L	CDC5L
ENSG00000169228	1261.75	0.531214	0.12148	4.37287	1.22626e-05	0.000122267	RAB24	RAB24
ENSG00000198846	766.58	-1.33735	0.305889	-4.37202	1.23105e-05	0.00012265	TOX	TOX
ENSG00000130307	819.922	0.700306	0.160196	4.37155	1.23367e-05	0.00012284	USHBP1	USHBP1
ENSG00000166483	1337.48	-1.03467	0.236695	-4.37133	1.23491e-05	0.000122891	WEE1	WEE1
ENSG00000152192	95.7332	1.02772	0.235166	4.37018	1.24145e-05	0.000123469	POU4F1	POU4F1
ENSG00000114098	1080.95	-0.40268	0.0922525	-4.36498	1.27135e-05	0.000126369	ARMC8	ARMC8
ENSG00000110107	8585.29	-0.902121	0.206755	-4.36325	1.28147e-05	0.000127301	PRPF19	PRPF19
ENSG00000103202	7756.02	0.667451	0.153018	4.3619	1.28936e-05	0.000128009	NME4	NME4
ENSG00000196628	13246	0.762424	0.174897	4.35927	1.30499e-05	0.000129486	TCF4	TCF4
ENSG00000177464	2474.88	-1.20693	0.277012	-4.35696	1.31881e-05	0.000130781	GPR4	GPR4
ENSG00000105605	147.851	1.85119	0.425025	4.35549	1.32771e-05	0.000131587	CACNG7	CACNG7
ENSG00000163491	128.965	1.08332	0.248778	4.35456	1.33335e-05	0.000132068	NEK10	NEK10
ENSG00000162733	3690.6	-1.0691	0.245774	-4.34991	1.36193e-05	0.000134821	DDR2	DDR2
ENSG00000105647	1500.64	0.473236	0.108813	4.34906	1.36721e-05	0.000135265	PIK3R2	PIK3R2
ENSG00000105619	1056.16	0.61525	0.141482	4.34862	1.36997e-05	0.000135459	TFPT	TFPT
ENSG00000130775	612.012	-0.464685	0.106921	-4.34608	1.38592e-05	0.000136956	THEMIS2	THEMIS2
ENSG00000114648	1886.79	-0.539333	0.124101	-4.34593	1.38688e-05	0.000136971	KLHL18	KLHL18
ENSG00000163870	1861.9	0.45154	0.103918	4.34516	1.39172e-05	0.000137369	TPRA1	TPRA1
ENSG00000188404	87.3047	0.997066	0.229522	4.34409	1.39854e-05	0.000137962	SELL	SELL
ENSG00000136156	9814.03	0.667123	0.153575	4.34396	1.39937e-05	0.000137965	ITM2B	ITM2B
ENSG00000136026	19437.3	0.478388	0.110174	4.34211	1.41119e-05	0.000139049	CKAP4	CKAP4
ENSG00000171792	1205.22	-0.887241	0.204382	-4.3411	1.41773e-05	0.000139532	RHNO1	RHNO1
ENSG00000184838	53.315	-1.75215	0.403618	-4.34112	1.4176e-05	0.000139532	PRR16	PRR16
ENSG00000196584	294.457	-0.771394	0.177778	-4.33909	1.43071e-05	0.000140728	XRCC2	XRCC2
ENSG00000165312	224.336	0.701644	0.161747	4.33791	1.43847e-05	0.000141409	OTUD1	OTUD1
ENSG00000154027	1217.03	-0.920684	0.212259	-4.33754	1.44086e-05	0.000141562	AK5	AK5
ENSG00000101493	1381.25	1.00019	0.230605	4.33724	1.44282e-05	0.000141673	ZNF516	ZNF516
ENSG00000105640	50229.4	0.426498	0.0983741	4.33547	1.45452e-05	0.000142739	RPL18A	RPL18A
ENSG00000173818	673.604	0.713135	0.164501	4.33514	1.45667e-05	0.000142867	ENDOV	ENDOV
ENSG00000130762	80.4478	0.953162	0.220039	4.33178	1.47907e-05	0.000144897	ARHGEF16	ARHGEF16
ENSG00000157349	1214.91	-0.474108	0.109448	-4.3318	1.47897e-05	0.000144897	DDX19B	DDX19B
ENSG00000130203	415.078	1.1175	0.258141	4.32902	1.49776e-05	0.000146644	APOE	APOE
ENSG00000011478	1466.07	0.443801	0.102546	4.32782	1.50591e-05	0.000147357	QPCTL	QPCTL
ENSG00000100246	659.357	0.52467	0.121256	4.32696	1.51178e-05	0.000147846	DNAL4	DNAL4
ENSG00000196535	2442.4	0.441283	0.102007	4.32602	1.51826e-05	0.000148395	MYO18A	MYO18A
ENSG00000135336	558.883	-0.638787	0.147725	-4.32417	1.53108e-05	0.000149562	ORC3	ORC3
ENSG00000138750	1013.71	-0.525939	0.121666	-4.32281	1.54058e-05	0.000150403	NUP54	NUP54
ENSG00000078668	4042.43	-0.530887	0.12291	-4.3193	1.56523e-05	0.000152644	VDAC3	VDAC3
ENSG00000128849	3526.75	-0.495614	0.114744	-4.31929	1.56532e-05	0.000152644	CGNL1	CGNL1
ENSG00000110429	1254.72	-1.02316	0.236909	-4.31878	1.56894e-05	0.000152909	FBXO3	FBXO3
ENSG00000105948	287.826	-0.874651	0.20264	-4.31629	1.58677e-05	0.000154558	IFT56	IFT56
ENSG00000161011	13433.1	0.794333	0.18411	4.31446	1.59994e-05	0.000155751	SQSTM1	SQSTM1
ENSG00000109654	568.612	-0.675305	0.156528	-4.31427	1.60128e-05	0.000155792	TRIM2	TRIM2
ENSG00000168411	1524.27	-0.509547	0.118112	-4.31409	1.60262e-05	0.000155834	RFWD3	RFWD3
ENSG00000186298	5094.15	-0.642098	0.148853	-4.31365	1.60584e-05	0.000156057	PPP1CC	PPP1CC
ENSG00000133316	2408.3	-0.678401	0.157284	-4.31321	1.60901e-05	0.000156276	WDR74	WDR74
ENSG00000174442	874.68	-0.88864	0.206035	-4.31305	1.61015e-05	0.000156297	ZWILCH	ZWILCH
ENSG00000173530	6538.5	0.959247	0.22258	4.30968	1.6349e-05	0.00015861	TNFRSF10D	TNFRSF10D
ENSG00000151136	344.453	-0.727615	0.168988	-4.30571	1.66454e-05	0.000161393	ABTB3	ABTB3
ENSG00000133863	102.595	-1.48872	0.345831	-4.30476	1.67163e-05	0.000161988	TEX15	TEX15
ENSG00000163703	1973.28	0.795338	0.184775	4.30437	1.67462e-05	0.000162186	CRELD1	CRELD1
ENSG00000130584	560.259	1.0794	0.250827	4.30336	1.68223e-05	0.00016283	ZBTB46	ZBTB46
ENSG00000106123	69.7374	-1.61807	0.37679	-4.29435	1.75209e-05	0.000169495	EPHB6	EPHB6
ENSG00000143653	2414.39	-0.317445	0.0739472	-4.29286	1.7639e-05	0.000170443	SCCPDH	SCCPDH
ENSG00000196233	1378.93	-0.87786	0.204492	-4.29289	1.76365e-05	0.000170443	LCOR	LCOR
ENSG00000121680	1450.36	-0.426655	0.0994011	-4.29226	1.76866e-05	0.000170806	PEX16	PEX16
ENSG00000108773	3261.99	0.501418	0.116872	4.29032	1.78415e-05	0.000172204	KAT2A	KAT2A
ENSG00000174939	153.416	1.5829	0.369228	4.28705	1.81059e-05	0.000174657	ASPHD1	ASPHD1
ENSG00000149547	7838.32	-0.712226	0.166169	-4.28615	1.81797e-05	0.00017527	EI24	EI24
ENSG00000155959	1584.58	-0.523082	0.122044	-4.28601	1.81911e-05	0.000175281	VBP1	VBP1
ENSG00000139946	252.98	1.2224	0.285255	4.28529	1.82502e-05	0.00017575	PELI2	PELI2
ENSG00000130038	693.386	-0.805104	0.187935	-4.28395	1.83605e-05	0.000176712	CRACR2A	CRACR2A
ENSG00000129292	3088.91	-0.453041	0.10577	-4.28326	1.84172e-05	0.000177157	PHF20L1	PHF20L1
ENSG00000258818	264.883	0.596647	0.139345	4.2818	1.85385e-05	0.000178223	RNASE4	RNASE4
ENSG00000178343	137.241	1.22892	0.287068	4.28094	1.86107e-05	0.000178817	SHISA3	SHISA3
ENSG00000198730	3423.98	-0.745341	0.174161	-4.27961	1.87225e-05	0.000179789	CTR9	CTR9
ENSG00000075131	305.068	-0.784778	0.183436	-4.27822	1.88398e-05	0.000180813	TIPIN	TIPIN
ENSG00000154473	5468.99	-0.859352	0.200877	-4.27801	1.88573e-05	0.000180879	BUB3	BUB3
ENSG00000205583	262.671	1.02683	0.240121	4.27631	1.90015e-05	0.000182159	STAG3L1	STAG3L1
ENSG00000165379	48.7623	2.57278	0.60171	4.27578	1.90466e-05	0.000182488	LRFN5	LRFN5
ENSG00000134247	7538.01	0.457694	0.107052	4.27544	1.90757e-05	0.000182665	PTGFRN	PTGFRN
ENSG00000031003	610.973	-0.639667	0.149734	-4.27204	1.93695e-05	0.000185374	FAM13B	FAM13B
ENSG00000111602	1847.42	-0.998565	0.23378	-4.27139	1.94254e-05	0.000185804	TIMELESS	TIMELESS
ENSG00000091844	184.255	-0.768787	0.180059	-4.26965	1.95779e-05	0.000187157	RGS17	RGS17
ENSG00000123737	1127.85	-0.505352	0.118499	-4.26459	2.00268e-05	0.000191341	EXOSC9	EXOSC9
ENSG00000130713	1482.18	-0.705702	0.165495	-4.2642	2.00621e-05	0.000191356	EXOSC2	EXOSC2
ENSG00000168461	2885.91	-0.499434	0.117119	-4.26431	2.00517e-05	0.000191356	RAB31	RAB31
ENSG00000170089	865.753	-0.539789	0.126583	-4.26432	2.00513e-05	0.000191356		ENSG00000170089
ENSG00000198046	165.899	1.75145	0.411058	4.26084	2.03658e-05	0.000194143	ZNF667	ZNF667
ENSG00000164053	822.831	-0.387045	0.0908542	-4.26006	2.04368e-05	0.000194711	ATRIP	ATRIP
ENSG00000163126	100.756	0.926686	0.21754	4.25985	2.04568e-05	0.000194793	ANKRD23	ANKRD23
ENSG00000262576	265.364	1.39129	0.326786	4.2575	2.06723e-05	0.000196734	PCDHGA4	PCDHGA4
ENSG00000006757	349.531	1.02301	0.240326	4.25675	2.07416e-05	0.000197283	PNPLA4	PNPLA4
ENSG00000050393	766.804	-0.483035	0.113495	-4.25599	2.08122e-05	0.000197782	MCUR1	MCUR1
ENSG00000092068	313.717	-1.02904	0.241788	-4.25594	2.08173e-05	0.000197782	SLC7A8	SLC7A8
ENSG00000204237	967.24	0.600544	0.141114	4.25572	2.08378e-05	0.000197866	OXLD1	OXLD1
ENSG00000100600	2888.66	0.490846	0.11535	4.25529	2.0878e-05	0.000198137	LGMN	LGMN
ENSG00000147403	57896.4	0.280701	0.065983	4.25415	2.09848e-05	0.00019904	RPL10	RPL10
ENSG00000225663	2171.8	0.395001	0.0928658	4.25346	2.10491e-05	0.000199538	MCRIP1	MCRIP1
ENSG00000196323	1386.43	-0.733179	0.172473	-4.25097	2.12846e-05	0.000201658	ZBTB44	ZBTB44
ENSG00000013573	1553.22	-0.707404	0.166435	-4.25033	2.13452e-05	0.00020212	DDX11	DDX11
ENSG00000008083	759.422	0.432861	0.101943	4.24611	2.1751e-05	0.000205772	JARID2	JARID2
ENSG00000183527	1309.36	-0.596825	0.140559	-4.24607	2.17551e-05	0.000205772	PSMG1	PSMG1
ENSG00000261221	1619.51	0.585097	0.137864	4.24402	2.1955e-05	0.000207547	ZNF865	ZNF865
ENSG00000119782	483.533	-0.453892	0.106959	-4.24363	2.19936e-05	0.000207796	FKBP1B	FKBP1B
ENSG00000135845	499.24	-0.583416	0.137547	-4.24157	2.21957e-05	0.000209589	PIGC	PIGC
ENSG00000115290	585.542	-0.914812	0.215705	-4.24104	2.22489e-05	0.000209975	GRB14	GRB14
ENSG00000123353	1312.4	-0.338533	0.0798726	-4.23841	2.25108e-05	0.000212328	ORMDL2	ORMDL2
ENSG00000205362	28.8738	-2.43824	0.575315	-4.23809	2.25426e-05	0.000212511	MT1A	MT1A
ENSG00000136371	304.431	-0.722439	0.170472	-4.23788	2.25642e-05	0.000212596	MTHFS	MTHFS
ENSG00000152217	176.862	1.80364	0.425673	4.23716	2.26367e-05	0.000213161	SETBP1	SETBP1
ENSG00000157214	213.904	-1.01724	0.24018	-4.23531	2.2824e-05	0.000214806	STEAP2	STEAP2
ENSG00000167397	3534.48	0.404847	0.0956186	4.23398	2.29595e-05	0.000215962	VKORC1	VKORC1
ENSG00000095397	207.149	1.81459	0.428601	4.23375	2.29824e-05	0.000216057	WHRN	WHRN
ENSG00000138435	147.501	1.33155	0.314553	4.23316	2.30429e-05	0.000216506	CHRNA1	CHRNA1
ENSG00000041357	5916.82	-0.488902	0.115501	-4.23288	2.30713e-05	0.000216534	PSMA4	PSMA4
ENSG00000169242	2289.68	0.410342	0.0969407	4.23291	2.30684e-05	0.000216534	EFNA1	EFNA1
ENSG00000104613	1346.12	0.381359	0.0901165	4.23184	2.31784e-05	0.000217419	INTS10	INTS10
ENSG00000110756	441.875	-0.571439	0.135173	-4.22748	2.36325e-05	0.000221556	HPS5	HPS5
ENSG00000277297	60.2876	1.79307	0.424221	4.22674	2.37105e-05	0.000222165	ATP5F1AP10	ATP5F1AP10
ENSG00000152926	538.121	0.745995	0.17658	4.22469	2.39266e-05	0.000224066	ZNF117	ZNF117
ENSG00000104957	1846.78	0.485242	0.114876	4.22406	2.39944e-05	0.000224578	YJU2B	YJU2B
ENSG00000003137	444.394	-1.3868	0.328449	-4.22226	2.41869e-05	0.000226184	CYP26B1	CYP26B1
ENSG00000172339	316.098	-1.12178	0.265686	-4.2222	2.41927e-05	0.000226184	ALG14	ALG14
ENSG00000116161	3591.9	-0.644672	0.152694	-4.222	2.42148e-05	0.000226267	CACYBP	CACYBP
ENSG00000129636	1760.67	0.494143	0.117047	4.22176	2.42402e-05	0.000226379	ITFG1	ITFG1
ENSG00000091164	2329.98	-0.368071	0.0872166	-4.2202	2.44084e-05	0.000227825	TXNL1	TXNL1
ENSG00000165983	148.948	-0.908774	0.215395	-4.2191	2.45276e-05	0.000228812	PTER	PTER
ENSG00000129173	776.816	-1.26814	0.300681	-4.21757	2.46953e-05	0.00023025	E2F8	E2F8
ENSG00000243749	592.086	0.548124	0.13001	4.21602	2.48652e-05	0.000231707	TMEM35B	TMEM35B
ENSG00000125871	710.685	-0.671476	0.159365	-4.21346	2.51492e-05	0.000234097	MGME1	MGME1
ENSG00000240583	1280.91	-0.921351	0.218663	-4.21357	2.51369e-05	0.000234097	AQP1	AQP1
ENSG00000167657	6217.33	0.477855	0.113438	4.21248	2.5258e-05	0.000234981	DAPK3	DAPK3
ENSG00000138028	89.9498	1.55965	0.370635	4.20805	2.57585e-05	0.000239506	CGREF1	CGREF1
ENSG00000219545	182.709	-0.873521	0.207644	-4.20682	2.58988e-05	0.000240679	UMAD1	UMAD1
ENSG00000188735	1641.29	0.578069	0.137465	4.2052	2.60852e-05	0.000242279	TMEM120B	TMEM120B
ENSG00000148498	922.383	-0.584521	0.139144	-4.20083	2.65937e-05	0.000246866	PARD3	PARD3
ENSG00000118960	1826.79	0.522122	0.1243	4.2005	2.66326e-05	0.000247093	HS1BP3	HS1BP3
ENSG00000099256	615.229	-0.650692	0.154917	-4.20026	2.66603e-05	0.000247215	PRTFDC1	PRTFDC1
ENSG00000169599	851.875	-0.520429	0.123914	-4.19992	2.67009e-05	0.000247457	NFU1	NFU1
ENSG00000103489	127.092	2.77063	0.660071	4.19748	2.69901e-05	0.00025	XYLT1	XYLT1
ENSG00000131370	11572	0.714325	0.170202	4.19694	2.70551e-05	0.000250441	SH3BP5	SH3BP5
ENSG00000203727	613.809	0.727123	0.173255	4.19684	2.70671e-05	0.000250441	SAMD5	SAMD5
ENSG00000077684	1627.7	-0.888834	0.211864	-4.1953	2.7251e-05	0.000252005	JADE1	JADE1
ENSG00000150776	1083.7	-0.662774	0.157987	-4.19512	2.72729e-05	0.000252071	NKAPD1	NKAPD1
ENSG00000100532	234.139	-0.653343	0.155774	-4.19418	2.7386e-05	0.000252978	CGRRF1	CGRRF1
ENSG00000174891	491.669	-0.605308	0.144346	-4.19346	2.74734e-05	0.000253554	RSRC1	RSRC1
ENSG00000181045	1520.05	0.618094	0.147396	4.19342	2.74782e-05	0.000253554	SLC26A11	SLC26A11
ENSG00000197063	3830.88	0.660556	0.15754	4.19294	2.75366e-05	0.000253955	MAFG	MAFG
ENSG00000213903	353.194	0.608301	0.145091	4.19256	2.75825e-05	0.000254241	LTB4R	LTB4R
ENSG00000169217	4330.78	-0.359684	0.0858026	-4.19199	2.76514e-05	0.000254738	CD2BP2	CD2BP2
ENSG00000006638	145.988	0.772505	0.184296	4.19165	2.76931e-05	0.000254983	TBXA2R	TBXA2R
ENSG00000127419	624.214	0.704947	0.168192	4.19133	2.77321e-05	0.000255146	TMEM175	TMEM175
ENSG00000135931	1343.63	0.406617	0.0970154	4.19126	2.77408e-05	0.000255146	ARMC9	ARMC9
ENSG00000173209	3283.37	0.641534	0.153136	4.18931	2.79798e-05	0.000257206	AHSA2P	AHSA2P
ENSG00000149054	304.399	-1.04057	0.248468	-4.18796	2.81474e-05	0.000258606	ZNF215	ZNF215
ENSG00000106397	10437.2	0.456678	0.109065	4.18722	2.82394e-05	0.000259311	PLOD3	PLOD3
ENSG00000141569	2312.95	0.530064	0.126649	4.18528	2.84812e-05	0.000261391	TRIM65	TRIM65
ENSG00000139178	750.264	0.630769	0.150731	4.18472	2.85519e-05	0.000261898	C1RL	C1RL
ENSG00000184992	489.425	-0.768862	0.183756	-4.18415	2.86238e-05	0.000262415	BRI3BP	BRI3BP
ENSG00000186918	566.964	1.22508	0.292904	4.18252	2.88297e-05	0.000264161	ZNF395	ZNF395
ENSG00000151849	522.172	-1.02598	0.245429	-4.18034	2.91068e-05	0.000266556	CPAP	CPAP
ENSG00000156113	604.275	-0.827214	0.197918	-4.17957	2.92055e-05	0.000267316	KCNMA1	KCNMA1
ENSG00000116991	1771.08	0.846197	0.202621	4.17626	2.96347e-05	0.000271098	SIPA1L2	SIPA1L2
ENSG00000083750	478.803	0.58354	0.139782	4.17463	2.98469e-05	0.000272893	RRAGB	RRAGB
ENSG00000114735	999.758	0.331866	0.0795313	4.17277	3.00921e-05	0.000274899	HEMK1	HEMK1
ENSG00000145375	388.159	-0.869656	0.208415	-4.17272	3.00987e-05	0.000274899	AFG2A	AFG2A
ENSG00000112118	3972.62	-0.816247	0.195696	-4.17101	3.03259e-05	0.000276826	MCM3	MCM3
ENSG00000173933	6727.16	-0.434888	0.10427	-4.17079	3.03545e-05	0.000276938	RBM4	RBM4
ENSG00000274471	252.554	0.571679	0.137113	4.16939	3.05412e-05	0.000278492		ENSG00000274471
ENSG00000170006	773.515	-1.50506	0.361058	-4.16846	3.06658e-05	0.000279478	TMEM154	TMEM154
ENSG00000150764	1640.13	-0.753484	0.180804	-4.1674	3.08094e-05	0.000280636	DIXDC1	DIXDC1
ENSG00000090615	6665.59	0.443687	0.106496	4.16621	3.09701e-05	0.000281949	GOLGA3	GOLGA3
ENSG00000163382	3829.7	0.361261	0.0867203	4.16582	3.10241e-05	0.00028229	NAXE	NAXE
ENSG00000117410	2778.27	0.368328	0.0884213	4.1656	3.10538e-05	0.000282408	ATP6V0B	ATP6V0B
ENSG00000169306	31.6804	1.70071	0.408469	4.16361	3.13249e-05	0.000284608	IL1RAPL1	IL1RAPL1
ENSG00000182118	509.551	0.731521	0.175695	4.16358	3.13291e-05	0.000284608	FAM89A	FAM89A
ENSG00000127824	561.334	0.58482	0.140521	4.16181	3.15736e-05	0.000286675	TUBA4A	TUBA4A
ENSG00000185278	529.823	0.708817	0.170379	4.16023	3.17925e-05	0.000288509	ZBTB37	ZBTB37
ENSG00000196937	2174.6	-0.429908	0.10336	-4.15935	3.19156e-05	0.000289472	FAM3C	FAM3C
ENSG00000005022	14182.6	-0.371387	0.0893964	-4.15438	3.26168e-05	0.000295516	SLC25A5	SLC25A5
ENSG00000101224	5239.68	-0.946711	0.227882	-4.1544	3.26145e-05	0.000295516	CDC25B	CDC25B
ENSG00000173482	3362.68	0.540576	0.130185	4.15236	3.2906e-05	0.000297977	PTPRM	PTPRM
ENSG00000186222	776.669	0.630997	0.152015	4.15088	3.31203e-05	0.000299758	BLOC1S4	BLOC1S4
ENSG00000185215	2146.02	0.640518	0.154358	4.14955	3.3313e-05	0.000301342	TNFAIP2	TNFAIP2
ENSG00000146263	466.475	-1.18556	0.285847	-4.14754	3.36064e-05	0.000303834	MMS22L	MMS22L
ENSG00000070540	2195.27	0.610365	0.147208	4.14629	3.37905e-05	0.000305174	WIPI1	WIPI1
ENSG00000100503	3839.1	-1.05548	0.25456	-4.1463	3.37895e-05	0.000305174	NIN	NIN
ENSG00000285920	861.39	-1.06994	0.258209	-4.14369	3.41765e-05	0.000308496		ENSG00000285920
ENSG00000161542	3565.52	0.397647	0.0959718	4.14338	3.4223e-05	0.000308752	PRPSAP1	PRPSAP1
ENSG00000111341	2664.77	0.765147	0.184698	4.1427	3.4324e-05	0.000309499	MGP	MGP
ENSG00000140263	1467.98	-0.74532	0.179919	-4.14252	3.43513e-05	0.00030958	SORD	SORD
ENSG00000152642	612.412	-0.618356	0.149298	-4.14176	3.44657e-05	0.000310447	GPD1L	GPD1L
ENSG00000273749	4087.86	-0.342566	0.0827421	-4.14016	3.47059e-05	0.000312445	CYFIP1	CYFIP1
ENSG00000186625	722.409	-0.483066	0.116738	-4.13804	3.50279e-05	0.000315177	KATNA1	KATNA1
ENSG00000113580	764.097	-0.656731	0.15875	-4.13689	3.5204e-05	0.000316594	NR3C1	NR3C1
ENSG00000074181	364.109	1.5754	0.380909	4.13589	3.53581e-05	0.000317811	NOTCH3	NOTCH3
ENSG00000172594	181.522	0.835861	0.20211	4.13567	3.53921e-05	0.000317949	SMPDL3A	SMPDL3A
ENSG00000159063	1031.22	-0.545673	0.131984	-4.13439	3.55904e-05	0.000319561	ALG8	ALG8
ENSG00000197147	1568.61	-1.35588	0.328099	-4.13253	3.58793e-05	0.000321985	LRRC8B	LRRC8B
ENSG00000132275	1039.89	-0.447878	0.108403	-4.13161	3.60233e-05	0.000323107	RRP8	RRP8
ENSG00000198624	1192.72	-0.456729	0.110629	-4.12846	3.65197e-05	0.000327387	CCDC69	CCDC69
ENSG00000186577	1377.3	0.387595	0.0938996	4.12776	3.66319e-05	0.00032822	SMIM29	SMIM29
ENSG00000156509	54.2381	-1.20161	0.291372	-4.12397	3.724e-05	0.000333492	FBXO43	FBXO43
ENSG00000105171	1075.78	-0.432051	0.104786	-4.12316	3.73704e-05	0.000334308	POP4	POP4
ENSG00000140836	11580.3	-0.618774	0.150069	-4.12325	3.73559e-05	0.000334308	ZFHX3	ZFHX3
ENSG00000092820	8044.7	-0.732376	0.17764	-4.12281	3.74284e-05	0.000334651	EZR	EZR
ENSG00000137760	677.016	-1.30119	0.315674	-4.12196	3.75663e-05	0.000335707	ALKBH8	ALKBH8
ENSG00000105426	1180.94	1.12546	0.273055	4.12174	3.76018e-05	0.000335848	PTPRS	PTPRS
ENSG00000120341	206.037	0.619818	0.150408	4.12091	3.77373e-05	0.00033688	SEC16B	SEC16B
ENSG00000128917	3028.17	0.985469	0.239251	4.11897	3.80564e-05	0.000339551	DLL4	DLL4
ENSG00000265817	195.291	-0.776388	0.188533	-4.11804	3.82104e-05	0.000340746	FSBP	FSBP
ENSG00000121064	1945.53	0.434053	0.105408	4.11785	3.8243e-05	0.000340783	SCPEP1	SCPEP1
ENSG00000181982	471.921	0.738121	0.179252	4.11778	3.82546e-05	0.000340783	CCDC149	CCDC149
ENSG00000115539	929.279	-0.459881	0.111719	-4.11642	3.84802e-05	0.000342501	PDCL3	PDCL3
ENSG00000185697	129.525	-0.792318	0.192479	-4.11638	3.84878e-05	0.000342501	MYBL1	MYBL1
ENSG00000166848	2596.8	0.352082	0.0855397	4.116	3.85498e-05	0.000342873	TERF2IP	TERF2IP
ENSG00000141295	2109.51	0.522546	0.126983	4.11508	3.87039e-05	0.000344064	SCRN2	SCRN2
ENSG00000123427	476.333	0.512341	0.124509	4.11488	3.87375e-05	0.000344183	EEF1AKMT3	EEF1AKMT3
ENSG00000119979	1571.87	0.355569	0.0864192	4.11447	3.88066e-05	0.000344616	DENND10	DENND10
ENSG00000162585	2462.81	0.545628	0.132646	4.1134	3.89868e-05	0.000346036	FAAP20	FAAP20
ENSG00000074590	2699.69	1.03759	0.252263	4.11313	3.90335e-05	0.000346269	NUAK1	NUAK1
ENSG00000172053	8272.87	0.34097	0.0829609	4.11001	3.95638e-05	0.000350791	QARS1	QARS1
ENSG00000185955	159.7	-0.943097	0.229492	-4.1095	3.96522e-05	0.000351391	SPACDR	SPACDR
ENSG00000102738	571.686	-0.430959	0.104916	-4.10766	3.9969e-05	0.000353864	MRPS31	MRPS31
ENSG00000142892	1139.91	-0.935583	0.227767	-4.10764	3.99729e-05	0.000353864	PIGK	PIGK
ENSG00000051596	1898.25	-0.581746	0.141661	-4.1066	4.01521e-05	0.000355266	THOC3	THOC3
ENSG00000254469	139.728	-1.00997	0.245953	-4.10636	4.01944e-05	0.000355455	XNDC1N	XNDC1N
ENSG00000205903	2536.84	0.454437	0.110671	4.1062	4.02229e-05	0.000355522	ZNF316	ZNF316
ENSG00000070785	1189.05	-0.5422	0.132058	-4.10578	4.02953e-05	0.000355976	EIF2B3	EIF2B3
ENSG00000184922	164.41	1.52811	0.372232	4.10526	4.03859e-05	0.000356592	FMNL1	FMNL1
ENSG00000171791	113.194	1.02129	0.24905	4.10074	4.11836e-05	0.000363446	BCL2	BCL2
ENSG00000160124	557.429	-0.508327	0.123985	-4.09991	4.13314e-05	0.000364561	MIX23	MIX23
ENSG00000225968	124.586	0.952308	0.232354	4.09852	4.15799e-05	0.000366563	ELFN1	ELFN1
ENSG00000148925	3495.54	-0.715881	0.174684	-4.09815	4.16463e-05	0.000366958	BTBD10	BTBD10
ENSG00000147799	613.302	0.735073	0.179451	4.09624	4.19914e-05	0.000369807	ARHGAP39	ARHGAP39
ENSG00000203780	99.8196	1.22313	0.298701	4.09483	4.22485e-05	0.000371879	FANK1	FANK1
ENSG00000117448	3148.75	0.349113	0.0853191	4.09185	4.2794e-05	0.00037629	AKR1A1	AKR1A1
ENSG00000167862	740.797	-0.49553	0.121099	-4.09193	4.27792e-05	0.00037629	MRPL58	MRPL58
ENSG00000110218	922.921	-1.22697	0.300046	-4.08927	4.32737e-05	0.000380312	PANX1	PANX1
ENSG00000073150	440.9	0.795519	0.194623	4.08749	4.36064e-05	0.000383038	PANX2	PANX2
ENSG00000100376	711.046	0.418136	0.102339	4.08577	4.39301e-05	0.000385482	FAM118A	FAM118A
ENSG00000158555	4665.63	-0.876118	0.214427	-4.08585	4.39163e-05	0.000385482	GDPD5	GDPD5
ENSG00000182010	173.735	-1.30984	0.320605	-4.08553	4.39772e-05	0.000385697	RTKN2	RTKN2
ENSG00000139832	107.386	-0.7856	0.192312	-4.08504	4.40695e-05	0.000386307	RAB20	RAB20
ENSG00000173614	498.647	0.491032	0.120228	4.08417	4.42353e-05	0.00038756	NMNAT1	NMNAT1
ENSG00000184545	147.399	-1.17856	0.288669	-4.08273	4.45099e-05	0.000389765	DUSP8	DUSP8
ENSG00000066735	1112.66	0.558818	0.136907	4.08173	4.47014e-05	0.000391241	KIF26A	KIF26A
ENSG00000136104	594.94	-0.683788	0.167589	-4.08016	4.50046e-05	0.000393692	RNASEH2B	RNASEH2B
ENSG00000170035	2484.86	-0.308287	0.0755956	-4.0781	4.54049e-05	0.00039699	UBE2E3	UBE2E3
ENSG00000085465	63.4142	1.57085	0.385385	4.07604	4.58084e-05	0.000400311	OVGP1	OVGP1
ENSG00000051825	781.042	-0.514259	0.126186	-4.07542	4.59323e-05	0.000401188	MPHOSPH9	MPHOSPH9
ENSG00000169019	516.095	-0.62027	0.152272	-4.07343	4.63252e-05	0.000404411	COMMD8	COMMD8
ENSG00000175216	7559.25	-1.21569	0.298461	-4.07318	4.63747e-05	0.000404636	CKAP5	CKAP5
ENSG00000164967	628.232	0.462023	0.113451	4.07245	4.65209e-05	0.000405704	RPP25L	RPP25L
ENSG00000033100	8064.59	0.664594	0.163313	4.06944	4.71258e-05	0.000410767	CHPF2	CHPF2
ENSG00000242715	198.822	0.931161	0.22885	4.06888	4.72402e-05	0.000411554	CCDC169	CCDC169
ENSG00000149182	4329.61	-0.608585	0.149617	-4.06762	4.74957e-05	0.000413568	ARFGAP2	ARFGAP2
ENSG00000141655	680.229	-0.912426	0.22442	-4.06571	4.78858e-05	0.000416751	TNFRSF11A	TNFRSF11A
ENSG00000112039	490.692	-0.764105	0.188011	-4.06415	4.82076e-05	0.000419337	FANCE	FANCE
ENSG00000089157	79904.9	0.316151	0.0777953	4.06388	4.82633e-05	0.000419607	RPLP0	RPLP0
ENSG00000011590	26.8246	2.19828	0.540949	4.06375	4.82909e-05	0.000419632	ZBTB32	ZBTB32
ENSG00000116260	25099.7	-0.328461	0.0808486	-4.06267	4.85155e-05	0.000421368	QSOX1	QSOX1
ENSG00000100216	3037.11	-0.353778	0.0870992	-4.06179	4.86986e-05	0.000422743	TOMM22	TOMM22
ENSG00000080824	34483.8	-0.538619	0.132623	-4.06127	4.88058e-05	0.000423457	HSP90AA1	HSP90AA1
ENSG00000133872	8434.72	0.487317	0.119997	4.06108	4.88459e-05	0.000423589	SARAF	SARAF
ENSG00000131409	97.6503	1.6073	0.39608	4.05802	4.94907e-05	0.000428961	LRRC4B	LRRC4B
ENSG00000169136	3901.21	0.397822	0.0980434	4.05761	4.95782e-05	0.000429501	ATF5	ATF5
ENSG00000189152	914.378	0.635745	0.156689	4.05737	4.96282e-05	0.000429715	GRAPL	GRAPL
ENSG00000110328	56.2457	1.57073	0.387224	4.05638	4.98386e-05	0.000431097	GALNT18	GALNT18
ENSG00000173559	2545.11	-0.530494	0.130777	-4.05649	4.98153e-05	0.000431097	NABP1	NABP1
ENSG00000173917	1414	0.530779	0.13093	4.05391	5.03692e-05	0.000435244	HOXB2	HOXB2
ENSG00000225840	394105	-0.96261	0.237446	-4.05402	5.03457e-05	0.000435244		ENSG00000225840
ENSG00000139180	2295.86	-0.347369	0.0857741	-4.04981	5.12588e-05	0.000442706	NDUFA9	NDUFA9
ENSG00000107796	494.828	0.888054	0.219341	4.04873	5.14962e-05	0.000444339	ACTA2	ACTA2
ENSG00000239900	3187.97	-0.451335	0.111476	-4.04871	5.15002e-05	0.000444339	ADSL	ADSL
ENSG00000008128	2531.41	0.283909	0.0701668	4.0462	5.20563e-05	0.00044891	CDK11A	CDK11A
ENSG00000167625	1019.35	0.385825	0.0954323	4.04291	5.27908e-05	0.000455013	ZNF526	ZNF526
ENSG00000198832	747.443	0.859738	0.212682	4.04237	5.29133e-05	0.000455837	SELENOM	SELENOM
ENSG00000137133	599.615	-0.682151	0.168822	-4.04066	5.33007e-05	0.000458942	HINT2	HINT2
ENSG00000273748	101.24	1.06939	0.264696	4.04007	5.34354e-05	0.000459869		ENSG00000273748
ENSG00000108839	246.423	0.546064	0.135308	4.03571	5.44372e-05	0.000468017	ALOX12	ALOX12
ENSG00000136628	7351.7	-0.368315	0.0912632	-4.03574	5.443e-05	0.000468017	EPRS1	EPRS1
ENSG00000214706	4029.69	-0.415989	0.103093	-4.03507	5.45854e-05	0.000469054	IFRD2	IFRD2
ENSG00000134453	4241.62	-0.458121	0.113569	-4.03384	5.48736e-05	0.000471228	RBM17	RBM17
ENSG00000167740	1033.32	0.79445	0.196951	4.03375	5.48938e-05	0.000471228	CYB5D2	CYB5D2
ENSG00000237094	551.136	0.471843	0.117046	4.03125	5.54801e-05	0.00047602		ENSG00000237094
ENSG00000171606	909.943	0.471937	0.117096	4.03032	5.57005e-05	0.00047767	ZNF274	ZNF274
ENSG00000174231	15336.4	-0.402421	0.0998673	-4.02956	5.58812e-05	0.000478817	PRPF8	PRPF8
ENSG00000184162	375.918	-0.551564	0.136881	-4.02952	5.58907e-05	0.000478817	NR2C2AP	NR2C2AP
ENSG00000007968	85.6635	-1.17401	0.291418	-4.02862	5.61057e-05	0.000480417	E2F2	E2F2
ENSG00000117461	1539.43	-0.690373	0.171382	-4.02826	5.61908e-05	0.000480904	PIK3R3	PIK3R3
ENSG00000095203	45.4396	-1.35347	0.336054	-4.02753	5.63667e-05	0.000482167	EPB41L4B	EPB41L4B
ENSG00000146143	440.033	-0.677165	0.16816	-4.02691	5.65149e-05	0.000483191	PRIM2	PRIM2
ENSG00000140612	6515.48	0.305693	0.0759318	4.02589	5.67595e-05	0.000485038	SEC11A	SEC11A
ENSG00000167083	149.629	-0.961267	0.238831	-4.02488	5.70032e-05	0.000486876	GNGT2	GNGT2
ENSG00000220205	2186.4	0.402819	0.100094	4.02442	5.71161e-05	0.000487595	VAMP2	VAMP2
ENSG00000110318	377.588	-0.725347	0.180255	-4.02402	5.72143e-05	0.000488188	CEP126	CEP126
ENSG00000152492	6474.47	-0.451065	0.112097	-4.02388	5.72464e-05	0.000488217	CCDC50	CCDC50
ENSG00000175866	923.911	0.619996	0.154105	4.0232	5.74136e-05	0.000489398	BAIAP2	BAIAP2
ENSG00000075240	1015.39	0.588144	0.146242	4.02171	5.77778e-05	0.000492255	GRAMD4	GRAMD4
ENSG00000246922	154.816	1.18763	0.295361	4.02095	5.79628e-05	0.000493584	UBAP1L	UBAP1L
ENSG00000175782	1252.11	-0.366992	0.0912757	-4.02069	5.80271e-05	0.000493884	SLC35E3	SLC35E3
ENSG00000100147	497.155	-0.820332	0.204034	-4.02057	5.80564e-05	0.000493886	CCDC134	CCDC134
ENSG00000148399	1315.93	0.484852	0.120672	4.01795	5.87067e-05	0.000499169	DPH7	DPH7
[truncated: 14,998 more rows]

## Sheet: ant-imir23b_vs_ctr
ensembl_gene_id	baseMean	log2FoldChange	lfcSE	stat	pvalue	padj	hgnc_symbol	gene_label
ENSG00000179046	955.417	4.41877	0.162406	27.2081	5.20706e-163	9.19567e-159	TRIML2	TRIML2
ENSG00000103647	529.093	-2.17592	0.128054	-16.9923	9.36726e-65	8.27129e-61	CORO2B	CORO2B
ENSG00000131459	557.249	-2.44484	0.150235	-16.2735	1.52233e-59	8.96145e-56	GFPT2	GFPT2
ENSG00000135480	8827.57	1.86592	0.117261	15.9126	5.18149e-57	2.28763e-53	KRT7	KRT7
ENSG00000249992	551.726	-2.08572	0.134245	-15.5367	1.95842e-54	6.91715e-51	TMEM158	TMEM158
ENSG00000179542	345.542	-2.48592	0.172702	-14.3942	5.62465e-47	1.65552e-43	SLITRK4	SLITRK4
ENSG00000250510	940.732	-1.38906	0.101583	-13.6742	1.44829e-42	3.65383e-39	GPR162	GPR162
ENSG00000109113	2276.41	-1.14827	0.0868478	-13.2216	6.58347e-40	1.4533e-36	RAB34	RAB34
ENSG00000134363	266.619	2.06041	0.164715	12.509	6.66835e-36	1.30848e-32	FST	FST
ENSG00000140557	433.4	-2.72285	0.222339	-12.2464	1.75716e-34	3.10315e-31	ST8SIA2	ST8SIA2
ENSG00000053438	854.708	1.39905	0.116954	11.9624	5.59365e-33	8.98035e-30	NNAT	NNAT
ENSG00000197632	274.275	-2.03616	0.17085	-11.9178	9.556e-33	1.40633e-29	SERPINB2	SERPINB2
ENSG00000180537	235.439	-1.55543	0.131621	-11.8175	3.17014e-32	4.30652e-29	RNF182	RNF182
ENSG00000149557	2486.5	-0.843793	0.0743612	-11.3472	7.6558e-30	9.65725e-27	FEZ1	FEZ1
ENSG00000175426	751.59	-2.77824	0.25178	-11.0344	2.60806e-28	3.07056e-25	PCSK1	PCSK1
ENSG00000101134	183.464	-2.00829	0.182984	-10.9752	5.02821e-28	5.54989e-25	DOK5	DOK5
ENSG00000101017	705.844	-1.06613	0.0972025	-10.9682	5.43548e-28	5.64651e-25	CD40	CD40
ENSG00000141179	672.012	-1.25825	0.11534	-10.909	1.04416e-27	9.82276e-25	PCTP	PCTP
ENSG00000253368	704.986	-1.05386	0.0966145	-10.9079	1.05681e-27	9.82276e-25	TRNP1	TRNP1
ENSG00000121898	296.444	-1.84809	0.178704	-10.3416	4.56832e-25	4.03383e-22	CPXM2	CPXM2
ENSG00000268297	407.737	1.59378	0.15628	10.1982	2.01937e-24	1.69819e-21	CLEC4GP1	CLEC4GP1
ENSG00000006625	1183.03	-0.815203	0.0817034	-9.97759	1.91053e-23	1.53364e-20	GGCT	GGCT
ENSG00000168843	110.161	1.91057	0.196269	9.73445	2.14977e-22	1.65065e-19	FSTL5	FSTL5
ENSG00000149212	2043.46	-1.68545	0.176656	-9.54086	1.41651e-21	1.04232e-18	SESN3	SESN3
ENSG00000119042	224.251	1.77119	0.187161	9.46345	2.97953e-21	2.10474e-18	SATB2	SATB2
ENSG00000196368	387.936	-1.12597	0.12162	-9.25815	2.08002e-20	1.41281e-17	NUDT11	NUDT11
ENSG00000164692	341.474	-1.8985	0.20596	-9.21781	3.03235e-20	1.98338e-17	COL1A2	COL1A2
ENSG00000101850	612.862	-1.63206	0.183407	-8.89855	5.65807e-19	3.56863e-16	GPR143	GPR143
ENSG00000154277	15175.1	0.676215	0.0766824	8.81839	1.16114e-18	7.07095e-16	UCHL1	UCHL1
ENSG00000102385	148.563	-1.52597	0.174676	-8.73602	2.41468e-18	1.42144e-15	DRP2	DRP2
ENSG00000147852	805.936	-1.08142	0.125977	-8.58427	9.1415e-18	5.20771e-15	VLDLR	VLDLR
ENSG00000221866	1115.37	-0.84145	0.0981931	-8.56934	1.04077e-17	5.74375e-15	PLXNA4	PLXNA4
ENSG00000178922	8273.73	0.609486	0.071296	8.54867	1.24516e-17	6.6635e-15	HYI	HYI
ENSG00000178882	360.855	1.45452	0.173685	8.37448	5.54694e-17	2.88115e-14	RFLNA	RFLNA
ENSG00000134817	73.3847	-2.38895	0.285923	-8.35523	6.53059e-17	3.29515e-14	APLNR	APLNR
ENSG00000129675	340.549	-1.17853	0.143488	-8.21342	2.14974e-16	1.05457e-13	ARHGEF6	ARHGEF6
ENSG00000236438	383.622	1.27348	0.156118	8.15721	3.42864e-16	1.63648e-13	FAM157A	FAM157A
ENSG00000128923	881.528	-0.824306	0.102246	-8.06199	7.50643e-16	3.48851e-13	MINDY2	MINDY2
ENSG00000166033	6766.25	-0.473558	0.0589139	-8.03814	9.12157e-16	4.13043e-13	HTRA1	HTRA1
ENSG00000196937	2174.6	-0.832574	0.103816	-8.01971	1.05991e-15	4.67951e-13	FAM3C	FAM3C
ENSG00000137463	1449.27	0.611147	0.0762435	8.01572	1.09495e-15	4.71632e-13	MGARP	MGARP
ENSG00000141198	179.503	1.30609	0.164211	7.95373	1.80972e-15	7.60944e-13	TOM1L1	TOM1L1
ENSG00000164035	3313.69	-0.843127	0.107361	-7.8532	4.0554e-15	1.66554e-12	EMCN	EMCN
ENSG00000123892	217.437	-1.0728	0.137053	-7.82766	4.97039e-15	1.99493e-12	RAB38	RAB38
ENSG00000088854	1764.63	-0.711181	0.0915153	-7.77117	7.77671e-15	3.05193e-12	DNAAF9	DNAAF9
ENSG00000175048	1091.93	-0.850362	0.109615	-7.7577	8.64818e-15	3.32015e-12	ZDHHC14	ZDHHC14
ENSG00000070404	1158.71	0.853002	0.110906	7.69123	1.45732e-14	5.47579e-12	FSTL3	FSTL3
ENSG00000137509	11425.3	-0.977477	0.127462	-7.6688	1.73613e-14	6.38752e-12	PRCP	PRCP
ENSG00000184470	5959.72	0.991394	0.129873	7.63357	2.28336e-14	8.22942e-12	TXNRD2	TXNRD2
ENSG00000104341	1562.05	-0.816489	0.107527	-7.59333	3.11777e-14	1.1012e-11	LAPTM4B	LAPTM4B
ENSG00000128284	1490.86	-1.02343	0.134894	-7.58689	3.27664e-14	1.13462e-11	APOL3	APOL3
ENSG00000115561	4068.82	-0.823241	0.108963	-7.55521	4.1818e-14	1.4202e-11	CHMP3	CHMP3
ENSG00000130881	850.779	0.882224	0.116824	7.55174	4.29478e-14	1.43105e-11	LRP3	LRP3
ENSG00000166780	1485.43	-1.23921	0.165211	-7.50078	6.34372e-14	2.07463e-11	BMERB1	BMERB1
ENSG00000106624	3597.15	-1.0797	0.144764	-7.45838	8.75897e-14	2.81242e-11	AEBP1	AEBP1
ENSG00000168938	1366.12	-0.553921	0.07478	-7.40734	1.28853e-13	4.06347e-11	PPIC	PPIC
ENSG00000105711	1201.41	-0.919301	0.125	-7.35439	1.91804e-13	5.94255e-11	SCN1B	SCN1B
ENSG00000162706	93.5235	2.75252	0.376397	7.31281	2.61613e-13	7.96567e-11	CADM3	CADM3
ENSG00000179044	584.349	0.937783	0.129977	7.21498	5.39416e-13	1.61459e-10	EXOC3L1	EXOC3L1
ENSG00000160886	145.867	1.76957	0.246536	7.17775	7.08691e-13	2.08591e-10	LY6K	LY6K
ENSG00000134285	1497.64	0.695261	0.0973211	7.14398	9.06641e-13	2.6248e-10	FKBP11	FKBP11
ENSG00000001561	128.783	-1.88415	0.267305	-7.04869	1.80612e-12	5.14452e-10	ENPP4	ENPP4
ENSG00000163814	842.61	-0.810804	0.115171	-7.04001	1.92223e-12	5.38834e-10	CDCP1	CDCP1
ENSG00000140945	3266.28	-1.61004	0.230893	-6.97308	3.10071e-12	8.55602e-10	CDH13	CDH13
ENSG00000114315	1897.09	1.06647	0.153055	6.96793	3.2164e-12	8.73872e-10	HES1	HES1
ENSG00000158747	4379	-0.496632	0.0715711	-6.93899	3.94901e-12	1.05666e-09	NBL1	NBL1
ENSG00000173482	3362.68	-0.913009	0.131774	-6.92859	4.25061e-12	1.12038e-09	PTPRM	PTPRM
ENSG00000121413	662.398	0.665842	0.0961523	6.92487	4.36383e-12	1.13331e-09	ZSCAN18	ZSCAN18
ENSG00000158716	1494.2	0.943123	0.136397	6.91456	4.69307e-12	1.20115e-09	DUSP23	DUSP23
ENSG00000198889	38.7261	3.06566	0.44568	6.87862	6.04369e-12	1.52474e-09	DCAF12L1	DCAF12L1
ENSG00000113356	876.236	0.763967	0.111862	6.82955	8.51798e-12	2.1187e-09	POLR3G	POLR3G
ENSG00000136732	602.782	-0.756191	0.110967	-6.81454	9.45668e-12	2.31951e-09	GYPC	GYPC
ENSG00000184254	1628.78	-1.52524	0.225235	-6.77178	1.27204e-11	3.07729e-09	ALDH1A3	ALDH1A3
ENSG00000240583	1280.91	-1.48064	0.219414	-6.74819	1.49702e-11	3.57263e-09	AQP1	AQP1
ENSG00000128849	3526.75	-0.773567	0.115107	-6.72041	1.81215e-11	4.26702e-09	CGNL1	CGNL1
ENSG00000008282	2174.14	-0.748519	0.111429	-6.71744	1.84951e-11	4.29768e-09	SYPL1	SYPL1
ENSG00000169223	7415.69	-0.597449	0.0891779	-6.69951	2.09117e-11	4.74307e-09	LMAN2	LMAN2
ENSG00000244694	1424.91	-0.713746	0.106541	-6.69925	2.0949e-11	4.74307e-09	PTCHD4	PTCHD4
ENSG00000196169	643.391	-0.643657	0.0961893	-6.69157	2.2079e-11	4.93563e-09	KIF19	KIF19
ENSG00000120337	1411.15	1.24834	0.187972	6.64109	3.11372e-11	6.87354e-09	TNFSF18	TNFSF18
ENSG00000146678	41.9964	1.911	0.288692	6.61951	3.60382e-11	7.85722e-09	IGFBP1	IGFBP1
ENSG00000167693	2566.26	-0.78267	0.118351	-6.61311	3.76332e-11	8.10492e-09	NXN	NXN
ENSG00000234409	687.576	0.818468	0.124027	6.5991	4.13664e-11	8.80157e-09	CCDC188	CCDC188
ENSG00000162545	908.989	-1.45251	0.220842	-6.57714	4.79585e-11	1.00827e-08	CAMK2N1	CAMK2N1
ENSG00000087303	821.498	-0.729411	0.111131	-6.5635	5.25606e-11	1.09202e-08	NID2	NID2
ENSG00000114200	679.753	-0.772572	0.118185	-6.53698	6.27748e-11	1.28907e-08	BCHE	BCHE
ENSG00000168309	1623.29	-0.915777	0.140134	-6.53499	6.36128e-11	1.29127e-08	FAM107A	FAM107A
ENSG00000134247	7538.01	-0.703644	0.107767	-6.52929	6.60831e-11	1.32617e-08	PTGFRN	PTGFRN
ENSG00000111328	8841.13	-0.474601	0.0729165	-6.50884	7.57348e-11	1.50278e-08	CDK2AP1	CDK2AP1
ENSG00000117643	351.415	-1.07141	0.164737	-6.50373	7.8353e-11	1.53746e-08	MAN1C1	MAN1C1
ENSG00000153721	475.924	-0.806751	0.124956	-6.45629	1.07302e-10	2.05972e-08	CNKSR3	CNKSR3
ENSG00000173083	790.232	-0.91847	0.142254	-6.45655	1.07117e-10	2.05972e-08	HPSE	HPSE
ENSG00000148671	717.898	-0.668091	0.103971	-6.42576	1.31211e-10	2.49161e-08	ADIRF	ADIRF
ENSG00000158109	3471.58	-0.484334	0.0755256	-6.41285	1.42824e-10	2.68326e-08	TPRG1L	TPRG1L
ENSG00000117586	2477.32	-1.32096	0.206319	-6.40252	1.52837e-10	2.84116e-08	TNFSF4	TNFSF4
ENSG00000100711	2079.07	-0.885758	0.139237	-6.36152	1.99763e-10	3.6748e-08	ZFYVE21	ZFYVE21
ENSG00000141934	236.691	0.891887	0.141185	6.31715	2.66431e-10	4.8507e-08	PLPP2	PLPP2
ENSG00000033170	1625.43	-0.763833	0.121082	-6.30841	2.81915e-10	5.07924e-08	FUT8	FUT8
ENSG00000150457	3754.55	-1.33101	0.211041	-6.30687	2.84736e-10	5.07924e-08	LATS2	LATS2
ENSG00000147889	792.659	-0.719232	0.114129	-6.30191	2.94006e-10	5.19214e-08	CDKN2A	CDKN2A
ENSG00000101210	660.459	1.34754	0.216411	6.22675	4.76218e-10	8.32674e-08	EEF1A2	EEF1A2
ENSG00000213185	193.145	1.038	0.166778	6.22386	4.85077e-10	8.3985e-08	FAM24B	FAM24B
ENSG00000142552	8352.16	0.576967	0.0929017	6.21051	5.28126e-10	9.05505e-08	RCN3	RCN3
ENSG00000177706	597.801	-1.01369	0.163788	-6.18903	6.05365e-10	1.02796e-07	FAM20C	FAM20C
ENSG00000057294	72.7834	1.93537	0.314188	6.15989	7.27962e-10	1.22436e-07	PKP2	PKP2
ENSG00000163162	4431.94	-0.329919	0.0539587	-6.1143	9.69833e-10	1.61578e-07	RNF149	RNF149
ENSG00000204103	94.3504	-1.35947	0.222485	-6.1104	9.93801e-10	1.64024e-07	MAFB	MAFB
ENSG00000104903	4394.34	0.602516	0.0991571	6.07637	1.22932e-09	2.01017e-07	LYL1	LYL1
ENSG00000073146	740.949	0.586455	0.0971258	6.0381	1.55941e-09	2.52653e-07	MOV10L1	MOV10L1
ENSG00000240694	714.778	-0.96568	0.159999	-6.03553	1.58442e-09	2.54372e-07	PNMA2	PNMA2
ENSG00000099860	1072.7	0.640152	0.106177	6.02911	1.64862e-09	2.59953e-07	GADD45B	GADD45B
ENSG00000143387	341.709	-0.972299	0.16125	-6.02977	1.64196e-09	2.59953e-07	CTSK	CTSK
ENSG00000163521	463.487	1.06483	0.176674	6.02707	1.66959e-09	2.60929e-07	GLB1L	GLB1L
ENSG00000100554	1261.87	-0.580185	0.0963753	-6.02005	1.74358e-09	2.70102e-07	ATP6V1D	ATP6V1D
ENSG00000070669	546.144	0.810914	0.134844	6.01373	1.81308e-09	2.78425e-07	ASNS	ASNS
ENSG00000135363	2256.82	-0.897063	0.14967	-5.99359	2.0526e-09	3.12491e-07	LMO2	LMO2
ENSG00000120885	23161.5	-1.17249	0.195839	-5.98701	2.13727e-09	3.226e-07	CLU	CLU
ENSG00000002586	34157.3	-0.364881	0.0611387	-5.96809	2.4004e-09	3.59247e-07	CD99	CD99
ENSG00000100889	440.477	0.627409	0.105182	5.965	2.44634e-09	3.63046e-07	PCK2	PCK2
ENSG00000172458	1237.08	-0.51948	0.0871253	-5.96245	2.48484e-09	3.65453e-07	IL17D	IL17D
ENSG00000189120	138.938	-0.99625	0.167122	-5.9612	2.50395e-09	3.65453e-07	SP6	SP6
ENSG00000186479	455.296	-1.34938	0.228366	-5.90882	3.44558e-09	4.94707e-07	RGS7BP	RGS7BP
ENSG00000253846	369.807	-1.39828	0.236642	-5.90884	3.44518e-09	4.94707e-07	PCDHGA10	PCDHGA10
ENSG00000183578	2871.22	-0.804195	0.136299	-5.90021	3.63049e-09	5.17052e-07	TNFAIP8L3	TNFAIP8L3
ENSG00000133800	7058.95	-1.63648	0.277468	-5.8979	3.68159e-09	5.20135e-07	LYVE1	LYVE1
ENSG00000132622	1560.52	-1.32879	0.225802	-5.88477	3.98596e-09	5.58668e-07	HSPA12B	HSPA12B
ENSG00000133519	280.537	0.968988	0.16522	5.86484	4.49566e-09	6.25145e-07	ZDHHC8BP	ZDHHC8BP
ENSG00000165379	48.7623	3.4915	0.595514	5.863	4.54575e-09	6.27171e-07	LRFN5	LRFN5
ENSG00000106853	4648.54	-0.421014	0.0720281	-5.84514	5.06149e-09	6.92914e-07	PTGR1	PTGR1
ENSG00000118407	593.533	-0.87842	0.150584	-5.83343	5.42998e-09	7.32011e-07	FILIP1	FILIP1
ENSG00000130775	612.012	-0.628216	0.107675	-5.83437	5.39947e-09	7.32011e-07	THEMIS2	THEMIS2
ENSG00000155307	116.002	1.059	0.18179	5.82544	5.69629e-09	7.62095e-07	SAMSN1	SAMSN1
ENSG00000108797	4255.83	-1.42871	0.245592	-5.81741	5.97657e-09	7.9358e-07	CNTNAP1	CNTNAP1
ENSG00000185442	4507.65	-0.410826	0.0710253	-5.78422	7.28499e-09	9.60097e-07	FAM174B	FAM174B
ENSG00000146374	73.2802	1.72575	0.299605	5.76009	8.40681e-09	1.09973e-06	RSPO3	RSPO3
ENSG00000141542	456.48	-0.946547	0.164938	-5.7388	9.53472e-09	1.23811e-06	RAB40B	RAB40B
ENSG00000196878	280.248	-0.761863	0.132807	-5.73663	9.65789e-09	1.24495e-06	LAMB3	LAMB3
ENSG00000213203	3124.32	-0.521035	0.0908825	-5.73307	9.86312e-09	1.26219e-06	GIMAP1	GIMAP1
ENSG00000164647	879.859	-0.645163	0.112636	-5.72784	1.01716e-08	1.29231e-06	STEAP1	STEAP1
ENSG00000198155	37.3369	1.83591	0.322718	5.6889	1.27862e-08	1.61289e-06	ZNF876P	ZNF876P
ENSG00000078098	78.2632	-1.5836	0.27957	-5.66442	1.47522e-08	1.84769e-06	FAP	FAP
ENSG00000263155	1491.14	-0.939472	0.166855	-5.63046	1.79725e-08	2.23518e-06	MYZAP	MYZAP
ENSG00000144677	1788.58	-0.517841	0.0920171	-5.62766	1.82672e-08	2.24027e-06	CTDSPL	CTDSPL
ENSG00000265972	2055.57	-1.12746	0.200337	-5.62783	1.8249e-08	2.24027e-06	TXNIP	TXNIP
ENSG00000064042	931.282	-1.0896	0.194259	-5.60897	2.03532e-08	2.47888e-06	LIMCH1	LIMCH1
ENSG00000142546	3556.96	0.703216	0.125426	5.60661	2.06333e-08	2.49578e-06	NOSIP	NOSIP
ENSG00000071967	863.895	-0.654916	0.117562	-5.5708	2.53574e-08	3.04634e-06	CYBRD1	CYBRD1
ENSG00000121005	280.885	-1.39405	0.250366	-5.56807	2.57579e-08	3.07354e-06	CRISPLD1	CRISPLD1
ENSG00000244509	2778.76	-0.429261	0.0771974	-5.56057	2.689e-08	3.1871e-06	APOBEC3C	APOBEC3C
ENSG00000051523	5871.85	0.831978	0.149708	5.55735	2.73895e-08	3.22466e-06	CYBA	CYBA
ENSG00000189159	8603.82	0.566796	0.10252	5.52862	3.22759e-08	3.77478e-06	JPT1	JPT1
ENSG00000164877	3383.14	0.447979	0.0819379	5.46729	4.56957e-08	5.30912e-06	MICALL2	MICALL2
ENSG00000090776	6492.07	-1.01138	0.185088	-5.46429	4.64763e-08	5.36452e-06	EFNB1	EFNB1
ENSG00000114771	135.751	-1.63006	0.298577	-5.45943	4.77667e-08	5.47767e-06	AADAC	AADAC
ENSG00000164532	23.6532	-2.2993	0.422072	-5.44764	5.10411e-08	5.8154e-06	TBX20	TBX20
ENSG00000167191	1363.68	0.778654	0.143255	5.43545	5.46575e-08	6.18751e-06	GPRC5B	GPRC5B
ENSG00000141698	2353.23	-0.348033	0.0640454	-5.43416	5.50561e-08	6.19294e-06	NT5C3B	NT5C3B
ENSG00000109099	2387.8	-0.520163	0.095933	-5.42215	5.88869e-08	6.58191e-06	PMP22	PMP22
ENSG00000185291	696.041	-0.62296	0.114937	-5.42002	5.95928e-08	6.61892e-06	IL3RA	IL3RA
ENSG00000114735	999.758	0.429892	0.0794258	5.4125	6.2151e-08	6.85991e-06	HEMK1	HEMK1
ENSG00000065357	2417.96	-0.451685	0.083548	-5.40629	6.43452e-08	7.05799e-06	DGKA	DGKA
ENSG00000204442	511.377	-0.835351	0.154617	-5.40273	6.56349e-08	7.15502e-06	NALF1	NALF1
ENSG00000250479	858.43	0.775046	0.143673	5.39451	6.87102e-08	7.44431e-06	CHCHD10	CHCHD10
ENSG00000175874	339.566	-0.853667	0.158594	-5.3827	7.33752e-08	7.90126e-06	CREG2	CREG2
ENSG00000137960	834.801	-0.791324	0.147186	-5.37634	7.60169e-08	8.13611e-06	GIPC2	GIPC2
ENSG00000167874	1201.99	0.520261	0.0969264	5.36758	7.97985e-08	8.48941e-06	TMEM88	TMEM88
ENSG00000101220	2929.12	0.539714	0.100854	5.35143	8.72604e-08	9.22766e-06	ADISSP	ADISSP
ENSG00000129514	98.9111	2.19236	0.410524	5.34039	9.27459e-08	9.74936e-06	FOXA1	FOXA1
ENSG00000146409	768.759	-0.730708	0.137038	-5.33215	9.70546e-08	1.01419e-05	SLC18B1	SLC18B1
ENSG00000173156	518.115	0.772519	0.144924	5.33052	9.7932e-08	1.01734e-05	RHOD	RHOD
ENSG00000171476	175.67	-0.929378	0.174541	-5.3247	1.01122e-07	1.04434e-05	HOPX	HOPX
ENSG00000109670	1062.46	-0.451922	0.0850705	-5.31233	1.08235e-07	1.11129e-05	FBXW7	FBXW7
ENSG00000146223	4073.6	-0.637538	0.120193	-5.30428	1.13118e-07	1.15472e-05	RPL7L1	RPL7L1
ENSG00000151136	344.453	-0.900522	0.170553	-5.28	1.29186e-07	1.31117e-05	ABTB3	ABTB3
ENSG00000260549	635.623	1.27364	0.241351	5.27714	1.31216e-07	1.32416e-05	MT1L	MT1L
ENSG00000165959	629.852	0.619742	0.117635	5.26835	1.37652e-07	1.38121e-05	CLMN	CLMN
ENSG00000152953	847.104	-0.907939	0.172425	-5.2657	1.39656e-07	1.3934e-05	STK32B	STK32B
ENSG00000165507	13163.9	-0.587875	0.111822	-5.25723	1.46244e-07	1.45094e-05	DEPP1	DEPP1
ENSG00000165338	242.103	-1.12149	0.213565	-5.25125	1.51067e-07	1.49041e-05	HECTD2	HECTD2
ENSG00000026103	586.695	-0.741698	0.141376	-5.24628	1.55198e-07	1.52266e-05	FAS	FAS
ENSG00000128165	62.4811	1.33628	0.254955	5.24122	1.59518e-07	1.55641e-05	ADM2	ADM2
ENSG00000231701	18.3673	-4.25095	0.812875	-5.22952	1.69949e-07	1.64907e-05	BMS1P13	BMS1P13
ENSG00000165912	1525.79	0.588151	0.1126	5.22335	1.75717e-07	1.69572e-05	PACSIN3	PACSIN3
ENSG00000134265	965.1	-0.648298	0.124517	-5.20649	1.92448e-07	1.84207e-05	NAPG	NAPG
ENSG00000137752	292.124	-1.03283	0.198393	-5.20599	1.92968e-07	1.84207e-05	CASP1	CASP1
ENSG00000174099	2959.96	-0.673662	0.129696	-5.19417	2.05639e-07	1.95246e-05	MSRB3	MSRB3
ENSG00000003402	9631.27	-0.288118	0.0555262	-5.18887	2.11577e-07	1.9981e-05	CFLAR	CFLAR
ENSG00000182272	603.097	0.911182	0.175997	5.17725	2.25185e-07	2.11531e-05	B4GALNT4	B4GALNT4
ENSG00000172366	763.44	0.816453	0.158008	5.16715	2.37688e-07	2.22094e-05	MCRIP2	MCRIP2
ENSG00000005469	595.572	-0.581997	0.112658	-5.16604	2.391e-07	2.22238e-05	CROT	CROT
ENSG00000167644	186.608	1.52911	0.296248	5.16159	2.44863e-07	2.26402e-05	C19orf33	C19orf33
ENSG00000114209	1099.07	-0.551949	0.107133	-5.152	2.57728e-07	2.37056e-05	PDCD10	PDCD10
ENSG00000124785	1385.45	-0.97133	0.189389	-5.12877	2.91649e-07	2.66866e-05	NRN1	NRN1
ENSG00000008517	3742.32	-0.524095	0.102221	-5.12708	2.94263e-07	2.6787e-05	IL32	IL32
ENSG00000106537	978.102	0.621209	0.121909	5.09566	3.47521e-07	3.14729e-05	TSPAN13	TSPAN13
ENSG00000072506	1961.88	0.721115	0.141934	5.08062	3.76197e-07	3.38961e-05	HSD17B10	HSD17B10
ENSG00000144935	188.842	-1.08557	0.213799	-5.07751	3.82413e-07	3.42813e-05	TRPC1	TRPC1
ENSG00000139372	1270.28	-0.516473	0.101738	-5.07649	3.84471e-07	3.42917e-05	TDG	TDG
ENSG00000175556	222.021	-1.41981	0.280919	-5.05416	4.3229e-07	3.8363e-05	LONRF3	LONRF3
ENSG00000095303	2360.13	-1.08127	0.214588	-5.03883	4.6838e-07	4.13579e-05	PTGS1	PTGS1
ENSG00000259207	6268.91	-1.3328	0.265115	-5.02726	4.9755e-07	4.37151e-05	ITGB3	ITGB3
ENSG00000120708	1133.65	0.595692	0.118529	5.02571	5.01574e-07	4.38505e-05	TGFBI	TGFBI
ENSG00000116396	2474.84	-0.536415	0.106761	-5.02443	5.04917e-07	4.39253e-05	KCNC4	KCNC4
ENSG00000059804	1874.57	-0.670635	0.134033	-5.00352	5.62918e-07	4.85375e-05	SLC2A3	SLC2A3
ENSG00000197245	519.795	0.920541	0.183985	5.00335	5.63431e-07	4.85375e-05	FAM110D	FAM110D
ENSG00000184371	1276	-0.711989	0.142381	-5.00058	5.71585e-07	4.90009e-05	CSF1	CSF1
ENSG00000178035	7605.5	0.362894	0.0725924	4.99906	5.76107e-07	4.915e-05	IMPDH2	IMPDH2
ENSG00000122641	674.007	0.962741	0.192799	4.99348	5.93001e-07	5.01072e-05	INHBA	INHBA
ENSG00000134070	1197.53	-0.738466	0.147863	-4.99426	5.9061e-07	5.01072e-05	IRAK2	IRAK2
ENSG00000178175	888.363	0.987792	0.19794	4.99037	6.02635e-07	5.06787e-05	ZNF366	ZNF366
ENSG00000157399	129.975	1.35459	0.271791	4.98394	6.23031e-07	5.21456e-05	ARSL	ARSL
ENSG00000135063	192.687	0.864945	0.17365	4.98097	6.32664e-07	5.27021e-05	ENTREP1	ENTREP1
ENSG00000240602	166.016	-1.32553	0.266451	-4.97475	6.53307e-07	5.41662e-05	AADACP1	AADACP1
ENSG00000117228	747.837	-0.619158	0.124548	-4.97124	6.65249e-07	5.48986e-05	GBP1	GBP1
ENSG00000235750	1016.56	-1.13806	0.229221	-4.96493	6.87269e-07	5.6452e-05	KIAA0040	KIAA0040
ENSG00000168672	1525.49	0.575843	0.116354	4.94906	7.45722e-07	6.09697e-05	LRATD2	LRATD2
ENSG00000165672	3977.86	-0.440316	0.0891076	-4.94139	7.75657e-07	6.31249e-05	PRDX3	PRDX3
ENSG00000197635	762.681	-1.41264	0.286124	-4.93715	7.92705e-07	6.42164e-05	DPP4	DPP4
ENSG00000188681	174.887	1.49747	0.304581	4.91647	8.81176e-07	7.10574e-05	TEKT4P2	TEKT4P2
ENSG00000113555	3142.29	-0.732362	0.149156	-4.91005	9.10544e-07	7.30918e-05	PCDH12	PCDH12
ENSG00000184524	128.576	-1.03916	0.211715	-4.90828	9.18785e-07	7.34197e-05	CEND1	CEND1
ENSG00000137033	191.116	-1.04639	0.213381	-4.90387	9.39651e-07	7.47488e-05	IL33	IL33
ENSG00000143341	280.467	-1.85923	0.380643	-4.88445	1.03719e-06	8.1771e-05	HMCN1	HMCN1
ENSG00000184500	647.1	-0.736281	0.150713	-4.88531	1.03265e-06	8.1771e-05	PROS1	PROS1
ENSG00000185339	5281.44	-0.592325	0.121468	-4.87638	1.0805e-06	8.48072e-05	TCN2	TCN2
ENSG00000171346	194.071	-0.724952	0.149033	-4.86439	1.14812e-06	8.97158e-05	KRT15	KRT15
ENSG00000008441	2033.36	-0.747146	0.153734	-4.86	1.17384e-06	9.09208e-05	NFIX	NFIX
ENSG00000198517	3469.3	0.416245	0.0856409	4.86035	1.17177e-06	9.09208e-05	MAFK	MAFK
ENSG00000152684	1108.51	-0.522773	0.107847	-4.84738	1.25103e-06	9.64768e-05	PELO	PELO
ENSG00000163661	11237.6	-0.487956	0.100734	-4.84401	1.27243e-06	9.77006e-05	PTX3	PTX3
ENSG00000086696	172.483	1.42428	0.294432	4.83738	1.3156e-06	0.000100578	HSD17B2	HSD17B2
ENSG00000128011	219.096	0.887273	0.184293	4.81448	1.47585e-06	0.000112343	LRFN1	LRFN1
ENSG00000282416	49.4358	2.33453	0.485733	4.80619	1.53832e-06	0.000116596		ENSG00000282416
ENSG00000158769	8905.9	-0.403616	0.0840023	-4.80482	1.54893e-06	0.000116898	F11R	F11R
ENSG00000242715	198.822	1.08872	0.227346	4.78882	1.67762e-06	0.000126071	CCDC169	CCDC169
ENSG00000118640	1801.46	0.718629	0.150139	4.78642	1.69782e-06	0.000127049	VAMP8	VAMP8
ENSG00000178343	137.241	1.36876	0.286129	4.78371	1.72088e-06	0.000128231	SHISA3	SHISA3
ENSG00000107833	1889.53	0.616377	0.128978	4.77893	1.76228e-06	0.000130764	NPM3	NPM3
ENSG00000136160	324.771	-1.07704	0.225446	-4.77736	1.7761e-06	0.000131238	EDNRB	EDNRB
ENSG00000134802	3812.42	-0.9063	0.190105	-4.76735	1.8666e-06	0.000137351	SLC43A3	SLC43A3
ENSG00000150048	680.156	-0.545531	0.114457	-4.76626	1.87675e-06	0.000137525	CLEC1A	CLEC1A
ENSG00000253159	1035.37	-1.78879	0.376055	-4.75672	1.96767e-06	0.000143591	PCDHGA12	PCDHGA12
ENSG00000129474	2782.93	0.614476	0.129542	4.74345	2.10108e-06	0.000152695	AJUBA	AJUBA
ENSG00000104522	2907.2	0.747642	0.157648	4.74249	2.11112e-06	0.000152797	GFUS	GFUS
ENSG00000112276	360.353	-0.847459	0.179538	-4.72023	2.3558e-06	0.00016981	POPDC1	POPDC1
ENSG00000139737	190.131	-0.923122	0.196046	-4.70871	2.49288e-06	0.00017896	SLAIN1	SLAIN1
ENSG00000108961	1038.06	0.536678	0.114718	4.67824	2.89352e-06	0.000206881	RANGRF	RANGRF
ENSG00000177685	1054.09	-0.568975	0.12187	-4.66871	3.03103e-06	0.000215839	CRACR2B	CRACR2B
ENSG00000124006	1020.9	-0.497329	0.106627	-4.66419	3.09828e-06	0.000219742	OBSL1	OBSL1
ENSG00000268903	68.4955	1.5216	0.328126	4.63725	3.53074e-06	0.000249411		ENSG00000268903
ENSG00000135124	1015.54	-0.535657	0.115671	-4.63087	3.64124e-06	0.000256193	P2RX4	P2RX4
ENSG00000188921	236.752	-0.82858	0.179396	-4.61872	3.86112e-06	0.000270585	HACD4	HACD4
ENSG00000119711	838.355	-0.383112	0.0830503	-4.61302	3.96865e-06	0.000277021	ALDH6A1	ALDH6A1
ENSG00000158859	4950.21	-0.903004	0.195911	-4.60925	4.04123e-06	0.000280977	ADAMTS4	ADAMTS4
ENSG00000137573	135.247	1.66649	0.364611	4.57061	4.86318e-06	0.000336799	SULF1	SULF1
ENSG00000175894	60.5007	1.31522	0.287951	4.56754	4.93493e-06	0.000340433	TSPEAR	TSPEAR
ENSG00000145623	674.229	-0.952585	0.208799	-4.56222	5.06157e-06	0.000346462	OSMR	OSMR
ENSG00000148180	11874	-0.877236	0.192274	-4.56242	5.05679e-06	0.000346462	GSN	GSN
ENSG00000125148	31700.6	0.684936	0.150417	4.5536	5.27368e-06	0.000358205	MT2A	MT2A
ENSG00000126088	4281.07	0.306233	0.0672453	4.55397	5.26422e-06	0.000358205	UROD	UROD
ENSG00000137198	1590.64	-0.441591	0.0972702	-4.53983	5.62983e-06	0.00038093	GMPR	GMPR
ENSG00000141753	50875.8	-0.387845	0.0855346	-4.53436	5.77774e-06	0.000389446	IGFBP4	IGFBP4
ENSG00000178726	1375.84	-1.04006	0.22947	-4.53244	5.83066e-06	0.000391519	THBD	THBD
ENSG00000101361	5932.89	0.299199	0.0661732	4.52145	6.14179e-06	0.000410848	NOP56	NOP56
ENSG00000072803	1860.5	-0.565891	0.12524	-4.51844	6.22975e-06	0.00041516	FBXW11	FBXW11
ENSG00000102981	158.486	-0.865022	0.191671	-4.51305	6.39014e-06	0.000424248	PARD6A	PARD6A
ENSG00000146674	151.105	0.901011	0.199759	4.51049	6.46766e-06	0.000427786	IGFBP3	IGFBP3
ENSG00000176678	209.354	-0.99392	0.220648	-4.50455	6.65144e-06	0.0004383	FOXL1	FOXL1
ENSG00000112031	1405.81	-0.492117	0.109284	-4.5031	6.69701e-06	0.000439662	MTRF1L	MTRF1L
ENSG00000043591	45.3754	1.64088	0.364578	4.50075	6.77133e-06	0.000442895	ADRB1	ADRB1
ENSG00000090621	11888.6	0.4523	0.100588	4.49658	6.9056e-06	0.000450011	PABPC4	PABPC4
ENSG00000166401	1513.33	-0.47504	0.105735	-4.49273	7.03166e-06	0.000456541	SERPINB8	SERPINB8
ENSG00000164850	368.3	-0.619779	0.138117	-4.48735	7.21133e-06	0.000466491	GPER1	GPER1
ENSG00000100906	2538	-0.560566	0.124957	-4.48606	7.25507e-06	0.000467608	NFKBIA	NFKBIA
ENSG00000179630	262.85	-0.981348	0.219228	-4.47638	7.59186e-06	0.000487536	LACC1	LACC1
ENSG00000198624	1192.72	-0.496406	0.110924	-4.47517	7.63489e-06	0.000488522	CCDC69	CCDC69
ENSG00000156466	105.777	1.09436	0.244711	4.47206	7.7469e-06	0.0004939	GDF6	GDF6
ENSG00000117114	3215.36	-0.807407	0.180757	-4.46682	7.93918e-06	0.000504338	ADGRL2	ADGRL2
ENSG00000241685	6886.22	-0.290836	0.0652388	-4.45802	8.27195e-06	0.000523594	ARPC1A	ARPC1A
ENSG00000055163	2725.91	-0.396894	0.0890885	-4.45505	8.38747e-06	0.000527127	CYFIP2	CYFIP2
ENSG00000167700	1329.29	0.44686	0.100292	4.45558	8.3665e-06	0.000527127	MFSD3	MFSD3
ENSG00000170801	1661.89	-0.497043	0.111651	-4.45175	8.51726e-06	0.000533386	HTRA3	HTRA3
ENSG00000106714	3328.69	-0.698674	0.157191	-4.44476	8.7992e-06	0.000547161	CNTNAP3	CNTNAP3
ENSG00000158555	4665.63	-0.953274	0.214446	-4.44529	8.77729e-06	0.000547161	GDPD5	GDPD5
ENSG00000165475	1975.31	-0.463522	0.104373	-4.441	8.954e-06	0.000554834	CRYL1	CRYL1
ENSG00000165072	138.554	-1.27278	0.286668	-4.4399	9.00018e-06	0.000555746	MAMDC2	MAMDC2
ENSG00000125775	308.309	0.800573	0.180451	4.43651	9.1428e-06	0.000560631	SDCBP2	SDCBP2
ENSG00000143797	515.941	-0.827858	0.18659	-4.43677	9.13174e-06	0.000560631	MBOAT2	MBOAT2
ENSG00000104368	5361.98	-1.05806	0.238856	-4.42971	9.43604e-06	0.00057661	PLAT	PLAT
ENSG00000148803	434.546	0.673579	0.152155	4.42692	9.55871e-06	0.000580118	FUOM	FUOM
ENSG00000152932	59.8452	1.94094	0.438442	4.42691	9.55914e-06	0.000580118	RAB3C	RAB3C
ENSG00000079462	1194.05	0.493513	0.111566	4.42352	9.71071e-06	0.000583303	PAFAH1B3	PAFAH1B3
ENSG00000113763	321.785	-0.866206	0.195817	-4.42354	9.70955e-06	0.000583303	UNC5A	UNC5A
ENSG00000136935	880.799	-0.650745	0.147099	-4.42385	9.69579e-06	0.000583303	GOLGA1	GOLGA1
ENSG00000135318	4268.42	-0.833854	0.18932	-4.40447	1.06041e-05	0.000634807	NT5E	NT5E
ENSG00000204161	158.838	-0.981524	0.223456	-4.39247	1.1207e-05	0.000668634	TMEM273	TMEM273
ENSG00000250271	30.5118	-1.56823	0.357192	-4.39043	1.13128e-05	0.000672671		ENSG00000250271
ENSG00000198825	1565.76	-0.510252	0.116381	-4.38431	1.16353e-05	0.00068953	INPP5F	INPP5F
ENSG00000006007	2639.96	-0.600252	0.137413	-4.36825	1.25246e-05	0.000737283	GDE1	GDE1
ENSG00000116574	41.3731	1.42183	0.325461	4.36866	1.25012e-05	0.000737283	RHOU	RHOU
ENSG00000255583	27.1615	-1.99113	0.456189	-4.3647	1.27296e-05	0.000746862		ENSG00000255583
ENSG00000102409	1121.11	-0.621487	0.142868	-4.35008	1.36087e-05	0.000791557	BEX4	BEX4
ENSG00000125618	145.283	1.33183	0.306181	4.3498	1.36259e-05	0.000791557	PAX8	PAX8
ENSG00000137094	931.114	-0.706071	0.162285	-4.3508	1.35642e-05	0.000791557	DNAJB5	DNAJB5
ENSG00000160352	335.114	0.929843	0.2142	4.34101	1.41829e-05	0.000821211	ZNF714	ZNF714
ENSG00000169715	2994.19	0.930466	0.215144	4.32484	1.52642e-05	0.000880931	MT1E	MT1E
ENSG00000169641	6040.76	-0.793358	0.183574	-4.32174	1.54805e-05	0.000890506	LUZP1	LUZP1
ENSG00000185860	115.739	0.958268	0.222378	4.30917	1.63865e-05	0.000939564	CCDC190	CCDC190
ENSG00000164588	96.4841	5.00618	1.16747	4.28807	1.80236e-05	0.00103008	HCN1	HCN1
ENSG00000070214	3733.99	-0.867273	0.202532	-4.28214	1.85101e-05	0.00105448	SLC44A1	SLC44A1
ENSG00000185483	381.026	0.682969	0.159538	4.28091	1.86134e-05	0.00105696	ROR1	ROR1
ENSG00000163378	2312.26	-0.790082	0.184733	-4.27689	1.89519e-05	0.00107273	EOGT	EOGT
ENSG00000119725	1056.76	-0.533278	0.124852	-4.27128	1.94352e-05	0.00109657	ZNF410	ZNF410
ENSG00000072201	160.318	-0.850964	0.199845	-4.25812	2.0615e-05	0.00115943	LNX1	LNX1
ENSG00000114646	36.38	1.76746	0.415563	4.25317	2.10762e-05	0.0011816	CSPG5	CSPG5
ENSG00000102760	3076.65	0.376556	0.088722	4.24423	2.19349e-05	0.00122585	RGCC	RGCC
ENSG00000273003	97.5928	-1.65435	0.389869	-4.24334	2.20217e-05	0.00122682	ARL2-SNX15	ARL2-SNX15
ENSG00000062822	3497.31	0.436559	0.102956	4.24027	2.23255e-05	0.00123984	POLD1	POLD1
ENSG00000132429	89.2797	-0.97102	0.229817	-4.22518	2.38747e-05	0.00132171	POPDC3	POPDC3
ENSG00000024862	408.099	-0.562636	0.133568	-4.21236	2.52717e-05	0.00139468	CCDC28A	CCDC28A
ENSG00000178685	1831.56	0.570143	0.135417	4.21029	2.55043e-05	0.00140314	PARP10	PARP10
ENSG00000101298	830.941	-0.772366	0.183612	-4.20651	2.59344e-05	0.00142236	SNPH	SNPH
ENSG00000104889	1395.69	0.412641	0.098118	4.20555	2.60444e-05	0.00142398	RNASEH2A	RNASEH2A
ENSG00000156049	178.774	-0.890038	0.211864	-4.20098	2.65758e-05	0.00144855	GNA14	GNA14
ENSG00000164683	425.336	-0.797775	0.190015	-4.19848	2.68716e-05	0.00146016	HEY1	HEY1
ENSG00000122733	21.6758	3.72868	0.890125	4.18894	2.80257e-05	0.0015182	PHF24	PHF24
ENSG00000168542	712.869	-1.03221	0.24647	-4.188	2.81424e-05	0.00151986	COL3A1	COL3A1
ENSG00000167799	311.568	0.64276	0.15366	4.183	2.8769e-05	0.00154897	NUDT8	NUDT8
ENSG00000116667	508.717	-1.28651	0.307757	-4.18027	2.91161e-05	0.00156289	C1orf21	C1orf21
ENSG00000186529	49.1177	2.48538	0.5949	4.17781	2.9433e-05	0.00157511	CYP4F3	CYP4F3
ENSG00000119673	715.189	-0.504449	0.120786	-4.17637	2.96197e-05	0.00158032	ACOT2	ACOT2
ENSG00000088899	482.577	0.623864	0.14957	4.17104	3.03217e-05	0.0016129	LZTS3	LZTS3
ENSG00000185504	3688.02	0.398438	0.0956856	4.16403	3.12681e-05	0.00165824	FAAP100	FAAP100
ENSG00000115758	5863.17	-0.416044	0.100347	-4.14604	3.38274e-05	0.0017886	ODC1	ODC1
ENSG00000151967	1653.92	-0.723113	0.174642	-4.14053	3.46497e-05	0.00182661	SCHIP1	SCHIP1
ENSG00000162695	1253.32	-0.557598	0.134779	-4.13712	3.51687e-05	0.00184845	SLC30A7	SLC30A7
ENSG00000115556	294.734	-0.745486	0.180717	-4.12516	3.7047e-05	0.00194139	PLCD4	PLCD4
ENSG00000140598	1235.48	-0.618279	0.149943	-4.12343	3.73272e-05	0.00195029	EFL1	EFL1
ENSG00000138185	2397.53	-0.713129	0.173278	-4.11551	3.86326e-05	0.00201254	ENTPD1	ENTPD1
ENSG00000054654	1682.4	-0.51735	0.125757	-4.11389	3.89046e-05	0.00201625	SYNE2	SYNE2
ENSG00000125968	2306.03	-0.483291	0.117483	-4.11373	3.89322e-05	0.00201625	ID1	ID1
ENSG00000088756	1196.48	-0.673847	0.16391	-4.11107	3.93831e-05	0.00203364	ARHGAP28	ARHGAP28
ENSG00000188042	871.184	-0.337012	0.0822718	-4.09633	4.1976e-05	0.00216121	ARL4C	ARL4C
ENSG00000165152	781.891	-0.68598	0.167808	-4.08789	4.35309e-05	0.00223444	PGAP4	PGAP4
ENSG00000182013	317.654	-0.631761	0.154569	-4.08725	4.36514e-05	0.00223444	PNMA8A	PNMA8A
ENSG00000237094	551.136	0.47749	0.116894	4.08482	4.41104e-05	0.00225142		ENSG00000237094
ENSG00000080007	123.995	1.00898	0.247138	4.08267	4.45208e-05	0.00226581	DDX43	DDX43
ENSG00000186298	5094.15	-0.607013	0.148847	-4.0781	4.54058e-05	0.00230421	PPP1CC	PPP1CC
ENSG00000211448	139.005	2.05194	0.503337	4.07666	4.56867e-05	0.00231182	DIO2	DIO2
ENSG00000189420	156.165	-0.843176	0.207531	-4.06289	4.84681e-05	0.00244556	ZFP92	ZFP92
ENSG00000100968	2217.89	0.457234	0.112756	4.05508	5.01167e-05	0.00252154	NFATC4	NFATC4
ENSG00000240771	393.062	0.85497	0.210877	4.05435	5.02731e-05	0.00252222	ARHGEF25	ARHGEF25
ENSG00000135929	472.61	-0.536045	0.132295	-4.05188	5.08066e-05	0.00253459	CYP27A1	CYP27A1
ENSG00000186684	138.355	-1.2693	0.313244	-4.05212	5.07557e-05	0.00253459	CYP27C1	CYP27C1
ENSG00000133315	1144.81	0.541551	0.133882	4.04497	5.23292e-05	0.00260319	MACROD1	MACROD1
ENSG00000079739	1245.12	-0.542403	0.134135	-4.04371	5.26112e-05	0.00260987	PGM1	PGM1
ENSG00000124831	5852.23	-0.634465	0.156954	-4.04236	5.29159e-05	0.00261763	LRRFIP1	LRRFIP1
ENSG00000024526	688.972	-0.995661	0.246445	-4.04009	5.34309e-05	0.00263572	DEPDC1	DEPDC1
ENSG00000166710	25168.9	-0.324394	0.0803969	-4.03491	5.46232e-05	0.00268704	B2M	B2M
ENSG00000135116	40.4287	2.53593	0.629966	4.02551	5.68517e-05	0.00278889	HRK	HRK
ENSG00000104419	2798.67	-0.69329	0.1729	-4.00977	6.0779e-05	0.00297033	NDRG1	NDRG1
ENSG00000148082	324.756	-1.11657	0.278491	-4.00935	6.08866e-05	0.00297033	SHC3	SHC3
ENSG00000110675	1245.57	-0.782221	0.195391	-4.00337	6.24476e-05	0.00303809	ELMOD1	ELMOD1
ENSG00000115461	482.526	-0.7815	0.19537	-4.00009	6.33182e-05	0.00307198	IGFBP5	IGFBP5
ENSG00000223773	1035.26	-0.353531	0.0884782	-3.99568	6.45079e-05	0.00312112	CD99P1	CD99P1
ENSG00000117395	3778.72	0.304626	0.0763034	3.9923	6.54344e-05	0.0031573	EBNA1BP2	EBNA1BP2
ENSG00000166925	6691.55	-0.458541	0.115123	-3.98305	6.80372e-05	0.00326504	TSC22D4	TSC22D4
ENSG00000170775	201.876	-0.643034	0.161428	-3.98341	6.79339e-05	0.00326504	GPR37	GPR37
ENSG00000158856	1850.82	-0.706933	0.177557	-3.98144	6.84994e-05	0.00327832	DMTN	DMTN
ENSG00000165272	132.45	-0.812309	0.204302	-3.97602	7.00773e-05	0.00334477	AQP3	AQP3
ENSG00000105472	2634.68	0.60047	0.151057	3.97511	7.0346e-05	0.00334855	CLEC11A	CLEC11A
ENSG00000167861	3248.61	-0.443095	0.11166	-3.96826	7.23981e-05	0.00343696	HID1	HID1
ENSG00000181444	1105.83	-0.717611	0.18093	-3.96624	7.30147e-05	0.00345694	ZNF467	ZNF467
ENSG00000187164	1260.71	-0.615017	0.155265	-3.96109	7.46094e-05	0.003523	SHTN1	SHTN1
ENSG00000144591	1846.18	0.343326	0.086815	3.95468	7.66365e-05	0.00360907	GMPPA	GMPPA
ENSG00000112697	12357.4	-0.775794	0.196409	-3.94989	7.8188e-05	0.00367234	TMEM30A	TMEM30A
ENSG00000143127	4285.95	-0.732719	0.185585	-3.94816	7.87529e-05	0.00368906	ITGA10	ITGA10
ENSG00000067992	636.651	-0.530348	0.134405	-3.9459	7.95019e-05	0.00371429	PDK3	PDK3
ENSG00000099617	77.4762	1.2106	0.307328	3.93912	8.17803e-05	0.00381066	EFNA2	EFNA2
ENSG00000002587	222.71	-1.14282	0.290485	-3.93418	8.34819e-05	0.00386953	HS3ST1	HS3ST1
ENSG00000152642	612.412	-0.589333	0.149777	-3.93473	8.32908e-05	0.00386953	GPD1L	GPD1L
ENSG00000101188	813.863	-0.556921	0.141603	-3.93296	8.39053e-05	0.00387897	NTSR1	NTSR1
ENSG00000083093	464.317	0.464722	0.118282	3.92892	8.53286e-05	0.00393447	PALB2	PALB2
ENSG00000144369	728.004	-1.07758	0.274441	-3.92643	8.62143e-05	0.00396496	FAM171B	FAM171B
ENSG00000004660	475.464	0.448645	0.114405	3.92155	8.7981e-05	0.0040357	CAMKK1	CAMKK1
ENSG00000164938	3934.25	-1.10142	0.282196	-3.90302	9.49997e-05	0.00434636	TP53INP1	TP53INP1
ENSG00000144476	728.372	-0.658958	0.169091	-3.89707	9.73632e-05	0.00444298	ACKR3	ACKR3
ENSG00000135069	1511.77	0.602265	0.154975	3.88622	0.000101819	0.00463432	PSAT1	PSAT1
ENSG00000130005	1755.25	0.564006	0.145202	3.8843	0.000102626	0.00465908	GAMT	GAMT
ENSG00000152213	58.6136	2.15862	0.555877	3.88327	0.00010306	0.00466141	ARL11	ARL11
ENSG00000198075	637.796	-0.619801	0.159622	-3.88293	0.000103206	0.00466141	SULT1C4	SULT1C4
ENSG00000162645	1920.88	-0.675558	0.17402	-3.88208	0.000103567	0.00466579	GBP2	GBP2
ENSG00000131370	11572	-0.660922	0.170407	-3.8785	0.000105103	0.00472294	SH3BP5	SH3BP5
ENSG00000100473	36.6234	1.37306	0.354335	3.87502	0.000106617	0.00477883	COCH	COCH
ENSG00000128918	2005.28	-0.984418	0.254371	-3.87001	0.000108829	0.00486564	ALDH1A2	ALDH1A2
ENSG00000061656	396.985	0.687902	0.178191	3.86048	0.000113165	0.0050439	SPAG4	SPAG4
ENSG00000187840	5216.37	0.553265	0.143333	3.86	0.000113388	0.0050439	EIF4EBP1	EIF4EBP1
ENSG00000083807	441.999	0.934614	0.242411	3.8555	0.000115492	0.0051246	SLC27A5	SLC27A5
ENSG00000115232	516.755	-1.01681	0.263791	-3.85461	0.000115914	0.00513044	ITGA4	ITGA4
ENSG00000288669	30.0158	1.54174	0.400459	3.84995	0.000118143	0.00521603		ENSG00000288669
ENSG00000157570	5402.28	-1.22954	0.319613	-3.84696	0.000119593	0.00526685	TSPAN18	TSPAN18
ENSG00000101557	3002.5	-0.745705	0.193885	-3.84612	0.000120005	0.00527184	USP14	USP14
ENSG00000171621	2351.33	0.564213	0.146971	3.83893	0.000123572	0.0054151	SPSB1	SPSB1
ENSG00000166402	117.949	1.63486	0.426312	3.83489	0.000125622	0.00549131	TUB	TUB
ENSG00000157510	5482.54	-0.969142	0.252837	-3.83307	0.000126556	0.00551847	AFAP1L1	AFAP1L1
ENSG00000100568	3229.52	-0.272826	0.0711895	-3.83239	0.000126905	0.00552005	VTI1B	VTI1B
ENSG00000198435	3855.05	0.567198	0.148101	3.8298	0.000128249	0.00555115	NRARP	NRARP
ENSG00000203727	613.809	0.664215	0.173426	3.82996	0.000128163	0.00555115	SAMD5	SAMD5
ENSG00000168679	172.959	-1.20766	0.315478	-3.82803	0.000129175	0.00557757	SLC16A4	SLC16A4
ENSG00000144063	4599.25	-0.801841	0.209569	-3.82614	0.000130171	0.00560686	MALL	MALL
ENSG00000102038	2001.57	-0.711967	0.186122	-3.82527	0.00013063	0.00561296	SMARCA1	SMARCA1
ENSG00000064989	6050.83	-0.834786	0.21834	-3.82333	0.00013166	0.0056435	CALCRL	CALCRL
ENSG00000188483	951.306	0.70685	0.184999	3.82084	0.000132998	0.00568702	IER5L	IER5L
ENSG00000186710	33.4997	1.83867	0.481402	3.8194	0.000133779	0.00570662	CFAP73	CFAP73
ENSG00000086991	1647.96	0.499543	0.130885	3.81665	0.000135273	0.00571513	NOX4	NOX4
ENSG00000101331	927.223	-0.731983	0.19177	-3.81699	0.00013509	0.00571513	CCM2L	CCM2L
ENSG00000179144	2458.56	-0.346995	0.0908972	-3.81744	0.000134844	0.00571513	GIMAP7	GIMAP7
ENSG00000183691	37.2367	1.63152	0.427471	3.81667	0.000135265	0.00571513	NOG	NOG
ENSG00000274276	1765.87	0.654889	0.171644	3.81538	0.000135973	0.005731		ENSG00000274276
ENSG00000121858	578.725	-0.852976	0.223691	-3.81319	0.000137182	0.00575678	TNFSF10	TNFSF10
ENSG00000156804	211.659	0.759734	0.199243	3.8131	0.000137237	0.00575678	FBXO32	FBXO32
ENSG00000154545	905.049	-1.28328	0.336641	-3.812	0.000137845	0.00576857	MAGED4	MAGED4
ENSG00000178531	3270.28	0.486732	0.127757	3.80982	0.000139069	0.00580606	CTXN1	CTXN1
ENSG00000196976	830.085	0.474803	0.124726	3.80677	0.000140793	0.00586416	LAGE3	LAGE3
ENSG00000179399	234.569	0.602598	0.158482	3.80232	0.000143348	0.00595654	GPC5	GPC5
ENSG00000197852	2032.74	-0.436564	0.114897	-3.7996	0.000144931	0.00600818	INKA2	INKA2
ENSG00000235961	126.49	0.848389	0.223479	3.79628	0.000146885	0.00607492	PNMA6A	PNMA6A
ENSG00000184584	2320.45	-0.786735	0.207368	-3.79391	0.000148292	0.00611879	STING1	STING1
ENSG00000026559	265.617	-0.653082	0.172265	-3.79115	0.000149954	0.00617291	KCNG1	KCNG1
ENSG00000058668	9952.77	-0.780919	0.206215	-3.78691	0.000152531	0.00626442	ATP2B4	ATP2B4
ENSG00000120306	1278.4	-0.358886	0.0948265	-3.78466	0.00015392	0.00630678	CYSTM1	CYSTM1
ENSG00000106688	1018.44	-0.825881	0.218395	-3.7816	0.000155824	0.00635532	SLC1A1	SLC1A1
ENSG00000138166	1073.98	-0.781714	0.206707	-3.78175	0.000155731	0.00635532	DUSP5	DUSP5
ENSG00000100092	233.7	1.0116	0.267784	3.77768	0.000158296	0.00642647	SH3BP1	SH3BP1
ENSG00000187048	30.5745	1.87311	0.495787	3.77806	0.000158057	0.00642647	CYP4A11	CYP4A11
ENSG00000273294	16.5212	-6.60627	1.74998	-3.77506	0.000159971	0.00647954	C1QTNF3-AMACR	C1QTNF3-AMACR
ENSG00000008394	2015.15	0.482528	0.12798	3.77034	0.000163025	0.00657311	MGST1	MGST1
ENSG00000157227	73490.4	0.320435	0.0849801	3.7707	0.000162789	0.00657311	MMP14	MMP14
ENSG00000215154	443.963	0.539893	0.143224	3.76958	0.000163524	0.00657821		ENSG00000215154
ENSG00000164849	681.656	-0.852245	0.226343	-3.76528	0.000166361	0.00667713	GPR146	GPR146
ENSG00000068366	2844.02	-0.977857	0.25975	-3.76461	0.000166813	0.00668007	ACSL4	ACSL4
ENSG00000164251	1269.51	0.765252	0.203435	3.76166	0.000168792	0.00674403	F2RL1	F2RL1
ENSG00000102265	3592.36	-0.364178	0.0968472	-3.76033	0.000169687	0.00676451	TIMP1	TIMP1
ENSG00000198018	933.223	-0.584859	0.155613	-3.75843	0.000170983	0.00680081	ENTPD7	ENTPD7
ENSG00000007516	90.9287	1.30397	0.347705	3.75023	0.000176671	0.00699552	BAIAP3	BAIAP3
ENSG00000087085	53.8068	2.13288	0.568653	3.75076	0.0001763	0.00699552	ACHE	ACHE
ENSG00000233013	149.17	1.15746	0.308775	3.74856	0.000177853	0.0070266	FAM157B	FAM157B
ENSG00000147642	160.515	-1.04186	0.278121	-3.74606	0.000179633	0.00708105	SYBU	SYBU
ENSG00000144218	246.192	1.3821	0.369082	3.74469	0.000180619	0.00710406	AFF3	AFF3
ENSG00000076864	43.0664	1.69747	0.453486	3.74317	0.000181715	0.00713131	RAP1GAP	RAP1GAP
ENSG00000156313	792.03	-0.6831	0.18261	-3.74075	0.000183472	0.00718428	RPGR	RPGR
ENSG00000169032	3287.69	-0.475772	0.127659	-3.72691	0.000193843	0.00757361	MAP2K1	MAP2K1
ENSG00000176624	1604.93	-1.13333	0.304383	-3.72337	0.000196582	0.00766368	MEX3C	MEX3C
ENSG00000141469	32.4187	2.10954	0.567308	3.71851	0.000200405	0.00777836	SLC14A1	SLC14A1
ENSG00000175264	5468.79	0.646167	0.173763	3.71867	0.000200273	0.00777836	CHST1	CHST1
ENSG00000120549	1204.98	-0.505454	0.135989	-3.71688	0.000201695	0.00779117	KIAA1217	KIAA1217
ENSG00000124216	597.724	0.731077	0.196715	3.71643	0.000202059	0.00779117	SNAI1	SNAI1
ENSG00000214756	269.256	0.825497	0.222072	3.71726	0.000201398	0.00779117	CSKMT	CSKMT
ENSG00000183971	44.7421	1.36248	0.366669	3.71583	0.000202535	0.00779251	NPW	NPW
ENSG00000078018	328.413	-0.776577	0.209037	-3.71502	0.000203188	0.00780064	MAP2	MAP2
ENSG00000189056	687.425	0.644566	0.173675	3.71134	0.000206166	0.00789783	RELN	RELN
ENSG00000182287	1256.66	-0.695087	0.187563	-3.70588	0.000210662	0.00805257	AP1S2	AP1S2
ENSG00000171056	2474.25	-0.556558	0.150234	-3.7046	0.000211725	0.00807573	SOX7	SOX7
ENSG00000166171	759.434	0.627489	0.169438	3.70335	0.000212773	0.00808113	DPCD	DPCD
ENSG00000188573	64.1781	1.2455	0.336319	3.70334	0.000212782	0.00808113	FBLL1	FBLL1
ENSG00000130830	1728.73	-0.487183	0.13159	-3.70227	0.000213675	0.00809766	MPP1	MPP1
ENSG00000137713	1572.9	-0.835955	0.22594	-3.69991	0.000215678	0.00815605	PPP2R1B	PPP2R1B
ENSG00000152402	435.192	-0.510081	0.137915	-3.69852	0.000216863	0.00818335	GUCY1A2	GUCY1A2
ENSG00000168961	1921.47	-0.483495	0.130843	-3.69523	0.000219685	0.00827214	LGALS9	LGALS9
ENSG00000139278	1396.73	-1.14591	0.310901	-3.68578	0.000228005	0.00856718	GLIPR1	GLIPR1
ENSG00000048342	857.715	-0.344603	0.0936407	-3.68006	0.000233182	0.00874308	CC2D2A	CC2D2A
ENSG00000109743	565.197	-0.414881	0.112955	-3.67299	0.000239732	0.00896965	BST1	BST1
ENSG00000184113	15943.9	-0.417387	0.113802	-3.66764	0.000244799	0.00913984	CLDN5	CLDN5
ENSG00000114021	909.179	0.372657	0.101716	3.66369	0.000248608	0.009243	NIT2	NIT2
ENSG00000278763	58.3748	1.0682	0.291546	3.66391	0.000248392	0.009243	FAM27B	FAM27B
ENSG00000182545	107.311	1.48085	0.404364	3.66216	0.000250095	0.00926345	RNASE10	RNASE10
ENSG00000213397	730.408	0.371503	0.101447	3.66205	0.000250208	0.00926345	HAUS7	HAUS7
ENSG00000119514	167.489	-0.73708	0.201391	-3.65995	0.000252269	0.00932023	GALNT12	GALNT12
ENSG00000129467	2510.25	-0.709272	0.193964	-3.65672	0.000255467	0.00941868	ADCY4	ADCY4
ENSG00000115896	566.912	-1	0.273546	-3.65569	0.000256492	0.00943675	PLCL1	PLCL1
ENSG00000081760	1976.92	0.281224	0.0769681	3.65378	0.00025841	0.00948757	AACS	AACS
ENSG00000107679	1840.34	-0.721894	0.19772	-3.65109	0.000261128	0.00956745	PLEKHA1	PLEKHA1
ENSG00000169248	38.8374	-1.40742	0.386628	-3.64024	0.000272384	0.00995921	CXCL11	CXCL11
ENSG00000125971	4286.02	0.327727	0.0900838	3.63802	0.000274743	0.0100247	DYNLRB1	DYNLRB1
ENSG00000176438	2072.72	-0.782476	0.215118	-3.63742	0.00027538	0.0100272	SYNE3	SYNE3
ENSG00000112667	1672.1	0.422646	0.116243	3.63588	0.000277028	0.0100665	DNPH1	DNPH1
ENSG00000174738	988.892	-0.674889	0.185692	-3.63445	0.000278574	0.0101019	NR1D2	NR1D2
ENSG00000071054	34042.5	-0.429704	0.118281	-3.6329	0.000280258	0.0101421	MAP4K4	MAP4K4
ENSG00000185950	405.174	-0.635161	0.175087	-3.62768	0.000285983	0.0103281	IRS2	IRS2
ENSG00000064763	2303.64	-0.275624	0.0760158	-3.62587	0.000287985	0.0103792	FAR2	FAR2
ENSG00000103044	168.862	1.14278	0.315326	3.62413	0.000289937	0.0104283	HAS3	HAS3
ENSG00000143850	719.812	-0.399554	0.11029	-3.62274	0.000291499	0.0104631	PLEKHA6	PLEKHA6
ENSG00000119938	58.4121	-0.924464	0.255397	-3.61971	0.000294934	0.010565	PPP1R3C	PPP1R3C
ENSG00000101311	102.991	-1.18236	0.327055	-3.61517	0.000300155	0.0107303	FERMT1	FERMT1
ENSG00000103855	8399.1	-0.500646	0.138649	-3.6109	0.000305138	0.0108863	CD276	CD276
ENSG00000011638	622.136	-0.5311	0.147146	-3.60933	0.000306984	0.0109301	LDAF1	LDAF1
ENSG00000154102	1067.59	-0.445548	0.123547	-3.60632	0.000310572	0.0110356	C16orf74	C16orf74
ENSG00000271943	149.66	-0.706334	0.196095	-3.602	0.000315773	0.0111979	TPM4P2	TPM4P2
ENSG00000197467	3806.29	-0.475557	0.132383	-3.59229	0.000327783	0.0116005	COL13A1	COL13A1
ENSG00000111674	1216.91	-0.601905	0.167683	-3.58955	0.000331246	0.011687	ENO2	ENO2
ENSG00000134668	3342.62	-0.555108	0.154656	-3.58931	0.00033155	0.011687	SPOCD1	SPOCD1
ENSG00000087116	40.3828	2.11529	0.589828	3.58628	0.000335429	0.0118001	ADAMTS2	ADAMTS2
ENSG00000117791	592.548	-0.539104	0.150347	-3.58574	0.000336129	0.0118013	MTARC2	MTARC2
ENSG00000135362	893.277	-0.788627	0.220018	-3.58438	0.000337879	0.0118392	PRR5L	PRR5L
ENSG00000094975	1265.99	-0.669277	0.186868	-3.58156	0.000341548	0.011944	SUCO	SUCO
ENSG00000167733	427.564	0.503625	0.140658	3.5805	0.000342932	0.0119687	HSD11B1L	HSD11B1L
ENSG00000101955	8835.02	-0.649769	0.181554	-3.57893	0.000344999	0.0120171	SRPX	SRPX
ENSG00000158528	150.918	1.64387	0.459532	3.57726	0.00034721	0.0120703	PPP1R9A	PPP1R9A
ENSG00000211699	17.408	-1.69234	0.473547	-3.57374	0.000351916	0.0122099	TRGV3	TRGV3
ENSG00000092621	1182.2	0.578732	0.162131	3.56954	0.000357615	0.0123349	PHGDH	PHGDH
ENSG00000112562	23.5654	2.69817	0.755767	3.57011	0.00035683	0.0123349	SMOC2	SMOC2
ENSG00000173926	2312.47	-0.421159	0.117986	-3.56956	0.000357585	0.0123349	MARCHF3	MARCHF3
ENSG00000100321	349.762	0.781975	0.219103	3.56898	0.000358371	0.0123369	SYNGR1	SYNGR1
ENSG00000007944	823.682	-0.343603	0.0963729	-3.56535	0.000363368	0.0123655	MYLIP	MYLIP
ENSG00000008513	3832.52	-0.531457	0.149063	-3.56533	0.000363403	0.0123655	ST3GAL1	ST3GAL1
ENSG00000132718	2659.67	-0.746259	0.209193	-3.56732	0.000360645	0.0123655	SYT11	SYT11
ENSG00000166900	3368.9	-0.80833	0.226627	-3.56679	0.000361386	0.0123655	STX3	STX3
ENSG00000211445	693.19	-0.571356	0.160232	-3.5658	0.000362746	0.0123655	GPX3	GPX3
ENSG00000260428	128.612	0.679114	0.190469	3.56548	0.00036319	0.0123655	SCX	SCX
ENSG00000124098	2734.83	-0.298157	0.0837161	-3.56153	0.000368701	0.0125051	FAM210B	FAM210B
ENSG00000164323	1235.85	-0.439864	0.12351	-3.56137	0.000368922	0.0125051	CFAP97	CFAP97
ENSG00000273079	103.546	3.87609	1.08896	3.55946	0.000371618	0.0125724	GRIN2B	GRIN2B
ENSG00000130810	1540.14	0.357623	0.100514	3.55795	0.00037376	0.0126207	PPAN	PPAN
ENSG00000123179	1623.34	0.46008	0.129399	3.55551	0.000377248	0.0127141	EBPL	EBPL
ENSG00000149269	524.448	0.447052	0.1258	3.55367	0.000379889	0.0127787	PAK1	PAK1
ENSG00000095713	207.582	-1.13308	0.318987	-3.55213	0.000382124	0.0128295	CRTAC1	CRTAC1
ENSG00000022556	231.316	0.915335	0.257832	3.55012	0.000385058	0.012879	NLRP2	NLRP2
ENSG00000148303	25060.6	0.2479	0.0698258	3.55026	0.000384849	0.012879	RPL7A	RPL7A
ENSG00000111481	4935.46	-0.729122	0.205416	-3.54949	0.000385971	0.0128852	COPZ1	COPZ1
ENSG00000175274	10190.4	-0.712677	0.200823	-3.54877	0.000387028	0.0128961	TP53I11	TP53I11
ENSG00000092445	1140.02	0.286964	0.0809128	3.54658	0.000390267	0.0129795	TYRO3	TYRO3
ENSG00000100558	323.197	-0.668616	0.188589	-3.54536	0.000392079	0.0130152	PLEK2	PLEK2
ENSG00000174996	3499.58	0.336162	0.0948592	3.5438	0.000394411	0.0130681	KLC2	KLC2
ENSG00000163946	2123.27	-0.386181	0.109021	-3.54227	0.000396701	0.0131194	TASOR	TASOR
ENSG00000105619	1056.16	0.50095	0.141507	3.5401	0.00039997	0.0131798	TFPT	TFPT
ENSG00000184226	299.852	-0.891044	0.251702	-3.54007	0.000400022	0.0131798	PCDH9	PCDH9
ENSG00000253953	693.674	-1.25139	0.353636	-3.53865	0.000402173	0.013226	PCDHGB4	PCDHGB4
ENSG00000170385	1515.78	-0.813867	0.230045	-3.53786	0.00040339	0.0132414	SLC30A1	SLC30A1
ENSG00000100307	402.098	0.541236	0.153047	3.53641	0.000405598	0.0132892	CBX7	CBX7
ENSG00000171724	177.838	-0.7387	0.209223	-3.53069	0.000414484	0.0135552	VAT1L	VAT1L
ENSG00000253250	57.938	-0.968125	0.274267	-3.52987	0.000415767	0.013572	C8orf88	C8orf88
ENSG00000130052	1317.87	-0.706786	0.200452	-3.52596	0.000421956	0.0137486	STARD8	STARD8
ENSG00000151208	1025.69	-0.957549	0.271752	-3.52361	0.00042571	0.0138454	DLG5	DLG5
ENSG00000145242	55.8812	0.953476	0.27065	3.52291	0.000426831	0.0138563	EPHA5	EPHA5
ENSG00000122068	2659.58	-0.814854	0.231335	-3.5224	0.000427662	0.0138578	FYTTD1	FYTTD1
ENSG00000184344	157.037	-0.538882	0.153009	-3.52189	0.000428476	0.0138588	GDF3	GDF3
ENSG00000167775	3840.39	0.372984	0.106029	3.51776	0.000435201	0.0140505	CD320	CD320
ENSG00000162104	1130.02	-0.478953	0.136201	-3.51653	0.000437235	0.0140905	ADCY9	ADCY9
ENSG00000064012	326.868	-0.592865	0.168819	-3.51183	0.000445029	0.0143151	CASP8	CASP8
ENSG00000083799	1102.74	-0.612807	0.174545	-3.51087	0.000446637	0.0143151	CYLD	CYLD
ENSG00000131981	1122.26	-0.568047	0.161794	-3.51092	0.000446552	0.0143151	LGALS3	LGALS3
ENSG00000183929	12.7863	2.57495	0.734441	3.506	0.000454888	0.0145531	DUSP5P1	DUSP5P1
ENSG00000170264	177.077	0.668966	0.191011	3.50224	0.00046136	0.0147335	FAM161A	FAM161A
ENSG00000136436	1840.85	-0.318973	0.0910902	-3.50173	0.000462251	0.0147353	CALCOCO2	CALCOCO2
ENSG00000187513	150.043	-0.815439	0.232986	-3.49994	0.00046536	0.0148077	GJA4	GJA4
ENSG00000285043	762.086	0.458338	0.130979	3.49933	0.000466421	0.0148148		ENSG00000285043
ENSG00000163466	17045.3	-0.46906	0.13409	-3.49809	0.000468603	0.0148573	ARPC2	ARPC2
ENSG00000112320	574.933	-0.822973	0.235468	-3.49505	0.000473967	0.0150005	SOBP	SOBP
ENSG00000142544	643.399	0.593888	0.170091	3.4916	0.000480134	0.0151414	CTU1	CTU1
ENSG00000164082	64.2072	1.91429	0.548245	3.49167	0.000480003	0.0151414	GRM2	GRM2
[truncated: 17,100 more rows]
