# Supplementary material for: Modulation of miR‐23b Wnt/β‐catenin Axis Strengthens Endothelial Barrier Properties
Source: Adv Sci (Weinh). 2026 Jul 30:e18421. Online ahead of print. doi: 10.1002/advs.202518421 (PMC13423495; doi:10.1002/advs.202518421)
Supplement: Supplementary file 2 — Supporting File 2: advs76731‐sup‐0002‐DataS1‐S3.zip. [file ADVS-9999-e18421-s002.zip › Extended_Data3_Proteomics_Differential.xlsx]

## Sheet: proteomics_DEPs
name	ID	Anti.miR23b_vs_miR23b_ratio	Anti.miR23b_vs_miR23b_p.val	Anti.miR23b_vs_miR23b_p.adj	Anti.miR23b_vs_miR23b_significant	Anti.miR23b_vs_Control_ratio	Anti.miR23b_vs_Control_vs_p.val	Anti.miR23b_vs_Control_p.adj	Anti.miR23b_vs_Control_significant	miR23b_vs_Control_ratio	miR23b_vs_Control__p.val	miR23b_vs_Control_p.adj	miR23b_vs_Control_significant	Anti.miR23b_centered	Control_centered	miR23b_centered
ABCA3	Phospholipid-transporting ATPase ABCA3 (EC 7.6.2.1) (ABC-C transporter) (ATP-binding cassette sub-family A member 3) (ATP-binding cassette transporter 3) (ATP-binding cassette 3) (Xenobiotic-transporting ATPase ABCA3) (EC 7.6.2.2) [Cleaved into: 150 Kda mature form]	0.0288	0.720599	0.969	FALSE	-0.469	5.93721e-05	0.0437	FALSE	-0.498	3.37836e-05	0.184	FALSE	-0.255	0.214	-0.284
ABCC4	ATP-binding cassette sub-family C member 4 (EC 7.6.2.-) (EC 7.6.2.2) (EC 7.6.2.3) (MRP/cMOAT-related ABC transporter) (Multi-specific organic anion transporter B) (MOAT-B) (Multidrug resistance-associated protein 4)	-0.104	0.117774	0.938	FALSE	-0.22	0.00378244	0.636	FALSE	-0.116	0.0841601	0.915	FALSE	-0.264	-0.0437	-0.16
ABCD4	Lysosomal cobalamin transporter ABCD4 (EC 7.6.2.8) (ATP-binding cassette sub-family D member 4) (PMP70-related protein) (P70R) (Peroxisomal membrane protein 1-like) (PXMP1-L) (Peroxisomal membrane protein 69) (PMP69)	0.153	0.0778285	0.928	FALSE	-0.0604	0.46295	0.964	FALSE	-0.214	0.0196329	0.862	FALSE	-0.0517	0.00867	-0.205
ABLIM1	Actin-binding LIM protein 1 (abLIM-1) (Actin-binding LIM protein family member 1) (Actin-binding double zinc finger protein) (LIMAB1) (Limatin)	0.485	3.93019e-06	0.0135	FALSE	-0.309	0.00029044	0.17	FALSE	-0.794	1.74145e-08	1.62e-05	TRUE	0.0974	0.406	-0.388
ABLIM1.1	Actin-binding LIM protein 1 (abLIM-1) (Actin-binding LIM protein family member 1) (Actin-binding double zinc finger protein) (LIMAB1) (Limatin)	0.485	3.93019e-06	0.0135	FALSE	-0.309	0.00029044	0.17	FALSE	-0.794	1.74145e-08	1.62e-05	TRUE	0.0974	0.406	-0.388
ABLIM1.2	Actin-binding LIM protein 1 (abLIM-1) (Actin-binding LIM protein family member 1) (Actin-binding double zinc finger protein) (LIMAB1) (Limatin)	0.485	3.93019e-06	0.0135	FALSE	-0.309	0.00029044	0.17	FALSE	-0.794	1.74145e-08	1.62e-05	TRUE	0.0974	0.406	-0.388
ACE	Angiotensin-converting enzyme (ACE) (EC 3.4.15.1) (Dipeptidyl carboxypeptidase I) (Kininase II) (CD antigen CD143) [Cleaved into: Angiotensin-converting enzyme, soluble form]	1.15	1.06597e-05	0.0416	TRUE	-0.35	0.0507393	0.898	FALSE	-1.5	6.60433e-07	0.00627	TRUE	-0.0235	0.326	-1.17
ACSF2	Medium-chain acyl-CoA ligase ACSF2, mitochondrial (EC 6.2.1.2)	0.53	3.55396e-06	0.012	FALSE	0.356	0.000165424	0.113	FALSE	-0.174	0.0229612	0.87	FALSE	0.31	-0.0465	-0.22
ACSF2.1	Medium-chain acyl-CoA ligase ACSF2, mitochondrial (EC 6.2.1.2)	0.53	3.55396e-06	0.012	FALSE	0.356	0.000165424	0.113	FALSE	-0.174	0.0229612	0.87	FALSE	0.31	-0.0465	-0.22
ACSF2.2	Medium-chain acyl-CoA ligase ACSF2, mitochondrial (EC 6.2.1.2)	0.53	3.55396e-06	0.012	FALSE	0.356	0.000165424	0.113	FALSE	-0.174	0.0229612	0.87	FALSE	0.31	-0.0465	-0.22
ACSL1	Long-chain-fatty-acid--CoA ligase 1 (EC 6.2.1.3) (Acyl-CoA synthetase 1) (ACS1) (Arachidonate--CoA ligase) (EC 6.2.1.15) (Long-chain acyl-CoA synthetase 1) (LACS 1) (Long-chain acyl-CoA synthetase 2) (LACS 2) (Long-chain fatty acid-CoA ligase 2) (Palmitoyl-CoA ligase 1) (Palmitoyl-CoA ligase 2) (Phytanate--CoA ligase) (EC 6.2.1.24)	-0.315	0.000160118	0.268	FALSE	-0.0639	0.29848	0.956	FALSE	0.251	0.0010427	0.616	FALSE	-0.234	-0.17	0.0806
ACSL4	Long-chain-fatty-acid--CoA ligase 4 (EC 6.2.1.3) (Arachidonate--CoA ligase) (EC 6.2.1.15) (Long-chain acyl-CoA synthetase 4) (LACS 4)	-0.789	3.95299e-05	0.118	FALSE	-0.32	0.0262074	0.86	FALSE	0.469	0.00290325	0.731	FALSE	-0.239	0.0808	0.55
ACSL4.1	Long-chain-fatty-acid--CoA ligase 4 (EC 6.2.1.3) (Arachidonate--CoA ligase) (EC 6.2.1.15) (Long-chain acyl-CoA synthetase 4) (LACS 4)	-0.789	3.95299e-05	0.118	FALSE	-0.32	0.0262074	0.86	FALSE	0.469	0.00290325	0.731	FALSE	-0.239	0.0808	0.55
ACVRL1	Activin receptor type-1-like (EC 2.7.11.30) (Activin receptor-like kinase 1) (ALK-1) (Serine/threonine-protein kinase receptor R3) (SKR3) (TGF-B superfamily receptor type I) (TSR-I)	-0.17	0.0410033	0.908	FALSE	0.101	0.198994	0.947	FALSE	0.271	0.00326501	0.742	FALSE	-0.15	-0.251	0.0193
ADAM10	Disintegrin and metalloproteinase domain-containing protein 10 (ADAM 10) (EC 3.4.24.81) (CDw156) (Kuzbanian protein homolog) (Mammalian disintegrin-metalloprotease) (CD antigen CD156c)	0.135	0.00612762	0.802	FALSE	-0.122	0.0108867	0.782	FALSE	-0.257	3.55677e-05	0.189	FALSE	0.0923	0.215	-0.0426
ADAMTS4	A disintegrin and metalloproteinase with thrombospondin motifs 4 (ADAM-TS 4) (ADAM-TS4) (ADAMTS-4) (EC 3.4.24.82) (ADMP-1) (Aggrecanase-1)	-2.16	7.7271e-14	3.13e-13	TRUE	-1.92	3.20159e-13	3.14e-13	TRUE	0.238	0.001747	0.678	FALSE	-1.62	0.302	0.539
ADAMTS7	A disintegrin and metalloproteinase with thrombospondin motifs 7 (ADAM-TS 7) (ADAM-TS7) (ADAMTS-7) (EC 3.4.24.-)	0.105	0.224626	0.952	FALSE	-0.132	0.134175	0.936	FALSE	-0.237	0.013487	0.844	FALSE	-0.358	-0.226	-0.463
ADGRF5	Adhesion G protein-coupled receptor F5 (G-protein coupled receptor 116)	0.891	2.19505e-06	0.00637	TRUE	0.157	0.168883	0.943	FALSE	-0.734	1.59545e-05	0.112	FALSE	0.415	0.258	-0.476
ADGRF5.1	Adhesion G protein-coupled receptor F5 (G-protein coupled receptor 116)	0.891	2.19505e-06	0.00637	TRUE	0.157	0.168883	0.943	FALSE	-0.734	1.59545e-05	0.112	FALSE	0.415	0.258	-0.476
AFG2A	ATPase family gene 2 protein homolog A (EC 3.6.4.10) (AFG2 AAA ATPase homolog A) (Ribosome biogenesis protein SPATA5) (Spermatogenesis-associated factor protein) (Spermatogenesis-associated protein 5)	-0.377	2.46628e-05	0.084	FALSE	-0.26	0.000676013	0.298	FALSE	0.117	0.0640911	0.907	FALSE	-0.102	0.158	0.275
AGRN	Agrin [Cleaved into: Agrin N-terminal 110 kDa subunit	0.419	2.47831e-07	0.000231	FALSE	0.068	0.124752	0.934	FALSE	-0.351	1.69277e-06	0.02	FALSE	0.0439	-0.0241	-0.375
AHR	Aryl hydrocarbon receptor (Ah receptor) (AhR) (Class E basic helix-loop-helix protein 76) (bHLHe76)	-0.0833	0.430279	0.962	FALSE	-0.0966	0.362509	0.96	FALSE	-0.0133	0.898527	0.962	FALSE	0.158	0.255	0.242
ALDH1A1	Aldehyde dehydrogenase 1A1 (EC 1.2.1.19) (EC 1.2.1.28) (EC 1.2.1.3) (EC 1.2.1.36) (3-deoxyglucosone dehydrogenase) (ALDH-E1) (ALHDII) (Aldehyde dehydrogenase family 1 member A1) (Aldehyde dehydrogenase, cytosolic) (Retinal dehydrogenase 1) (RALDH 1) (RalDH1)	1.43	2.15281e-10	3.13e-13	TRUE	0.497	2.63507e-05	0.0195	FALSE	-0.932	3.16334e-08	6.41e-05	TRUE	0.283	-0.214	-1.15
ALDH1A2	Retinal dehydrogenase 2 (RALDH 2) (RalDH2) (EC 1.2.1.36) (Aldehyde dehydrogenase family 1 member A2) (ALDH1A2) (Retinaldehyde-specific dehydrogenase type 2) (RALDH(II))	-0.104	0.04268	0.91	FALSE	-0.333	9.04325e-06	0.00491	FALSE	-0.229	0.00029918	0.461	FALSE	0.0273	0.361	0.131
ALDH1A2.1	Retinal dehydrogenase 2 (RALDH 2) (RalDH2) (EC 1.2.1.36) (Aldehyde dehydrogenase family 1 member A2) (ALDH1A2) (Retinaldehyde-specific dehydrogenase type 2) (RALDH(II))	-0.104	0.04268	0.91	FALSE	-0.333	9.04325e-06	0.00491	FALSE	-0.229	0.00029918	0.461	FALSE	0.0273	0.361	0.131
ALDH1A3	Retinaldehyde dehydrogenase 3 (RALDH-3) (RalDH3) (EC 1.2.1.36) (Aldehyde dehydrogenase 6) (Aldehyde dehydrogenase family 1 member A3) (ALDH1A3)	-0.303	0.00191417	0.679	FALSE	-0.139	0.0953058	0.925	FALSE	0.164	0.0547129	0.902	FALSE	-0.339	-0.199	-0.0357
ALDH2	Aldehyde dehydrogenase, mitochondrial (EC 1.2.1.3) (ALDH class 2) (ALDH-E2) (ALDHI)	0.193	0.00112687	0.604	FALSE	-0.151	0.00604885	0.709	FALSE	-0.345	6.04133e-06	0.06	FALSE	-0.109	0.0429	-0.302
ANGPT2	Angiopoietin-2 (ANG-2)	0.299	0.0152432	0.864	FALSE	0.0121	0.911236	0.975	FALSE	-0.287	0.0188578	0.861	FALSE	-0.157	-0.169	-0.456
ANGPT2.1	Angiopoietin-2 (ANG-2)	0.299	0.0152432	0.864	FALSE	0.0121	0.911236	0.975	FALSE	-0.287	0.0188578	0.861	FALSE	-0.157	-0.169	-0.456
ANPEP	Aminopeptidase N (AP-N) (hAPN) (EC 3.4.11.2) (Alanyl aminopeptidase) (Aminopeptidase M) (AP-M) (Microsomal aminopeptidase) (Myeloid plasma membrane glycoprotein CD13) (gp150) (CD antigen CD13)	-0.499	1.01595e-08	5.3e-08	FALSE	-0.294	3.59439e-06	0.00111	FALSE	0.205	0.000116842	0.344	FALSE	-0.55	-0.256	-0.0506
APLP2	Amyloid beta precursor like protein 2 (APPH) (Amyloid beta (A4) precursor-like protein 2) (Amyloid protein homolog) (Amyloid-like protein 2) (APLP-2) (CDEI box-binding protein) (CDEBP) (Sperm membrane protein YWK-II)	-0.279	6.87461e-05	0.167	FALSE	0.0606	0.226002	0.95	FALSE	0.34	1.02632e-05	0.0866	FALSE	-0.227	-0.288	0.0522
APLP2.1	Amyloid beta precursor like protein 2 (APPH) (Amyloid beta (A4) precursor-like protein 2) (Amyloid protein homolog) (Amyloid-like protein 2) (APLP-2) (CDEI box-binding protein) (CDEBP) (Sperm membrane protein YWK-II)	-0.279	6.87461e-05	0.167	FALSE	0.0606	0.226002	0.95	FALSE	0.34	1.02632e-05	0.0866	FALSE	-0.227	-0.288	0.0522
APOE	Apolipoprotein E (Apo-E)	-0.819	0.000223225	0.321	FALSE	-1.25	3.83802e-06	0.00123	TRUE	-0.432	0.018316	0.859	FALSE	-0.608	0.643	0.211
ARHGAP18	Rho GTPase-activating protein 18 (MacGAP) (Rho-type GTPase-activating protein 18)	-0.354	0.000546785	0.483	FALSE	-0.243	0.0077758	0.743	FALSE	0.111	0.171177	0.932	FALSE	-0.0763	0.166	0.278
ARMC9	LisH domain-containing protein ARMC9 (Armadillo repeat-containing protein 9) (Melanoma/melanocyte-specific tumor antigen KU-MEL-1) (NS21)	-0.0146	0.868429	0.972	FALSE	0.158	0.0932235	0.924	FALSE	0.172	0.069444	0.909	FALSE	-0.128	-0.285	-0.113
ARMC9.1	LisH domain-containing protein ARMC9 (Armadillo repeat-containing protein 9) (Melanoma/melanocyte-specific tumor antigen KU-MEL-1) (NS21)	-0.0146	0.868429	0.972	FALSE	0.158	0.0932235	0.924	FALSE	0.172	0.069444	0.909	FALSE	-0.128	-0.285	-0.113
ARMCX3	Armadillo repeat-containing X-linked protein 3 (ARM protein lost in epithelial cancers on chromosome X 3) (Protein ALEX3)	-0.184	0.00487757	0.783	FALSE	-0.00568	0.917292	0.975	FALSE	0.178	0.00594713	0.792	FALSE	-0.205	-0.2	-0.0218
ARVCF	Splicing regulator ARVCF (Armadillo repeat protein deleted in velo-cardio-facial syndrome)	0.56	2.81329e-07	0.000272	FALSE	-0.0454	0.431054	0.963	FALSE	-0.605	1.18183e-07	0.000778	TRUE	0.229	0.274	-0.331
ARVCF.1	Splicing regulator ARVCF (Armadillo repeat protein deleted in velo-cardio-facial syndrome)	0.56	2.81329e-07	0.000272	FALSE	-0.0454	0.431054	0.963	FALSE	-0.605	1.18183e-07	0.000778	TRUE	0.229	0.274	-0.331
ASNS	Asparagine synthetase [glutamine-hydrolyzing] (EC 6.3.5.4) (Cell cycle control protein TS11) (Glutamine-dependent asparagine synthetase)	-0.753	0.000289104	0.367	FALSE	0.124	0.42448	0.963	FALSE	0.878	7.43503e-05	0.284	FALSE	0.0643	-0.0601	0.817
ASNS.1	Asparagine synthetase [glutamine-hydrolyzing] (EC 6.3.5.4) (Cell cycle control protein TS11) (Glutamine-dependent asparagine synthetase)	-0.753	0.000289104	0.367	FALSE	0.124	0.42448	0.963	FALSE	0.878	7.43503e-05	0.284	FALSE	0.0643	-0.0601	0.817
ATP11A	Phospholipid-transporting ATPase IH (EC 7.6.2.1) (ATPase IS) (ATPase class VI type 11A) (P4-ATPase flippase complex alpha subunit ATP11A)	0.166	0.0132584	0.856	FALSE	-0.0305	0.603951	0.969	FALSE	-0.196	0.00488597	0.777	FALSE	-0.162	-0.132	-0.328
ATP6V0A1	V-type proton ATPase 116 kDa subunit a 1 (V-ATPase 116 kDa subunit a 1) (Clathrin-coated vesicle/synaptic vesicle proton pump 116 kDa subunit) (Vacuolar adenosine triphosphatase subunit Ac116) (Vacuolar proton pump subunit 1) (Vacuolar proton translocating ATPase 116 kDa subunit a isoform 1)	0.0229	0.613522	0.967	FALSE	0.207	0.000487232	0.24	FALSE	0.184	0.00122184	0.636	FALSE	-0.103	-0.31	-0.126
ATP6V0A1.1	V-type proton ATPase 116 kDa subunit a 1 (V-ATPase 116 kDa subunit a 1) (Clathrin-coated vesicle/synaptic vesicle proton pump 116 kDa subunit) (Vacuolar adenosine triphosphatase subunit Ac116) (Vacuolar proton pump subunit 1) (Vacuolar proton translocating ATPase 116 kDa subunit a isoform 1)	0.0229	0.613522	0.967	FALSE	0.207	0.000487232	0.24	FALSE	0.184	0.00122184	0.636	FALSE	-0.103	-0.31	-0.126
ATP6V1B2	V-type proton ATPase subunit B, brain isoform (V-ATPase subunit B 2) (Endomembrane proton pump 58 kDa subunit) (HO57) (Vacuolar proton pump subunit B 2)	-0.181	0.000165888	0.273	FALSE	-0.0825	0.0317829	0.872	FALSE	0.099	0.0128663	0.841	FALSE	-0.19	-0.108	-0.00894
ATP6V1D	V-type proton ATPase subunit D (V-ATPase subunit D) (V-ATPase 28 kDa accessory protein) (Vacuolar proton pump subunit D)	-0.168	0.00726834	0.816	FALSE	-0.139	0.020774	0.842	FALSE	0.0293	0.58528	0.955	FALSE	-0.166	-0.0277	0.00162
ATP6V1H	V-type proton ATPase subunit H (V-ATPase subunit H) (Nef-binding protein 1) (NBP1) (Protein VMA13 homolog) (V-ATPase 50/57 kDa subunits) (Vacuolar proton pump subunit H) (Vacuolar proton pump subunit SFD)	-0.289	0.000688186	0.523	FALSE	-0.2	0.00878732	0.758	FALSE	0.0891	0.189862	0.934	FALSE	-0.252	-0.0523	0.0368
ATP6V1H.1	V-type proton ATPase subunit H (V-ATPase subunit H) (Nef-binding protein 1) (NBP1) (Protein VMA13 homolog) (V-ATPase 50/57 kDa subunits) (Vacuolar proton pump subunit H) (Vacuolar proton pump subunit SFD)	-0.289	0.000688186	0.523	FALSE	-0.2	0.00878732	0.758	FALSE	0.0891	0.189862	0.934	FALSE	-0.252	-0.0523	0.0368
ATP8B1	Phospholipid-transporting ATPase IC (EC 7.6.2.1) (ATPase class I type 8B member 1) (Familial intrahepatic cholestasis type 1) (P4-ATPase flippase complex alpha subunit ATP8B1)	0.245	0.00496254	0.784	FALSE	-0.101	0.184257	0.945	FALSE	-0.345	0.000390826	0.496	FALSE	0.135	0.236	-0.109
ATP9A	Probable phospholipid-transporting ATPase IIA (EC 7.6.2.1) (ATPase class II type 9A)	0.266	0.00610402	0.802	FALSE	-0.126	0.1419	0.938	FALSE	-0.393	0.000357329	0.484	FALSE	-0.0509	0.0755	-0.317
AXL	Tyrosine-protein kinase receptor UFO (EC 2.7.10.1) (AXL oncogene)	-0.296	0.0274364	0.893	FALSE	0.0543	0.654045	0.97	FALSE	0.35	0.0116407	0.835	FALSE	0.16	0.106	0.456
AXL.1	Tyrosine-protein kinase receptor UFO (EC 2.7.10.1) (AXL oncogene)	-0.296	0.0274364	0.893	FALSE	0.0543	0.654045	0.97	FALSE	0.35	0.0116407	0.835	FALSE	0.16	0.106	0.456
B4GALT7	Beta-1,4-galactosyltransferase 7 (Beta-1,4-GalTase 7) (Beta4Gal-T7) (b4Gal-T7) (EC 2.4.1.-) (Proteoglycan UDP-galactose:beta-xylose beta1,4-galactosyltransferase I) (UDP-Gal:beta-GlcNAc beta-1,4-galactosyltransferase 7) (UDP-galactose:beta-N-acetylglucosamine beta-1,4-galactosyltransferase 7) (UDP-galactose:beta-xylose beta-1,4-galactosyltransferase) (XGPT) (XGalT-1) (Xylosylprotein 4-beta-galact…	0.268	0.000937723	0.574	FALSE	0.158	0.0251398	0.857	FALSE	-0.11	0.100558	0.92	FALSE	-0.000118	-0.158	-0.268
BCAM	Basal cell adhesion molecule (Auberger B antigen) (B-CAM cell surface glycoprotein) (F8/G253 antigen) (Lutheran antigen) (Lutheran blood group glycoprotein) (CD antigen CD239)	0.68	4.20915e-05	0.123	FALSE	-0.155	0.184053	0.945	FALSE	-0.834	5.53132e-06	0.0563	FALSE	0.214	0.368	-0.466
BCCIP	BRCA2 and CDKN1A-interacting protein (P21- and CDK-associated protein 1) (Protein TOK-1)	-0.147	0.0172348	0.871	FALSE	0.0553	0.319637	0.957	FALSE	0.202	0.00248231	0.716	FALSE	0.111	0.0558	0.258
BGN	Biglycan (Bone/cartilage proteoglycan I) (PG-S1)	1.18	4.828e-07	0.000621	TRUE	0.0764	0.548551	0.967	FALSE	-1.11	9.95401e-07	0.0109	TRUE	0.495	0.419	-0.688
BPGM	Bisphosphoglycerate mutase (BPGM) (EC 5.4.2.4) (2,3-bisphosphoglycerate mutase, erythrocyte) (2,3-bisphosphoglycerate synthase) (EC 5.4.2.11) (2,3-diphosphoglycerate mutase) (DPGM) (BPG-dependent PGAM)	-0.232	0.0144727	0.861	FALSE	0.0673	0.424038	0.963	FALSE	0.299	0.003081	0.737	FALSE	-0.363	-0.43	-0.131
BRAT1	Integrator complex assembly factor BRAT1 (BRCA1-associated ATM activator 1) (BRCA1-associated protein required for ATM activation protein 1)	-0.0341	0.550587	0.966	FALSE	0.122	0.0475694	0.895	FALSE	0.156	0.0153135	0.85	FALSE	0.181	0.0587	0.215
BRI3	Membrane protein BRI3 (Brain protein I3) (pRGR2)	0.114	0.238851	0.953	FALSE	-0.0342	0.715435	0.971	FALSE	-0.148	0.132539	0.926	FALSE	-0.191	-0.156	-0.304
BRI3.1	Membrane protein BRI3 (Brain protein I3) (pRGR2)	0.114	0.238851	0.953	FALSE	-0.0342	0.715435	0.971	FALSE	-0.148	0.132539	0.926	FALSE	-0.191	-0.156	-0.304
CALCRL	Calcitonin gene-related peptide type 1 receptor (CGRP type 1 receptor) (Calcitonin receptor-like receptor) (CRLR)	0.168	0.0852034	0.931	FALSE	-0.285	0.00768419	0.741	FALSE	-0.453	0.000263028	0.445	FALSE	0.182	0.466	0.0139
CALD1	Caldesmon (CDM)	0.0616	0.417918	0.962	FALSE	0.104	0.180943	0.944	FALSE	0.0426	0.572279	0.955	FALSE	0.136	0.0322	0.0748
CAP2	Adenylyl cyclase-associated protein 2 (CAP 2)	0.373	1.61396e-05	0.0608	FALSE	0.152	0.0163425	0.822	FALSE	-0.221	0.0015327	0.663	FALSE	0.397	0.245	0.0242
CASC3	Protein CASC3 (Cancer susceptibility candidate gene 3 protein) (Metastatic lymph node gene 51 protein) (MLN 51) (Protein barentsz) (Btz)	0.0883	0.512827	0.965	FALSE	-0.079	0.557281	0.967	FALSE	-0.167	0.225128	0.938	FALSE	-0.374	-0.295	-0.462
CAV1	Caveolin-1	0.174	0.00830809	0.826	FALSE	-0.225	0.00153409	0.464	FALSE	-0.399	9.65903e-06	0.0835	FALSE	0.107	0.332	-0.0674
CAVIN2	Caveolae-associated protein 2 (Cavin-2) (PS-p68) (Phosphatidylserine-binding protein) (Serum deprivation-response protein)	0.565	7.68383e-06	0.0302	FALSE	-0.219	0.0144477	0.811	FALSE	-0.783	2.35624e-07	0.00212	TRUE	0.276	0.495	-0.289
CBFB	Core-binding factor subunit beta (CBF-beta) (Polyomavirus enhancer-binding protein 2 beta subunit) (PEA2-beta) (PEBP2-beta) (SL3-3 enhancer factor 1 subunit beta) (SL3/AKV core-binding factor beta subunit)	-0.448	3.87003e-06	0.0133	FALSE	-0.21	0.00299246	0.595	FALSE	0.238	0.001223	0.636	FALSE	-0.251	-0.0406	0.197
CCN1	CCN family member 1 (Cellular communication network factor 1) (Cysteine-rich angiogenic inducer 61) (Insulin-like growth factor-binding protein 10) (IBP-10) (IGF-binding protein 10) (IGFBP-10) (Protein CYR61) (Protein GIG1)	0.537	0.0052988	0.79	FALSE	0.121	0.459741	0.964	FALSE	-0.416	0.0221354	0.868	FALSE	0.705	0.583	0.168
CCN2	CCN family member 2 (Cellular communication network factor 2) (Connective tissue growth factor) (Hypertrophic chondrocyte-specific protein 24) (Insulin-like growth factor-binding protein 8) (IBP-8) (IGF-binding protein 8) (IGFBP-8)	0.706	2.87008e-05	0.0933	FALSE	-0.0571	0.611857	0.969	FALSE	-0.763	1.33784e-05	0.102	FALSE	0.664	0.721	-0.0417
CCND1	G1/S-specific cyclin-D1 (B-cell lymphoma 1 protein) (BCL-1) (BCL-1 oncogene) (PRAD1 oncogene)	-0.523	6.66961e-05	0.164	FALSE	0.216	0.0313348	0.871	FALSE	0.739	2.13665e-06	0.0248	TRUE	-0.144	-0.359	0.38
CD109	CD109 antigen (150 kDa TGF-beta-1-binding protein) (C3 and PZP-like alpha-2-macroglobulin domain-containing protein 7) (Platelet-specific Gov antigen) (p180) (r150) (CD antigen CD109)	0.371	0.00047206	0.456	FALSE	-0.314	0.00169835	0.485	FALSE	-0.685	1.31971e-06	0.0154	TRUE	-0.114	0.2	-0.485
CD276	CD276 antigen (4Ig-B7-H3) (B7 homolog 3) (B7-H3) (Costimulatory molecule) (CD antigen CD276)	-0.364	6.71547e-06	0.0261	FALSE	-0.287	6.97355e-05	0.0504	FALSE	0.0777	0.137416	0.927	FALSE	-0.328	-0.0415	0.0362
CD34	Hematopoietic progenitor cell antigen CD34 (CD antigen CD34)	1.5	1.46591e-06	0.00361	TRUE	-0.218	0.233092	0.951	FALSE	-1.72	3.3648e-07	0.00318	TRUE	0.514	0.732	-0.987
CD55	Complement decay-accelerating factor (CD antigen CD55)	-0.0205	0.612872	0.967	FALSE	0.134	0.00525274	0.688	FALSE	0.154	0.00200674	0.694	FALSE	-0.221	-0.355	-0.2
CD55.1	Complement decay-accelerating factor (CD antigen CD55)	-0.0205	0.612872	0.967	FALSE	0.134	0.00525274	0.688	FALSE	0.154	0.00200674	0.694	FALSE	-0.221	-0.355	-0.2
CD55.2	Complement decay-accelerating factor (CD antigen CD55)	-0.0205	0.612872	0.967	FALSE	0.134	0.00525274	0.688	FALSE	0.154	0.00200674	0.694	FALSE	-0.221	-0.355	-0.2
CD55.3	Complement decay-accelerating factor (CD antigen CD55)	-0.0205	0.612872	0.967	FALSE	0.134	0.00525274	0.688	FALSE	0.154	0.00200674	0.694	FALSE	-0.221	-0.355	-0.2
CD55.4	Complement decay-accelerating factor (CD antigen CD55)	-0.0205	0.612872	0.967	FALSE	0.134	0.00525274	0.688	FALSE	0.154	0.00200674	0.694	FALSE	-0.221	-0.355	-0.2
CD63	CD63 antigen (Granulophysin) (Lysosomal-associated membrane protein 3) (LAMP-3) (Lysosome integral membrane protein 1) (Limp1) (Melanoma-associated antigen ME491) (OMA81H) (Ocular melanoma-associated antigen) (Tetraspanin-30) (Tspan-30) (CD antigen CD63)	-0.193	0.0279362	0.893	FALSE	-0.258	0.00572353	0.701	FALSE	-0.0656	0.412936	0.949	FALSE	-0.447	-0.189	-0.255
CD63.1	CD63 antigen (Granulophysin) (Lysosomal-associated membrane protein 3) (LAMP-3) (Lysosome integral membrane protein 1) (Limp1) (Melanoma-associated antigen ME491) (OMA81H) (Ocular melanoma-associated antigen) (Tetraspanin-30) (Tspan-30) (CD antigen CD63)	-0.193	0.0279362	0.893	FALSE	-0.258	0.00572353	0.701	FALSE	-0.0656	0.412936	0.949	FALSE	-0.447	-0.189	-0.255
CD63.2	CD63 antigen (Granulophysin) (Lysosomal-associated membrane protein 3) (LAMP-3) (Lysosome integral membrane protein 1) (Limp1) (Melanoma-associated antigen ME491) (OMA81H) (Ocular melanoma-associated antigen) (Tetraspanin-30) (Tspan-30) (CD antigen CD63)	-0.193	0.0279362	0.893	FALSE	-0.258	0.00572353	0.701	FALSE	-0.0656	0.412936	0.949	FALSE	-0.447	-0.189	-0.255
CD82	CD82 antigen (C33 antigen) (IA4) (Inducible membrane protein R2) (Metastasis suppressor Kangai-1) (Suppressor of tumorigenicity 6 protein) (Tetraspanin-27) (Tspan-27) (CD antigen CD82)	-0.247	0.0405057	0.908	FALSE	-0.213	0.0713503	0.914	FALSE	0.0341	0.757425	0.959	FALSE	-0.341	-0.128	-0.0943
CD82.1	CD82 antigen (C33 antigen) (IA4) (Inducible membrane protein R2) (Metastasis suppressor Kangai-1) (Suppressor of tumorigenicity 6 protein) (Tetraspanin-27) (Tspan-27) (CD antigen CD82)	-0.247	0.0405057	0.908	FALSE	-0.213	0.0713503	0.914	FALSE	0.0341	0.757425	0.959	FALSE	-0.341	-0.128	-0.0943
CD93	Complement component C1q receptor (C1q/MBL/SPA receptor) (C1qR) (C1qR(p)) (C1qRp) (CDw93) (Complement component 1 q subcomponent receptor 1) (Matrix-remodeling-associated protein 4) (CD antigen CD93)	-0.0137	0.786487	0.97	FALSE	-0.109	0.0479735	0.896	FALSE	-0.0949	0.0784715	0.913	FALSE	-0.332	-0.223	-0.318
CD99L2	CD99 antigen-like protein 2 (MIC2-like protein 1) (CD antigen CD99)	0.438	0.000218233	0.317	FALSE	-0.0198	0.819015	0.973	FALSE	-0.458	0.000147973	0.374	FALSE	0.0429	0.0627	-0.395
CD99L2.1	CD99 antigen-like protein 2 (MIC2-like protein 1) (CD antigen CD99)	0.438	0.000218233	0.317	FALSE	-0.0198	0.819015	0.973	FALSE	-0.458	0.000147973	0.374	FALSE	0.0429	0.0627	-0.395
CD99L2.2	CD99 antigen-like protein 2 (MIC2-like protein 1) (CD antigen CD99)	0.438	0.000218233	0.317	FALSE	-0.0198	0.819015	0.973	FALSE	-0.458	0.000147973	0.374	FALSE	0.0429	0.0627	-0.395
CD99L2.3	CD99 antigen-like protein 2 (MIC2-like protein 1) (CD antigen CD99)	0.438	0.000218233	0.317	FALSE	-0.0198	0.819015	0.973	FALSE	-0.458	0.000147973	0.374	FALSE	0.0429	0.0627	-0.395
CDC42EP3	Cdc42 effector protein 3 (Binder of Rho GTPases 2) (MSE55-related Cdc42-binding protein)	-0.397	0.0582816	0.92	FALSE	0.0618	0.750667	0.972	FALSE	0.459	0.0323199	0.884	FALSE	-0.67	-0.732	-0.273
CDH2	Cadherin-2 (CDw325) (Neural cadherin) (N-cadherin) (CD antigen CD325)	0.264	0.00333166	0.745	FALSE	0.19	0.0221269	0.847	FALSE	-0.0735	0.331046	0.945	FALSE	0.272	0.082	0.00852
CDH2.1	Cadherin-2 (CDw325) (Neural cadherin) (N-cadherin) (CD antigen CD325)	0.264	0.00333166	0.745	FALSE	0.19	0.0221269	0.847	FALSE	-0.0735	0.331046	0.945	FALSE	0.272	0.082	0.00852
CDK1	Cyclin-dependent kinase 1 (CDK1) (EC 2.7.11.22) (EC 2.7.11.23) (Cell division control protein 2 homolog) (Cell division protein kinase 1) (p34 protein kinase)	-0.142	0.047312	0.913	FALSE	0.156	0.0314055	0.872	FALSE	0.298	0.000543892	0.538	FALSE	0.278	0.121	0.42
CGGBP1	CGG triplet repeat-binding protein 1 (CGG-binding protein 1) (20 kDa CGG-binding protein) (p20-CGGBP DNA-binding protein)	0.145	0.0318585	0.899	FALSE	-0.0558	0.367707	0.96	FALSE	-0.2	0.00554954	0.787	FALSE	0.222	0.278	0.0773
CGNL1	Cingulin-like protein 1 (Junction-associated coiled-coil protein) (Paracingulin)	-0.0799	0.27447	0.955	FALSE	-0.459	2.38386e-05	0.0175	FALSE	-0.379	0.000142415	0.369	FALSE	0.0294	0.488	0.109
CHKB	Choline/ethanolamine kinase (Choline kinase beta) (CK) (CKB) (EC 2.7.1.32) (Choline kinase-like protein) (Ethanolamine kinase) (EK) (EC 2.7.1.82) (Ethanolamine kinase beta) (EKB) (choline/ethanolamine kinase beta) (CKEKB)	0.42	1.1746e-05	0.0457	FALSE	-0.197	0.00603899	0.709	FALSE	-0.617	1.97847e-07	0.00167	TRUE	-0.00586	0.191	-0.425
CHRAC1	Chromatin accessibility complex protein 1 (CHRAC-1) (Chromatin accessibility complex 15 kDa protein) (CHRAC-15) (HuCHRAC15) (DNA polymerase epsilon subunit p15)	0.0239	0.652992	0.968	FALSE	-0.107	0.0608931	0.907	FALSE	-0.131	0.0263209	0.875	FALSE	0.133	0.24	0.109
CIP2A	Protein CIP2A (Cancerous inhibitor of PP2A) (p90 autoantigen)	-0.209	0.012061	0.851	FALSE	0.116	0.128628	0.935	FALSE	0.325	0.000605385	0.551	FALSE	0.184	0.0678	0.393
CLCN7	H(+)/Cl(-) exchange transporter 7 (Chloride channel 7 alpha subunit) (Chloride channel protein 7) (ClC-7)	0.0967	0.118842	0.939	FALSE	0.00138	0.981232	0.976	FALSE	-0.0953	0.123702	0.925	FALSE	-0.13	-0.131	-0.227
CLCN7.1	H(+)/Cl(-) exchange transporter 7 (Chloride channel 7 alpha subunit) (Chloride channel protein 7) (ClC-7)	0.0967	0.118842	0.939	FALSE	0.00138	0.981232	0.976	FALSE	-0.0953	0.123702	0.925	FALSE	-0.13	-0.131	-0.227
CLN5	Bis(monoacylglycero)phosphate synthase CLN5 (BMP synthase CLN5) (EC 2.3.1.-) (Ceroid-lipofuscinosis neuronal protein 5) (Protein CLN5) (Palmitoyl protein thioesterase CLN5) (EC 3.1.2.22) (S-depalmitoylase CLN5) [Cleaved into: Bis(monoacylglycero)phosphate synthase CLN5, secreted form]	0.233	0.0227811	0.884	FALSE	-0.146	0.129196	0.935	FALSE	-0.379	0.00111391	0.624	FALSE	-0.237	-0.0912	-0.47
CMC1	COX assembly mitochondrial protein homolog (Cmc1p)	-0.0715	0.354558	0.959	FALSE	-0.148	0.0687776	0.912	FALSE	-0.0767	0.321789	0.945	FALSE	-0.272	-0.124	-0.2
CNN2	Calponin-2 (Calponin H2, smooth muscle) (Neutral calponin)	0.0387	0.493277	0.964	FALSE	0.107	0.074534	0.916	FALSE	0.0682	0.237202	0.939	FALSE	0.0505	-0.0564	0.0118
CNN3	Calponin-3 (Calponin, acidic isoform)	0.39	2.14984e-05	0.0759	FALSE	-0.0134	0.823523	0.973	FALSE	-0.403	1.54165e-05	0.11	FALSE	0.184	0.197	-0.206
CNTNAP1	Contactin-associated protein 1 (Caspr) (Caspr1) (Neurexin IV) (Neurexin-4) (p190)	-0.679	4.96179e-10	3.13e-13	TRUE	-0.778	9.76578e-11	3.14e-13	TRUE	-0.0994	0.0249818	0.873	FALSE	-0.554	0.224	0.125
COL12A1	Collagen alpha-1(XII) chain	0.862	2.30656e-07	0.000209	TRUE	0.86	2.37905e-07	2.22e-06	TRUE	-0.00241	0.977708	0.963	FALSE	0.429	-0.431	-0.434
COL4A1	Collagen alpha-1(IV) chain [Cleaved into: Arresten]	0.396	0.0038161	0.759	FALSE	0.181	0.129291	0.935	FALSE	-0.215	0.0769763	0.912	FALSE	-0.0512	-0.232	-0.447
COL4A2	Collagen alpha-2(IV) chain [Cleaved into: Canstatin]	0.426	0.000656698	0.515	FALSE	0.162	0.110227	0.93	FALSE	-0.264	0.0156361	0.851	FALSE	-0.0613	-0.223	-0.488
COX6C	Cytochrome c oxidase subunit 6C (Cytochrome c oxidase polypeptide VIc)	0.0208	0.745614	0.97	FALSE	-0.0604	0.354944	0.959	FALSE	-0.0812	0.21976	0.937	FALSE	0.0929	0.153	0.0721
CRMP1	Dihydropyrimidinase-related protein 1 (DRP-1) (Collapsin response mediator protein 1) (CRMP-1) (Inactive dihydropyrimidinase) (Unc-33-like phosphoprotein 3) (ULIP-3)	0.179	0.199068	0.949	FALSE	-0.246	0.0853708	0.921	FALSE	-0.425	0.00704698	0.804	FALSE	0.065	0.311	-0.114
CRMP1.1	Dihydropyrimidinase-related protein 1 (DRP-1) (Collapsin response mediator protein 1) (CRMP-1) (Inactive dihydropyrimidinase) (Unc-33-like phosphoprotein 3) (ULIP-3)	0.179	0.199068	0.949	FALSE	-0.246	0.0853708	0.921	FALSE	-0.425	0.00704698	0.804	FALSE	0.065	0.311	-0.114
CRYBG1	Beta/gamma crystallin domain-containing protein 1 (Absent in melanoma 1 protein)	0.639	4.11458e-07	0.000474	TRUE	0.00712	0.915728	0.975	FALSE	-0.632	4.65132e-07	0.00413	TRUE	0.661	0.653	0.0216
CRYBG1.1	Beta/gamma crystallin domain-containing protein 1 (Absent in melanoma 1 protein)	0.639	4.11458e-07	0.000474	TRUE	0.00712	0.915728	0.975	FALSE	-0.632	4.65132e-07	0.00413	TRUE	0.661	0.653	0.0216
CRYL1	Lambda-crystallin homolog (EC 1.1.1.45) (L-gulonate 3-dehydrogenase) (Gul3DH)	-0.0613	0.529822	0.965	FALSE	-0.366	0.00217207	0.534	FALSE	-0.305	0.00722944	0.806	FALSE	-0.4	-0.0333	-0.338
CRYL1.1	Lambda-crystallin homolog (EC 1.1.1.45) (L-gulonate 3-dehydrogenase) (Gul3DH)	-0.0613	0.529822	0.965	FALSE	-0.366	0.00217207	0.534	FALSE	-0.305	0.00722944	0.806	FALSE	-0.4	-0.0333	-0.338
CTSS	Cathepsin S (EC 3.4.22.27)	0.0276	0.772501	0.97	FALSE	0.197	0.0560588	0.903	FALSE	0.169	0.0941661	0.918	FALSE	-0.183	-0.38	-0.211
CXCR4	C-X-C chemokine receptor type 4 (CXC-R4) (CXCR-4) (FB22) (Fusin) (HM89) (LCR1) (Leukocyte-derived seven transmembrane domain receptor) (LESTR) (Lipopolysaccharide-associated protein 3) (LAP-3) (LPS-associated protein 3) (NPYRL) (Stromal cell-derived factor 1 receptor) (SDF-1 receptor) (CD antigen CD184)	-0.446	0.0462683	0.912	FALSE	0.171	0.413188	0.962	FALSE	0.617	0.00960573	0.824	FALSE	-0.986	-1.16	-0.54
CXCR4.1	C-X-C chemokine receptor type 4 (CXC-R4) (CXCR-4) (FB22) (Fusin) (HM89) (LCR1) (Leukocyte-derived seven transmembrane domain receptor) (LESTR) (Lipopolysaccharide-associated protein 3) (LAP-3) (LPS-associated protein 3) (NPYRL) (Stromal cell-derived factor 1 receptor) (SDF-1 receptor) (CD antigen CD184)	-0.446	0.0462683	0.912	FALSE	0.171	0.413188	0.962	FALSE	0.617	0.00960573	0.824	FALSE	-0.986	-1.16	-0.54
DCHS1	Protocadherin-16 (Cadherin-19) (Cadherin-25) (Fibroblast cadherin-1) (Protein dachsous homolog 1)	0.295	0.00241316	0.708	FALSE	0.478	4.44779e-05	0.0337	FALSE	0.182	0.0363101	0.888	FALSE	0.0431	-0.435	-0.252
DDR2	Discoidin domain-containing receptor 2 (Discoidin domain receptor 2) (EC 2.7.10.1) (CD167 antigen-like family member B) (Discoidin domain-containing receptor tyrosine kinase 2) (Neurotrophic tyrosine kinase, receptor-related 3) (Receptor protein-tyrosine kinase TKT) (Tyrosine-protein kinase TYRO10) (CD antigen CD167b)	0.103	0.463062	0.963	FALSE	-0.244	0.0991658	0.926	FALSE	-0.347	0.0254941	0.874	FALSE	0.215	0.459	0.112
DHFR	Dihydrofolate reductase (EC 1.5.1.3)	-0.0189	0.728364	0.969	FALSE	0.12	0.0434766	0.89	FALSE	0.139	0.02261	0.869	FALSE	0.215	0.0946	0.234
DIPK2A	Divergent protein kinase domain 2A (Deleted in autism protein 1) (Golgi Protein of 49 kDa) (GoPro49) (Hypoxia and AKT-induced stem cell factor) (HASF)	0.0897	0.153635	0.944	FALSE	-0.277	0.000485204	0.239	FALSE	-0.367	4.02449e-05	0.203	FALSE	0.123	0.4	0.0334
DKK3	Dickkopf-related protein 3 (Dickkopf-3) (Dkk-3) (hDkk-3)	-0.00791	0.945977	0.973	FALSE	-0.171	0.159801	0.941	FALSE	-0.163	0.17844	0.933	FALSE	0.13	0.301	0.137
DNASE2	Deoxyribonuclease-2-alpha (EC 3.1.22.1) (Acid DNase) (Deoxyribonuclease II alpha) (DNase II alpha) (Lysosomal DNase II) (R31240_2)	0.192	0.0491068	0.914	FALSE	-0.0137	0.878381	0.974	FALSE	-0.205	0.0369699	0.889	FALSE	-0.0665	-0.0528	-0.258
DNASE2.1	Deoxyribonuclease-2-alpha (EC 3.1.22.1) (Acid DNase) (Deoxyribonuclease II alpha) (DNase II alpha) (Lysosomal DNase II) (R31240_2)	0.192	0.0491068	0.914	FALSE	-0.0137	0.878381	0.974	FALSE	-0.205	0.0369699	0.889	FALSE	-0.0665	-0.0528	-0.258
DPYSL4	Dihydropyrimidinase-related protein 4 (DRP-4) (Collapsin response mediator protein 3) (CRMP-3) (UNC33-like phosphoprotein 4) (ULIP-4)	-0.134	0.0331268	0.9	FALSE	0.106	0.0828718	0.92	FALSE	0.24	0.00100198	0.611	FALSE	-0.229	-0.335	-0.095
DUSP23	Dual specificity protein phosphatase 23 (EC 3.1.3.16) (EC 3.1.3.48) (Low molecular mass dual specificity phosphatase 3) (LDP-3) (VH1-like phosphatase Z)	0.582	6.82521e-07	0.00109	FALSE	0.44	1.26288e-05	0.00792	FALSE	-0.142	0.043012	0.894	FALSE	0.44	0.000146	-0.142
EFEMP1	EGF-containing fibulin-like extracellular matrix protein 1 (Extracellular protein S1-5) (Fibrillin-like protein) (Fibulin-3) (FIBL-3)	0.282	0.00283913	0.727	FALSE	0.283	0.00277695	0.581	FALSE	0.000909	0.990634	0.963	FALSE	0.161	-0.122	-0.121
EFEMP1.1	EGF-containing fibulin-like extracellular matrix protein 1 (Extracellular protein S1-5) (Fibrillin-like protein) (Fibulin-3) (FIBL-3)	0.282	0.00283913	0.727	FALSE	0.283	0.00277695	0.581	FALSE	0.000909	0.990634	0.963	FALSE	0.161	-0.122	-0.121
EFEMP1.2	EGF-containing fibulin-like extracellular matrix protein 1 (Extracellular protein S1-5) (Fibrillin-like protein) (Fibulin-3) (FIBL-3)	0.282	0.00283913	0.727	FALSE	0.283	0.00277695	0.581	FALSE	0.000909	0.990634	0.963	FALSE	0.161	-0.122	-0.121
EFNB1	Ephrin-B1 (EFL-3) (ELK ligand) (ELK-L) (EPH-related receptor tyrosine kinase ligand 2) (LERK-2) [Cleaved into: Ephrin-B1 C-terminal fragment (Ephrin-B1 CTF)	-0.53	4.57472e-06	0.0165	FALSE	-0.653	4.96471e-07	1.64e-05	TRUE	-0.123	0.0971838	0.919	FALSE	-0.602	0.0514	-0.0717
EHD2	EH domain-containing protein 2 (PAST homolog 2)	0.299	0.000520061	0.474	FALSE	-0.226	0.00405837	0.648	FALSE	-0.524	2.56002e-06	0.0297	FALSE	0.114	0.339	-0.185
EOGT	EGF domain-specific O-linked N-acetylglucosamine transferase (EC 2.4.1.255) (Extracellular O-linked N-acetylglucosamine transferase)	-0.41	9.58127e-06	0.0377	FALSE	-0.612	1.31126e-07	3.86e-07	TRUE	-0.202	0.00382046	0.756	FALSE	-0.409	0.203	0.000351
EPB41L3	Band 4.1-like protein 3 (4.1B) (Differentially expressed in adenocarcinoma of the lung protein 1) (DAL-1) (Erythrocyte membrane protein band 4.1-like 3) [Cleaved into: Band 4.1-like protein 3, N-terminally processed]	0.0146	0.783784	0.97	FALSE	0.209	0.00161705	0.475	FALSE	0.195	0.00270517	0.724	FALSE	-0.0808	-0.29	-0.0954
EPHX1	Epoxide hydrolase 1 (EC 3.3.2.9) (Epoxide hydratase) (Microsomal epoxide hydrolase) (mEH)	0.16	0.00811783	0.824	FALSE	-0.0684	0.202094	0.947	FALSE	-0.228	0.000685627	0.565	FALSE	-0.144	-0.076	-0.304
ERMP1	Endoplasmic reticulum metallopeptidase 1 (EC 3.4.-.-) (Felix-ina)	0.494	6.59871e-06	0.0256	FALSE	-0.105	0.137144	0.937	FALSE	-0.599	8.6599e-07	0.00912	TRUE	0.131	0.237	-0.362
ESM1	Endothelial cell-specific molecule 1 (ESM-1)	-0.476	0.00061489	0.503	FALSE	0.391	0.00267772	0.574	FALSE	0.867	2.17223e-06	0.0251	TRUE	-0.0879	-0.479	0.388
F5	Coagulation factor V (Activated protein C cofactor) (Proaccelerin, labile factor) [Cleaved into: Coagulation factor V heavy chain	-0.153	0.162283	0.945	FALSE	-0.0306	0.771039	0.972	FALSE	0.122	0.256815	0.94	FALSE	0.0778	0.108	0.231
FABP4	Fatty acid-binding protein, adipocyte (Adipocyte lipid-binding protein) (ALBP) (Adipocyte-type fatty acid-binding protein) (A-FABP) (AFABP) (Fatty acid-binding protein 4)	2.16	9.77064e-08	4.24e-05	TRUE	-0.0992	0.620898	0.969	FALSE	-2.26	5.88663e-08	0.000245	TRUE	0.661	0.76	-1.5
FADS2	Acyl-CoA 6-desaturase (EC 1.14.19.3) (Delta(6) fatty acid desaturase) (D6D) (Delta(6) desaturase) (Delta-6 desaturase) (Fatty acid desaturase 2)	-0.245	0.100694	0.935	FALSE	0.161	0.263389	0.953	FALSE	0.406	0.0119497	0.837	FALSE	0.0379	-0.124	0.282
FADS3	Fatty acid desaturase 3 (FADS3) (EC 1.14.19.-) (Delta(13) fatty acid desaturase) (Delta(13) desaturase)	0.235	0.051405	0.916	FALSE	0.211	0.0759669	0.916	FALSE	-0.024	0.829504	0.96	FALSE	0.307	0.0952	0.0712
FBLN1	Fibulin-1 (FIBL-1)	0.474	6.24202e-05	0.158	FALSE	0.0462	0.572958	0.968	FALSE	-0.428	0.000158681	0.383	FALSE	0.14	0.0937	-0.334
FBN1	Fibrillin-1 [Cleaved into: Asprosin]	-0.0532	0.772287	0.97	FALSE	-1.31	8.46293e-06	0.00443	TRUE	-1.26	1.28404e-05	0.0995	FALSE	-0.649	0.662	-0.595
FBN2	Fibrillin-2 [Cleaved into: Placensin]	-0.885	1.02627e-05	0.0402	TRUE	-0.971	3.96642e-06	0.00129	TRUE	-0.0862	0.499055	0.952	FALSE	-0.762	0.209	0.123
FCGRT	IgG receptor FcRn large subunit p51 (FcRn) (IgG Fc fragment receptor transporter alpha chain) (Neonatal Fc receptor)	0.547	2.70455e-05	0.0896	FALSE	-0.108	0.225359	0.95	FALSE	-0.655	4.45649e-06	0.0481	TRUE	-0.00355	0.104	-0.551
FGF2	Fibroblast growth factor 2 (FGF-2) (Basic fibroblast growth factor) (bFGF) (Heparin-binding growth factor 2) (HBGF-2)	0.929	4.14397e-07	0.000479	TRUE	0.229	0.033674	0.876	FALSE	-0.7	8.28476e-06	0.0757	FALSE	0.274	0.0451	-0.655
FGF2.1	Fibroblast growth factor 2 (FGF-2) (Basic fibroblast growth factor) (bFGF) (Heparin-binding growth factor 2) (HBGF-2)	0.929	4.14397e-07	0.000479	TRUE	0.229	0.033674	0.876	FALSE	-0.7	8.28476e-06	0.0757	FALSE	0.274	0.0451	-0.655
FGF2.2	Fibroblast growth factor 2 (FGF-2) (Basic fibroblast growth factor) (bFGF) (Heparin-binding growth factor 2) (HBGF-2)	0.929	4.14397e-07	0.000479	TRUE	0.229	0.033674	0.876	FALSE	-0.7	8.28476e-06	0.0757	FALSE	0.274	0.0451	-0.655
FGF2.3	Fibroblast growth factor 2 (FGF-2) (Basic fibroblast growth factor) (bFGF) (Heparin-binding growth factor 2) (HBGF-2)	0.929	4.14397e-07	0.000479	TRUE	0.229	0.033674	0.876	FALSE	-0.7	8.28476e-06	0.0757	FALSE	0.274	0.0451	-0.655
FHL1	Four and a half LIM domains protein 1 (FHL-1) (Skeletal muscle LIM-protein 1) (SLIM) (SLIM-1)	0.228	0.00704886	0.813	FALSE	-0.148	0.0566934	0.904	FALSE	-0.376	0.000165338	0.388	FALSE	0.137	0.285	-0.0909
FHL1.1	Four and a half LIM domains protein 1 (FHL-1) (Skeletal muscle LIM-protein 1) (SLIM) (SLIM-1)	0.228	0.00704886	0.813	FALSE	-0.148	0.0566934	0.904	FALSE	-0.376	0.000165338	0.388	FALSE	0.137	0.285	-0.0909
FHL1.2	Four and a half LIM domains protein 1 (FHL-1) (Skeletal muscle LIM-protein 1) (SLIM) (SLIM-1)	0.228	0.00704886	0.813	FALSE	-0.148	0.0566934	0.904	FALSE	-0.376	0.000165338	0.388	FALSE	0.137	0.285	-0.0909
FHL3	Four and a half LIM domains protein 3 (FHL-3) (Skeletal muscle LIM-protein 2) (SLIM-2)	0.292	0.00109854	0.6	FALSE	0.242	0.00413713	0.651	FALSE	-0.0499	0.483197	0.952	FALSE	0.224	-0.0187	-0.0686
FLRT2	Leucine-rich repeat transmembrane protein FLRT2 (Fibronectin-like domain-containing leucine-rich transmembrane protein 2)	0.603	7.17548e-05	0.171	FALSE	-0.223	0.0514068	0.899	FALSE	-0.826	3.21675e-06	0.0368	TRUE	0.19	0.413	-0.413
FLT4	Vascular endothelial growth factor receptor 3 (VEGFR-3) (EC 2.7.10.1) (Fms-like tyrosine kinase 4) (FLT-4) (Tyrosine-protein kinase receptor FLT4)	0.948	3.45679e-07	0.00037	TRUE	-0.183	0.081236	0.919	FALSE	-1.13	4.81582e-08	0.000166	TRUE	0.277	0.46	-0.671
FMNL2	Formin-like protein 2 (Formin homology 2 domain-containing protein 2)	-0.0717	0.190331	0.948	FALSE	-0.197	0.00240853	0.554	FALSE	-0.125	0.0319637	0.883	FALSE	-0.181	0.0162	-0.109
FN1	Fibronectin (FN) (Cold-insoluble globulin) (CIG) [Cleaved into: Anastellin	0.49	1.01882e-06	0.00211	FALSE	-0.183	0.00579665	0.703	FALSE	-0.673	2.9942e-08	5.77e-05	TRUE	-0.0751	0.108	-0.565
FOXC2	Forkhead box protein C2 (Forkhead-related protein FKHL14) (Mesenchyme fork head protein 1) (MFH-1 protein) (Transcription factor FKH-14)	-0.126	0.239071	0.953	FALSE	-0.099	0.348335	0.959	FALSE	0.0266	0.797416	0.96	FALSE	0.228	0.327	0.354
FUT8	Alpha-(1,6)-fucosyltransferase (Alpha1-6FucT) (EC 2.4.1.68) (Fucosyltransferase 8) (GDP-L-Fuc:N-acetyl-beta-D-glucosaminide alpha1,6-fucosyltransferase) (GDP-fucose--glycoprotein fucosyltransferase) (Glycoprotein 6-alpha-L-fucosyltransferase)	-0.355	0.000292559	0.369	FALSE	-0.255	0.00358778	0.627	FALSE	0.0997	0.185729	0.934	FALSE	-0.24	0.0149	0.115
FYCO1	FYVE and coiled-coil domain-containing protein 1 (Zinc finger FYVE domain-containing protein 7)	-0.00749	0.891991	0.972	FALSE	-0.0432	0.439152	0.963	FALSE	-0.0357	0.520856	0.953	FALSE	-0.117	-0.0733	-0.109
FYCO1.1	FYVE and coiled-coil domain-containing protein 1 (Zinc finger FYVE domain-containing protein 7)	-0.00749	0.891991	0.972	FALSE	-0.0432	0.439152	0.963	FALSE	-0.0357	0.520856	0.953	FALSE	-0.117	-0.0733	-0.109
GALNS	N-acetylgalactosamine-6-sulfatase (EC 3.1.6.4) (Chondroitinsulfatase) (Chondroitinase) (Galactose-6-sulfate sulfatase) (GalN6S) (N-acetylgalactosamine-6-sulfate sulfatase) (GalNAc6S sulfatase)	0.297	0.00634947	0.805	FALSE	0.14	0.148247	0.939	FALSE	-0.158	0.106631	0.921	FALSE	-0.0611	-0.201	-0.359
GAPDHS	Glyceraldehyde-3-phosphate dehydrogenase, testis-specific (EC 1.2.1.12) (Spermatogenic cell-specific glyceraldehyde 3-phosphate dehydrogenase 2) (GAPDH-2) (Spermatogenic glyceraldehyde-3-phosphate dehydrogenase)	0.051	0.629826	0.967	FALSE	-0.0721	0.497897	0.965	FALSE	-0.123	0.255499	0.94	FALSE	0.0523	0.124	0.00132
GASK1B	Golgi-associated kinase 1B (Expressed in nerve and epithelium during development) (Protein FAM198B)	0.812	1.34928e-07	7.99e-05	TRUE	0.0978	0.220142	0.949	FALSE	-0.714	5.56651e-07	0.00514	TRUE	0.176	0.0787	-0.636
GASK1B.1	Golgi-associated kinase 1B (Expressed in nerve and epithelium during development) (Protein FAM198B)	0.812	1.34928e-07	7.99e-05	TRUE	0.0978	0.220142	0.949	FALSE	-0.714	5.56651e-07	0.00514	TRUE	0.176	0.0787	-0.636
GBP1	Guanylate-binding protein 1 (EC 3.6.1.-) (EC 3.6.5.-) (GTP-binding protein 1) (GBP-1) (HuGBP-1) (hGBP1) (Guanine nucleotide-binding protein 1) (Interferon-induced guanylate-binding protein 1)	0.104	0.0912896	0.932	FALSE	-0.0981	0.108643	0.929	FALSE	-0.202	0.00377617	0.755	FALSE	0.101	0.199	-0.0025
GDAP2	Ganglioside-induced differentiation-associated protein 2	-0.367	0.00575431	0.797	FALSE	-0.0737	0.514584	0.966	FALSE	0.293	0.0202407	0.864	FALSE	-0.38	-0.306	-0.0131
GDAP2.1	Ganglioside-induced differentiation-associated protein 2	-0.367	0.00575431	0.797	FALSE	-0.0737	0.514584	0.966	FALSE	0.293	0.0202407	0.864	FALSE	-0.38	-0.306	-0.0131
GINS3	DNA replication complex GINS protein PSF3 (GINS complex subunit 3)	-0.016	0.874624	0.972	FALSE	0.156	0.139599	0.937	FALSE	0.172	0.106707	0.921	FALSE	0.35	0.193	0.366
GINS4	DNA replication complex GINS protein SLD5 (GINS complex subunit 4) [Cleaved into: DNA replication complex GINS protein SLD5, N-terminally processed]	-0.0638	0.534099	0.965	FALSE	0.508	0.000247182	0.152	FALSE	0.572	8.63538e-05	0.304	FALSE	0.523	0.0152	0.587
GLRX	Glutaredoxin-1 (Thioltransferase-1) (TTase-1)	-0.0622	0.340804	0.959	FALSE	0.191	0.0100473	0.773	FALSE	0.253	0.0015943	0.668	FALSE	-0.225	-0.416	-0.163
GNS	N-acetylglucosamine-6-sulfatase (EC 3.1.6.14) (Glucosamine-6-sulfatase) (G6S)	0.0222	0.740718	0.97	FALSE	-0.0424	0.53036	0.966	FALSE	-0.0647	0.344025	0.946	FALSE	-0.253	-0.21	-0.275
GPAT3	Glycerol-3-phosphate acyltransferase 3 (GPAT-3) (EC 2.3.1.15) (1-acyl-sn-glycerol-3-phosphate O-acyltransferase 10) (AGPAT 10) (1-acyl-sn-glycerol-3-phosphate O-acyltransferase 9) (1-AGP acyltransferase 9) (1-AGPAT 9) (EC 2.3.1.51) (Acyl-CoA:glycerol-3-phosphate acyltransferase 3) (hGPAT3) (Lung cancer metastasis-associated protein 1) (Lysophosphatidic acid acyltransferase theta) (LPAAT-theta) (M…	-0.433	2.27266e-05	0.0791	FALSE	-0.277	0.00112626	0.401	FALSE	0.156	0.0345923	0.886	FALSE	-0.21	0.0672	0.223
GPX1	Glutathione peroxidase 1 (GPx-1) (GSHPx-1) (EC 1.11.1.9) (Cellular glutathione peroxidase) (Phospholipid-hydroperoxide glutathione peroxidase GPX1) (EC 1.11.1.12)	-0.102	0.0899498	0.932	FALSE	-0.149	0.0194515	0.837	FALSE	-0.0468	0.413711	0.949	FALSE	-0.266	-0.117	-0.164
GRAMD1A	Protein Aster-A (GRAM domain-containing protein 1A)	0.291	0.00045669	0.45	FALSE	0.116	0.0832685	0.92	FALSE	-0.175	0.0144056	0.847	FALSE	-0.0457	-0.162	-0.336
GRAMD1A.1	Protein Aster-A (GRAM domain-containing protein 1A)	0.291	0.00045669	0.45	FALSE	0.116	0.0832685	0.92	FALSE	-0.175	0.0144056	0.847	FALSE	-0.0457	-0.162	-0.336
GRAMD1A.2	Protein Aster-A (GRAM domain-containing protein 1A)	0.291	0.00045669	0.45	FALSE	0.116	0.0832685	0.92	FALSE	-0.175	0.0144056	0.847	FALSE	-0.0457	-0.162	-0.336
GSTM3	Glutathione S-transferase Mu 3 (EC 2.5.1.18) (GST class-mu 3) (GSTM3-3) (hGSTM3-3)	-0.189	0.00677748	0.81	FALSE	0.0157	0.790749	0.973	FALSE	0.204	0.00408213	0.762	FALSE	-0.236	-0.252	-0.0474
H1-0	Histone H1.0 (Histone H1') (Histone H1(0)) [Cleaved into: Histone H1.0, N-terminally processed]	0.231	0.00730801	0.816	FALSE	-0.42	7.40548e-05	0.0529	FALSE	-0.651	8.88428e-07	0.00944	TRUE	0.00827	0.428	-0.223
H1-2	Histone H1.2 (Histone H1c) (Histone H1d) (Histone H1s-1)	0.054	0.565359	0.966	FALSE	-0.314	0.0047527	0.673	FALSE	-0.368	0.00159652	0.668	FALSE	0.17	0.484	0.116
H1-5	Histone H1.5 (Histone H1a) (Histone H1b) (Histone H1s-3)	0.0256	0.700564	0.969	FALSE	-0.305	0.000495304	0.242	FALSE	-0.331	0.000251969	0.44	FALSE	0.0629	0.368	0.0373
H4C1	Histone H4	0.0126	0.737139	0.969	FALSE	-0.257	1.28447e-05	0.0081	FALSE	-0.27	7.92571e-06	0.0734	FALSE	0.036	0.293	0.0233
HAPLN3	Hyaluronan and proteoglycan link protein 3	0.401	0.00965598	0.836	FALSE	-0.612	0.000506544	0.245	FALSE	-1.01	4.60306e-06	0.0494	TRUE	0.0728	0.684	-0.328
HBA1	Hemoglobin subunit alpha (Alpha-globin) (Hemoglobin alpha chain) [Cleaved into: Hemopressin]	-0.637	0.00278623	0.725	FALSE	-0.854	0.00028981	0.17	FALSE	-0.217	0.227287	0.938	FALSE	-0.226	0.629	0.411
HBB	Hemoglobin subunit beta (Beta-globin) (Hemoglobin beta chain) [Cleaved into: LVV-hemorphin-7	-0.108	0.35129	0.959	FALSE	-0.325	0.0125066	0.797	FALSE	-0.217	0.0738866	0.911	FALSE	-0.0343	0.291	0.0735
HELLS	Lymphoid-specific helicase (LSH) (EC 3.6.4.-) (Proliferation-associated SNF2-like protein) (SWI/SNF2-related matrix-associated actin-dependent regulator of chromatin subfamily A member 6) (SMARCA6)	-0.0584	0.58439	0.966	FALSE	0.184	0.102057	0.927	FALSE	0.242	0.0377094	0.889	FALSE	0.435	0.252	0.494
HELLS.1	Lymphoid-specific helicase (LSH) (EC 3.6.4.-) (Proliferation-associated SNF2-like protein) (SWI/SNF2-related matrix-associated actin-dependent regulator of chromatin subfamily A member 6) (SMARCA6)	-0.0584	0.586858	0.966	FALSE	0.184	0.104115	0.928	FALSE	0.242	0.0387902	0.89	FALSE	0.439	0.255	0.497
HELLS.2	Lymphoid-specific helicase (LSH) (EC 3.6.4.-) (Proliferation-associated SNF2-like protein) (SWI/SNF2-related matrix-associated actin-dependent regulator of chromatin subfamily A member 6) (SMARCA6)	-0.0584	0.5929	0.967	FALSE	0.184	0.109289	0.93	FALSE	0.242	0.0415517	0.893	FALSE	0.442	0.258	0.501
HELLS.3	Lymphoid-specific helicase (LSH) (EC 3.6.4.-) (Proliferation-associated SNF2-like protein) (SWI/SNF2-related matrix-associated actin-dependent regulator of chromatin subfamily A member 6) (SMARCA6)	-0.0584	0.595026	0.967	FALSE	0.184	0.111157	0.93	FALSE	0.242	0.0425636	0.894	FALSE	0.443	0.259	0.501
HELLS.4	Lymphoid-specific helicase (LSH) (EC 3.6.4.-) (Proliferation-associated SNF2-like protein) (SWI/SNF2-related matrix-associated actin-dependent regulator of chromatin subfamily A member 6) (SMARCA6)	-0.0584	0.616178	0.967	FALSE	0.184	0.131119	0.935	FALSE	0.242	0.0538584	0.902	FALSE	0.45	0.266	0.509
HHIP	Hedgehog-interacting protein (HHIP) (HIP)	-0.43	0.00525716	0.789	FALSE	-0.898	1.15414e-05	0.00701	TRUE	-0.468	0.00302836	0.735	FALSE	-0.0857	0.812	0.344
HLA-A	HLA class I histocompatibility antigen, A alpha chain (Human leukocyte antigen A) (HLA-A)	0.152	0.0304082	0.897	FALSE	-0.425	1.62753e-05	0.0111	FALSE	-0.577	6.722e-07	0.00639	FALSE	0.02	0.445	-0.132
HLA-B	HLA class I histocompatibility antigen, B alpha chain (Human leukocyte antigen B) (HLA-B)	0.0989	0.272254	0.955	FALSE	-0.6	1.32617e-05	0.00845	TRUE	-0.699	2.77854e-06	0.0322	TRUE	-0.0142	0.585	-0.113
HLA-C	HLA class I histocompatibility antigen, C alpha chain (HLA-C) (HLA-Cw) (Human leukocyte antigen C)	0.0602	0.352787	0.959	FALSE	-0.363	7.57325e-05	0.0539	FALSE	-0.423	1.74327e-05	0.119	FALSE	0.00817	0.371	-0.0521
HMGB2	High mobility group protein B2 (High mobility group protein 2) (HMG-2)	0.154	0.0199452	0.878	FALSE	-0.101	0.104607	0.928	FALSE	-0.255	0.00078292	0.58	FALSE	0.18	0.281	0.0263
HMGCS1	Hydroxymethylglutaryl-CoA synthase, cytoplasmic (HMG-CoA synthase) (EC 2.3.3.10) (3-hydroxy-3-methylglutaryl coenzyme A synthase)	0.146	0.0446104	0.911	FALSE	0.289	0.000767895	0.323	FALSE	0.143	0.0476291	0.898	FALSE	0.0293	-0.26	-0.116
HMOX1	Heme oxygenase 1 (HO-1) (EC 1.14.14.18) [Cleaved into: Heme oxygenase 1 soluble form]	-0.68	4.9884e-07	0.000655	TRUE	-0.357	0.00028745	0.169	FALSE	0.323	0.000653592	0.56	FALSE	-0.518	-0.161	0.162
HOMER3	Homer protein homolog 3 (Homer-3)	0.307	2.55201e-05	0.0861	FALSE	0.0348	0.47397	0.965	FALSE	-0.272	7.96452e-05	0.293	FALSE	-0.0133	-0.0481	-0.321
HPSE	Heparanase (EC 3.2.1.166) (Endo-glucoronidase) (Heparanase-1) (Hpa1) [Cleaved into: Heparanase 8 kDa subunit	-0.522	2.8967e-07	0.000282	FALSE	-0.569	1.10814e-07	2.28e-07	FALSE	-0.0471	0.383778	0.948	FALSE	-0.469	0.0996	0.0525
HPSE.1	Heparanase (EC 3.2.1.166) (Endo-glucoronidase) (Heparanase-1) (Hpa1) [Cleaved into: Heparanase 8 kDa subunit	-0.522	2.8967e-07	0.000282	FALSE	-0.569	1.10814e-07	2.28e-07	FALSE	-0.0471	0.383778	0.948	FALSE	-0.469	0.0996	0.0525
HPSE.2	Heparanase (EC 3.2.1.166) (Endo-glucoronidase) (Heparanase-1) (Hpa1) [Cleaved into: Heparanase 8 kDa subunit	-0.522	2.8967e-07	0.000282	FALSE	-0.569	1.10814e-07	2.28e-07	FALSE	-0.0471	0.383778	0.948	FALSE	-0.469	0.0996	0.0525
HSPG2	Basement membrane-specific heparan sulfate proteoglycan core protein (HSPG) (Perlecan) (PLC) [Cleaved into: Endorepellin	0.238	0.000870583	0.562	FALSE	-0.279	0.000237108	0.148	FALSE	-0.518	5.27069e-07	0.00482	FALSE	-0.191	0.0885	-0.429
HTRA1	Serine protease HTRA1 (EC 3.4.21.-) (High-temperature requirement A serine peptidase 1) (L56) (Serine protease 11)	-0.12	0.179724	0.947	FALSE	-0.638	5.99445e-06	0.0025	TRUE	-0.518	4.72022e-05	0.223	FALSE	-0.491	0.147	-0.37
HTRA3	Serine protease HTRA3 (EC 3.4.21.-) (High-temperature requirement factor A3) (Pregnancy-related serine protease)	0.0951	0.477045	0.964	FALSE	-0.766	6.48376e-05	0.0473	TRUE	-0.861	2.12142e-05	0.137	FALSE	-0.236	0.53	-0.331
ICAM1	Intercellular adhesion molecule 1 (ICAM-1) (Major group rhinovirus receptor) (CD antigen CD54)	0.425	0.0715326	0.926	FALSE	0.159	0.473326	0.965	FALSE	-0.265	0.240872	0.939	FALSE	-0.243	-0.403	-0.668
IGF2R	Cation-independent mannose-6-phosphate receptor (CI Man-6-P receptor) (CI-MPR) (M6PR) (300 kDa mannose 6-phosphate receptor) (MPR 300) (Insulin-like growth factor 2 receptor) (Insulin-like growth factor II receptor) (IGF-II receptor) (M6P/IGF2 receptor) (M6P/IGF2R) (CD antigen CD222)	-0.01	0.772593	0.97	FALSE	0.137	0.00154876	0.466	FALSE	0.147	0.000909234	0.599	FALSE	-0.257	-0.394	-0.247
INPP5D	Phosphatidylinositol 3,4,5-trisphosphate 5-phosphatase 1 (EC 3.1.3.86) (Inositol polyphosphate-5-phosphatase D) (EC 3.1.3.56) (Inositol polyphosphate-5-phosphatase of 145 kDa) (SIP-145) (Phosphatidylinositol 4,5-bisphosphate 5-phosphatase) (EC 3.1.3.36) (SH2 domain-containing inositol 5'-phosphatase 1) (SH2 domain-containing inositol phosphatase 1) (SHIP-1) (p150Ship) (hp51CN)	0.117	0.0533224	0.917	FALSE	0.0123	0.825246	0.973	FALSE	-0.104	0.0794926	0.913	FALSE	-0.146	-0.158	-0.263
INPP5D.1	Phosphatidylinositol 3,4,5-trisphosphate 5-phosphatase 1 (EC 3.1.3.86) (Inositol polyphosphate-5-phosphatase D) (EC 3.1.3.56) (Inositol polyphosphate-5-phosphatase of 145 kDa) (SIP-145) (Phosphatidylinositol 4,5-bisphosphate 5-phosphatase) (EC 3.1.3.36) (SH2 domain-containing inositol 5'-phosphatase 1) (SH2 domain-containing inositol phosphatase 1) (SHIP-1) (p150Ship) (hp51CN)	0.117	0.0533224	0.917	FALSE	0.0123	0.825246	0.973	FALSE	-0.104	0.0794926	0.913	FALSE	-0.146	-0.158	-0.263
IQGAP3	Ras GTPase-activating-like protein IQGAP3	-0.105	0.319706	0.958	FALSE	0.143	0.183702	0.945	FALSE	0.249	0.0304115	0.881	FALSE	0.288	0.145	0.394
IRF2BPL	Probable E3 ubiquitin-protein ligase IRF2BPL (EC 2.3.2.27) (Enhanced at puberty protein 1) (Interferon regulatory factor 2-binding protein-like)	-0.106	0.158099	0.945	FALSE	-0.147	0.0580985	0.905	FALSE	-0.0413	0.568135	0.954	FALSE	-0.153	-0.00634	-0.0476
ITGA2	Integrin alpha-2 (CD49 antigen-like family member B) (Collagen receptor) (Platelet membrane glycoprotein Ia) (GPIa) (VLA-2 subunit alpha) (CD antigen CD49b)	-0.215	1.12087e-05	0.0437	FALSE	-0.176	7.7439e-05	0.055	FALSE	0.0391	0.221671	0.938	FALSE	-0.252	-0.0761	-0.037
ITGA3	Integrin alpha-3 (CD49 antigen-like family member C) (FRP-2) (Galactoprotein B3) (GAPB3) (VLA-3 subunit alpha) (CD antigen CD49c) [Cleaved into: Integrin alpha-3 heavy chain	0.0367	0.516325	0.965	FALSE	-0.226	0.00137626	0.442	FALSE	-0.263	0.000420927	0.506	FALSE	0.0527	0.279	0.0159
ITGB3	Integrin beta-3 (Platelet membrane glycoprotein IIIa) (GPIIIa) (CD antigen CD61)	-0.633	7.61993e-09	1.94e-08	TRUE	-0.636	7.26771e-09	4.44e-12	TRUE	-0.00259	0.955882	0.963	FALSE	-0.444	0.192	0.189
ITPRIP	Inositol 1,4,5-trisphosphate receptor-interacting protein (Protein DANGER)	0.0988	0.0922091	0.933	FALSE	-0.0238	0.667397	0.97	FALSE	-0.123	0.0422364	0.894	FALSE	-0.152	-0.128	-0.251
JUP	Junction plakoglobin (Catenin gamma) (Desmoplakin III) (Desmoplakin-3)	0.232	0.000799657	0.548	FALSE	-0.107	0.0644929	0.91	FALSE	-0.339	2.85651e-05	0.167	FALSE	-0.159	-0.0523	-0.392
KANK3	KN motif and ankyrin repeat domain-containing protein 3 (Ankyrin repeat domain-containing protein 47)	0.658	0.000133634	0.243	FALSE	0.00333	0.978386	0.976	FALSE	-0.655	0.000139829	0.367	FALSE	0.000624	-0.00271	-0.657
KANK3.1	KN motif and ankyrin repeat domain-containing protein 3 (Ankyrin repeat domain-containing protein 47)	0.658	0.000133634	0.243	FALSE	0.00333	0.978386	0.976	FALSE	-0.655	0.000139829	0.367	FALSE	0.000624	-0.00271	-0.657
KCTD12	BTB/POZ domain-containing protein KCTD12 (Pfetin) (Predominantly fetal expressed T1 domain)	0.612	7.70507e-05	0.178	FALSE	-0.106	0.333105	0.958	FALSE	-0.718	1.66666e-05	0.116	FALSE	-0.187	-0.0806	-0.799
KDR	Vascular endothelial growth factor receptor 2 (VEGFR-2) (EC 2.7.10.1) (Fetal liver kinase 1) (FLK-1) (Kinase insert domain receptor) (KDR) (Protein-tyrosine kinase receptor flk-1) (CD antigen CD309)	-0.0945	0.0408362	0.908	FALSE	0.0507	0.24292	0.952	FALSE	0.145	0.00414748	0.763	FALSE	-0.269	-0.319	-0.174
KIF20A	Kinesin-like protein KIF20A (GG10_2) (Mitotic kinesin-like protein 2) (MKlp2) (Rab6-interacting kinesin-like protein) (Rabkinesin-6)	-0.0318	0.790772	0.97	FALSE	0.284	0.0319355	0.873	FALSE	0.315	0.019315	0.862	FALSE	0.406	0.122	0.438
KPNA2	Importin subunit alpha-1 (Karyopherin subunit alpha-2) (RAG cohort protein 1) (SRP1-alpha)	0.0376	0.552573	0.966	FALSE	0.234	0.00238041	0.552	FALSE	0.197	0.00742034	0.807	FALSE	0.308	0.0734	0.27
KRT7	Keratin, type II cytoskeletal 7 (Cytokeratin-7) (CK-7) (Keratin-7) (K7) (Sarcolectin) (Type-II keratin Kb7)	0.115	0.0651134	0.923	FALSE	0.671	4.60751e-08	1.55e-08	TRUE	0.556	3.78126e-07	0.00353	FALSE	0.211	-0.461	0.0953
LAMA5	Laminin subunit alpha-5 (Laminin-10 subunit alpha) (Laminin-11 subunit alpha) (Laminin-15 subunit alpha)	-0.192	0.000429965	0.439	FALSE	-0.333	2.26808e-06	0.000489	FALSE	-0.141	0.00417112	0.764	FALSE	-0.323	0.0104	-0.131
LAMP1	Lysosome-associated membrane glycoprotein 1 (LAMP-1) (Lysosome-associated membrane protein 1) (CD107 antigen-like family member A) (CD antigen CD107a)	0.00605	0.923764	0.972	FALSE	-0.072	0.26689	0.954	FALSE	-0.0781	0.230815	0.938	FALSE	-0.233	-0.161	-0.239
LAMP2	Lysosome-associated membrane glycoprotein 2 (LAMP-2) (Lysosome-associated membrane protein 2) (CD107 antigen-like family member B) (LGP-96) (CD antigen CD107b)	-0.367	0.00121992	0.616	FALSE	-0.274	0.00851076	0.754	FALSE	0.0922	0.313827	0.944	FALSE	-0.409	-0.134	-0.0422
LAMTOR1	Ragulator complex protein LAMTOR1 (Late endosomal/lysosomal adaptor and MAPK and MTOR activator 1) (Lipid raft adaptor protein p18) (Protein associated with DRMs and endosomes) (p27Kip1-releasing factor from RhoA) (p27RF-Rho)	-0.0511	0.52834	0.965	FALSE	-0.00992	0.901825	0.974	FALSE	0.0412	0.610289	0.956	FALSE	-0.146	-0.136	-0.095
LAMTOR4	Ragulator complex protein LAMTOR4 (Late endosomal/lysosomal adaptor and MAPK and MTOR activator 4) [Cleaved into: Ragulator complex protein LAMTOR4, N-terminally processed]	0.168	0.0263785	0.891	FALSE	0.1	0.158267	0.941	FALSE	-0.0679	0.327189	0.945	FALSE	-0.0231	-0.123	-0.191
LIMD2	LIM domain-containing protein 2	0.151	0.0451234	0.912	FALSE	-0.00954	0.890316	0.974	FALSE	-0.161	0.0349072	0.887	FALSE	-0.136	-0.126	-0.287
LOX	Protein-lysine 6-oxidase (EC 1.4.3.13) (Lysyl oxidase) [Cleaved into: Protein-lysine 6-oxidase, long form	-0.163	0.0506458	0.915	FALSE	0.236	0.00850324	0.754	FALSE	0.399	0.000175826	0.395	FALSE	0.276	0.0399	0.439
LTBP1	Latent-transforming growth factor beta-binding protein 1 (LTBP-1) (Transforming growth factor beta-1-binding protein 1) (TGF-beta1-BP-1)	-0.464	1.81347e-06	0.00492	FALSE	-0.792	4.55813e-09	3.14e-13	TRUE	-0.328	5.88269e-05	0.252	FALSE	-0.55	0.242	-0.086
LTBP1.1	Latent-transforming growth factor beta-binding protein 1 (LTBP-1) (Transforming growth factor beta-1-binding protein 1) (TGF-beta1-BP-1)	-0.464	1.81347e-06	0.00492	FALSE	-0.792	4.55813e-09	3.14e-13	TRUE	-0.328	5.88269e-05	0.252	FALSE	-0.55	0.242	-0.086
LYVE1	Lymphatic vessel endothelial hyaluronic acid receptor 1 (LYVE-1) (Cell surface retention sequence-binding protein 1) (CRSBP-1) (Extracellular link domain-containing protein 1) (Hyaluronic acid receptor)	-0.408	0.0367541	0.904	FALSE	-1.08	3.95525e-05	0.0301	TRUE	-0.677	0.0020713	0.697	FALSE	-0.95	0.134	-0.542
M6PR	Cation-dependent mannose-6-phosphate receptor (CD Man-6-P receptor) (CD-MPR) (46 kDa mannose 6-phosphate receptor) (MPR 46)	-0.0722	0.269789	0.955	FALSE	0.0398	0.535932	0.967	FALSE	0.112	0.0976973	0.919	FALSE	-0.104	-0.144	-0.0319
MACF1	Microtubule-actin cross-linking factor 1, isoforms 1/2/3/4/5 (620 kDa actin-binding protein) (ABP620) (Actin cross-linking family protein 7) (Macrophin-1) (Trabeculin-alpha)	-0.187	0.00256345	0.716	FALSE	-0.00668	0.895002	0.974	FALSE	0.18	0.00328911	0.743	FALSE	-0.253	-0.246	-0.0659
MACF1.1	Microtubule-actin cross-linking factor 1, isoforms 1/2/3/4/5 (620 kDa actin-binding protein) (ABP620) (Actin cross-linking family protein 7) (Macrophin-1) (Trabeculin-alpha)	0.00506	0.936055	0.973	FALSE	0.208	0.00541838	0.693	FALSE	0.203	0.00631613	0.796	FALSE	-0.0694	-0.278	-0.0744
MAD2L1	Mitotic spindle assembly checkpoint protein MAD2A (HsMAD2) (Mitotic arrest deficient 2-like protein 1) (MAD2-like protein 1)	-0.097	0.267305	0.955	FALSE	0.179	0.0526223	0.9	FALSE	0.276	0.00608171	0.793	FALSE	0.246	0.0668	0.343
MAFF	Transcription factor MafF (U-Maf) (V-maf musculoaponeurotic fibrosarcoma oncogene homolog F)	-0.244	0.0201292	0.879	FALSE	0.287	0.00835694	0.752	FALSE	0.531	7.66107e-05	0.288	FALSE	-0.236	-0.523	0.00749
MAN2A1	Alpha-mannosidase 2 (EC 3.2.1.114) (Golgi alpha-mannosidase II) (AMan II) (Man II) (Mannosidase alpha class 2A member 1) (Mannosyl-oligosaccharide 1,3-1,6-alpha-mannosidase)	-0.293	0.000359108	0.407	FALSE	-0.182	0.0103158	0.776	FALSE	0.111	0.0890624	0.916	FALSE	-0.282	-0.1	0.0107
MAN2B1	Lysosomal alpha-mannosidase (Laman) (EC 3.2.1.24) (Lysosomal acid alpha-mannosidase) (Mannosidase alpha class 2B member 1) (Mannosidase alpha-B) [Cleaved into: Lysosomal alpha-mannosidase A peptide	0.0162	0.756025	0.97	FALSE	0.00173	0.973513	0.975	FALSE	-0.0145	0.781256	0.959	FALSE	-0.181	-0.182	-0.197
MAOA	Amine oxidase [flavin-containing] A (EC 1.4.3.21) (EC 1.4.3.4) (Monoamine oxidase type A) (MAO-A)	0.636	1.42598e-07	8.77e-05	TRUE	0.53	1.05196e-06	9.82e-05	FALSE	-0.106	0.100163	0.92	FALSE	0.405	-0.125	-0.231
MCM2	DNA replication licensing factor MCM2 (EC 3.6.4.12) (Minichromosome maintenance protein 2 homolog) (Nuclear protein BM28)	-0.0877	0.106211	0.936	FALSE	0.0394	0.44849	0.964	FALSE	0.127	0.0262053	0.875	FALSE	0.258	0.219	0.346
MCM3	DNA replication licensing factor MCM3 (EC 3.6.4.12) (DNA polymerase alpha holoenzyme-associated protein P1) (P1-MCM3) (RLF subunit beta) (p102)	-0.0797	0.178617	0.947	FALSE	0.0572	0.325486	0.958	FALSE	0.137	0.0301341	0.881	FALSE	0.257	0.2	0.337
MCM3.1	DNA replication licensing factor MCM3 (EC 3.6.4.12) (DNA polymerase alpha holoenzyme-associated protein P1) (P1-MCM3) (RLF subunit beta) (p102)	-0.0797	0.178617	0.947	FALSE	0.0572	0.325486	0.958	FALSE	0.137	0.0301341	0.881	FALSE	0.257	0.2	0.337
MCM4	DNA replication licensing factor MCM4 (EC 3.6.4.12) (CDC21 homolog) (P1-CDC21)	-0.147	0.0624911	0.922	FALSE	0.056	0.450816	0.964	FALSE	0.203	0.0149491	0.849	FALSE	0.198	0.142	0.345
MCM5	DNA replication licensing factor MCM5 (EC 3.6.4.12) (CDC46 homolog) (P1-CDC46)	-0.133	0.0398224	0.907	FALSE	-0.0217	0.7148	0.971	FALSE	0.112	0.0777212	0.913	FALSE	0.233	0.255	0.367
MCM6	DNA replication licensing factor MCM6 (EC 3.6.4.12) (p105MCM)	-0.132	0.0419798	0.909	FALSE	0.0239	0.687286	0.97	FALSE	0.155	0.0196199	0.862	FALSE	0.212	0.189	0.344
MCM7	DNA replication licensing factor MCM7 (EC 3.6.4.12) (CDC47 homolog) (P1.1-MCM3)	-0.161	0.0749988	0.927	FALSE	-0.0154	0.855181	0.974	FALSE	0.146	0.103471	0.92	FALSE	0.215	0.23	0.376
METAP2	Methionine aminopeptidase 2 (MAP 2) (MetAP 2) (EC 3.4.11.18) (Initiation factor 2-associated 67 kDa glycoprotein) (p67) (p67eIF2) (Peptidase M)	0.402	2.75833e-05	0.0909	FALSE	-0.0643	0.320445	0.957	FALSE	-0.466	6.27979e-06	0.0619	FALSE	0.323	0.388	-0.0786
MFGE8	Lactadherin (Breast epithelial antigen BA46) (HMFG) (MFGM) (Milk fat globule-EGF factor 8) (MFG-E8) (SED1) [Cleaved into: Lactadherin short form	-1.05	2.02594e-05	0.0727	FALSE	-1.6	2.36899e-07	2.2e-06	TRUE	-0.552	0.0040762	0.762	FALSE	-0.969	0.63	0.0781
MFSD1	Lysosomal dipeptide transporter MFSD1 (Major facilitator superfamily domain-containing protein 1) (Smooth muscle cell-associated protein 4) (SMAP-4)	-0.102	0.374262	0.96	FALSE	-0.0551	0.627623	0.969	FALSE	0.047	0.67851	0.957	FALSE	-0.257	-0.201	-0.154
MFSD1.1	Lysosomal dipeptide transporter MFSD1 (Major facilitator superfamily domain-containing protein 1) (Smooth muscle cell-associated protein 4) (SMAP-4)	-0.102	0.374262	0.96	FALSE	-0.0551	0.627623	0.969	FALSE	0.047	0.67851	0.957	FALSE	-0.257	-0.201	-0.154
MFSD1.2	Lysosomal dipeptide transporter MFSD1 (Major facilitator superfamily domain-containing protein 1) (Smooth muscle cell-associated protein 4) (SMAP-4)	-0.102	0.374262	0.96	FALSE	-0.0551	0.627623	0.969	FALSE	0.047	0.67851	0.957	FALSE	-0.257	-0.201	-0.154
MFSD1.3	Lysosomal dipeptide transporter MFSD1 (Major facilitator superfamily domain-containing protein 1) (Smooth muscle cell-associated protein 4) (SMAP-4)	-0.102	0.374262	0.96	FALSE	-0.0551	0.627623	0.969	FALSE	0.047	0.67851	0.957	FALSE	-0.257	-0.201	-0.154
MGP	Matrix Gla protein (MGP) (Cell growth-inhibiting gene 36 protein)	1.37	2.52798e-07	0.000238	TRUE	-0.403	0.0114727	0.788	FALSE	-1.78	1.38548e-08	1.36e-05	TRUE	0.331	0.733	-1.04
MGP.1	Matrix Gla protein (MGP) (Cell growth-inhibiting gene 36 protein)	1.37	2.52798e-07	0.000238	TRUE	-0.403	0.0114727	0.788	FALSE	-1.78	1.38548e-08	1.36e-05	TRUE	0.331	0.733	-1.04
MGST2	Microsomal glutathione S-transferase 2 (Microsomal GST-2) (EC 2.5.1.18) (Glutathione peroxidase MGST2) (EC 1.11.1.-) (Leukotriene C4 synthase MGST2) (EC 4.4.1.20) (Microsomal glutathione S-transferase II) (Microsomal GST-II)	0.117	0.104717	0.936	FALSE	0.0631	0.362008	0.96	FALSE	-0.0537	0.436113	0.95	FALSE	-0.0366	-0.0997	-0.153
MICALL2	MICAL-like protein 2 (Junctional Rab13-binding protein) (Molecule interacting with CasL-like 2) (MICAL-L2)	0.158	0.016391	0.868	FALSE	0.0979	0.110884	0.93	FALSE	-0.0604	0.309406	0.944	FALSE	0.0475	-0.0504	-0.111
MMP1	Interstitial collagenase (EC 3.4.24.7) (Fibroblast collagenase) (Matrix metalloproteinase-1) (MMP-1) [Cleaved into: 22 kDa interstitial collagenase	-0.416	0.000299472	0.374	FALSE	0.193	0.0391413	0.885	FALSE	0.609	8.47043e-06	0.0768	FALSE	-0.593	-0.786	-0.177
MMP2	72 kDa type IV collagenase (EC 3.4.24.24) (72 kDa gelatinase) (Gelatinase A) (Matrix metalloproteinase-2) (MMP-2) (TBE-1) [Cleaved into: PEX]	0.163	0.0766108	0.928	FALSE	0.0447	0.606461	0.969	FALSE	-0.119	0.184974	0.934	FALSE	-0.13	-0.175	-0.293
MMRN1	Multimerin-1 (EMILIN-4) (Elastin microfibril interface located protein 4) (Elastin microfibril interfacer 4) (Endothelial cell multimerin) [Cleaved into: Platelet glycoprotein Ia*	-0.185	0.0952517	0.933	FALSE	-0.787	4.90348e-06	0.00175	TRUE	-0.602	6.82299e-05	0.272	FALSE	-0.561	0.226	-0.376
MMRN2	Multimerin-2 (EMILIN-3) (Elastin microfibril interface located protein 3) (Elastin microfibril interfacer 3) (EndoGlyx-1 p125/p140 subunit)	0.325	0.000253784	0.344	FALSE	-0.0697	0.297679	0.956	FALSE	-0.395	4.38322e-05	0.214	FALSE	0.0213	0.091	-0.304
MPDZ	Multiple PDZ domain protein (Multi-PDZ domain protein 1)	-0.173	0.0335764	0.901	FALSE	-0.069	0.359526	0.96	FALSE	0.104	0.174815	0.933	FALSE	-0.0403	0.0287	0.133
MPDZ.1	Multiple PDZ domain protein (Multi-PDZ domain protein 1)	-0.173	0.0335764	0.901	FALSE	-0.069	0.359526	0.96	FALSE	0.104	0.174815	0.933	FALSE	-0.0403	0.0287	0.133
MPG	DNA-3-methyladenine glycosylase (EC 3.2.2.21) (3-alkyladenine DNA glycosylase) (3-methyladenine DNA glycosidase) (ADPG) (N-methylpurine-DNA glycosylase)	-0.209	0.00396108	0.763	FALSE	-0.0131	0.82773	0.973	FALSE	0.196	0.00599975	0.792	FALSE	-0.187	-0.174	0.0221
MPG.1	DNA-3-methyladenine glycosylase (EC 3.2.2.21) (3-alkyladenine DNA glycosylase) (3-methyladenine DNA glycosidase) (ADPG) (N-methylpurine-DNA glycosylase)	-0.209	0.00396108	0.763	FALSE	-0.0131	0.82773	0.973	FALSE	0.196	0.00599975	0.792	FALSE	-0.187	-0.174	0.0221
MRC2	C-type mannose receptor 2 (C-type lectin domain family 13 member E) (Endocytic receptor 180) (Macrophage mannose receptor 2) (Urokinase-type plasminogen activator receptor-associated protein) (UPAR-associated protein) (Urokinase receptor-associated protein) (CD antigen CD280)	0.294	0.000334851	0.394	FALSE	-0.167	0.0161693	0.821	FALSE	-0.46	4.82678e-06	0.0511	FALSE	-0.185	-0.0182	-0.478
MROH1	Maestro heat-like repeat-containing protein family member 1 (HEAT repeat-containing protein 7A)	0.222	0.000298405	0.373	FALSE	-0.0847	0.0809082	0.919	FALSE	-0.306	1.50184e-05	0.109	FALSE	-0.103	-0.0188	-0.325
MSH6	DNA mismatch repair protein Msh6 (hMSH6) (G/T mismatch-binding protein) (GTBP) (GTMBP) (MutS protein homolog 6) (MutS-alpha 160 kDa subunit) (p160)	0.0703	0.135497	0.942	FALSE	0.111	0.0266907	0.861	FALSE	0.0404	0.375915	0.947	FALSE	0.242	0.132	0.172
MT-CO2	Cytochrome c oxidase subunit 2 (EC 7.1.1.9) (Cytochrome c oxidase polypeptide II)	0.129	0.199958	0.949	FALSE	-0.14	0.165834	0.942	FALSE	-0.269	0.0149396	0.849	FALSE	0.121	0.261	-0.0081
MT1E	Metallothionein-1E (MT-1E) (Metallothionein-IE) (MT-IE)	0.349	0.0127829	0.854	FALSE	0.794	2.16828e-05	0.0157	TRUE	0.445	0.00282339	0.729	FALSE	0.288	-0.506	-0.0603
MT1E.1	Metallothionein-1E (MT-1E) (Metallothionein-IE) (MT-IE)	0.349	0.0127829	0.854	FALSE	0.794	2.16828e-05	0.0157	TRUE	0.445	0.00282339	0.729	FALSE	0.288	-0.506	-0.0603
MT2A	Metallothionein-2 (MT-2) (Metallothionein-2A) (Metallothionein-II) (MT-II)	-0.339	0.00807412	0.824	FALSE	0.427	0.0017704	0.494	FALSE	0.765	1.05599e-05	0.088	FALSE	-0.126	-0.552	0.213
MYADM	Myeloid-associated differentiation marker (Protein SB135)	-0.174	0.0367432	0.904	FALSE	-0.155	0.0587291	0.905	FALSE	0.0192	0.799661	0.96	FALSE	-0.249	-0.0948	-0.0756
MYL9	Myosin regulatory light polypeptide 9 (20 kDa myosin light chain) (LC20) (MLC-2C) (Myosin RLC) (Myosin regulatory light chain 2, smooth muscle isoform) (Myosin regulatory light chain 9) (Myosin regulatory light chain MRLC1)	0.336	0.00132937	0.628	FALSE	-0.013	0.875363	0.974	FALSE	-0.349	0.000996263	0.61	FALSE	0.0379	0.0509	-0.298
NAGLU	Alpha-N-acetylglucosaminidase (EC 3.2.1.50) (N-acetyl-alpha-glucosaminidase) (NAG) [Cleaved into: Alpha-N-acetylglucosaminidase 82 kDa form	0.347	0.000498297	0.466	FALSE	-0.213	0.0136149	0.805	FALSE	-0.56	5.81574e-06	0.0584	FALSE	-0.0814	0.132	-0.428
NAGPA	N-acetylglucosamine-1-phosphodiester alpha-N-acetylglucosaminidase (EC 3.1.4.45) (Mannose 6-phosphate-uncovering enzyme) (Phosphodiester alpha-GlcNAcase)	0.0719	0.35117	0.959	FALSE	0.0903	0.246448	0.952	FALSE	0.0184	0.808292	0.96	FALSE	-0.0558	-0.146	-0.128
NAGPA.1	N-acetylglucosamine-1-phosphodiester alpha-N-acetylglucosaminidase (EC 3.1.4.45) (Mannose 6-phosphate-uncovering enzyme) (Phosphodiester alpha-GlcNAcase)	0.0719	0.35117	0.959	FALSE	0.0903	0.246448	0.952	FALSE	0.0184	0.808292	0.96	FALSE	-0.0558	-0.146	-0.128
NAMPT	Nicotinamide phosphoribosyltransferase (NAmPRTase) (Nampt) (EC 2.4.2.12) (Pre-B-cell colony-enhancing factor 1) (Pre-B cell-enhancing factor) (Visfatin)	-0.112	0.0727067	0.926	FALSE	0.139	0.0310939	0.871	FALSE	0.252	0.000824238	0.586	FALSE	-0.264	-0.404	-0.152
NAPG	Gamma-soluble NSF attachment protein (SNAP-gamma) (N-ethylmaleimide-sensitive factor attachment protein gamma)	-0.747	2.67954e-09	3.8e-10	TRUE	-0.45	8.2134e-07	5.76e-05	FALSE	0.297	5.67693e-05	0.248	FALSE	-0.385	0.0652	0.362
NAXE	NAD(P)H-hydrate epimerase (EC 5.1.99.6) (Apolipoprotein A-I-binding protein) (AI-BP) (NAD(P)HX epimerase) (NAXE) (YjeF N-terminal domain-containing protein 1) (YjeF_N1)	0.506	2.57544e-05	0.0866	FALSE	-0.178	0.0400113	0.886	FALSE	-0.685	1.16645e-06	0.0133	TRUE	0.0979	0.276	-0.408
NCOA7	Nuclear receptor coactivator 7 (140 kDa estrogen receptor-associated protein) (Estrogen nuclear receptor coactivator 1)	0.517	0.00013873	0.247	FALSE	-0.0284	0.770404	0.972	FALSE	-0.545	8.55745e-05	0.302	FALSE	-0.0115	0.0169	-0.528
NCOA7.1	Nuclear receptor coactivator 7 (140 kDa estrogen receptor-associated protein) (Estrogen nuclear receptor coactivator 1)	0.517	0.00013873	0.247	FALSE	-0.0284	0.770404	0.972	FALSE	-0.545	8.55745e-05	0.302	FALSE	-0.0115	0.0169	-0.528
NDC80	Kinetochore protein NDC80 homolog (Highly expressed in cancer protein) (Kinetochore protein Hec1) (HsHec1) (Kinetochore-associated protein 2) (Retinoblastoma-associated protein HEC)	-0.127	0.0869624	0.931	FALSE	0.0892	0.214781	0.949	FALSE	0.216	0.0078859	0.811	FALSE	0.281	0.191	0.407
NDRG1	Protein NDRG1 (Differentiation-related gene 1 protein) (DRG-1) (N-myc downstream-regulated gene 1 protein) (Nickel-specific induction protein Cap43) (Reducing agents and tunicamycin-responsive protein) (RTP) (Rit42)	-0.546	1.15482e-06	0.00254	FALSE	-0.438	1.13528e-05	0.00685	FALSE	0.108	0.106661	0.921	FALSE	-0.572	-0.133	-0.0256
NEU1	Sialidase-1 (EC 3.2.1.18) (Acetylneuraminyl hydrolase) (G9 sialidase) (Lysosomal sialidase) (N-acetyl-alpha-neuraminidase 1)	0.224	0.00162684	0.657	FALSE	-0.00685	0.904122	0.974	FALSE	-0.231	0.00130139	0.643	FALSE	0.31	0.317	0.0862
NEXN	Nexilin (F-actin-binding protein) (Nelin)	0.318	0.0074217	0.817	FALSE	0.165	0.121913	0.933	FALSE	-0.153	0.149111	0.929	FALSE	0.408	0.243	0.0898
NEXN.1	Nexilin (F-actin-binding protein) (Nelin)	0.318	0.0074217	0.817	FALSE	0.165	0.121913	0.933	FALSE	-0.153	0.149111	0.929	FALSE	0.408	0.243	0.0898
NFKB2	Nuclear factor NF-kappa-B p100 subunit (DNA-binding factor KBF2) (H2TF1) (Lymphocyte translocation chromosome 10 protein) (Nuclear factor of kappa light polypeptide gene enhancer in B-cells 2) (Oncogene Lyt-10) (Lyt10) [Cleaved into: Nuclear factor NF-kappa-B p52 subunit]	-0.221	0.00157236	0.653	FALSE	-0.192	0.0042162	0.654	FALSE	0.0293	0.60221	0.955	FALSE	-0.273	-0.0809	-0.0516
NFKB2.1	Nuclear factor NF-kappa-B p100 subunit (DNA-binding factor KBF2) (H2TF1) (Lymphocyte translocation chromosome 10 protein) (Nuclear factor of kappa light polypeptide gene enhancer in B-cells 2) (Oncogene Lyt-10) (Lyt10) [Cleaved into: Nuclear factor NF-kappa-B p52 subunit]	-0.221	0.00157236	0.653	FALSE	-0.192	0.0042162	0.654	FALSE	0.0293	0.60221	0.955	FALSE	-0.273	-0.0809	-0.0516
NID1	Nidogen-1 (NID-1) (Entactin)	0.499	1.13025e-06	0.00247	FALSE	-0.275	0.000362369	0.198	FALSE	-0.774	8.28673e-09	5.96e-06	TRUE	-0.0475	0.227	-0.547
NID2	Nidogen-2 (NID-2) (Osteonidogen)	-0.243	0.0636635	0.922	FALSE	-0.477	0.00168991	0.484	FALSE	-0.234	0.0730593	0.911	FALSE	-0.288	0.189	-0.0447
NID2.1	Nidogen-2 (NID-2) (Osteonidogen)	-0.243	0.0636635	0.922	FALSE	-0.477	0.00168991	0.484	FALSE	-0.234	0.0730593	0.911	FALSE	-0.288	0.189	-0.0447
NMT2	Glycylpeptide N-tetradecanoyltransferase 2 (EC 2.3.1.97) (Myristoyl-CoA:protein N-myristoyltransferase 2) (NMT 2) (Peptide N-myristoyltransferase 2) (Protein-lysine myristoyltransferase NMT2) (EC 2.3.1.-) (Type II N-myristoyltransferase)	-0.0553	0.367631	0.96	FALSE	-0.0142	0.81457	0.973	FALSE	0.0411	0.499552	0.952	FALSE	0.175	0.189	0.23
NOSIP	Nitric oxide synthase-interacting protein (E3 ubiquitin-protein ligase NOSIP) (EC 2.3.2.27) (RING-type E3 ubiquitin transferase NOSIP) (eNOS-interacting protein)	-0.0309	0.629121	0.967	FALSE	0.308	0.000316685	0.18	FALSE	0.339	0.000138183	0.365	FALSE	0.0134	-0.295	0.0442
NPC1	NPC intracellular cholesterol transporter 1 (Niemann-Pick C1 protein)	-0.221	0.0154063	0.865	FALSE	0.0194	0.809549	0.973	FALSE	0.241	0.0097069	0.825	FALSE	-0.181	-0.2	0.0406
NPC2	NPC intracellular cholesterol transporter 2 (Epididymal secretory protein E1) (Human epididymis-specific protein 1) (He1) (Niemann-Pick disease type C2 protein)	0.283	3.96364e-05	0.118	FALSE	0.18	0.00176154	0.492	FALSE	-0.102	0.0432989	0.894	FALSE	0.0508	-0.13	-0.232
NQO1	NAD(P)H dehydrogenase [quinone] 1 (EC 1.6.5.2) (Azoreductase) (DT-diaphorase) (DTD) (Menadione reductase) (NAD(P)H:quinone oxidoreductase 1) (Phylloquinone reductase) (Quinone reductase 1) (QR1)	-0.307	6.33849e-05	0.159	FALSE	-0.0851	0.125733	0.934	FALSE	0.222	0.00101036	0.612	FALSE	-0.335	-0.25	-0.0278
NQO1.1	NAD(P)H dehydrogenase [quinone] 1 (EC 1.6.5.2) (Azoreductase) (DT-diaphorase) (DTD) (Menadione reductase) (NAD(P)H:quinone oxidoreductase 1) (Phylloquinone reductase) (Quinone reductase 1) (QR1)	-0.307	6.33849e-05	0.159	FALSE	-0.0851	0.125733	0.934	FALSE	0.222	0.00101036	0.612	FALSE	-0.335	-0.25	-0.0278
NRCAM	Neuronal cell adhesion molecule (Nr-CAM) (Neuronal surface protein Bravo) (hBravo) (NgCAM-related cell adhesion molecule) (Ng-CAM-related)	-0.67	4.99808e-07	0.000657	TRUE	-0.243	0.00454773	0.666	FALSE	0.427	5.09492e-05	0.233	FALSE	-0.54	-0.297	0.13
NT5E	5'-nucleotidase (5'-NT) (EC 3.1.3.35) (EC 3.1.3.5) (EC 3.1.3.89) (EC 3.1.3.91) (EC 3.1.3.99) (5'-deoxynucleotidase) (Ecto-5'-nucleotidase) (IMP-specific 5'-nucleotidase) (Thymidylate 5'-phosphatase) (CD antigen CD73)	0.463	5.44028e-06	0.0204	FALSE	-0.188	0.00917013	0.763	FALSE	-0.652	1.39096e-07	0.000955	TRUE	0.201	0.389	-0.263
NT5E.1	5'-nucleotidase (5'-NT) (EC 3.1.3.35) (EC 3.1.3.5) (EC 3.1.3.89) (EC 3.1.3.91) (EC 3.1.3.99) (5'-deoxynucleotidase) (Ecto-5'-nucleotidase) (IMP-specific 5'-nucleotidase) (Thymidylate 5'-phosphatase) (CD antigen CD73)	0.463	5.44028e-06	0.0204	FALSE	-0.188	0.00917013	0.763	FALSE	-0.652	1.39096e-07	0.000955	TRUE	0.201	0.389	-0.263
NTN4	Netrin-4 (Beta-netrin) (Hepar-derived netrin-like protein)	1.36	1.95378e-06	0.00546	TRUE	-0.0196	0.905369	0.974	FALSE	-1.38	1.67789e-06	0.0198	TRUE	0.575	0.595	-0.781
NUDT4	Diphosphoinositol polyphosphate phosphohydrolase 2 (DIPP-2) (EC 3.6.1.52) (Diadenosine 5',5'''-P1,P6-hexaphosphate hydrolase 2) (EC 3.6.1.61) (Nucleoside diphosphate-linked moiety X motif 4) (Nudix motif 4)	0.267	0.0325032	0.9	FALSE	-0.138	0.237029	0.951	FALSE	-0.404	0.00319077	0.74	FALSE	-0.0358	0.102	-0.302
NUDT4.1	Diphosphoinositol polyphosphate phosphohydrolase 2 (DIPP-2) (EC 3.6.1.52) (Diadenosine 5',5'''-P1,P6-hexaphosphate hydrolase 2) (EC 3.6.1.61) (Nucleoside diphosphate-linked moiety X motif 4) (Nudix motif 4)	0.0932	0.505354	0.964	FALSE	-0.0982	0.48334	0.965	FALSE	-0.191	0.183656	0.934	FALSE	-0.219	-0.121	-0.312
NUDT4.2	Diphosphoinositol polyphosphate phosphohydrolase 2 (DIPP-2) (EC 3.6.1.52) (Diadenosine 5',5'''-P1,P6-hexaphosphate hydrolase 2) (EC 3.6.1.61) (Nucleoside diphosphate-linked moiety X motif 4) (Nudix motif 4)	0.0932	0.505354	0.964	FALSE	-0.0982	0.48334	0.965	FALSE	-0.191	0.183656	0.934	FALSE	-0.219	-0.121	-0.312
NUDT4B	Diphosphoinositol polyphosphate phosphohydrolase NUDT4B (DIPP-2B) (EC 3.6.1.52) (Nucleoside diphosphate-linked moiety X motif 4B) (Nudix motif 4B) (Nudix hydrolase 4B)	0.0932	0.505354	0.964	FALSE	-0.0982	0.48334	0.965	FALSE	-0.191	0.183656	0.934	FALSE	-0.219	-0.121	-0.312
NUF2	Kinetochore protein Nuf2 (hNuf2) (hNuf2R) (hsNuf2) (Cell division cycle-associated protein 1)	-0.0603	0.460685	0.963	FALSE	0.0226	0.779644	0.972	FALSE	0.083	0.315011	0.944	FALSE	0.246	0.223	0.306
NXN	Nucleoredoxin (EC 1.8.1.8)	0.513	9.27599e-05	0.199	FALSE	0.0602	0.517524	0.966	FALSE	-0.453	0.000278884	0.453	FALSE	0.111	0.0507	-0.403
OAS3	2'-5'-oligoadenylate synthase 3 ((2-5')oligo(A) synthase 3) (2-5A synthase 3) (EC 2.7.7.84) (p100 OAS) (p100OAS)	0.0699	0.50922	0.964	FALSE	-0.177	0.110928	0.93	FALSE	-0.247	0.0332362	0.885	FALSE	0.334	0.511	0.264
OGFOD1	Prolyl 3-hydroxylase OGFOD1 (EC 1.14.11.-) (2-oxoglutarate and iron-dependent oxygenase domain-containing protein 1) (Termination and polyadenylation 1 homolog) (uS12 prolyl 3-hydroxylase)	-0.115	0.0369256	0.904	FALSE	0.276	0.000106563	0.0758	FALSE	0.391	3.50154e-06	0.0395	FALSE	0.23	-0.0456	0.345
OSBPL10	Oxysterol-binding protein-related protein 10 (ORP-10) (OSBP-related protein 10)	-0.14	0.0334389	0.901	FALSE	-0.00847	0.88729	0.974	FALSE	0.132	0.0435555	0.895	FALSE	-0.262	-0.254	-0.122
P3H4	Endoplasmic reticulum protein SC65 (Leprecan-like protein 4) (Nucleolar autoantigen No55) (Prolyl 3-hydroxylase family member 4) (Synaptonemal complex protein SC65)	0.099	0.0936363	0.933	FALSE	0.00859	0.877329	0.974	FALSE	-0.0905	0.122274	0.924	FALSE	-0.11	-0.118	-0.209
P4HA1	Prolyl 4-hydroxylase subunit alpha-1 (4-PH alpha-1) (EC 1.14.11.2) (Procollagen-proline,2-oxoglutarate-4-dioxygenase subunit alpha-1)	-0.0926	0.117816	0.938	FALSE	0.103	0.0861286	0.921	FALSE	0.195	0.00387904	0.758	FALSE	-0.136	-0.239	-0.0432
P4HA2	Prolyl 4-hydroxylase subunit alpha-2 (4-PH alpha-2) (EC 1.14.11.2) (Procollagen-proline,2-oxoglutarate-4-dioxygenase subunit alpha-2)	-0.209	0.000200224	0.302	FALSE	0.109	0.017905	0.83	FALSE	0.318	3.46809e-06	0.0392	FALSE	-0.237	-0.346	-0.028
PALLD	Palladin (SIH002) (Sarcoma antigen NY-SAR-77)	0.105	0.104509	0.936	FALSE	0.0198	0.746258	0.972	FALSE	-0.0852	0.179917	0.933	FALSE	0.106	0.0857	0.000515
PALLD.1	Palladin (SIH002) (Sarcoma antigen NY-SAR-77)	0.105	0.104509	0.936	FALSE	0.0198	0.746258	0.972	FALSE	-0.0852	0.179917	0.933	FALSE	0.106	0.0857	0.000515
PALMD	Palmdelphin (Paralemmin-like protein)	0.454	2.19358e-05	0.077	FALSE	0.272	0.00177622	0.494	FALSE	-0.182	0.0207895	0.865	FALSE	0.329	0.0564	-0.125
PAPSS2	Bifunctional 3'-phosphoadenosine 5'-phosphosulfate synthase 2 (PAPS synthase 2) (PAPSS 2) (Sulfurylase kinase 2) (SK 2) (SK2) [Includes: Sulfate adenylyltransferase (EC 2.7.7.4) (ATP-sulfurylase) (Sulfate adenylate transferase) (SAT)	-0.169	0.00169152	0.663	FALSE	0.0946	0.04398	0.891	FALSE	0.263	3.88192e-05	0.199	FALSE	-0.141	-0.235	0.028
PAPSS2.1	Bifunctional 3'-phosphoadenosine 5'-phosphosulfate synthase 2 (PAPS synthase 2) (PAPSS 2) (Sulfurylase kinase 2) (SK 2) (SK2) [Includes: Sulfate adenylyltransferase (EC 2.7.7.4) (ATP-sulfurylase) (Sulfate adenylate transferase) (SAT)	-0.169	0.00169152	0.663	FALSE	0.0946	0.04398	0.891	FALSE	0.263	3.88192e-05	0.199	FALSE	-0.141	-0.235	0.028
PARP14	Protein mono-ADP-ribosyltransferase PARP14 (EC 2.4.2.-) (ADP-ribosyltransferase diphtheria toxin-like 8) (ARTD8) (B aggressive lymphoma protein 2) (Poly [ADP-ribose] polymerase 14) (PARP-14)	0.0507	0.5622	0.966	FALSE	-0.228	0.0198551	0.839	FALSE	-0.278	0.00650042	0.798	FALSE	0.113	0.34	0.0623
PARP9	Protein mono-ADP-ribosyltransferase PARP9 (EC 2.4.2.-) (ADP-ribosyltransferase diphtheria toxin-like 9) (ARTD9) (B aggressive lymphoma protein) (Poly [ADP-ribose] polymerase 9) (PARP-9)	0.273	0.236467	0.952	FALSE	-0.228	0.317692	0.957	FALSE	-0.501	0.0407452	0.892	FALSE	0.227	0.455	-0.0456
PARP9.1	Protein mono-ADP-ribosyltransferase PARP9 (EC 2.4.2.-) (ADP-ribosyltransferase diphtheria toxin-like 9) (ARTD9) (B aggressive lymphoma protein) (Poly [ADP-ribose] polymerase 9) (PARP-9)	0.273	0.237934	0.953	FALSE	-0.228	0.319231	0.957	FALSE	-0.501	0.0413106	0.893	FALSE	0.227	0.455	-0.0453
PBK	Lymphokine-activated killer T-cell-originated protein kinase (EC 2.7.12.2) (Cancer/testis antigen 84) (CT84) (MAPKK-like protein kinase) (Nori-3) (PDZ-binding kinase) (Spermatogenesis-related protein kinase) (SPK) (T-LAK cell-originated protein kinase)	-0.15	0.237384	0.953	FALSE	0.205	0.114421	0.931	FALSE	0.356	0.0120729	0.837	FALSE	0.381	0.176	0.531
PCCA	Propionyl-CoA carboxylase alpha chain, mitochondrial (PCCase subunit alpha) (EC 6.4.1.3) (Propanoyl-CoA:carbon dioxide ligase subunit alpha)	0.276	0.000278519	0.361	FALSE	-0.0724	0.211854	0.948	FALSE	-0.348	3.3572e-05	0.183	FALSE	-0.0365	0.0359	-0.313
PCCA.1	Propionyl-CoA carboxylase alpha chain, mitochondrial (PCCase subunit alpha) (EC 6.4.1.3) (Propanoyl-CoA:carbon dioxide ligase subunit alpha)	0.276	0.000278519	0.361	FALSE	-0.0724	0.211854	0.948	FALSE	-0.348	3.3572e-05	0.183	FALSE	-0.0365	0.0359	-0.313
PCDH12	Protocadherin-12 (Vascular cadherin-2) (Vascular endothelial cadherin-2) (VE-cad-2) (VE-cadherin-2) [Cleaved into: Protocadherin-12, secreted form]	-0.41	7.54414e-05	0.175	FALSE	-0.0212	0.768958	0.972	FALSE	0.389	0.000122284	0.35	FALSE	-0.502	-0.481	-0.0923
PDE3A	cGMP-inhibited 3',5'-cyclic phosphodiesterase 3A (EC 3.1.4.17) (Cyclic GMP-inhibited phosphodiesterase A) (CGI-PDE A) (cGMP-inhibited cAMP phosphodiesterase) (cGI-PDE)	0.0272	0.587172	0.966	FALSE	-0.194	0.0017766	0.494	FALSE	-0.221	0.000652679	0.56	FALSE	-0.266	-0.0721	-0.293
PDLIM2	PDZ and LIM domain protein 2 (PDZ-LIM protein mystique)	0.281	0.0003767	0.415	FALSE	0.175	0.010503	0.778	FALSE	-0.106	0.0919027	0.917	FALSE	0.192	0.0165	-0.0896
PDLIM2.1	PDZ and LIM domain protein 2 (PDZ-LIM protein mystique)	0.281	0.0003767	0.415	FALSE	0.175	0.010503	0.778	FALSE	-0.106	0.0919027	0.917	FALSE	0.192	0.0165	-0.0896
PDLIM5	PDZ and LIM domain protein 5 (Enigma homolog) (Enigma-like PDZ and LIM domains protein)	0.133	0.0532149	0.917	FALSE	0.225	0.00339003	0.617	FALSE	0.0923	0.163652	0.931	FALSE	0.212	-0.0134	0.0788
PGM2L1	Glucose 1,6-bisphosphate synthase (EC 2.7.1.106) (PMMLP) (Phosphoglucomutase-2-like 1)	-0.322	0.000438456	0.443	FALSE	-0.602	1.07216e-06	0.000102	TRUE	-0.28	0.0013459	0.648	FALSE	-0.382	0.22	-0.0592
PHGDH	D-3-phosphoglycerate dehydrogenase (3-PGDH) (EC 1.1.1.95) (2-oxoglutarate reductase) (EC 1.1.1.399) (Malate dehydrogenase) (EC 1.1.1.37)	-0.157	0.207786	0.95	FALSE	0.408	0.004649	0.669	FALSE	0.566	0.00042042	0.506	FALSE	0.359	-0.0495	0.516
PI4K2A	Phosphatidylinositol 4-kinase type 2-alpha (EC 2.7.1.67) (Phosphatidylinositol 4-kinase type II-alpha)	0.0399	0.480658	0.964	FALSE	0.119	0.0499579	0.898	FALSE	0.0794	0.173095	0.932	FALSE	-0.0723	-0.192	-0.112
PIK3C2B	Phosphatidylinositol 4-phosphate 3-kinase C2 domain-containing subunit beta (PI3K-C2-beta) (PtdIns-3-kinase C2 subunit beta) (EC 2.7.1.137) (EC 2.7.1.154) (C2-PI3K) (Phosphoinositide 3-kinase-C2-beta)	0.607	0.000151551	0.26	FALSE	-0.377	0.00567337	0.7	FALSE	-0.983	1.28918e-06	0.015	TRUE	0.116	0.493	-0.491
PLA2G15	Lysosomal phospholipase A and acyltransferase (EC 2.3.1.-) (EC 3.1.1.32) (EC 3.1.1.4) (1-O-acylceramide synthase) (ACS) (LCAT-like lysophospholipase) (LLPL) (EC 3.1.1.5) (Lysophospholipase 3) (Lysosomal phospholipase A2) (LPLA2) (Phospholipase A2 group XV) (PLA2G15)	0.341	0.000419576	0.435	FALSE	0.0999	0.186089	0.945	FALSE	-0.241	0.00529597	0.783	FALSE	-0.0684	-0.168	-0.409
PLBD2	Putative aminopeptidase PLBD2 (EC 3.4.11.-) (76 kDa protein) (p76) (LAMA-like protein 2) (Lamina ancestor homolog 2) (Phospholipase B domain-containing protein 2) [Cleaved into: Putative aminopeptidase PLBD2 32 kDa form	0.111	0.028568	0.894	FALSE	0.0297	0.519332	0.966	FALSE	-0.0814	0.0937922	0.918	FALSE	-0.188	-0.218	-0.299
PLEKHG1	Pleckstrin homology domain-containing family G member 1	-0.0499	0.428687	0.962	FALSE	-0.0956	0.142352	0.938	FALSE	-0.0457	0.467844	0.951	FALSE	-0.237	-0.142	-0.187
PLOD1	Procollagen-lysine,2-oxoglutarate 5-dioxygenase 1 (EC 1.14.11.4) (Lysyl hydroxylase 1) (LH1)	-0.0671	0.258808	0.954	FALSE	0.0832	0.167343	0.942	FALSE	0.15	0.020764	0.865	FALSE	-0.152	-0.235	-0.0847
PLSCR3	Phospholipid scramblase 3 (PL scramblase 3) (Ca(2+)-dependent phospholipid scramblase 3)	-0.09	0.183819	0.948	FALSE	-0.224	0.00416994	0.652	FALSE	-0.134	0.0569806	0.903	FALSE	-0.282	-0.058	-0.192
PLSCR4	Phospholipid scramblase 4 (PL scramblase 4) (Ca(2+)-dependent phospholipid scramblase 4) (Cell growth-inhibiting gene 43 protein) (TRA1)	1	1.23945e-07	6.87e-05	TRUE	0.0872	0.36398	0.96	FALSE	-0.913	3.4135e-07	0.00322	TRUE	0.162	0.0746	-0.838
PNKD	Probable thioesterase PNKD (EC 3.1.2.-) (Myofibrillogenesis regulator 1) (MR-1) (Paroxysmal nonkinesiogenic dyskinesia protein) (Trans-activated by hepatitis C virus core protein 2)	0.106	0.25716	0.954	FALSE	-0.0641	0.487102	0.965	FALSE	-0.17	0.0804818	0.914	FALSE	0.144	0.209	0.0381
PNMA1	Paraneoplastic antigen Ma1 (37 kDa neuronal protein) (Neuron- and testis-specific protein 1)	0.0261	0.81042	0.971	FALSE	-0.0141	0.89671	0.974	FALSE	-0.0403	0.712143	0.958	FALSE	0.252	0.266	0.226
PNPLA6	Patatin-like phospholipase domain-containing protein 6 (EC 3.1.1.5) (Neuropathy target esterase)	0.115	0.0413927	0.909	FALSE	-0.0246	0.633925	0.969	FALSE	-0.139	0.0167755	0.855	FALSE	-0.193	-0.168	-0.307
PNPLA6.1	Patatin-like phospholipase domain-containing protein 6 (EC 3.1.1.5) (Neuropathy target esterase)	0.115	0.0413927	0.909	FALSE	-0.0246	0.633925	0.969	FALSE	-0.139	0.0167755	0.855	FALSE	-0.193	-0.168	-0.307
POLA2	DNA polymerase alpha subunit B (DNA polymerase alpha 70 kDa subunit)	-0.215	0.0447514	0.911	FALSE	-0.0339	0.730135	0.971	FALSE	0.181	0.0837808	0.915	FALSE	0.197	0.231	0.412
POLD1	DNA polymerase delta catalytic subunit (EC 2.7.7.7) (3'-5' exodeoxyribonuclease) (EC 3.1.11.-) (DNA polymerase subunit delta p125)	-0.0879	0.0511826	0.916	FALSE	-0.0511	0.232642	0.951	FALSE	0.0368	0.383002	0.948	FALSE	0.17	0.221	0.258
POLD2	DNA polymerase delta subunit 2 (DNA polymerase delta subunit p50)	-0.0694	0.153988	0.944	FALSE	-0.0492	0.302124	0.956	FALSE	0.0202	0.66601	0.957	FALSE	0.196	0.245	0.266
PPIC	Peptidyl-prolyl cis-trans isomerase C (PPIase C) (EC 5.2.1.8) (Cyclophilin C) (Rotamase C)	-0.635	3.78161e-06	0.0129	TRUE	-0.772	4.64835e-07	1.39e-05	TRUE	-0.138	0.112434	0.922	FALSE	-0.629	0.144	0.006
PPP2R1B	Serine/threonine-protein phosphatase 2A 65 kDa regulatory subunit A beta isoform (PP2A subunit A isoform PR65-beta) (PP2A subunit A isoform R1-beta)	-0.8	4.13802e-09	1.76e-09	TRUE	-0.626	6.85692e-08	4.75e-08	TRUE	0.173	0.00809697	0.813	FALSE	-0.393	0.234	0.407
PPP2R1B.1	Serine/threonine-protein phosphatase 2A 65 kDa regulatory subunit A beta isoform (PP2A subunit A isoform PR65-beta) (PP2A subunit A isoform R1-beta)	-0.8	4.13802e-09	1.76e-09	TRUE	-0.626	6.85692e-08	4.75e-08	TRUE	0.173	0.00809697	0.813	FALSE	-0.393	0.234	0.407
PPP2R1B.2	Serine/threonine-protein phosphatase 2A 65 kDa regulatory subunit A beta isoform (PP2A subunit A isoform PR65-beta) (PP2A subunit A isoform R1-beta)	-0.8	4.13802e-09	1.76e-09	TRUE	-0.626	6.85692e-08	4.75e-08	TRUE	0.173	0.00809697	0.813	FALSE	-0.393	0.234	0.407
PPP2R5A	Serine/threonine-protein phosphatase 2A 56 kDa regulatory subunit alpha isoform (PP2A B subunit isoform B'-alpha) (PP2A B subunit isoform B56-alpha) (PP2A B subunit isoform PR61-alpha) (PR61alpha) (PP2A B subunit isoform R5-alpha)	0.235	0.00211167	0.692	FALSE	-0.188	0.00899252	0.76	FALSE	-0.423	1.31353e-05	0.101	FALSE	0.169	0.357	-0.0655
PPT2	Lysosomal thioesterase PPT2 (PPT-2) (EC 3.1.2.2) (Palmitoyl-protein thioesterase 2) (S-thioesterase G14)	-0.0411	0.679436	0.968	FALSE	-0.269	0.0166388	0.824	FALSE	-0.228	0.0364643	0.888	FALSE	-0.283	-0.0137	-0.242
PPT2.1	Lysosomal thioesterase PPT2 (PPT-2) (EC 3.1.2.2) (Palmitoyl-protein thioesterase 2) (S-thioesterase G14)	-0.0411	0.679436	0.968	FALSE	-0.269	0.0166388	0.824	FALSE	-0.228	0.0364643	0.888	FALSE	-0.283	-0.0137	-0.242
PREX1	Phosphatidylinositol 3,4,5-trisphosphate-dependent Rac exchanger 1 protein (P-Rex1) (PtdIns(3,4,5)-dependent Rac exchanger 1)	-0.289	0.000419908	0.435	FALSE	-0.196	0.0068124	0.725	FALSE	0.0927	0.150231	0.929	FALSE	-0.283	-0.0865	0.00619
PRKAR1A	cAMP-dependent protein kinase type I-alpha regulatory subunit (Tissue-specific extinguisher 1) (TSE1)	-0.199	0.000415975	0.433	FALSE	-0.0941	0.0423971	0.889	FALSE	0.105	0.0264204	0.876	FALSE	-0.344	-0.25	-0.145
PRXL2A	Peroxiredoxin-like 2A (Peroxiredoxin-like 2 activated in M-CSF stimulated monocytes) (Protein PAMM) (Redox-regulatory protein FAM213A)	0.0806	0.0544621	0.918	FALSE	-0.058	0.15094	0.939	FALSE	-0.139	0.00316386	0.739	FALSE	-0.249	-0.191	-0.33
PRXL2A.1	Peroxiredoxin-like 2A (Peroxiredoxin-like 2 activated in M-CSF stimulated monocytes) (Protein PAMM) (Redox-regulatory protein FAM213A)	0.0806	0.0544621	0.918	FALSE	-0.058	0.15094	0.939	FALSE	-0.139	0.00316386	0.739	FALSE	-0.249	-0.191	-0.33
PSMB9	Proteasome subunit beta type-9 (EC 3.4.25.1) (Low molecular mass protein 2) (Macropain chain 7) (Multicatalytic endopeptidase complex chain 7) (Proteasome chain 7) (Proteasome subunit beta-1i) (Really interesting new gene 12 protein)	0.199	0.106468	0.936	FALSE	-0.702	4.41841e-05	0.0335	TRUE	-0.901	3.69242e-06	0.0413	TRUE	0.202	0.904	0.00293
PSMB9.1	Proteasome subunit beta type-9 (EC 3.4.25.1) (Low molecular mass protein 2) (Macropain chain 7) (Multicatalytic endopeptidase complex chain 7) (Proteasome chain 7) (Proteasome subunit beta-1i) (Really interesting new gene 12 protein)	0.199	0.106468	0.936	FALSE	-0.702	4.41841e-05	0.0335	TRUE	-0.901	3.69242e-06	0.0413	TRUE	0.202	0.904	0.00293
PTGS1	Prostaglandin G/H synthase 1 (EC 1.14.99.1) (Cyclooxygenase-1) (COX-1) (Prostaglandin H2 synthase 1) (PGH synthase 1) (PGHS-1) (PHS 1) (Prostaglandin-endoperoxide synthase 1)	-0.116	0.0609364	0.921	FALSE	-0.662	4.95836e-08	1.84e-08	TRUE	-0.546	4.29746e-07	0.00391	FALSE	-0.381	0.281	-0.264
PTGS1.1	Prostaglandin G/H synthase 1 (EC 1.14.99.1) (Cyclooxygenase-1) (COX-1) (Prostaglandin H2 synthase 1) (PGH synthase 1) (PGHS-1) (PHS 1) (Prostaglandin-endoperoxide synthase 1)	-0.116	0.0609364	0.921	FALSE	-0.662	4.95836e-08	1.84e-08	TRUE	-0.546	4.29746e-07	0.00391	FALSE	-0.381	0.281	-0.264
PTGS1.2	Prostaglandin G/H synthase 1 (EC 1.14.99.1) (Cyclooxygenase-1) (COX-1) (Prostaglandin H2 synthase 1) (PGH synthase 1) (PGHS-1) (PHS 1) (Prostaglandin-endoperoxide synthase 1)	-0.116	0.0609364	0.921	FALSE	-0.662	4.95836e-08	1.84e-08	TRUE	-0.546	4.29746e-07	0.00391	FALSE	-0.381	0.281	-0.264
PTGS1.3	Prostaglandin G/H synthase 1 (EC 1.14.99.1) (Cyclooxygenase-1) (COX-1) (Prostaglandin H2 synthase 1) (PGH synthase 1) (PGHS-1) (PHS 1) (Prostaglandin-endoperoxide synthase 1)	-0.116	0.0609364	0.921	FALSE	-0.662	4.95836e-08	1.84e-08	TRUE	-0.546	4.29746e-07	0.00391	FALSE	-0.381	0.281	-0.264
PTP4A2	Protein tyrosine phosphatase type IVA 2 (EC 3.1.3.48) (HU-PP-1) (OV-1) (PTP(CAAXII)) (Protein-tyrosine phosphatase 4a2) (Protein-tyrosine phosphatase of regenerating liver 2) (PRL-2)	-0.107	0.0566552	0.919	FALSE	-0.147	0.0135984	0.805	FALSE	-0.0395	0.453363	0.951	FALSE	0.0368	0.184	0.144
PTTG1IP	Pituitary tumor-transforming gene 1 protein-interacting protein (Pituitary tumor-transforming gene protein-binding factor) (PBF) (PTTG-binding factor)	0.0577	0.406334	0.961	FALSE	0.152	0.0419928	0.889	FALSE	0.0946	0.183412	0.934	FALSE	-0.119	-0.271	-0.176
PTX3	Pentraxin-related protein PTX3 (Pentaxin-related protein PTX3) (Tumor necrosis factor alpha-induced protein 5) (TNF alpha-induced protein 5) (Tumor necrosis factor-inducible gene 14 protein) (TSG-14)	-0.11	0.418586	0.962	FALSE	-0.344	0.0222256	0.848	FALSE	-0.234	0.100128	0.92	FALSE	0.215	0.559	0.325
PXDN	Peroxidasin homolog (EC 1.11.2.-) (Melanoma-associated antigen MG50) (Peroxidasin 1) (hsPxd01) (Vascular peroxidase 1) (p53-responsive gene 2 protein) [Cleaved into: PXDN active fragment]	0.0391	0.618365	0.967	FALSE	-0.311	0.00148975	0.458	FALSE	-0.351	0.000597496	0.549	FALSE	-0.344	-0.0326	-0.383
RALGAPA2	Ral GTPase-activating protein subunit alpha-2 (250 kDa substrate of Akt) (AS250) (p220)	0.31	0.00463909	0.778	FALSE	-0.341	0.00245027	0.557	FALSE	-0.651	8.93909e-06	0.0795	FALSE	-0.199	0.142	-0.509
RAPH1	Ras-associated and pleckstrin homology domains-containing protein 1 (RAPH1) (Amyotrophic lateral sclerosis 2 chromosomal region candidate gene 18 protein) (Amyotrophic lateral sclerosis 2 chromosomal region candidate gene 9 protein) (Lamellipodin) (Proline-rich EVH1 ligand 2) (PREL-2) (Protein RMO1)	-0.194	0.00517714	0.788	FALSE	-0.256	0.000709415	0.307	FALSE	-0.0622	0.297342	0.943	FALSE	-0.338	-0.0819	-0.144
RDX	Radixin	0.147	0.0303796	0.897	FALSE	-0.0887	0.164776	0.942	FALSE	-0.236	0.00193688	0.69	FALSE	0.0319	0.121	-0.115
RDX.1	Radixin	0.147	0.0303796	0.897	FALSE	-0.0887	0.164776	0.942	FALSE	-0.236	0.00193688	0.69	FALSE	0.0319	0.121	-0.115
RFLNB	Refilin-B (Regulator of filamin protein B) (RefilinB)	0.432	0.000655187	0.514	FALSE	-0.0517	0.597846	0.968	FALSE	-0.484	0.000257021	0.442	FALSE	0.375	0.427	-0.0577
RIT1	GTP-binding protein Rit1 (EC 3.6.5.2) (Ras-like protein expressed in many tissues) (Ras-like without CAAX protein 1)	-0.245	0.00938339	0.834	FALSE	-0.0652	0.427868	0.963	FALSE	0.179	0.0430682	0.894	FALSE	-0.21	-0.145	0.0345
RIT1.1	GTP-binding protein Rit1 (EC 3.6.5.2) (Ras-like protein expressed in many tissues) (Ras-like without CAAX protein 1)	-0.245	0.00938339	0.834	FALSE	-0.0652	0.427868	0.963	FALSE	0.179	0.0430682	0.894	FALSE	-0.21	-0.145	0.0345
RNF149	E3 ubiquitin-protein ligase RNF149 (EC 2.3.2.27) (DNA polymerase-transactivated protein 2) (RING finger protein 149) (RING-type E3 ubiquitin transferase RNF149)	-0.307	0.0953217	0.933	FALSE	0.217	0.224633	0.95	FALSE	0.523	0.00921071	0.821	FALSE	-0.298	-0.515	0.0083
RPL22L1	Ribosomal protein eL22-like (60S ribosomal protein L22-like 1) (Large ribosomal subunit protein eL22-like 1)	-0.113	0.222163	0.951	FALSE	-0.106	0.247055	0.952	FALSE	0.00618	0.944873	0.962	FALSE	0.185	0.292	0.298
RRM2	Ribonucleoside-diphosphate reductase subunit M2 (EC 1.17.4.1) (Ribonucleotide reductase small chain) (Ribonucleotide reductase small subunit)	-0.119	0.314015	0.957	FALSE	0.109	0.354155	0.959	FALSE	0.228	0.0665938	0.908	FALSE	0.277	0.168	0.396
RRM2.1	Ribonucleoside-diphosphate reductase subunit M2 (EC 1.17.4.1) (Ribonucleotide reductase small chain) (Ribonucleotide reductase small subunit)	-0.119	0.314015	0.957	FALSE	0.109	0.354155	0.959	FALSE	0.228	0.0665938	0.908	FALSE	0.277	0.168	0.396
SASH1	SAM and SH3 domain-containing protein 1 (Proline-glutamate repeat-containing protein)	-0.207	0.0015394	0.65	FALSE	0.207	0.0015852	0.471	FALSE	0.414	2.9061e-06	0.0335	FALSE	-0.131	-0.338	0.0759
SCARB2	Lysosome membrane protein 2 (85 kDa lysosomal membrane sialoglycoprotein) (LGP85) (CD36 antigen-like 2) (Lysosome membrane protein II) (LIMP II) (Scavenger receptor class B member 2) (CD antigen CD36)	0.0354	0.595702	0.967	FALSE	-0.127	0.0743027	0.915	FALSE	-0.162	0.0277594	0.878	FALSE	-0.207	-0.0801	-0.242
SCPEP1	Retinoid-inducible serine carboxypeptidase (EC 3.4.16.-) (Serine carboxypeptidase 1)	-0.0558	0.281259	0.955	FALSE	-0.138	0.0159748	0.82	FALSE	-0.0824	0.121196	0.924	FALSE	-0.159	-0.0208	-0.103
SDF4	45 kDa calcium-binding protein (Cab45) (Stromal cell-derived factor 4) (SDF-4)	-0.109	0.0642778	0.923	FALSE	-0.0131	0.810577	0.973	FALSE	0.0959	0.0984789	0.919	FALSE	-0.156	-0.143	-0.0473
SEMA6B	Semaphorin-6B (Semaphorin-Z) (Sema Z)	0.3	0.000131377	0.241	FALSE	0.232	0.00112182	0.4	FALSE	-0.0684	0.23576	0.939	FALSE	0.028	-0.204	-0.272
SERPINB2	Plasminogen activator inhibitor 2 (PAI-2) (Monocyte Arg-serpin) (Placental plasminogen activator inhibitor) (Serpin B2) (Urokinase inhibitor)	-1.39	6.56812e-11	3.13e-13	TRUE	-0.446	2.13463e-05	0.0154	FALSE	0.942	6.40822e-09	5.12e-06	TRUE	-0.968	-0.522	0.42
SERPINB9	Serpin B9 (Cytoplasmic antiproteinase 3) (CAP-3) (CAP3) (Peptidase inhibitor 9) (PI-9)	0.31	7.25463e-05	0.172	FALSE	-0.0287	0.597779	0.968	FALSE	-0.339	3.14012e-05	0.176	FALSE	0.0443	0.073	-0.266
SERPINC1	Antithrombin-III (ATIII) (Serpin C1)	-0.109	0.198667	0.949	FALSE	-0.48	5.85602e-05	0.0432	FALSE	-0.371	0.000558205	0.541	FALSE	-0.274	0.207	-0.164
SH3BP5	SH3 domain-binding protein 5 (SH3BP-5) (SH3 domain-binding protein that preferentially associates with BTK)	-0.181	0.0502259	0.915	FALSE	0.103	0.239595	0.951	FALSE	0.284	0.0050456	0.779	FALSE	-0.647	-0.75	-0.466
SH3PXD2B	SH3 and PX domain-containing protein 2B (Adapter protein HOFI) (Factor for adipocyte differentiation 49) (Tyrosine kinase substrate with four SH3 domains)	-0.0785	0.196347	0.949	FALSE	0.0533	0.371356	0.96	FALSE	0.132	0.0401643	0.892	FALSE	-0.118	-0.172	-0.0399
SHANK3	SH3 and multiple ankyrin repeat domains protein 3 (Shank3) (Proline-rich synapse-associated protein 2) (ProSAP2)	0.0114	0.830535	0.971	FALSE	-0.0905	0.107585	0.929	FALSE	-0.102	0.073793	0.911	FALSE	-0.135	-0.0447	-0.147
SLC27A3	Long-chain fatty acid transport protein 3 (FATP-3) (Fatty acid transport protein 3) (Arachidonate--CoA ligase) (EC 6.2.1.15) (Long-chain-fatty-acid--CoA ligase) (EC 6.2.1.3) (Solute carrier family 27 member 3) (Very long-chain acyl-CoA synthetase homolog 3) (VLCS-3) (EC 6.2.1.-)	0.0138	0.896951	0.972	FALSE	-0.674	2.83136e-05	0.021	TRUE	-0.688	2.32488e-05	0.146	FALSE	-0.422	0.252	-0.436
SLC30A1	Proton-coupled zinc antiporter SLC30A1 (Solute carrier family 30 member 1) (Zinc transporter 1)	-0.408	0.000117717	0.227	FALSE	-0.353	0.000406827	0.214	FALSE	0.0544	0.473648	0.951	FALSE	-0.377	-0.0235	0.0309
SLC30A7	Zinc transporter 7 (ZnT-7) (Solute carrier family 30 member 7) (Znt-like transporter 2)	-0.318	5.66676e-05	0.149	FALSE	-0.238	0.000713166	0.308	FALSE	0.0807	0.154108	0.93	FALSE	-0.243	-0.00557	0.0751
SLC35F6	Solute carrier family 35 member F6 (ANT2-binding protein) (ANT2BP) (Transport and Golgi organization 9 homolog)	-0.0172	0.710183	0.969	FALSE	0.0664	0.166347	0.942	FALSE	0.0835	0.0882493	0.916	FALSE	-0.102	-0.169	-0.085
SLC38A7	Sodium-coupled neutral amino acid transporter 7 (Solute carrier family 38 member 7)	-0.069	0.331855	0.958	FALSE	-0.23	0.00545224	0.694	FALSE	-0.161	0.0359371	0.888	FALSE	-0.29	-0.06	-0.221
SLC44A1	Choline transporter-like protein 1 (CDw92) (Solute carrier family 44 member 1) (CD antigen CD92)	-0.142	0.0454929	0.912	FALSE	-0.328	0.000232852	0.146	FALSE	-0.185	0.0130308	0.842	FALSE	-0.353	-0.025	-0.21
SLC44A2	Choline transporter-like protein 2 (Solute carrier family 44 member 2)	0.572	7.01478e-07	0.00113	FALSE	-0.125	0.0665378	0.911	FALSE	-0.696	7.90969e-08	0.000409	TRUE	0.014	0.139	-0.558
SLC44A2.1	Choline transporter-like protein 2 (Solute carrier family 44 member 2)	0.572	7.01478e-07	0.00113	FALSE	-0.125	0.0665378	0.911	FALSE	-0.696	7.90969e-08	0.000409	TRUE	0.014	0.139	-0.558
SLC4A1AP	Kanadaptin (Human lung cancer oncogene 3 protein) (HLC-3) (Kidney anion exchanger adapter protein) (Solute carrier family 4 anion exchanger member 1 adapter protein)	-0.00101	0.985362	0.973	FALSE	0.199	0.00302236	0.597	FALSE	0.201	0.00291941	0.732	FALSE	0.186	-0.0138	0.187
SLC4A1AP.1	Kanadaptin (Human lung cancer oncogene 3 protein) (HLC-3) (Kidney anion exchanger adapter protein) (Solute carrier family 4 anion exchanger member 1 adapter protein)	-0.00101	0.985362	0.973	FALSE	0.199	0.00302236	0.597	FALSE	0.201	0.00291941	0.732	FALSE	0.186	-0.0138	0.187
SLFN5	Schlafen family member 5	-0.201	0.0260713	0.89	FALSE	-0.217	0.0180006	0.831	FALSE	-0.0158	0.84549	0.961	FALSE	-0.354	-0.138	-0.154
SMAD1	SMAD family member 1 (SMAD 1) (hSMAD1) (JV4-1) (Mad-related protein 1) (Mothers against decapentaplegic homolog 1) (MAD homolog 1) (Mothers against DPP homolog 1) (Transforming growth factor-beta-signaling protein 1) (BSP-1)	0.291	0.000630431	0.508	FALSE	-0.0566	0.393188	0.961	FALSE	-0.347	0.000139834	0.367	FALSE	0.196	0.252	-0.0951
SMC4	Structural maintenance of chromosomes protein 4 (SMC protein 4) (SMC-4) (Chromosome-associated polypeptide C) (hCAP-C) (XCAP-C homolog)	-0.125	0.0525171	0.917	FALSE	0.0991	0.114875	0.931	FALSE	0.225	0.00224617	0.706	FALSE	0.159	0.0594	0.284
SNCA	Alpha-synuclein (Non-A beta component of AD amyloid) (Non-A4 component of amyloid precursor) (NACP)	0.406	0.000124495	0.234	FALSE	0.158	0.0534791	0.901	FALSE	-0.249	0.0054218	0.785	FALSE	0.0868	-0.0708	-0.319
SNRK	SNF-related serine/threonine-protein kinase (EC 2.7.11.1) (SNF1-related kinase)	-0.0976	0.184698	0.948	FALSE	0.064	0.374781	0.96	FALSE	0.162	0.0378686	0.89	FALSE	-0.227	-0.291	-0.129
SOD2	Superoxide dismutase [Mn], mitochondrial (EC 1.15.1.1)	-0.0444	0.564089	0.966	FALSE	-0.00951	0.901109	0.974	FALSE	0.0349	0.649429	0.957	FALSE	-0.192	-0.182	-0.147
SOD2.1	Superoxide dismutase [Mn], mitochondrial (EC 1.15.1.1)	-0.0444	0.564089	0.966	FALSE	-0.00951	0.901109	0.974	FALSE	0.0349	0.649429	0.957	FALSE	-0.192	-0.182	-0.147
SPG21	Maspardin (Acid cluster protein 33) (Spastic paraplegia 21 autosomal recessive Mast syndrome protein) (Spastic paraplegia 21 protein)	0.0296	0.753576	0.97	FALSE	0.167	0.0952609	0.925	FALSE	0.137	0.16243	0.931	FALSE	-0.0754	-0.242	-0.105
SPNS1	Protein spinster homolog 1 (HSpin1) (SPNS1) (Spinster-like protein 1)	0.0888	0.310611	0.957	FALSE	0.242	0.0135085	0.804	FALSE	0.153	0.092565	0.917	FALSE	-0.0985	-0.34	-0.187
SPNS1.1	Protein spinster homolog 1 (HSpin1) (SPNS1) (Spinster-like protein 1)	0.0888	0.310611	0.957	FALSE	0.242	0.0135085	0.804	FALSE	0.153	0.092565	0.917	FALSE	-0.0985	-0.34	-0.187
SPNS1.2	Protein spinster homolog 1 (HSpin1) (SPNS1) (Spinster-like protein 1)	0.0888	0.310611	0.957	FALSE	0.242	0.0135085	0.804	FALSE	0.153	0.092565	0.917	FALSE	-0.0985	-0.34	-0.187
SQSTM1	Sequestosome-1 (EBI3-associated protein of 60 kDa) (EBIAP) (p60) (Phosphotyrosine-independent ligand for the Lck SH2 domain of 62 kDa) (Ubiquitin-binding protein p62) (p62)	-0.159	0.0750933	0.927	FALSE	0.0745	0.379976	0.961	FALSE	0.234	0.0141923	0.846	FALSE	-0.182	-0.257	-0.0231
SRPX2	Sushi repeat-containing protein SRPX2 (Sushi-repeat protein upregulated in leukemia)	-0.181	0.0680612	0.924	FALSE	0.33	0.00321263	0.607	FALSE	0.511	9.83483e-05	0.321	FALSE	-0.509	-0.839	-0.329
SRXN1	Sulfiredoxin-1 (EC 1.8.98.2)	-0.115	0.214604	0.951	FALSE	0.175	0.0699367	0.913	FALSE	0.29	0.00623411	0.795	FALSE	-0.163	-0.337	-0.0475
STAB1	Stabilin-1 (Fasciclin, EGF-like, laminin-type EGF-like and link domain-containing scavenger receptor 1) (FEEL-1) (MS-1 antigen)	0.114	0.00518939	0.788	FALSE	0.0885	0.0219112	0.846	FALSE	-0.0259	0.45648	0.951	FALSE	-0.0858	-0.174	-0.2
STOM	Stomatin (Erythrocyte band 7 integral membrane protein) (Erythrocyte membrane protein band 7.2) (Protein 7.2b)	-0.0543	0.251017	0.953	FALSE	-0.215	0.000430497	0.222	FALSE	-0.161	0.00377811	0.755	FALSE	-0.294	-0.0791	-0.24
SVIL	Supervillin (Archvillin) (p205/p250)	0.0155	0.800992	0.971	FALSE	-0.134	0.0455753	0.893	FALSE	-0.15	0.0284404	0.879	FALSE	-0.232	-0.0983	-0.248
SYN1	Synapsin-1 (Brain protein 4.1) (Synapsin I)	0.339	0.0495892	0.915	FALSE	0.0268	0.86645	0.974	FALSE	-0.313	0.0673797	0.909	FALSE	0.0973	0.0705	-0.242
SYN1.1	Synapsin-1 (Brain protein 4.1) (Synapsin I)	0.339	0.0495892	0.915	FALSE	0.0268	0.86645	0.974	FALSE	-0.313	0.0673797	0.909	FALSE	0.0973	0.0705	-0.242
SYNM	Synemin (Desmuslin)	0.322	9.8688e-05	0.206	FALSE	-0.299	0.000187952	0.125	FALSE	-0.621	1.12513e-07	0.000726	TRUE	0.118	0.417	-0.203
TACSTD2	Tumor-associated calcium signal transducer 2 (Cell surface glycoprotein Trop-2) (Membrane component chromosome 1 surface marker 1) (Pancreatic carcinoma marker protein GA733-1)	0.748	8.69244e-05	0.191	FALSE	0.125	0.356077	0.959	FALSE	-0.623	0.000429757	0.509	FALSE	0.343	0.217	-0.405
TAGLN	Transgelin (22 kDa actin-binding protein) (Protein WS3-10) (Smooth muscle protein 22-alpha) (SM22-alpha)	-0.744	0.000568455	0.489	FALSE	0.948	6.92987e-05	0.0501	FALSE	1.69	1.75544e-07	0.0014	TRUE	-0.222	-1.17	0.522
TAP1	Antigen peptide transporter 1 (APT1) (EC 7.4.2.14) (ATP-binding cassette sub-family B member 2) (Peptide supply factor 1) (Peptide transporter PSF1) (PSF-1) (Peptide transporter TAP1) (Peptide transporter involved in antigen processing 1) (Really interesting new gene 4 protein) (RING4)	-0.0898	0.253078	0.954	FALSE	-0.539	9.51695e-06	0.0053	FALSE	-0.449	5.61191e-05	0.246	FALSE	-0.0903	0.449	-0.000563
TAP1.1	Antigen peptide transporter 1 (APT1) (EC 7.4.2.14) (ATP-binding cassette sub-family B member 2) (Peptide supply factor 1) (Peptide transporter PSF1) (PSF-1) (Peptide transporter TAP1) (Peptide transporter involved in antigen processing 1) (Really interesting new gene 4 protein) (RING4)	-0.0898	0.253078	0.954	FALSE	-0.539	9.51695e-06	0.0053	FALSE	-0.449	5.61191e-05	0.246	FALSE	-0.0903	0.449	-0.000563
TCIRG1	V-type proton ATPase 116 kDa subunit a 3 (V-ATPase 116 kDa subunit a 3) (Osteoclastic proton pump 116 kDa subunit) (OC-116 kDa) (OC116) (T-cell immune regulator 1) (T-cell immune response cDNA7 protein) (TIRC7) (Vacuolar proton translocating ATPase 116 kDa subunit a isoform 3)	0.125	0.0585638	0.92	FALSE	0.133	0.0459511	0.893	FALSE	0.0081	0.894857	0.962	FALSE	-0.0716	-0.205	-0.197
TCN2	Transcobalamin-2 (TC-2) (Transcobalamin II) (TC II) (TCII)	0.177	0.0793838	0.929	FALSE	-0.335	0.00339366	0.617	FALSE	-0.512	0.000118905	0.346	FALSE	-0.19	0.146	-0.367
TCN2.1	Transcobalamin-2 (TC-2) (Transcobalamin II) (TC II) (TCII)	0.177	0.0793838	0.929	FALSE	-0.335	0.00339366	0.617	FALSE	-0.512	0.000118905	0.346	FALSE	-0.19	0.146	-0.367
TFPI	Tissue factor pathway inhibitor (TFPI) (Extrinsic pathway inhibitor) (EPI) (Lipoprotein-associated coagulation inhibitor) (LACI)	1.09	2.24784e-06	0.00657	TRUE	-0.0556	0.680834	0.97	FALSE	-1.15	1.3275e-06	0.0155	TRUE	0.436	0.492	-0.657
TFPI2	Tissue factor pathway inhibitor 2 (TFPI-2) (Placental protein 5) (PP5)	-0.309	0.0031523	0.739	FALSE	-0.836	3.27498e-07	5.39e-06	TRUE	-0.527	3.87639e-05	0.199	FALSE	-0.484	0.352	-0.175
TGFBI	Transforming growth factor-beta-induced protein ig-h3 (Beta ig-h3) (Kerato-epithelin) (RGD-containing collagen-associated protein) (RGD-CAP)	-1.37	2.98014e-07	0.000291	TRUE	-0.322	0.0365216	0.881	FALSE	1.05	5.20869e-06	0.054	FALSE	-0.849	-0.527	0.52
THBS1	Thrombospondin-1 (Glycoprotein G)	0.101	0.0278955	0.893	FALSE	-0.104	0.0240624	0.853	FALSE	-0.205	0.000258237	0.443	FALSE	-0.453	-0.349	-0.554
THSD4	Thrombospondin type-1 domain-containing protein 4 (A disintegrin and metalloproteinase with thrombospondin motifs-like protein 6) (ADAMTS-like protein 6) (ADAMTSL-6)	-0.706	2.54678e-05	0.086	FALSE	-0.955	1.14622e-06	0.000116	TRUE	-0.249	0.0395124	0.891	FALSE	-0.824	0.132	-0.118
TIE1	Tyrosine-protein kinase receptor Tie-1 (EC 2.7.10.1)	0.14	0.00377567	0.758	FALSE	-0.0778	0.0714265	0.914	FALSE	-0.218	0.000118342	0.345	FALSE	-0.0325	0.0453	-0.173
TMCC3	Transmembrane and coiled-coil domain protein 3	-0.145	0.0998824	0.935	FALSE	-0.434	0.000163143	0.111	FALSE	-0.29	0.0037916	0.756	FALSE	-0.393	0.0417	-0.248
TMEM192	Transmembrane protein 192	0.0142	0.821952	0.971	FALSE	0.00439	0.944437	0.975	FALSE	-0.00981	0.876431	0.961	FALSE	-0.176	-0.181	-0.191
TMEM192.1	Transmembrane protein 192	0.0142	0.821952	0.971	FALSE	0.00439	0.944437	0.975	FALSE	-0.00981	0.876431	0.961	FALSE	-0.176	-0.181	-0.191
TMEM63A	Mechanosensitive cation channel TMEM63A (Transmembrane protein 63A) (hTMEM63A)	0.158	0.11481	0.938	FALSE	-0.21	0.0433625	0.89	FALSE	-0.368	0.00184814	0.685	FALSE	-0.29	-0.0805	-0.449
TMPO	Lamina-associated polypeptide 2, isoform alpha (Thymopoietin isoform alpha) (TP alpha) (Thymopoietin-related peptide isoform alpha) (TPRP isoform alpha) [Cleaved into: Thymopoietin (TP) (Splenin)	0.224	0.00159255	0.654	FALSE	0.223	0.00167672	0.482	FALSE	-0.00157	0.977902	0.963	FALSE	0.342	0.119	0.118
TMT1A	Thiol S-methyltransferase TMT1A (EC 2.1.1.9) (Methyltransferase-like protein 7A) (N6-adenosine-methyltransferase TMT1A) (EC 2.1.1.348) (Protein AAM-B) (Thiol methyltransferase 1A)	0.287	0.00116355	0.608	FALSE	-0.443	2.70337e-05	0.02	FALSE	-0.73	1.40766e-07	0.000968	TRUE	0.115	0.558	-0.172
TNFAIP8L3	Tumor necrosis factor alpha-induced protein 8-like protein 3 (TNF alpha-induced protein 8-like protein 3) (TNFAIP8-like protein 3)	-0.466	0.00778767	0.821	FALSE	-0.203	0.191051	0.946	FALSE	0.263	0.0979152	0.919	FALSE	-0.638	-0.435	-0.173
TNFRSF10B	Tumor necrosis factor receptor superfamily member 10B (Death receptor 5) (TNF-related apoptosis-inducing ligand receptor 2) (TRAIL receptor 2) (TRAIL-R2) (CD antigen CD262)	0.0283	0.724981	0.969	FALSE	0.0157	0.845028	0.973	FALSE	-0.0126	0.875227	0.961	FALSE	-0.091	-0.107	-0.119
TNFRSF10B.1	Tumor necrosis factor receptor superfamily member 10B (Death receptor 5) (TNF-related apoptosis-inducing ligand receptor 2) (TRAIL receptor 2) (TRAIL-R2) (CD antigen CD262)	0.0283	0.724981	0.969	FALSE	0.0157	0.845028	0.973	FALSE	-0.0126	0.875227	0.961	FALSE	-0.091	-0.107	-0.119
TOLLIP	Toll-interacting protein	0.173	0.000823597	0.553	FALSE	0.0624	0.138802	0.937	FALSE	-0.111	0.0153289	0.85	FALSE	-0.085	-0.147	-0.258
TOP2A	DNA topoisomerase 2-alpha (EC 5.6.2.2) (DNA topoisomerase II, alpha isozyme)	-0.105	0.263968	0.954	FALSE	0.136	0.154678	0.94	FALSE	0.24	0.0194326	0.862	FALSE	0.284	0.149	0.389
TP53I11	Tumor protein p53-inducible protein 11 (p53-induced gene 11 protein)	-0.0318	0.60399	0.967	FALSE	-0.238	0.00170034	0.485	FALSE	-0.207	0.00454528	0.771	FALSE	-0.322	-0.0832	-0.29
TPD52	Tumor protein D52 (Protein N8)	0.701	7.28158e-05	0.172	FALSE	-0.454	0.00253678	0.564	FALSE	-1.15	4.52636e-07	0.00405	TRUE	0.198	0.652	-0.503
TPD52.1	Tumor protein D52 (Protein N8)	0.701	7.28158e-05	0.172	FALSE	-0.454	0.00253678	0.564	FALSE	-1.15	4.52636e-07	0.00405	TRUE	0.198	0.652	-0.503
TPD52.2	Tumor protein D52 (Protein N8)	0.701	7.28158e-05	0.172	FALSE	-0.454	0.00253678	0.564	FALSE	-1.15	4.52636e-07	0.00405	TRUE	0.198	0.652	-0.503
TPD52.3	Tumor protein D52 (Protein N8)	0.701	7.28158e-05	0.172	FALSE	-0.454	0.00253678	0.564	FALSE	-1.15	4.52636e-07	0.00405	TRUE	0.198	0.652	-0.503
TPD52.4	Tumor protein D52 (Protein N8)	0.701	7.28158e-05	0.172	FALSE	-0.454	0.00253678	0.564	FALSE	-1.15	4.52636e-07	0.00405	TRUE	0.198	0.652	-0.503
TPD52.5	Tumor protein D52 (Protein N8)	0.701	7.28158e-05	0.172	FALSE	-0.454	0.00253678	0.564	FALSE	-1.15	4.52636e-07	0.00405	TRUE	0.198	0.652	-0.503
TPD52.6	Tumor protein D52 (Protein N8)	0.701	7.28158e-05	0.172	FALSE	-0.454	0.00253678	0.564	FALSE	-1.15	4.52636e-07	0.00405	TRUE	0.198	0.652	-0.503
TPM1	Tropomyosin alpha-1 chain (Alpha-tropomyosin) (Tropomyosin-1)	0.577	5.22727e-05	0.142	FALSE	0.31	0.0066844	0.723	FALSE	-0.266	0.0159608	0.852	FALSE	0.424	0.114	-0.152
TPM4	Tropomyosin alpha-4 chain (TM30p1) (Tropomyosin-4)	-0.116	0.372699	0.96	FALSE	0.0462	0.719148	0.971	FALSE	0.162	0.219752	0.937	FALSE	-0.138	-0.184	-0.022
TRIM16	Tripartite motif-containing protein 16 (EC 2.3.2.27) (E3 ubiquitin-protein ligase TRIM16) (Estrogen-responsive B box protein)	-0.374	0.000118225	0.228	FALSE	-0.3	0.000748662	0.318	FALSE	0.0732	0.298771	0.943	FALSE	-0.288	0.0128	0.0861
TSPAN15	Tetraspanin-15 (Tspan-15) (Tetraspan NET-7) (Transmembrane 4 superfamily member 15)	0.435	0.000114306	0.224	FALSE	-0.00161	0.983944	0.976	FALSE	-0.436	0.000110561	0.336	FALSE	0.158	0.16	-0.276
TSPAN18	Tetraspanin-18 (Tspan-18)	0.691	0.000144194	0.253	FALSE	-0.565	0.000778877	0.325	FALSE	-1.26	3.49906e-07	0.00329	TRUE	0.107	0.672	-0.584
TTC38	Tetratricopeptide repeat protein 38 (TPR repeat protein 38)	-0.00303	0.966224	0.973	FALSE	0.00325	0.963688	0.975	FALSE	0.00628	0.929988	0.962	FALSE	-0.134	-0.137	-0.131
TTYH3	Protein tweety homolog 3 (hTTY3) (Volume-regulated anion channel subunit TTYH3)	-0.0105	0.882273	0.972	FALSE	-0.107	0.148002	0.939	FALSE	-0.0967	0.188439	0.934	FALSE	-0.271	-0.164	-0.261
TTYH3.1	Protein tweety homolog 3 (hTTY3) (Volume-regulated anion channel subunit TTYH3)	-0.0105	0.882273	0.972	FALSE	-0.107	0.148002	0.939	FALSE	-0.0967	0.188439	0.934	FALSE	-0.271	-0.164	-0.261
UAP1L1	UDP-N-acetylhexosamine pyrophosphorylase-like protein 1 (EC 2.7.7.-)	-0.0722	0.244205	0.953	FALSE	-0.0798	0.20061	0.947	FALSE	-0.00763	0.899259	0.962	FALSE	-0.183	-0.103	-0.11
UBE2C	Ubiquitin-conjugating enzyme E2 C (EC 2.3.2.23) ((E3-independent) E2 ubiquitin-conjugating enzyme C) (EC 2.3.2.24) (E2 ubiquitin-conjugating enzyme C) (UbcH10) (Ubiquitin carrier protein C) (Ubiquitin-protein ligase C)	0.000686	0.994949	0.973	FALSE	0.301	0.0147207	0.813	FALSE	0.301	0.0148999	0.849	FALSE	0.362	0.0611	0.362
UBR7	Putative E3 ubiquitin-protein ligase UBR7 (EC 2.3.2.27) (N-recognin-7) (RING-type E3 ubiquitin transferase UBR7)	-0.18	0.00562932	0.795	FALSE	-0.0937	0.105571	0.928	FALSE	0.0859	0.134732	0.927	FALSE	0.0451	0.139	0.225
UHRF1	E3 ubiquitin-protein ligase UHRF1 (EC 2.3.2.27) (Inverted CCAAT box-binding protein of 90 kDa) (Nuclear zinc finger protein Np95) (HuNp95) (Nuclear protein 95) (hNp95) (RING finger protein 106) (Transcription factor ICBP90) (Ubiquitin-like PHD and RING finger domain-containing protein 1) (hUHRF1)	-0.545	2.06683e-05	0.0738	FALSE	-0.509	3.9866e-05	0.0303	FALSE	0.0358	0.669137	0.957	FALSE	-0.08	0.429	0.465
UHRF1.1	E3 ubiquitin-protein ligase UHRF1 (EC 2.3.2.27) (Inverted CCAAT box-binding protein of 90 kDa) (Nuclear zinc finger protein Np95) (HuNp95) (Nuclear protein 95) (hNp95) (RING finger protein 106) (Transcription factor ICBP90) (Ubiquitin-like PHD and RING finger domain-containing protein 1) (hUHRF1)	-0.545	2.06683e-05	0.0738	FALSE	-0.509	3.9866e-05	0.0303	FALSE	0.0358	0.669137	0.957	FALSE	-0.08	0.429	0.465
UPP1	Uridine phosphorylase 1 (UPase 1) (UrdPase 1) (EC 2.4.2.3)	-0.245	0.014692	0.862	FALSE	-0.138	0.134396	0.936	FALSE	0.107	0.24027	0.939	FALSE	-0.27	-0.132	-0.0255
VAMP8	Vesicle-associated membrane protein 8 (VAMP-8) (Endobrevin) (EDB)	-0.157	0.0368252	0.904	FALSE	-0.0472	0.495427	0.965	FALSE	0.11	0.126539	0.925	FALSE	-0.132	-0.0849	0.0253
VAT1	NADPH-dependent quinone oxidoreductase VAT1 (EC 1.6.5.5) (Mitofusin-binding protein) (MIB) (Synaptic vesicle membrane protein VAT-1 homolog) (Vesicle amine transport 1) (VAT-1)	0.00543	0.921627	0.972	FALSE	0.155	0.0138537	0.807	FALSE	0.15	0.0167201	0.855	FALSE	-0.15	-0.305	-0.155
VTI1B	Vesicle transport through interaction with t-SNAREs homolog 1B (Vesicle transport v-SNARE protein Vti1-like 1) (Vti1-rp1)	-0.048	0.424575	0.962	FALSE	-0.135	0.0377749	0.883	FALSE	-0.0872	0.158423	0.93	FALSE	-0.157	-0.022	-0.109
VTN	Vitronectin (VN) (S-protein) (Serum-spreading factor) (V75) [Cleaved into: Vitronectin V65 subunit	0.167	0.204679	0.95	FALSE	-0.541	0.000906187	0.356	FALSE	-0.707	9.32004e-05	0.314	FALSE	-0.0314	0.509	-0.198
VWF	von Willebrand factor (vWF) [Cleaved into: von Willebrand antigen 2 (von Willebrand antigen II)]	0.913	5.12179e-06	0.019	TRUE	-0.207	0.107819	0.929	FALSE	-1.12	5.86956e-07	0.00545	TRUE	-0.00181	0.205	-0.915
WARS1	Tryptophan--tRNA ligase, cytoplasmic (EC 6.1.1.2) (Interferon-induced protein 53) (IFP53) (Tryptophanyl-tRNA synthetase) (TrpRS) (hWRS) [Cleaved into: T1-TrpRS	0.303	5.61347e-05	0.149	FALSE	0.102	0.064819	0.91	FALSE	-0.2	0.00176282	0.679	FALSE	0.265	0.162	-0.0381
WDHD1	WD repeat and HMG-box DNA-binding protein 1 (Acidic nucleoplasmic DNA-binding protein 1) (And-1)	-0.0676	0.487422	0.964	FALSE	0.149	0.140374	0.937	FALSE	0.216	0.0403105	0.892	FALSE	0.327	0.179	0.395
WFS1	Wolframin	0.42	1.86087e-06	0.00511	FALSE	0.00197	0.969012	0.975	FALSE	-0.418	1.9561e-06	0.0229	FALSE	-0.0255	-0.0275	-0.445
ZFP36L1	mRNA decay activator protein ZFP36L1 (Butyrate response factor 1) (EGF-response factor 1) (ERF-1) (TPA-induced sequence 11b) (Zinc finger protein 36, C3H1 type-like 1) (ZFP36-like 1)	-0.142	0.0585685	0.92	FALSE	0.012	0.862076	0.974	FALSE	0.154	0.0425462	0.894	FALSE	-0.137	-0.149	0.00463
A2M	Alpha-2-macroglobulin (Alpha-2-M) (C3 and PZP-like alpha-2-macroglobulin domain-containing protein 5)	0.106	0.652626	0.968	FALSE	0.396	0.109514	0.93	FALSE	0.29	0.229685	0.938	FALSE	-0.235	-0.631	-0.34
AAAS	Aladin (Adracalin)	-0.161	0.024824	0.888	FALSE	-0.0824	0.215502	0.949	FALSE	0.0789	0.234711	0.939	FALSE	0.0328	0.115	0.194
AACS	Acetoacetyl-CoA synthetase (EC 6.2.1.16) (Acyl-CoA synthetase family member 1) (Protein sur-5 homolog)	-0.0137	0.867531	0.972	FALSE	0.179	0.0451361	0.892	FALSE	0.193	0.0330747	0.885	FALSE	0.037	-0.142	0.0507
AAGAB	Alpha- and gamma-adaptin-binding protein p34	-0.11	0.368522	0.96	FALSE	0.132	0.28381	0.955	FALSE	0.242	0.0618604	0.906	FALSE	0.0525	-0.0795	0.162
AAK1	AP2-associated protein kinase 1 (EC 2.7.11.1) (Adaptor-associated kinase 1)	0.0578	0.307302	0.957	FALSE	-0.0709	0.215687	0.949	FALSE	-0.129	0.0349286	0.887	FALSE	-0.00867	0.0622	-0.0665
AAMDC	Mth938 domain-containing protein (Adipogenesis associated Mth938 domain-containing protein)	-0.0473	0.479127	0.964	FALSE	-0.0217	0.742586	0.972	FALSE	0.0255	0.700346	0.958	FALSE	-0.0133	0.00845	0.034
AAMP	Angio-associated migratory cell protein	-0.116	0.0245767	0.888	FALSE	0.0675	0.162321	0.942	FALSE	0.184	0.00154477	0.664	FALSE	0.00245	-0.065	0.119
AAR2	Protein AAR2 homolog (AAR2 splicing factor homolog)	0.0882	0.397732	0.961	FALSE	0.0562	0.58701	0.968	FALSE	-0.0321	0.75552	0.959	FALSE	0.203	0.147	0.115
AARS1	Alanine--tRNA ligase, cytoplasmic (EC 6.1.1.7) (Alanyl-tRNA synthetase) (AlaRS) (Protein lactyltransferase AARS1) (EC 6.-.-.-) (Renal carcinoma antigen NY-REN-42)	-0.0926	0.0228906	0.885	FALSE	0.0733	0.0616669	0.908	FALSE	0.166	0.000522358	0.533	FALSE	0.0617	-0.0116	0.154
AARS2	Alanine--tRNA ligase, mitochondrial (EC 6.1.1.7) (Alanyl-tRNA synthetase) (AlaRS) (Protein lactyltransferase AARS2) (EC 6.-.-.-)	-0.0274	0.531057	0.965	FALSE	0.0256	0.55697	0.967	FALSE	0.053	0.23517	0.939	FALSE	0.058	0.0324	0.0854
AARSD1	Alanyl-tRNA editing protein Aarsd1 (Alanyl-tRNA synthetase domain-containing protein 1)	-0.0314	0.569711	0.966	FALSE	0.0654	0.24601	0.952	FALSE	0.0967	0.0960629	0.918	FALSE	0.0131	-0.0523	0.0444
AASDHPPT	L-aminoadipate-semialdehyde dehydrogenase-phosphopantetheinyl transferase (EC 2.7.8.7) (4'-phosphopantetheinyl transferase) (Alpha-aminoadipic semialdehyde dehydrogenase-phosphopantetheinyl transferase) (AASD-PPT) (LYS5 ortholog)	-0.16	0.0379806	0.905	FALSE	-0.000461	0.994757	0.976	FALSE	0.159	0.0384487	0.89	FALSE	-0.0273	-0.0269	0.132
AASS	Alpha-aminoadipic semialdehyde synthase, mitochondrial (LKR/SDH) [Includes: Lysine ketoglutarate reductase (LKR) (LOR) (EC 1.5.1.8)	0.201	0.00220157	0.697	FALSE	0.008	0.880646	0.974	FALSE	-0.193	0.00292085	0.732	FALSE	0.0676	0.0596	-0.133
AATF	Protein AATF (Apoptosis-antagonizing transcription factor) (Rb-binding protein Che-1)	-0.15	0.0423855	0.909	FALSE	0.0582	0.397069	0.961	FALSE	0.208	0.00828506	0.815	FALSE	0.0291	-0.0291	0.179
ABCB10	ATP-binding cassette sub-family B member 10, mitochondrial (ABC-mitochondrial erythroid protein) (ABC-me protein) (ATP-binding cassette transporter 10) (ABC transporter 10 protein) (EC 7.6.2.-) (Mitochondrial ATP-binding cassette 2) (M-ABC2)	-0.111	0.0856217	0.931	FALSE	-0.0758	0.223849	0.95	FALSE	0.0348	0.567073	0.954	FALSE	-0.0655	0.0103	0.0451
ABCB6	ATP-binding cassette sub-family B member 6 (ABC-type heme transporter ABCB6) (EC 7.6.2.5) (Mitochondrial ABC transporter 3) (Mt-ABC transporter 3) (P-glycoprotein-related protein) (Ubiquitously-expressed mammalian ABC half transporter)	0.0777	0.267123	0.955	FALSE	0.0279	0.683999	0.97	FALSE	-0.0499	0.469894	0.951	FALSE	-0.0819	-0.11	-0.16
ABCB6.1	ATP-binding cassette sub-family B member 6 (ABC-type heme transporter ABCB6) (EC 7.6.2.5) (Mitochondrial ABC transporter 3) (Mt-ABC transporter 3) (P-glycoprotein-related protein) (Ubiquitously-expressed mammalian ABC half transporter)	0.0777	0.267123	0.955	FALSE	0.0279	0.683999	0.97	FALSE	-0.0499	0.469894	0.951	FALSE	-0.0819	-0.11	-0.16
ABCB7	Iron-sulfur clusters transporter ABCB7, mitochondrial (ATP-binding cassette sub-family B member 7, mitochondrial) (ATP-binding cassette transporter 7) (ABC transporter 7 protein)	-0.0918	0.0854317	0.931	FALSE	-0.0919	0.0851106	0.921	FALSE	-0.000107	0.998301	0.963	FALSE	-0.0767	0.0152	0.0151
ABCD1	ATP-binding cassette sub-family D member 1 (EC 3.1.2.-) (EC 7.6.2.-) (Adrenoleukodystrophy protein) (ALDP)	0.118	0.250402	0.953	FALSE	0.0169	0.866586	0.974	FALSE	-0.102	0.320703	0.945	FALSE	-0.12	-0.137	-0.238
ABCD3	ATP-binding cassette sub-family D member 3 (EC 3.1.2.-) (EC 7.6.2.-) (70 kDa peroxisomal membrane protein) (PMP70)	-0.00594	0.907905	0.972	FALSE	0.0578	0.272573	0.954	FALSE	0.0637	0.228737	0.938	FALSE	-0.0557	-0.113	-0.0498
ABCE1	ATP-binding cassette sub-family E member 1 (EC 3.6.5.-) (2'-5'-oligoadenylate-binding protein) (HuHP68) (RNase L inhibitor) (Ribonuclease 4 inhibitor) (RNS4I)	-0.196	0.000634627	0.509	FALSE	-0.0139	0.751904	0.972	FALSE	0.182	0.00112868	0.626	FALSE	-0.0132	0.000779	0.183
ABCF1	ATP-binding cassette sub-family F member 1 (ATP-binding cassette 50) (TNF-alpha-stimulated ABC protein)	-0.132	0.0137372	0.858	FALSE	0.0624	0.198698	0.947	FALSE	0.194	0.0011083	0.624	FALSE	-0.0545	-0.117	0.0775
ABCF2	ATP-binding cassette sub-family F member 2 (Iron-inhibited ABC transporter 2)	-0.0179	0.733988	0.969	FALSE	0.175	0.00515624	0.685	FALSE	0.193	0.00270164	0.724	FALSE	0.133	-0.0416	0.151
ABCF2.1	ATP-binding cassette sub-family F member 2 (Iron-inhibited ABC transporter 2)	-0.0179	0.733988	0.969	FALSE	0.175	0.00515624	0.685	FALSE	0.193	0.00270164	0.724	FALSE	0.133	-0.0416	0.151
ABCF3	ATP-binding cassette sub-family F member 3	0.00182	0.965819	0.973	FALSE	0.0169	0.690665	0.971	FALSE	0.0151	0.722229	0.958	FALSE	-0.00304	-0.02	-0.00486
ABCG2	Broad substrate specificity ATP-binding cassette transporter ABCG2 (EC 7.6.2.2) (ATP-binding cassette sub-family G member 2) (Breast cancer resistance protein) (CDw338) (Mitoxantrone resistance-associated protein) (Placenta-specific ATP-binding cassette transporter) (Urate exporter) (CD antigen CD338)	1.51	0.000122722	0.232	FALSE	0.063	0.822124	0.973	FALSE	-1.45	0.000179094	0.397	FALSE	0.258	0.195	-1.25
ABCG2.1	Broad substrate specificity ATP-binding cassette transporter ABCG2 (EC 7.6.2.2) (ATP-binding cassette sub-family G member 2) (Breast cancer resistance protein) (CDw338) (Mitoxantrone resistance-associated protein) (Placenta-specific ATP-binding cassette transporter) (Urate exporter) (CD antigen CD338)	1.47	0.000120283	0.23	FALSE	0.063	0.817144	0.973	FALSE	-1.41	0.000177387	0.396	FALSE	0.25	0.187	-1.22
ABHD10	Palmitoyl-protein thioesterase ABHD10, mitochondrial (EC 3.1.2.22) (Acyl-protein thioesterase ABHD10) (Alpha/beta hydrolase domain-containing protein 10) (Abhydrolase domain-containing protein 10) (Mycophenolic acid acyl-glucuronide esterase, mitochondrial) (EC 3.1.1.93)	-0.0251	0.721086	0.969	FALSE	0.0591	0.407219	0.962	FALSE	0.0842	0.244089	0.94	FALSE	-0.00192	-0.061	0.0232
ABHD11	sn-1-specific diacylglycerol lipase ABHD11 (EC 3.1.1.116) (Alpha/beta hydrolase domain-containing protein 11) (Abhydrolase domain-containing protein 11) (Williams-Beuren syndrome chromosomal region 21 protein)	0.132	0.0775656	0.928	FALSE	0.213	0.00880007	0.758	FALSE	0.0812	0.258855	0.941	FALSE	0.108	-0.105	-0.024
ABHD12	Lysophosphatidylserine lipase ABHD12 (EC 3.1.-.-) (2-arachidonoylglycerol hydrolase ABHD12) (Abhydrolase domain-containing protein 12) (hABHD12) (Monoacylglycerol lipase ABHD12) (EC 3.1.1.23) (Oxidized phosphatidylserine lipase ABHD12) (EC 3.1.-.-)	0.227	0.0121345	0.851	FALSE	-0.113	0.168741	0.943	FALSE	-0.34	0.000817769	0.585	FALSE	0.00624	0.119	-0.221
ABHD12.1	Lysophosphatidylserine lipase ABHD12 (EC 3.1.-.-) (2-arachidonoylglycerol hydrolase ABHD12) (Abhydrolase domain-containing protein 12) (hABHD12) (Monoacylglycerol lipase ABHD12) (EC 3.1.1.23) (Oxidized phosphatidylserine lipase ABHD12) (EC 3.1.-.-)	0.227	0.0121345	0.851	FALSE	-0.113	0.168741	0.943	FALSE	-0.34	0.000817769	0.585	FALSE	0.00624	0.119	-0.221
ABHD14B	Putative protein-lysine deacylase ABHD14B (EC 2.3.1.-) (Alpha/beta hydrolase domain-containing protein 14B) (Abhydrolase domain-containing protein 14B) (CCG1-interacting factor B)	0.0716	0.331339	0.958	FALSE	-0.0431	0.553779	0.967	FALSE	-0.115	0.130577	0.926	FALSE	-0.0486	-0.00547	-0.12
ABHD16A	Phosphatidylserine lipase ABHD16A (EC 3.1.-.-) (Alpha/beta hydrolase domain-containing protein 16A) (Abhydrolase domain-containing protein 16A) (HLA-B-associated transcript 5) (hBAT5) (Monoacylglycerol lipase ABHD16A) (EC 3.1.1.23) (Protein G5)	0.217	0.00694027	0.812	FALSE	0.0095	0.889782	0.974	FALSE	-0.208	0.00905064	0.82	FALSE	-0.0184	-0.0279	-0.236
ABI1	Abl interactor 1 (Abelson interactor 1) (Abi-1) (Abl-binding protein 4) (AblBP4) (Eps8 SH3 domain-binding protein) (Eps8-binding protein) (Nap1-binding protein) (Nap1BP) (Spectrin SH3 domain-binding protein 1) (e3B1)	0.00403	0.942533	0.973	FALSE	-0.0193	0.730946	0.971	FALSE	-0.0233	0.677917	0.957	FALSE	-0.0276	-0.00829	-0.0316
ABI1.1	Abl interactor 1 (Abelson interactor 1) (Abi-1) (Abl-binding protein 4) (AblBP4) (Eps8 SH3 domain-binding protein) (Eps8-binding protein) (Nap1-binding protein) (Nap1BP) (Spectrin SH3 domain-binding protein 1) (e3B1)	0.00403	0.942533	0.973	FALSE	-0.0193	0.730946	0.971	FALSE	-0.0233	0.677917	0.957	FALSE	-0.0276	-0.00829	-0.0316
ABI1.2	Abl interactor 1 (Abelson interactor 1) (Abi-1) (Abl-binding protein 4) (AblBP4) (Eps8 SH3 domain-binding protein) (Eps8-binding protein) (Nap1-binding protein) (Nap1BP) (Spectrin SH3 domain-binding protein 1) (e3B1)	0.00403	0.942533	0.973	FALSE	-0.0193	0.730946	0.971	FALSE	-0.0233	0.677917	0.957	FALSE	-0.0276	-0.00829	-0.0316
ABI1.3	Abl interactor 1 (Abelson interactor 1) (Abi-1) (Abl-binding protein 4) (AblBP4) (Eps8 SH3 domain-binding protein) (Eps8-binding protein) (Nap1-binding protein) (Nap1BP) (Spectrin SH3 domain-binding protein 1) (e3B1)	0.00403	0.942533	0.973	FALSE	-0.0193	0.730946	0.971	FALSE	-0.0233	0.677917	0.957	FALSE	-0.0276	-0.00829	-0.0316
ABI3	ABI gene family member 3 (New molecule including SH3) (Nesh)	0.101	0.146773	0.943	FALSE	-0.0676	0.317747	0.957	FALSE	-0.168	0.0232737	0.87	FALSE	0.0219	0.0895	-0.0786
ABITRAM	Protein Abitram (Actin-binding transcription modulator) (Protein Simiate)	0.282	0.149943	0.944	FALSE	0.164	0.387741	0.961	FALSE	-0.118	0.533744	0.953	FALSE	0.226	0.0613	-0.0564
ABL1	Tyrosine-protein kinase ABL1 (EC 2.7.10.2) (Abelson murine leukemia viral oncogene homolog 1) (Abelson tyrosine-protein kinase 1) (Proto-oncogene c-Abl) (p150)	0.104	0.390431	0.961	FALSE	0.0537	0.653703	0.97	FALSE	-0.0503	0.674307	0.957	FALSE	0.0615	0.00776	-0.0425
ABL1.1	Tyrosine-protein kinase ABL1 (EC 2.7.10.2) (Abelson murine leukemia viral oncogene homolog 1) (Abelson tyrosine-protein kinase 1) (Proto-oncogene c-Abl) (p150)	0.104	0.390431	0.961	FALSE	0.0537	0.653703	0.97	FALSE	-0.0503	0.674307	0.957	FALSE	0.0615	0.00776	-0.0425
ABR	Active breakpoint cluster region-related protein	-0.0708	0.213041	0.951	FALSE	-0.0882	0.127305	0.934	FALSE	-0.0174	0.752854	0.959	FALSE	-0.0501	0.0381	0.0207
ABR.1	Active breakpoint cluster region-related protein	-0.0708	0.213041	0.951	FALSE	-0.0882	0.127305	0.934	FALSE	-0.0174	0.752854	0.959	FALSE	-0.0501	0.0381	0.0207
ABR.2	Active breakpoint cluster region-related protein	-0.0708	0.213041	0.951	FALSE	-0.0882	0.127305	0.934	FALSE	-0.0174	0.752854	0.959	FALSE	-0.0501	0.0381	0.0207
ABRACL	Costars family protein ABRACL (ABRA C-terminal-like protein)	-0.488	0.0182985	0.874	FALSE	-0.297	0.122935	0.933	FALSE	0.191	0.308255	0.944	FALSE	-0.328	-0.031	0.16
ABRAXAS2	BRISC complex subunit Abraxas 2 (Abraxas brother protein 1) (Protein FAM175B)	0.0537	0.142577	0.943	FALSE	-0.00629	0.857291	0.974	FALSE	-0.06	0.104977	0.921	FALSE	-0.0325	-0.0262	-0.0862
ABT1	Activator of basal transcription 1 (hABT1) (Basal transcriptional activator)	-0.084	0.239844	0.953	FALSE	0.0697	0.325279	0.958	FALSE	0.154	0.0427446	0.894	FALSE	0.0841	0.0144	0.168
ACAA1	3-ketoacyl-CoA thiolase, peroxisomal (EC 2.3.1.16) (Acetyl-CoA C-myristoyltransferase) (EC 2.3.1.155) (Acetyl-CoA acyltransferase) (EC 2.3.1.9) (Beta-ketothiolase) (Peroxisomal 3-oxoacyl-CoA thiolase)	0.199	0.00342558	0.748	FALSE	0.00563	0.920338	0.975	FALSE	-0.194	0.00414186	0.763	FALSE	0.0479	0.0422	-0.152
ACAA2	3-ketoacyl-CoA thiolase, mitochondrial (EC 2.3.1.16) (Acetyl-CoA acetyltransferase) (EC 2.3.1.9) (Acetyl-CoA acyltransferase) (Acyl-CoA hydrolase, mitochondrial) (EC 3.1.2.-, EC 3.1.2.1, EC 3.1.2.2) (Beta-ketothiolase) (Mitochondrial 3-oxoacyl-CoA thiolase) (T1)	-0.0111	0.814793	0.971	FALSE	-0.135	0.0126225	0.798	FALSE	-0.124	0.0197543	0.863	FALSE	-0.135	0.000318	-0.124
ACAD8	Isobutyryl-CoA dehydrogenase, mitochondrial (IBDH) (EC 1.3.8.5) (Activator-recruited cofactor 42 kDa component) (ARC42) (Acyl-CoA dehydrogenase family member 8) (ACAD-8)	0.126	0.113055	0.937	FALSE	-0.142	0.0772151	0.917	FALSE	-0.268	0.00329771	0.743	FALSE	-0.0687	0.0735	-0.195
ACAD9	Complex I assembly factor ACAD9, mitochondrial (Acyl-CoA dehydrogenase family member 9) (ACAD-9) (EC 1.3.8.7, EC 1.3.8.8)	0.00638	0.848753	0.971	FALSE	-0.0628	0.079008	0.918	FALSE	-0.0691	0.0559947	0.903	FALSE	-0.0197	0.0431	-0.0261
ACADM	Medium-chain specific acyl-CoA dehydrogenase, mitochondrial (MCAD) (EC 1.3.8.7) (Medium chain acyl-CoA dehydrogenase) (MCADH)	0.119	0.00380283	0.759	FALSE	-0.0546	0.127563	0.935	FALSE	-0.174	0.000208333	0.415	FALSE	-0.00258	0.0521	-0.122
ACADM.1	Medium-chain specific acyl-CoA dehydrogenase, mitochondrial (MCAD) (EC 1.3.8.7) (Medium chain acyl-CoA dehydrogenase) (MCADH)	0.119	0.00380283	0.759	FALSE	-0.0546	0.127563	0.935	FALSE	-0.174	0.000208333	0.415	FALSE	-0.00258	0.0521	-0.122
ACADS	Short-chain specific acyl-CoA dehydrogenase, mitochondrial (SCAD) (EC 1.3.8.1) (Butyryl-CoA dehydrogenase)	0.137	0.0553653	0.918	FALSE	-0.15	0.0385346	0.884	FALSE	-0.287	0.000772283	0.579	FALSE	-0.0348	0.115	-0.172
ACADSB	Short/branched chain specific acyl-CoA dehydrogenase, mitochondrial (SBCAD) (EC 1.3.8.1) (2-methyl branched chain acyl-CoA dehydrogenase) (2-MEBCAD) (2-methylbutyryl-coenzyme A dehydrogenase) (2-methylbutyryl-CoA dehydrogenase) (EC 1.3.8.5)	0.0447	0.274699	0.955	FALSE	0.0163	0.683564	0.97	FALSE	-0.0284	0.481509	0.952	FALSE	-0.00472	-0.021	-0.0494
ACADVL	Very long-chain acyl-CoA dehydrogenase, mitochondrial (VLCAD) (EC 1.3.8.9) (Long-chain acyl-CoA dehydrogenase, mitochondrial) (EC 1.3.8.8)	0.109	0.0365812	0.904	FALSE	-0.104	0.0447087	0.892	FALSE	-0.213	0.00059563	0.549	FALSE	-0.086	0.018	-0.195
ACADVL.1	Very long-chain acyl-CoA dehydrogenase, mitochondrial (VLCAD) (EC 1.3.8.9) (Long-chain acyl-CoA dehydrogenase, mitochondrial) (EC 1.3.8.8)	0.109	0.0365812	0.904	FALSE	-0.104	0.0447087	0.892	FALSE	-0.213	0.00059563	0.549	FALSE	-0.086	0.018	-0.195
ACAP2	Arf-GAP with coiled-coil, ANK repeat and PH domain-containing protein 2 (Centaurin-beta-2) (Cnt-b2)	0.0127	0.808499	0.971	FALSE	-0.0877	0.111888	0.93	FALSE	-0.1	0.0730448	0.911	FALSE	-0.0462	0.0415	-0.0589
ACAT1	Acetyl-CoA acetyltransferase, mitochondrial (EC 2.3.1.9) (Acetoacetyl-CoA thiolase) (T2)	0.00265	0.938387	0.973	FALSE	-0.0697	0.0597921	0.906	FALSE	-0.0723	0.0519179	0.9	FALSE	-0.0373	0.0324	-0.0399
ACAT2	Acetyl-CoA acetyltransferase, cytosolic (EC 2.3.1.9) (Acetyl-CoA transferase-like protein) (Cytosolic acetoacetyl-CoA thiolase)	0.0774	0.368491	0.96	FALSE	0.0244	0.773633	0.972	FALSE	-0.053	0.534197	0.953	FALSE	0.0528	0.0285	-0.0245
ACBD3	Golgi resident protein GCP60 (Acyl-CoA-binding domain-containing protein 3) (Golgi complex-associated protein 1) (GOCAP1) (Golgi phosphoprotein 1) (GOLPH1) (PBR- and PKA-associated protein 7) (Peripheral benzodiazepine receptor-associated protein PAP7) [Cleaved into: Golgi resident protein GCP60, N-terminally processed]	0.0784	0.0307456	0.897	FALSE	0.0584	0.0935541	0.924	FALSE	-0.02	0.545247	0.954	FALSE	-0.0257	-0.0841	-0.104
ACBD6	Acyl-CoA-binding domain-containing protein 6	-0.336	0.00344323	0.748	FALSE	-0.153	0.125566	0.934	FALSE	0.183	0.0720545	0.911	FALSE	-0.191	-0.0377	0.146
ACIN1	Apoptotic chromatin condensation inducer in the nucleus (Acinus)	0.193	0.00780614	0.821	FALSE	0.189	0.00884656	0.758	FALSE	-0.00406	0.947925	0.963	FALSE	0.159	-0.0307	-0.0348
ACO1	Cytoplasmic aconitate hydratase (Aconitase) (EC 4.2.1.3) (Citrate hydro-lyase) (Ferritin repressor protein) (Iron regulatory protein 1) (IRP1) (Iron-responsive element-binding protein 1) (IRE-BP 1)	0.145	0.00570588	0.796	FALSE	0.265	4.83277e-05	0.0364	FALSE	0.12	0.017006	0.856	FALSE	0.158	-0.107	0.013
ACO2	Aconitate hydratase, mitochondrial (Aconitase) (EC 4.2.1.3) (Citrate hydro-lyase)	0.0822	0.108403	0.936	FALSE	0.0187	0.700155	0.971	FALSE	-0.0635	0.205418	0.936	FALSE	0.0378	0.0191	-0.0443
ACOT1	Acyl-coenzyme A thioesterase 1 (Acyl-CoA thioesterase 1) (EC 3.1.2.-) (CTE-I) (CTE-Ib) (Inducible cytosolic acyl-coenzyme A thioester hydrolase) (Long chain acyl-CoA thioester hydrolase) (Long chain acyl-CoA hydrolase) (Palmitoyl-coenzyme A thioesterase) (EC 3.1.2.2)	0.231	0.0135708	0.858	FALSE	-0.0817	0.328729	0.958	FALSE	-0.313	0.00203701	0.695	FALSE	0.0126	0.0943	-0.219
ACOT13	Acyl-coenzyme A thioesterase 13 (Acyl-CoA thioesterase 13) (EC 3.1.2.-) (Hotdog-fold thioesterase superfamily member 2) (Palmitoyl-CoA hydrolase) (EC 3.1.2.2) (Thioesterase superfamily member 2) (THEM2) [Cleaved into: Acyl-coenzyme A thioesterase 13, N-terminally processed]	-0.402	0.000159706	0.267	FALSE	-0.251	0.00570881	0.7	FALSE	0.151	0.0667187	0.908	FALSE	-0.31	-0.0587	0.0925
ACOT2	Acyl-coenzyme A thioesterase 2, mitochondrial (Acyl-CoA thioesterase 2) (EC 3.1.2.2) (Acyl-coenzyme A thioester hydrolase 2a) (CTE-Ia) (Long-chain acyl-CoA thioesterase 2) (ZAP128)	0.231	0.0135708	0.858	FALSE	-0.0817	0.328729	0.958	FALSE	-0.313	0.00203701	0.695	FALSE	0.0126	0.0943	-0.219
ACOT7	Cytosolic acyl coenzyme A thioester hydrolase (EC 3.1.2.2) (Acyl-CoA thioesterase 7) (Brain acyl-CoA hydrolase) (BACH) (hBACH) (CTE-IIa) (CTE-II) (Long chain acyl-CoA thioester hydrolase)	-0.314	0.000314815	0.383	FALSE	-0.0372	0.568013	0.968	FALSE	0.276	0.000877219	0.594	FALSE	-0.134	-0.0967	0.18
ACOT7.1	Cytosolic acyl coenzyme A thioester hydrolase (EC 3.1.2.2) (Acyl-CoA thioesterase 7) (Brain acyl-CoA hydrolase) (BACH) (hBACH) (CTE-IIa) (CTE-II) (Long chain acyl-CoA thioester hydrolase)	-0.314	0.000314815	0.383	FALSE	-0.0372	0.568013	0.968	FALSE	0.276	0.000877219	0.594	FALSE	-0.134	-0.0967	0.18
ACOT8	Acyl-coenzyme A thioesterase 8 (Acyl-CoA thioesterase 8) (EC 3.1.2.1) (EC 3.1.2.11) (EC 3.1.2.2) (EC 3.1.2.3) (EC 3.1.2.5) (Choloyl-coenzyme A thioesterase) (EC 3.1.2.27) (HIV-Nef-associated acyl-CoA thioesterase) (Peroxisomal acyl-CoA thioesterase 2) (PTE-2) (Peroxisomal acyl-coenzyme A thioester hydrolase 1) (PTE-1) (Peroxisomal long-chain acyl-CoA thioesterase 1) (Thioesterase II) (hACTE-III) …	0.168	0.0623813	0.922	FALSE	0.104	0.228153	0.95	FALSE	-0.0639	0.449486	0.951	FALSE	0.00785	-0.0959	-0.16
ACOT9	Acyl-coenzyme A thioesterase 9, mitochondrial (Acyl-CoA thioesterase 9) (EC 3.1.2.-) (EC 3.1.2.2) (Acyl-CoA thioester hydrolase 9)	-0.173	0.00151628	0.647	FALSE	-0.14	0.00643343	0.717	FALSE	0.0334	0.449589	0.951	FALSE	-0.18	-0.0399	-0.0065
ACOT9.1	Acyl-coenzyme A thioesterase 9, mitochondrial (Acyl-CoA thioesterase 9) (EC 3.1.2.-) (EC 3.1.2.2) (Acyl-CoA thioester hydrolase 9)	-0.173	0.00151628	0.647	FALSE	-0.14	0.00643343	0.717	FALSE	0.0334	0.449589	0.951	FALSE	-0.18	-0.0399	-0.0065
ACOX1	Peroxisomal acyl-coenzyme A oxidase 1 (AOX) (EC 1.3.3.6) (Palmitoyl-CoA oxidase) (Peroxisomal fatty acyl-CoA oxidase) (Straight-chain acyl-CoA oxidase) (SCOX) [Cleaved into: Peroxisomal acyl-CoA oxidase 1, A chain	0.0778	0.0742495	0.927	FALSE	0.0672	0.116892	0.932	FALSE	-0.0105	0.795893	0.96	FALSE	-0.117	-0.185	-0.195
ACOX1.1	Peroxisomal acyl-coenzyme A oxidase 1 (AOX) (EC 1.3.3.6) (Palmitoyl-CoA oxidase) (Peroxisomal fatty acyl-CoA oxidase) (Straight-chain acyl-CoA oxidase) (SCOX) [Cleaved into: Peroxisomal acyl-CoA oxidase 1, A chain	0.0778	0.0742495	0.927	FALSE	0.0672	0.116892	0.932	FALSE	-0.0105	0.795893	0.96	FALSE	-0.117	-0.185	-0.195
ACOX3	Peroxisomal acyl-coenzyme A oxidase 3 (EC 1.3.3.6) (Branched-chain acyl-CoA oxidase) (BRCACox) (Pristanoyl-CoA oxidase)	0.279	0.00352197	0.751	FALSE	-0.00176	0.982273	0.976	FALSE	-0.281	0.00337675	0.745	FALSE	-0.00175	1.16e-05	-0.281
ACP1	Low molecular weight phosphotyrosine protein phosphatase (LMW-PTP) (LMW-PTPase) (EC 3.1.3.48) (Adipocyte acid phosphatase) (Low molecular weight cytosolic acid phosphatase) (EC 3.1.3.2) (Red cell acid phosphatase 1)	-0.0504	0.251382	0.954	FALSE	0.162	0.00216825	0.534	FALSE	0.212	0.000257853	0.443	FALSE	0.0108	-0.151	0.0611
ACP2	Lysosomal acid phosphatase (LAP) (EC 3.1.3.2)	0.14	0.241209	0.953	FALSE	-0.218	0.0801651	0.918	FALSE	-0.358	0.00833922	0.815	FALSE	-0.159	0.0589	-0.299
ACSF3	Malonate--CoA ligase ACSF3, mitochondrial (EC 6.2.1.76) (Acyl-CoA synthetase family member 3)	0.166	0.0591129	0.92	FALSE	-0.011	0.891987	0.974	FALSE	-0.177	0.046078	0.897	FALSE	-0.0489	-0.0378	-0.215
ACSL3	Fatty acid CoA ligase Acsl3 (Arachidonate--CoA ligase) (EC 6.2.1.15) (Long-chain acyl-CoA synthetase 3) (LACS 3) (Long-chain-fatty-acid--CoA ligase 3) (EC 6.2.1.3) (Medium-chain acyl-CoA ligase Acsl3) (EC 6.2.1.2)	-0.151	0.0382572	0.906	FALSE	0.00726	0.912748	0.975	FALSE	0.158	0.0311602	0.882	FALSE	-0.0615	-0.0688	0.089
ACSS2	Acetyl-coenzyme A synthetase, cytoplasmic (EC 6.2.1.1) (Acetate--CoA ligase) (Acetyl-CoA synthetase) (ACS) (AceCS) (Acetyl-CoA synthetase 1) (AceCS1) (Acyl-CoA synthetase short-chain family member 2) (Acyl-activating enzyme) (Propionate--CoA ligase) (EC 6.2.1.17)	0.0233	0.700643	0.969	FALSE	-0.211	0.00386133	0.639	FALSE	-0.234	0.00186721	0.686	FALSE	-0.143	0.0676	-0.166
ACSS2.1	Acetyl-coenzyme A synthetase, cytoplasmic (EC 6.2.1.1) (Acetate--CoA ligase) (Acetyl-CoA synthetase) (ACS) (AceCS) (Acetyl-CoA synthetase 1) (AceCS1) (Acyl-CoA synthetase short-chain family member 2) (Acyl-activating enzyme) (Propionate--CoA ligase) (EC 6.2.1.17)	0.0233	0.700643	0.969	FALSE	-0.211	0.00386133	0.639	FALSE	-0.234	0.00186721	0.686	FALSE	-0.143	0.0676	-0.166
ACTB	Actin, cytoplasmic 1 (EC 3.6.4.-) (Beta-actin) [Cleaved into: Actin, cytoplasmic 1, N-terminally processed]	0.58	0.0263566	0.891	FALSE	-0.0163	0.944708	0.975	FALSE	-0.596	0.0231128	0.87	FALSE	0.335	0.352	-0.245
ACTBL2	Beta-actin-like protein 2 (Kappa-actin)	0.133	0.0208679	0.88	FALSE	0.0644	0.222294	0.949	FALSE	-0.0683	0.197232	0.935	FALSE	0.0552	-0.00916	-0.0774
ACTG1	Actin, cytoplasmic 2 (EC 3.6.4.-) (Gamma-actin) [Cleaved into: Actin, cytoplasmic 2, N-terminally processed]	0.468	0.105466	0.936	FALSE	0.0939	0.732087	0.971	FALSE	-0.374	0.187039	0.934	FALSE	0.305	0.212	-0.163
ACTL6A	Actin-like protein 6A (53 kDa BRG1-associated factor A) (Actin-related protein Baf53a) (ArpNbeta) (BRG1-associated factor 53A) (BAF53A) (INO80 complex subunit K)	0.0293	0.534099	0.965	FALSE	0.102	0.0450284	0.892	FALSE	0.073	0.136893	0.927	FALSE	0.0863	-0.016	0.0569
ACTN4	Alpha-actinin-4 (Non-muscle alpha-actinin 4)	0.0215	0.450722	0.963	FALSE	0.0577	0.057932	0.905	FALSE	0.0362	0.213455	0.937	FALSE	0.0306	-0.027	0.00915
ACTR10	Actin-related protein 10 (Actin-related protein 11) (hARP11)	0.037	0.49452	0.964	FALSE	0.0296	0.583071	0.968	FALSE	-0.00737	0.890679	0.962	FALSE	-0.00587	-0.0355	-0.0428
ACTR1A	Alpha-centractin (Centractin) (ARP1) (Actin-RPV) (Centrosome-associated actin homolog)	0.0247	0.658902	0.968	FALSE	0.0494	0.383136	0.961	FALSE	0.0247	0.659053	0.957	FALSE	-0.0304	-0.0798	-0.0551
ACTR1B	Beta-centractin (Actin-related protein 1B) (ARP1B)	0.46	0.000747629	0.537	FALSE	0.0715	0.501301	0.966	FALSE	-0.388	0.00262273	0.721	FALSE	0.247	0.175	-0.213
ACTR2	Actin-related protein 2 (Actin-like protein 2)	-0.144	0.00166298	0.66	FALSE	-0.118	0.00634355	0.715	FALSE	0.026	0.483361	0.952	FALSE	-0.0962	0.0217	0.0477
ACTR3	Actin-related protein 3 (Actin-like protein 3)	-0.223	0.000213028	0.313	FALSE	-0.204	0.000452992	0.229	FALSE	0.019	0.666106	0.957	FALSE	-0.152	0.0518	0.0708
ACTR5	Actin-related protein 5 (hARP5) (Sarcoma antigen NY-SAR-16)	0.126	0.0644271	0.923	FALSE	0.0959	0.147553	0.939	FALSE	-0.0301	0.63567	0.956	FALSE	0.183	0.0876	0.0574
ACTR8	Actin-related protein 8 (hArp8) (INO80 complex subunit N)	-0.00513	0.978341	0.973	FALSE	0.207	0.286231	0.955	FALSE	0.212	0.274984	0.942	FALSE	0.0676	-0.139	0.0727
ACY1	Aminoacylase-1 (ACY-1) (EC 3.5.1.14) (N-acyl-L-amino-acid amidohydrolase)	0.418	0.00424408	0.769	FALSE	0.111	0.369585	0.96	FALSE	-0.307	0.0242603	0.872	FALSE	0.0854	-0.0258	-0.333
ACYP1	Acylphosphatase-1 (EC 3.6.1.7) (Acylphosphatase, erythrocyte isozyme) (Acylphosphatase, organ-common type isozyme) (Acylphosphate phosphohydrolase 1)	-0.0899	0.279945	0.955	FALSE	0.213	0.0199585	0.839	FALSE	0.303	0.00241679	0.713	FALSE	0.0625	-0.15	0.152
ACYP2	Acylphosphatase-2 (EC 3.6.1.7) (Acylphosphatase, muscle type isozyme) (Acylphosphate phosphohydrolase 2)	0.18	0.112539	0.937	FALSE	0.188	0.0996994	0.926	FALSE	0.00754	0.944189	0.962	FALSE	-0.0364	-0.224	-0.217
ADA	Adenosine deaminase (EC 3.5.4.4) (Adenosine aminohydrolase)	0.287	0.000859456	0.56	FALSE	0.0576	0.397304	0.961	FALSE	-0.23	0.00426939	0.766	FALSE	0.155	0.0974	-0.132
ADAM17	Disintegrin and metalloproteinase domain-containing protein 17 (ADAM 17) (EC 3.4.24.86) (Snake venom-like protease) (TNF-alpha convertase) (TNF-alpha-converting enzyme) (CD antigen CD156b)	0.0473	0.530382	0.965	FALSE	0.0588	0.437143	0.963	FALSE	0.0115	0.877396	0.961	FALSE	-0.0157	-0.0745	-0.063
ADAM9	Disintegrin and metalloproteinase domain-containing protein 9 (ADAM 9) (EC 3.4.24.-) (Cellular disintegrin-related protein) (Meltrin-gamma) (Metalloprotease/disintegrin/cysteine-rich protein 9) (Myeloma cell metalloproteinase)	-0.0774	0.432746	0.962	FALSE	0.0547	0.576822	0.968	FALSE	0.132	0.190889	0.935	FALSE	0.13	0.0749	0.207
ADAR	Double-stranded RNA-specific adenosine deaminase (DRADA) (EC 3.5.4.37) (136 kDa double-stranded RNA-binding protein) (p136) (Interferon-inducible protein 4) (IFI-4) (K88DSRBP)	-0.141	0.00151169	0.647	FALSE	-0.177	0.000236136	0.148	FALSE	-0.0367	0.310225	0.944	FALSE	-0.0937	0.0835	0.0469
ADAR.1	Double-stranded RNA-specific adenosine deaminase (DRADA) (EC 3.5.4.37) (136 kDa double-stranded RNA-binding protein) (p136) (Interferon-inducible protein 4) (IFI-4) (K88DSRBP)	-0.141	0.00151169	0.647	FALSE	-0.177	0.000236136	0.148	FALSE	-0.0367	0.310225	0.944	FALSE	-0.0937	0.0835	0.0469
ADD1	Alpha-adducin (Erythrocyte adducin subunit alpha)	0.0457	0.331969	0.958	FALSE	-0.0941	0.0589857	0.906	FALSE	-0.14	0.00911618	0.821	FALSE	-0.0393	0.0548	-0.085
ADD1.1	Alpha-adducin (Erythrocyte adducin subunit alpha)	0.0457	0.331969	0.958	FALSE	-0.0941	0.0589857	0.906	FALSE	-0.14	0.00911618	0.821	FALSE	-0.0393	0.0548	-0.085
ADD1.2	Alpha-adducin (Erythrocyte adducin subunit alpha)	0.0457	0.331969	0.958	FALSE	-0.0941	0.0589857	0.906	FALSE	-0.14	0.00911618	0.821	FALSE	-0.0393	0.0548	-0.085
ADD1.3	Alpha-adducin (Erythrocyte adducin subunit alpha)	0.0457	0.331969	0.958	FALSE	-0.0941	0.0589857	0.906	FALSE	-0.14	0.00911618	0.821	FALSE	-0.0393	0.0548	-0.085
ADD3	Gamma-adducin (Adducin-like protein 70)	-0.0492	0.496988	0.964	FALSE	-0.111	0.138827	0.937	FALSE	-0.0621	0.394195	0.948	FALSE	-0.133	-0.0217	-0.0838
ADGRG1	Adhesion G-protein coupled receptor G1 (G-protein coupled receptor 56) [Cleaved into: Adhesion G-protein coupled receptor G1, N-terminal fragment (ADGRG1 N-terminal fragment) (ADGRG1 NT) (GPR56 N-terminal fragment) (GPR56 NT) (GPR56(N)) (GPR56 extracellular subunit) (GPR56 subunit alpha)	0.324	0.0773748	0.928	FALSE	-0.103	0.550631	0.967	FALSE	-0.427	0.0255023	0.874	FALSE	0.093	0.196	-0.231
ADGRG1.1	Adhesion G-protein coupled receptor G1 (G-protein coupled receptor 56) [Cleaved into: Adhesion G-protein coupled receptor G1, N-terminal fragment (ADGRG1 N-terminal fragment) (ADGRG1 NT) (GPR56 N-terminal fragment) (GPR56 NT) (GPR56(N)) (GPR56 extracellular subunit) (GPR56 subunit alpha)	0.395	0.0768278	0.928	FALSE	-0.103	0.623064	0.969	FALSE	-0.498	0.0309891	0.882	FALSE	0.107	0.21	-0.288
ADGRG1.2	Adhesion G-protein coupled receptor G1 (G-protein coupled receptor 56) [Cleaved into: Adhesion G-protein coupled receptor G1, N-terminal fragment (ADGRG1 N-terminal fragment) (ADGRG1 NT) (GPR56 N-terminal fragment) (GPR56 NT) (GPR56(N)) (GPR56 extracellular subunit) (GPR56 subunit alpha)	0.298	0.0784787	0.928	FALSE	-0.103	0.519316	0.966	FALSE	-0.402	0.0236057	0.871	FALSE	0.0878	0.191	-0.211
ADGRG6	Adhesion G-protein coupled receptor G6 (Developmentally regulated G-protein-coupled receptor) (G-protein coupled receptor 126) (Vascular inducible G protein-coupled receptor) [Cleaved into: Adhesion G-protein coupled receptor G6, N-terminal fragment (ADGRG6 N-terminal fragment) (ADGRG6-NTF)	0.406	0.0012666	0.621	FALSE	0.00196	0.984319	0.976	FALSE	-0.404	0.00131338	0.645	FALSE	0.267	0.265	-0.14
ADGRG6.1	Adhesion G-protein coupled receptor G6 (Developmentally regulated G-protein-coupled receptor) (G-protein coupled receptor 126) (Vascular inducible G protein-coupled receptor) [Cleaved into: Adhesion G-protein coupled receptor G6, N-terminal fragment (ADGRG6 N-terminal fragment) (ADGRG6-NTF)	0.406	0.0012666	0.621	FALSE	0.00196	0.984319	0.976	FALSE	-0.404	0.00131338	0.645	FALSE	0.267	0.265	-0.14
ADGRG6.2	Adhesion G-protein coupled receptor G6 (Developmentally regulated G-protein-coupled receptor) (G-protein coupled receptor 126) (Vascular inducible G protein-coupled receptor) [Cleaved into: Adhesion G-protein coupled receptor G6, N-terminal fragment (ADGRG6 N-terminal fragment) (ADGRG6-NTF)	0.406	0.0012666	0.621	FALSE	0.00196	0.984319	0.976	FALSE	-0.404	0.00131338	0.645	FALSE	0.267	0.265	-0.14
ADGRG6.3	Adhesion G-protein coupled receptor G6 (Developmentally regulated G-protein-coupled receptor) (G-protein coupled receptor 126) (Vascular inducible G protein-coupled receptor) [Cleaved into: Adhesion G-protein coupled receptor G6, N-terminal fragment (ADGRG6 N-terminal fragment) (ADGRG6-NTF)	0.406	0.0012666	0.621	FALSE	0.00196	0.984319	0.976	FALSE	-0.404	0.00131338	0.645	FALSE	0.267	0.265	-0.14
ADGRL2	Adhesion G protein-coupled receptor L2 (Calcium-independent alpha-latrotoxin receptor 2) (CIRL-2) (Latrophilin homolog 1) (Latrophilin-2) (Lectomedin-1)	0.363	0.0136353	0.858	FALSE	-0.0302	0.815182	0.973	FALSE	-0.394	0.00870975	0.818	FALSE	0.0703	0.1	-0.293
ADGRL2.1	Adhesion G protein-coupled receptor L2 (Calcium-independent alpha-latrotoxin receptor 2) (CIRL-2) (Latrophilin homolog 1) (Latrophilin-2) (Lectomedin-1)	0.363	0.0136353	0.858	FALSE	-0.0302	0.815182	0.973	FALSE	-0.394	0.00870975	0.818	FALSE	0.0703	0.1	-0.293
ADGRL2.2	Adhesion G protein-coupled receptor L2 (Calcium-independent alpha-latrotoxin receptor 2) (CIRL-2) (Latrophilin homolog 1) (Latrophilin-2) (Lectomedin-1)	0.363	0.0136353	0.858	FALSE	-0.0302	0.815182	0.973	FALSE	-0.394	0.00870975	0.818	FALSE	0.0703	0.1	-0.293
ADGRL2.3	Adhesion G protein-coupled receptor L2 (Calcium-independent alpha-latrotoxin receptor 2) (CIRL-2) (Latrophilin homolog 1) (Latrophilin-2) (Lectomedin-1)	0.363	0.0136353	0.858	FALSE	-0.0302	0.815182	0.973	FALSE	-0.394	0.00870975	0.818	FALSE	0.0703	0.1	-0.293
ADGRL2.4	Adhesion G protein-coupled receptor L2 (Calcium-independent alpha-latrotoxin receptor 2) (CIRL-2) (Latrophilin homolog 1) (Latrophilin-2) (Lectomedin-1)	0.363	0.0136353	0.858	FALSE	-0.0302	0.815182	0.973	FALSE	-0.394	0.00870975	0.818	FALSE	0.0703	0.1	-0.293
ADGRL2.5	Adhesion G protein-coupled receptor L2 (Calcium-independent alpha-latrotoxin receptor 2) (CIRL-2) (Latrophilin homolog 1) (Latrophilin-2) (Lectomedin-1)	0.363	0.0136353	0.858	FALSE	-0.0302	0.815182	0.973	FALSE	-0.394	0.00870975	0.818	FALSE	0.0703	0.1	-0.293
ADGRL4	Adhesion G protein-coupled receptor L4 (EGF, latrophilin and seven transmembrane domain-containing protein 1) (EGF-TM7-latrophilin-related protein) (ETL protein)	-0.113	0.112912	0.937	FALSE	0.0679	0.323956	0.958	FALSE	0.181	0.0177794	0.858	FALSE	-0.118	-0.186	-0.00539
ADH5	Alcohol dehydrogenase class-3 (EC 1.1.1.1) (Alcohol dehydrogenase 5) (Alcohol dehydrogenase class chi chain) (Alcohol dehydrogenase class-III) (Glutathione-dependent formaldehyde dehydrogenase) (FALDH) (FDH) (GSH-FDH) (EC 1.1.1.-) (S-(hydroxymethyl)glutathione dehydrogenase) (EC 1.1.1.284)	0.119	0.0283286	0.894	FALSE	0.111	0.0381563	0.883	FALSE	-0.00773	0.873903	0.961	FALSE	0.0198	-0.091	-0.0988
ADI1	Acireductone dioxygenase (Acireductone dioxygenase (Fe(2+)-requiring)) (ARD') (Fe-ARD) (EC 1.13.11.54) (Acireductone dioxygenase (Ni(2+)-requiring)) (ARD) (Ni-ARD) (EC 1.13.11.53) (Membrane-type 1 matrix metalloproteinase cytoplasmic tail-binding protein 1) (MTCBP-1) (Submergence-induced protein-like factor) (Sip-L)	-0.0513	0.365469	0.96	FALSE	0.16	0.0123273	0.795	FALSE	0.211	0.00213698	0.7	FALSE	-0.00644	-0.167	0.0449
ADISSP	Adipose-secreted signaling protein	-0.0194	0.868719	0.972	FALSE	0.0888	0.453457	0.964	FALSE	0.108	0.363871	0.947	FALSE	0.0643	-0.0246	0.0836
ADISSP.1	Adipose-secreted signaling protein	-0.0194	0.868719	0.972	FALSE	0.0888	0.453457	0.964	FALSE	0.108	0.363871	0.947	FALSE	0.0643	-0.0246	0.0836
ADK	Adenosine kinase (AK) (EC 2.7.1.20) (Adenosine 5'-phosphotransferase) (N6,N6-dimethyladenosine kinase) (EC 2.7.1.-) (N6-isopentenyladenosine kinase) (EC 2.7.1.-) (N6-methyladenosine kinase) (EC 2.7.1.-)	-0.307	5.76562e-05	0.151	FALSE	0.00408	0.937974	0.975	FALSE	0.311	5.09461e-05	0.233	FALSE	-0.138	-0.142	0.169
ADNP	Activity-dependent neuroprotector homeobox protein (Activity-dependent neuroprotective protein)	0.058	0.209164	0.95	FALSE	-0.0261	0.561713	0.967	FALSE	-0.0841	0.0781305	0.913	FALSE	0.114	0.14	0.0557
ADO	2-aminoethanethiol dioxygenase (EC 1.13.11.19) (Cysteamine dioxygenase)	-0.115	0.0993912	0.934	FALSE	0.0512	0.441988	0.963	FALSE	0.166	0.0238596	0.871	FALSE	-0.0947	-0.146	0.0202
ADPGK	ADP-dependent glucokinase (ADP-GK) (ADPGK) (EC 2.7.1.147) (RbBP-35)	0.00183	0.983228	0.973	FALSE	-0.0797	0.367088	0.96	FALSE	-0.0816	0.356586	0.947	FALSE	-0.0706	0.0091	-0.0725
ADPGK.1	ADP-dependent glucokinase (ADP-GK) (ADPGK) (EC 2.7.1.147) (RbBP-35)	0.00183	0.983228	0.973	FALSE	-0.0797	0.367088	0.96	FALSE	-0.0816	0.356586	0.947	FALSE	-0.0706	0.0091	-0.0725
ADPRS	ADP-ribosylhydrolase ARH3 (ADP-ribose glycohydrolase ARH3) (ADP-ribosylhydrolase 3) (O-acetyl-ADP-ribose deacetylase ARH3) (EC 3.5.1.-) (Poly(ADP-ribose) glycohydrolase ARH3) (EC 3.2.1.143) ([Protein ADP-ribosylarginine] hydrolase-like protein 2) ([Protein ADP-ribosylserine] hydrolase) (EC 3.2.2.-)	0.157	0.00222233	0.698	FALSE	0.0685	0.118692	0.932	FALSE	-0.0887	0.0501805	0.899	FALSE	0.058	-0.0105	-0.0991
ADRM1	Proteasomal ubiquitin receptor ADRM1 (110 kDa cell membrane glycoprotein) (Gp110) (Adhesion-regulating molecule 1) (ARM-1) (Proteasome regulatory particle non-ATPase 13) (hRpn13) (Rpn13 homolog)	0.021	0.814188	0.971	FALSE	0.0644	0.474467	0.965	FALSE	0.0435	0.627475	0.956	FALSE	0.0224	-0.042	0.00144
ADSL	Adenylosuccinate lyase (ADSL) (ASL) (EC 4.3.2.2) (Adenylosuccinase) (ASase)	-0.143	0.0307594	0.897	FALSE	-0.00388	0.948249	0.975	FALSE	0.139	0.0347433	0.886	FALSE	-0.0426	-0.0388	0.1
ADSS2	Adenylosuccinate synthetase isozyme 2 (AMPSase 2) (AdSS 2) (EC 6.3.4.4) (Adenylosuccinate synthetase, acidic isozyme) (Adenylosuccinate synthetase, liver isozyme) (L-type adenylosuccinate synthetase) (IMP--aspartate ligase 2)	0.0125	0.725815	0.969	FALSE	-0.0174	0.626499	0.969	FALSE	-0.03	0.407339	0.949	FALSE	0.0208	0.0382	0.00822
AFAP1	Actin filament-associated protein 1 (110 kDa actin filament-associated protein) (AFAP-110)	0.133	0.0749769	0.927	FALSE	0.0806	0.259924	0.953	FALSE	-0.0522	0.459129	0.951	FALSE	0.193	0.112	0.0602
AFAP1.1	Actin filament-associated protein 1 (110 kDa actin filament-associated protein) (AFAP-110)	0.133	0.0749769	0.927	FALSE	0.0806	0.259924	0.953	FALSE	-0.0522	0.459129	0.951	FALSE	0.193	0.112	0.0602
AFAP1L1	Actin filament-associated protein 1-like 1 (AFAP1-like protein 1)	-0.389	0.000587107	0.495	FALSE	-0.39	0.000569241	0.265	FALSE	-0.00149	0.986229	0.963	FALSE	-0.417	-0.0267	-0.0282
AFF4	AF4/FMR2 family member 4 (ALL1-fused gene from chromosome 5q31 protein) (Protein AF-5q31) (Major CDK9 elongation factor-associated protein)	0.216	0.0181101	0.873	FALSE	0.0858	0.298899	0.956	FALSE	-0.13	0.126289	0.925	FALSE	0.0736	-0.0122	-0.142
AFG2B	ATPase family gene 2 protein homolog B (EC 3.6.4.10) (AFG2 AAA ATPase homolog B) (Ribosome biogenesis protein SPATA5L1) (Spermatogenesis-associated protein 5-like protein 1)	-0.313	0.00414712	0.767	FALSE	-0.154	0.109592	0.93	FALSE	0.159	0.0986445	0.919	FALSE	-0.0561	0.0975	0.257
AFG3L2	Mitochondrial inner membrane m-AAA protease component AFG3L2 (EC 3.4.24.-) (EC 3.6.-.-) (AFG3-like protein 2) (Paraplegin-like protein)	-0.00552	0.900214	0.972	FALSE	0.0187	0.671602	0.97	FALSE	0.0243	0.584022	0.955	FALSE	-0.0286	-0.0473	-0.0231
AFP	Alpha-fetoprotein (Alpha-1-fetoprotein) (Alpha-fetoglobulin)	1.14	0.00549561	0.793	FALSE	1.14	0.00548471	0.695	FALSE	0.000359	0.99917	0.963	FALSE	0.229	-0.908	-0.907
AGA	N(4)-(beta-N-acetylglucosaminyl)-L-asparaginase (EC 3.5.1.26) (Aspartylglucosaminidase) (Glycosylasparaginase) (N4-(N-acetyl-beta-glucosaminyl)-L-asparagine amidase) [Cleaved into: Glycosylasparaginase alpha chain	0.444	0.000253788	0.344	FALSE	-0.00763	0.931866	0.975	FALSE	-0.452	0.000219091	0.421	FALSE	0.0535	0.0611	-0.39
AGAP3	Arf-GAP with GTPase, ANK repeat and PH domain-containing protein 3 (AGAP-3) (CRAM-associated GTPase) (CRAG) (Centaurin-gamma-3) (Cnt-g3) (MR1-interacting protein) (MRIP-1)	0.0526	0.269912	0.955	FALSE	-0.128	0.0156262	0.818	FALSE	-0.18	0.00181502	0.683	FALSE	-0.101	0.0265	-0.154
AGFG1	Arf-GAP domain and FG repeat-containing protein 1 (HIV-1 Rev-binding protein) (Nucleoporin-like protein RIP) (Rev-interacting protein) (Rev/Rex activation domain-binding protein)	-0.111	0.0410859	0.908	FALSE	0.0446	0.377361	0.961	FALSE	0.156	0.00746524	0.808	FALSE	-0.0571	-0.102	0.054
AGFG1.1	Arf-GAP domain and FG repeat-containing protein 1 (HIV-1 Rev-binding protein) (Nucleoporin-like protein RIP) (Rev-interacting protein) (Rev/Rex activation domain-binding protein)	-0.111	0.0410859	0.908	FALSE	0.0446	0.377361	0.961	FALSE	0.156	0.00746524	0.808	FALSE	-0.0571	-0.102	0.054
AGFG1.2	Arf-GAP domain and FG repeat-containing protein 1 (HIV-1 Rev-binding protein) (Nucleoporin-like protein RIP) (Rev-interacting protein) (Rev/Rex activation domain-binding protein)	-0.111	0.0410859	0.908	FALSE	0.0446	0.377361	0.961	FALSE	0.156	0.00746524	0.808	FALSE	-0.0571	-0.102	0.054
AGFG1.3	Arf-GAP domain and FG repeat-containing protein 1 (HIV-1 Rev-binding protein) (Nucleoporin-like protein RIP) (Rev-interacting protein) (Rev/Rex activation domain-binding protein)	-0.111	0.0410859	0.908	FALSE	0.0446	0.377361	0.961	FALSE	0.156	0.00746524	0.808	FALSE	-0.0571	-0.102	0.054
AGFG2	Arf-GAP domain and FG repeat-containing protein 2 (HIV-1 Rev-binding protein-like protein) (Rev/Rex activation domain-binding protein related) (RAB-R)	0.0653	0.312566	0.957	FALSE	-0.0606	0.347363	0.959	FALSE	-0.126	0.0645664	0.907	FALSE	-0.101	-0.0401	-0.166
AGK	Acylglycerol kinase, mitochondrial (hAGK) (EC 2.7.1.107) (EC 2.7.1.138) (EC 2.7.1.94) (Multiple substrate lipid kinase) (HsMuLK) (MuLK) (Multi-substrate lipid kinase)	0.0907	0.141438	0.942	FALSE	0.024	0.684546	0.97	FALSE	-0.0667	0.269855	0.941	FALSE	-0.00306	-0.0271	-0.0938
AGL	Glycogen debranching enzyme (Glycogen debrancher) [Includes: 4-alpha-glucanotransferase (EC 2.4.1.25) (Oligo-1,4-1,4-glucantransferase)	-0.0314	0.516485	0.965	FALSE	-0.0599	0.225369	0.95	FALSE	-0.0286	0.553914	0.954	FALSE	-0.0542	0.00579	-0.0228
AGO1	Protein argonaute-1 (Argonaute1) (hAgo1) (Argonaute RISC catalytic component 1) (Eukaryotic translation initiation factor 2C 1) (eIF-2C 1) (eIF2C 1) (Putative RNA-binding protein Q99)	0.176	0.0274437	0.893	FALSE	-0.126	0.0985012	0.926	FALSE	-0.303	0.00099877	0.611	FALSE	0.00261	0.129	-0.174
AGO2	Protein argonaute-2 (Argonaute2) (hAgo2) (EC 3.1.26.n2) (Argonaute RISC catalytic component 2) (Eukaryotic translation initiation factor 2C 2) (eIF-2C 2) (eIF2C 2) (PAZ Piwi domain protein) (PPD) (Protein slicer)	-0.0436	0.30182	0.957	FALSE	-0.017	0.681779	0.97	FALSE	0.0266	0.522745	0.953	FALSE	-0.0343	-0.0173	0.00927
AGPAT1	1-acyl-sn-glycerol-3-phosphate acyltransferase alpha (EC 2.3.1.51) (1-acylglycerol-3-phosphate O-acyltransferase 1) (1-AGP acyltransferase 1) (1-AGPAT 1) (Lysophosphatidic acid acyltransferase alpha) (LPAAT-alpha) (Protein G15)	0.264	0.0338757	0.901	FALSE	-0.0643	0.571611	0.968	FALSE	-0.328	0.0114774	0.835	FALSE	-0.00954	0.0547	-0.274
AGPAT4	1-acyl-sn-glycerol-3-phosphate acyltransferase delta (EC 2.3.1.51) (1-acylglycerol-3-phosphate O-acyltransferase 4) (1-AGP acyltransferase 4) (1-AGPAT 4) (Lysophosphatidic acid acyltransferase delta) (LPAAT-delta)	0.0845	0.554323	0.966	FALSE	-0.203	0.169956	0.943	FALSE	-0.287	0.0606116	0.905	FALSE	-0.129	0.0733	-0.214
AGPAT5	1-acyl-sn-glycerol-3-phosphate acyltransferase epsilon (EC 2.3.1.51) (1-acylglycerol-3-phosphate O-acyltransferase 5) (1-AGP acyltransferase 5) (1-AGPAT 5) (Lysophosphatidic acid acyltransferase epsilon) (LPAAT-epsilon)	0.131	0.152217	0.944	FALSE	0.124	0.171302	0.943	FALSE	-0.0063	0.942559	0.962	FALSE	0.00378	-0.121	-0.127
AGPS	Alkyldihydroxyacetonephosphate synthase, peroxisomal (Alkyl-DHAP synthase) (EC 2.5.1.26) (Aging-associated gene 5 protein) (Alkylglycerone-phosphate synthase)	0.102	0.0484803	0.914	FALSE	0.135	0.0128273	0.799	FALSE	0.0334	0.485735	0.952	FALSE	0.0884	-0.0467	-0.0133
AHCTF1	Protein ELYS (Embryonic large molecule derived from yolk sac) (Protein MEL-28) (Putative AT-hook-containing transcription factor 1)	-0.00152	0.980092	0.973	FALSE	0.00398	0.947852	0.975	FALSE	0.0055	0.92801	0.962	FALSE	0.0585	0.0546	0.0601
AHCTF1.1	Protein ELYS (Embryonic large molecule derived from yolk sac) (Protein MEL-28) (Putative AT-hook-containing transcription factor 1)	-0.00152	0.980092	0.973	FALSE	0.00398	0.947852	0.975	FALSE	0.0055	0.92801	0.962	FALSE	0.0585	0.0546	0.0601
AHCTF1.2	Protein ELYS (Embryonic large molecule derived from yolk sac) (Protein MEL-28) (Putative AT-hook-containing transcription factor 1)	-0.00152	0.980092	0.973	FALSE	0.00398	0.947852	0.975	FALSE	0.0055	0.92801	0.962	FALSE	0.0585	0.0546	0.0601
AHCY	Adenosylhomocysteinase (AdoHcyase) (EC 3.13.2.1) (S-adenosyl-L-homocysteine hydrolase)	0.0296	0.478947	0.964	FALSE	0.206	0.000247912	0.153	FALSE	0.177	0.000881661	0.595	FALSE	0.0549	-0.151	0.0253
AHCYL1	S-adenosylhomocysteine hydrolase-like protein 1 (DC-expressed AHCY-like molecule) (IP(3)Rs binding protein released with IP(3)) (IRBIT) (Putative adenosylhomocysteinase 2) (S-adenosyl-L-homocysteine hydrolase 2) (AdoHcyase 2)	-0.00345	0.939901	0.973	FALSE	0.00442	0.923001	0.975	FALSE	0.00786	0.863462	0.961	FALSE	-0.0145	-0.0189	-0.011
AHCYL2	Adenosylhomocysteinase 3 (AdoHcyase 3) (EC 3.13.2.1) (IP(3)Rs binding protein released with IP(3) 2) (IRBIT2) (Long-IRBIT) (S-adenosyl-L-homocysteine hydrolase 3) (S-adenosylhomocysteine hydrolase-like protein 2)	0.164	0.304153	0.957	FALSE	0.133	0.400798	0.962	FALSE	-0.0309	0.843176	0.961	FALSE	0.0483	-0.0847	-0.116
AHCYL2.1	Adenosylhomocysteinase 3 (AdoHcyase 3) (EC 3.13.2.1) (IP(3)Rs binding protein released with IP(3) 2) (IRBIT2) (Long-IRBIT) (S-adenosyl-L-homocysteine hydrolase 3) (S-adenosylhomocysteine hydrolase-like protein 2)	0.164	0.415207	0.962	FALSE	0.228	0.26264	0.953	FALSE	0.0643	0.746377	0.959	FALSE	0.0673	-0.161	-0.0965
AHNAK	Neuroblast differentiation-associated protein AHNAK (Desmoyokin)	0.0342	0.700266	0.969	FALSE	0.0256	0.772771	0.972	FALSE	-0.00858	0.922816	0.962	FALSE	0.0661	0.0405	0.0319
AHNAK2	Protein AHNAK2	-0.123	0.100091	0.935	FALSE	0.0812	0.264681	0.953	FALSE	0.205	0.0119455	0.837	FALSE	-0.0241	-0.105	0.0994
AHNAK2.1	Protein AHNAK2	-0.123	0.100091	0.935	FALSE	0.0812	0.264681	0.953	FALSE	0.205	0.0119455	0.837	FALSE	-0.0241	-0.105	0.0994
AHSA1	Activator of 90 kDa heat shock protein ATPase homolog 1 (AHA1) (p38)	-0.2	0.00579144	0.798	FALSE	0.0804	0.204958	0.948	FALSE	0.281	0.000507788	0.53	FALSE	-0.00808	-0.0885	0.192
AHSG	Alpha-2-HS-glycoprotein (Alpha-2-Z-globulin) (Ba-alpha-2-glycoprotein) (Fetuin-A) [Cleaved into: Alpha-2-HS-glycoprotein chain A	-0.218	0.514341	0.965	FALSE	-0.171	0.608504	0.969	FALSE	0.0474	0.886401	0.961	FALSE	-0.298	-0.127	-0.0797
AIDA	Axin interactor, dorsalization-associated protein (Axin interaction partner and dorsalization antagonist)	0.127	0.131477	0.941	FALSE	0.0613	0.45084	0.964	FALSE	-0.0659	0.418479	0.949	FALSE	0.0809	0.0196	-0.0463
AIFM1	Apoptosis-inducing factor 1, mitochondrial (EC 1.6.99.-) (Programmed cell death protein 8)	0.00243	0.947481	0.973	FALSE	0.0143	0.698586	0.971	FALSE	0.0119	0.747546	0.959	FALSE	-0.0326	-0.0469	-0.035
AIFM1.1	Apoptosis-inducing factor 1, mitochondrial (EC 1.6.99.-) (Programmed cell death protein 8)	0.00243	0.947481	0.973	FALSE	0.0143	0.698586	0.971	FALSE	0.0119	0.747546	0.959	FALSE	-0.0326	-0.0469	-0.035
AIMP1	Aminoacyl tRNA synthase complex-interacting multifunctional protein 1 (Multisynthase complex auxiliary component p43) [Cleaved into: Endothelial monocyte-activating polypeptide 2 (EMAP-2) (Endothelial monocyte-activating polypeptide II) (EMAP-II) (Small inducible cytokine subfamily E member 1)]	0.0389	0.324208	0.958	FALSE	0.0845	0.0449779	0.892	FALSE	0.0456	0.250974	0.94	FALSE	0.0367	-0.0478	-0.00214
AIMP1.1	Aminoacyl tRNA synthase complex-interacting multifunctional protein 1 (Multisynthase complex auxiliary component p43) [Cleaved into: Endothelial monocyte-activating polypeptide 2 (EMAP-2) (Endothelial monocyte-activating polypeptide II) (EMAP-II) (Small inducible cytokine subfamily E member 1)]	0.0389	0.324208	0.958	FALSE	0.0845	0.0449779	0.892	FALSE	0.0456	0.250974	0.94	FALSE	0.0367	-0.0478	-0.00214
AIMP2	Aminoacyl tRNA synthase complex-interacting multifunctional protein 2 (Multisynthase complex auxiliary component p38) (Protein JTV-1)	0.0396	0.279264	0.955	FALSE	0.0468	0.205182	0.948	FALSE	0.0072	0.840237	0.961	FALSE	0.0211	-0.0257	-0.0185
AIP	AH receptor-interacting protein (AIP) (Aryl-hydrocarbon receptor-interacting protein) (HBV X-associated protein 2) (XAP-2) (Immunophilin homolog ARA9)	0.0797	0.104597	0.936	FALSE	0.0392	0.405224	0.962	FALSE	-0.0405	0.390299	0.948	FALSE	0.0518	0.0126	-0.0279
AK1	Adenylate kinase isoenzyme 1 (AK 1) (EC 2.7.4.3) (EC 2.7.4.4) (EC 2.7.4.6) (ATP-AMP transphosphorylase 1) (ATP:AMP phosphotransferase) (Adenylate monophosphate kinase) (Myokinase)	-0.0741	0.184908	0.948	FALSE	-0.104	0.0712195	0.914	FALSE	-0.0301	0.57893	0.955	FALSE	-0.15	-0.0457	-0.0758
AK2	Adenylate kinase 2, mitochondrial (AK 2) (EC 2.7.4.3) (ATP-AMP transphosphorylase 2) (ATP:AMP phosphotransferase) (Adenylate monophosphate kinase) [Cleaved into: Adenylate kinase 2, mitochondrial, N-terminally processed]	0.0536	0.227519	0.952	FALSE	-0.0157	0.716023	0.971	FALSE	-0.0693	0.12581	0.925	FALSE	-0.00105	0.0147	-0.0547
AK2.1	Adenylate kinase 2, mitochondrial (AK 2) (EC 2.7.4.3) (ATP-AMP transphosphorylase 2) (ATP:AMP phosphotransferase) (Adenylate monophosphate kinase) [Cleaved into: Adenylate kinase 2, mitochondrial, N-terminally processed]	0.0536	0.227519	0.952	FALSE	-0.0157	0.716023	0.971	FALSE	-0.0693	0.12581	0.925	FALSE	-0.00105	0.0147	-0.0547
AK3	GTP:AMP phosphotransferase AK3, mitochondrial (EC 2.7.4.10) (Adenylate kinase 3) (Adenylate kinase 3 alpha-like 1) (Adenylate kinase isozyme 3)	0.218	0.00205624	0.688	FALSE	0.0467	0.420963	0.963	FALSE	-0.172	0.00969226	0.825	FALSE	-0.027	-0.0738	-0.245
AK4	Adenylate kinase 4, mitochondrial (EC 2.7.4.4) (EC 2.7.4.6) (Adenylate kinase 3-like) (GTP:AMP phosphotransferase AK4)	-0.162	0.0703614	0.925	FALSE	0.177	0.051014	0.899	FALSE	0.339	0.00129782	0.643	FALSE	0.069	-0.108	0.231
AK6	Adenylate kinase isoenzyme 6 (AK6) (EC 2.7.4.3) (Adrenal gland protein AD-004) (Coilin-interacting nuclear ATPase protein) (hCINAP) (Dual activity adenylate kinase/ATPase) (AK/ATPase)	-0.115	0.106476	0.936	FALSE	0.0353	0.601292	0.968	FALSE	0.15	0.0413371	0.893	FALSE	0.0686	0.0333	0.183
AKAP1	A-kinase anchor protein 1, mitochondrial (A-kinase anchor protein 149 kDa) (AKAP 149) (Dual specificity A-kinase-anchoring protein 1) (D-AKAP-1) (Protein kinase A-anchoring protein 1) (PRKA1) (Spermatid A-kinase anchor protein 84) (S-AKAP84)	0.0616	0.619665	0.967	FALSE	0.165	0.198166	0.947	FALSE	0.103	0.410956	0.949	FALSE	0.206	0.0417	0.145
AKAP10	A-kinase anchor protein 10, mitochondrial (AKAP-10) (Dual specificity A kinase-anchoring protein 2) (D-AKAP-2) (Protein kinase A-anchoring protein 10) (PRKA10)	-0.0275	0.814407	0.971	FALSE	0.0604	0.607033	0.969	FALSE	0.0879	0.457195	0.951	FALSE	-0.0509	-0.111	-0.0234
AKAP13	A-kinase anchor protein 13 (AKAP-13) (AKAP-Lbc) (Breast cancer nuclear receptor-binding auxiliary protein) (Guanine nucleotide exchange factor Lbc) (Human thyroid-anchoring protein 31) (Lymphoid blast crisis oncogene) (LBC oncogene) (Non-oncogenic Rho GTPase-specific GTP exchange factor) (Protein kinase A-anchoring protein 13) (PRKA13) (p47)	0.134	0.0406541	0.908	FALSE	0.0681	0.267137	0.954	FALSE	-0.0659	0.282088	0.942	FALSE	-0.0156	-0.0837	-0.15
AKAP13.1	A-kinase anchor protein 13 (AKAP-13) (AKAP-Lbc) (Breast cancer nuclear receptor-binding auxiliary protein) (Guanine nucleotide exchange factor Lbc) (Human thyroid-anchoring protein 31) (Lymphoid blast crisis oncogene) (LBC oncogene) (Non-oncogenic Rho GTPase-specific GTP exchange factor) (Protein kinase A-anchoring protein 13) (PRKA13) (p47)	0.134	0.0406541	0.908	FALSE	0.0681	0.267137	0.954	FALSE	-0.0659	0.282088	0.942	FALSE	-0.0156	-0.0837	-0.15
AKAP13.2	A-kinase anchor protein 13 (AKAP-13) (AKAP-Lbc) (Breast cancer nuclear receptor-binding auxiliary protein) (Guanine nucleotide exchange factor Lbc) (Human thyroid-anchoring protein 31) (Lymphoid blast crisis oncogene) (LBC oncogene) (Non-oncogenic Rho GTPase-specific GTP exchange factor) (Protein kinase A-anchoring protein 13) (PRKA13) (p47)	0.134	0.0406541	0.908	FALSE	0.0681	0.267137	0.954	FALSE	-0.0659	0.282088	0.942	FALSE	-0.0156	-0.0837	-0.15
AKAP17A	A-kinase anchor protein 17A (AKAP-17A) (721P) (B-lymphocyte antigen) (Protein XE7) (Protein kinase A-anchoring protein 17A) (PRKA17A) (Splicing factor, arginine/serine-rich 17A)	-0.0503	0.670364	0.968	FALSE	0.069	0.560868	0.967	FALSE	0.119	0.321156	0.945	FALSE	0.00458	-0.0644	0.0549
AKAP8	A-kinase anchor protein 8 (AKAP-8) (A-kinase anchor protein 95 kDa) (AKAP 95)	0.0623	0.150748	0.944	FALSE	0.0468	0.271889	0.954	FALSE	-0.0155	0.708921	0.958	FALSE	0.0585	0.0117	-0.0038
AKAP8L	A-kinase anchor protein 8-like (AKAP8-like protein) (Helicase A-binding protein 95) (HAP95) (Homologous to AKAP95 protein) (HA95) (Neighbor of A-kinase-anchoring protein 95) (Neighbor of AKAP95)	-0.0327	0.471652	0.963	FALSE	0.0384	0.400108	0.962	FALSE	0.0711	0.131838	0.926	FALSE	-0.035	-0.0734	-0.00232
AKAP9	A-kinase anchor protein 9 (AKAP-9) (A-kinase anchor protein 350 kDa) (AKAP 350) (hgAKAP 350) (A-kinase anchor protein 450 kDa) (AKAP 450) (AKAP 120-like protein) (Centrosome- and Golgi-localized PKN-associated protein) (CG-NAP) (Protein hyperion) (Protein kinase A-anchoring protein 9) (PRKA9) (Protein yotiao)	0.0319	0.548722	0.966	FALSE	0.0326	0.539855	0.967	FALSE	0.000722	0.989094	0.963	FALSE	0.0364	0.00374	0.00446
AKAP9.1	A-kinase anchor protein 9 (AKAP-9) (A-kinase anchor protein 350 kDa) (AKAP 350) (hgAKAP 350) (A-kinase anchor protein 450 kDa) (AKAP 450) (AKAP 120-like protein) (Centrosome- and Golgi-localized PKN-associated protein) (CG-NAP) (Protein hyperion) (Protein kinase A-anchoring protein 9) (PRKA9) (Protein yotiao)	0.0319	0.548722	0.966	FALSE	0.0326	0.539855	0.967	FALSE	0.000722	0.989094	0.963	FALSE	0.0364	0.00374	0.00446
AKAP9.2	A-kinase anchor protein 9 (AKAP-9) (A-kinase anchor protein 350 kDa) (AKAP 350) (hgAKAP 350) (A-kinase anchor protein 450 kDa) (AKAP 450) (AKAP 120-like protein) (Centrosome- and Golgi-localized PKN-associated protein) (CG-NAP) (Protein hyperion) (Protein kinase A-anchoring protein 9) (PRKA9) (Protein yotiao)	0.0319	0.548722	0.966	FALSE	0.0326	0.539855	0.967	FALSE	0.000722	0.989094	0.963	FALSE	0.0364	0.00374	0.00446
AKAP9.3	A-kinase anchor protein 9 (AKAP-9) (A-kinase anchor protein 350 kDa) (AKAP 350) (hgAKAP 350) (A-kinase anchor protein 450 kDa) (AKAP 450) (AKAP 120-like protein) (Centrosome- and Golgi-localized PKN-associated protein) (CG-NAP) (Protein hyperion) (Protein kinase A-anchoring protein 9) (PRKA9) (Protein yotiao)	0.0319	0.548722	0.966	FALSE	0.0326	0.539855	0.967	FALSE	0.000722	0.989094	0.963	FALSE	0.0364	0.00374	0.00446
AKAP9.4	A-kinase anchor protein 9 (AKAP-9) (A-kinase anchor protein 350 kDa) (AKAP 350) (hgAKAP 350) (A-kinase anchor protein 450 kDa) (AKAP 450) (AKAP 120-like protein) (Centrosome- and Golgi-localized PKN-associated protein) (CG-NAP) (Protein hyperion) (Protein kinase A-anchoring protein 9) (PRKA9) (Protein yotiao)	0.0319	0.548722	0.966	FALSE	0.0326	0.539855	0.967	FALSE	0.000722	0.989094	0.963	FALSE	0.0364	0.00374	0.00446
AKR1A1	Aldo-keto reductase family 1 member A1 (EC 1.1.1.2) (EC 1.1.1.372) (EC 1.1.1.54) (Alcohol dehydrogenase [NADP(+)]) (Aldehyde reductase) (Glucuronate reductase) (EC 1.1.1.19) (Glucuronolactone reductase) (EC 1.1.1.20) (S-nitroso-CoA reductase) (ScorR) (EC 1.6.-.-)	0.198	0.0025497	0.715	FALSE	-0.00616	0.908439	0.974	FALSE	-0.204	0.00205451	0.696	FALSE	0.0206	0.0267	-0.178
AKR1B1	Aldo-keto reductase family 1 member B1 (EC 1.1.1.21) (EC 1.1.1.300) (EC 1.1.1.372) (EC 1.1.1.54) (Aldehyde reductase) (Aldose reductase) (AR)	-0.13	0.0119089	0.85	FALSE	-0.146	0.00605032	0.709	FALSE	-0.0159	0.724299	0.958	FALSE	-0.181	-0.0352	-0.0511
AKR7A2	Aflatoxin B1 aldehyde reductase member 2 (EC 1.1.1.n11) (AFB1 aldehyde reductase 1) (AFB1-AR 1) (Aldoketoreductase 7) (Succinic semialdehyde reductase) (SSA reductase)	0.2	0.000614077	0.503	FALSE	-0.0234	0.602737	0.968	FALSE	-0.223	0.000244526	0.436	FALSE	0.0148	0.0382	-0.185
AKT1	RAC-alpha serine/threonine-protein kinase (EC 2.7.11.1) (Protein kinase B) (PKB) (Protein kinase B alpha) (PKB alpha) (Proto-oncogene c-Akt) (RAC-PK-alpha)	0.0966	0.20097	0.949	FALSE	0.187	0.0221427	0.847	FALSE	0.0905	0.229053	0.938	FALSE	0.0522	-0.135	-0.0444
AKT1S1	Proline-rich AKT1 substrate 1 (40 kDa proline-rich AKT substrate)	0.00649	0.910797	0.972	FALSE	0.112	0.0719697	0.914	FALSE	0.105	0.0878451	0.916	FALSE	0.0186	-0.0931	0.0122
AKT1S1.1	Proline-rich AKT1 substrate 1 (40 kDa proline-rich AKT substrate)	0.00649	0.910797	0.972	FALSE	0.112	0.0719697	0.914	FALSE	0.105	0.0878451	0.916	FALSE	0.0186	-0.0931	0.0122
AKT3	RAC-gamma serine/threonine-protein kinase (EC 2.7.11.1) (Protein kinase Akt-3) (Protein kinase B gamma) (PKB gamma) (RAC-PK-gamma) (STK-2)	0.211	0.0229998	0.885	FALSE	0.207	0.0250881	0.856	FALSE	-0.0038	0.96342	0.963	FALSE	0.117	-0.0899	-0.0937
AKT3.1	RAC-gamma serine/threonine-protein kinase (EC 2.7.11.1) (Protein kinase Akt-3) (Protein kinase B gamma) (PKB gamma) (RAC-PK-gamma) (STK-2)	0.211	0.0229998	0.885	FALSE	0.207	0.0250881	0.856	FALSE	-0.0038	0.96342	0.963	FALSE	0.117	-0.0899	-0.0937
AKTIP	AKT-interacting protein (Ft1) (Fused toes protein homolog)	0.348	0.0418568	0.909	FALSE	0.103	0.516163	0.966	FALSE	-0.246	0.134342	0.927	FALSE	0.279	0.177	-0.0691
AKTIP.1	AKT-interacting protein (Ft1) (Fused toes protein homolog)	0.348	0.0418568	0.909	FALSE	0.103	0.516163	0.966	FALSE	-0.246	0.134342	0.927	FALSE	0.279	0.177	-0.0691
ALAD	Delta-aminolevulinic acid dehydratase (ALADH) (EC 4.2.1.24) (Porphobilinogen synthase)	0.0534	0.315341	0.957	FALSE	0.0319	0.543021	0.967	FALSE	-0.0215	0.680869	0.957	FALSE	-0.068	-0.0999	-0.121
ALAS1	5-aminolevulinate synthase, non-specific, mitochondrial (ALAS-H) (EC 2.3.1.37) (5-aminolevulinic acid synthase 1) (Delta-ALA synthase 1) (Delta-aminolevulinate synthase 1)	-0.169	0.127911	0.94	FALSE	0.093	0.386664	0.961	FALSE	0.262	0.0260223	0.875	FALSE	0.152	0.0589	0.321
ALB	Albumin	0.42	0.148799	0.944	FALSE	0.572	0.0573268	0.904	FALSE	0.152	0.587817	0.955	FALSE	-0.00649	-0.578	-0.427
ALCAM	CD166 antigen (Activated leukocyte cell adhesion molecule) (CD antigen CD166)	0.082	0.52269	0.965	FALSE	-0.0181	0.886933	0.974	FALSE	-0.1	0.437154	0.95	FALSE	0.274	0.292	0.192
ALDH16A1	Aldehyde dehydrogenase family 16 member A1	0.0701	0.139894	0.942	FALSE	0.0496	0.285705	0.955	FALSE	-0.0205	0.652077	0.957	FALSE	0.0548	0.0052	-0.0153
ALDH1B1	Aldehyde dehydrogenase X, mitochondrial (EC 1.2.1.3) (Aldehyde dehydrogenase 5) (Aldehyde dehydrogenase family 1 member B1)	-0.0773	0.223672	0.951	FALSE	0.0591	0.346353	0.959	FALSE	0.136	0.0426775	0.894	FALSE	-0.0114	-0.0705	0.0659
ALDH3A2	Aldehyde dehydrogenase family 3 member A2 (EC 1.2.1.3) (EC 1.2.1.94) (Aldehyde dehydrogenase 10) (Fatty aldehyde dehydrogenase) (Microsomal aldehyde dehydrogenase)	-0.0657	0.222546	0.951	FALSE	-0.204	0.00169758	0.485	FALSE	-0.139	0.0185879	0.86	FALSE	-0.0591	0.145	0.00656
ALDH3A2.1	Aldehyde dehydrogenase family 3 member A2 (EC 1.2.1.3) (EC 1.2.1.94) (Aldehyde dehydrogenase 10) (Fatty aldehyde dehydrogenase) (Microsomal aldehyde dehydrogenase)	-0.0657	0.222546	0.951	FALSE	-0.204	0.00169758	0.485	FALSE	-0.139	0.0185879	0.86	FALSE	-0.0591	0.145	0.00656
ALDH4A1	Delta-1-pyrroline-5-carboxylate dehydrogenase, mitochondrial (P5C dehydrogenase) (EC 1.2.1.88) (Aldehyde dehydrogenase family 4 member A1) (L-glutamate gamma-semialdehyde dehydrogenase)	0.207	0.0102183	0.84	FALSE	-0.184	0.0192219	0.836	FALSE	-0.391	8.73641e-05	0.305	FALSE	-0.0458	0.138	-0.253
ALDH6A1	Methylmalonate-semialdehyde/malonate-semialdehyde dehydrogenase [acylating], mitochondrial (MMSDH) (EC 1.2.1.27) (Aldehyde dehydrogenase family 6 member A1) (Malonate-semialdehyde dehydrogenase [acylating])	0.391	0.00385079	0.76	FALSE	-0.2	0.0936855	0.924	FALSE	-0.591	0.000155487	0.38	FALSE	0.0138	0.214	-0.377
ALDH7A1	Alpha-aminoadipic semialdehyde dehydrogenase (Alpha-AASA dehydrogenase) (EC 1.2.1.31) (Aldehyde dehydrogenase family 7 member A1) (EC 1.2.1.3) (Antiquitin-1) (Betaine aldehyde dehydrogenase) (EC 1.2.1.8) (Delta1-piperideine-6-carboxylate dehydrogenase) (P6c dehydrogenase)	0.0905	0.0582691	0.92	FALSE	-0.0901	0.0592271	0.906	FALSE	-0.181	0.00124492	0.638	FALSE	-0.0295	0.0606	-0.12
ALDH7A1.1	Alpha-aminoadipic semialdehyde dehydrogenase (Alpha-AASA dehydrogenase) (EC 1.2.1.31) (Aldehyde dehydrogenase family 7 member A1) (EC 1.2.1.3) (Antiquitin-1) (Betaine aldehyde dehydrogenase) (EC 1.2.1.8) (Delta1-piperideine-6-carboxylate dehydrogenase) (P6c dehydrogenase)	0.0905	0.0582691	0.92	FALSE	-0.0901	0.0592271	0.906	FALSE	-0.181	0.00124492	0.638	FALSE	-0.0295	0.0606	-0.12
ALDH9A1	4-trimethylaminobutyraldehyde dehydrogenase (TMABA-DH) (TMABALDH) (EC 1.2.1.47) (Aldehyde dehydrogenase E3 isozyme) (Aldehyde dehydrogenase family 9 member A1) (EC 1.2.1.3) (Formaldehyde dehydrogenase) (EC 1.2.1.46) (Gamma-aminobutyraldehyde dehydrogenase) (EC 1.2.1.19) (R-aminobutyraldehyde dehydrogenase) [Cleaved into: 4-trimethylaminobutyraldehyde dehydrogenase, N-terminally processed]	-0.0231	0.516659	0.965	FALSE	-0.0393	0.277955	0.954	FALSE	-0.0162	0.648338	0.957	FALSE	-0.0548	-0.0155	-0.0317
ALDH9A1.1	4-trimethylaminobutyraldehyde dehydrogenase (TMABA-DH) (TMABALDH) (EC 1.2.1.47) (Aldehyde dehydrogenase E3 isozyme) (Aldehyde dehydrogenase family 9 member A1) (EC 1.2.1.3) (Formaldehyde dehydrogenase) (EC 1.2.1.46) (Gamma-aminobutyraldehyde dehydrogenase) (EC 1.2.1.19) (R-aminobutyraldehyde dehydrogenase) [Cleaved into: 4-trimethylaminobutyraldehyde dehydrogenase, N-terminally processed]	-0.0231	0.516659	0.965	FALSE	-0.0393	0.277955	0.954	FALSE	-0.0162	0.648338	0.957	FALSE	-0.0548	-0.0155	-0.0317
ALDOA	Fructose-bisphosphate aldolase A (EC 4.1.2.13) (Lung cancer antigen NY-LU-1) (Muscle-type aldolase)	-0.232	0.00045702	0.45	FALSE	0.0216	0.666858	0.97	FALSE	0.254	0.000215242	0.419	FALSE	-0.108	-0.13	0.124
ALDOA.1	Fructose-bisphosphate aldolase A (EC 4.1.2.13) (Lung cancer antigen NY-LU-1) (Muscle-type aldolase)	-0.232	0.00045702	0.45	FALSE	0.0216	0.666858	0.97	FALSE	0.254	0.000215242	0.419	FALSE	-0.108	-0.13	0.124
ALDOC	Fructose-bisphosphate aldolase C (EC 4.1.2.13) (Brain-type aldolase)	-0.123	0.0783272	0.928	FALSE	-0.0821	0.223597	0.95	FALSE	0.0409	0.534781	0.953	FALSE	-0.147	-0.0651	-0.0242
ALG1	Chitobiosyldiphosphodolichol beta-mannosyltransferase (EC 2.4.1.142) (Asparagine-linked glycosylation protein 1 homolog) (Beta-1,4-mannosyltransferase) (GDP-Man:GlcNAc2-PP-dolichol mannosyltransferase) (GDP-mannose-dolichol diphosphochitobiose mannosyltransferase) (Mannosyltransferase-1) (MT-1) (hMat-1)	0.0217	0.785502	0.97	FALSE	0.0936	0.253651	0.952	FALSE	0.0718	0.375548	0.947	FALSE	-0.0347	-0.128	-0.0564
ALG11	GDP-Man:Man(3)GlcNAc(2)-PP-Dol alpha-1,2-mannosyltransferase (EC 2.4.1.131) (Asparagine-linked glycosylation protein 11 homolog) (Glycolipid 2-alpha-mannosyltransferase)	-0.0426	0.54747	0.965	FALSE	-0.0439	0.535066	0.967	FALSE	-0.00135	0.984696	0.963	FALSE	-0.0819	-0.038	-0.0393
ALG2	Alpha-1,3/1,6-mannosyltransferase ALG2 (EC 2.4.1.132) (EC 2.4.1.257) (Asparagine-linked glycosylation protein 2 homolog) (GDP-Man:Man(1)GlcNAc(2)-PP-Dol alpha-1,3-mannosyltransferase) (GDP-Man:Man(1)GlcNAc(2)-PP-dolichol mannosyltransferase) (GDP-Man:Man(2)GlcNAc(2)-PP-Dol alpha-1,6-mannosyltransferase)	-0.0934	0.0776873	0.928	FALSE	-0.125	0.0238134	0.853	FALSE	-0.0317	0.525851	0.953	FALSE	-0.148	-0.0234	-0.0551
ALG5	Dolichyl-phosphate beta-glucosyltransferase (DolP-glucosyltransferase) (EC 2.4.1.117) (Asparagine-linked glycosylation protein 5 homolog)	0.182	0.00373991	0.757	FALSE	0.0211	0.685104	0.97	FALSE	-0.161	0.00813073	0.813	FALSE	0.0457	0.0246	-0.136
ALG6	Dolichyl pyrophosphate Man9GlcNAc2 alpha-1,3-glucosyltransferase (EC 2.4.1.267) (Asparagine-linked glycosylation protein 6 homolog) (Dol-P-Glc:Man(9)GlcNAc(2)-PP-Dol alpha-1,3-glucosyltransferase) (Dolichyl-P-Glc:Man9GlcNAc2-PP-dolichyl glucosyltransferase)	-0.0639	0.599194	0.967	FALSE	-0.132	0.285003	0.955	FALSE	-0.0685	0.573445	0.955	FALSE	-0.114	0.0181	-0.0504
ALG9	Alpha-1,2-mannosyltransferase ALG9 (EC 2.4.1.259) (EC 2.4.1.261) (Asparagine-linked glycosylation protein 9 homolog) (Disrupted in bipolar disorder protein 1) (Dol-P-Man:Man(6)GlcNAc(2)-PP-Dol alpha-1,2-mannosyltransferase) (Dol-P-Man:Man(8)GlcNAc(2)-PP-Dol alpha-1,2-mannosyltransferase)	0.0233	0.63216	0.967	FALSE	-0.035	0.474379	0.965	FALSE	-0.0582	0.24214	0.939	FALSE	-0.0627	-0.0277	-0.0859
ALG9.1	Alpha-1,2-mannosyltransferase ALG9 (EC 2.4.1.259) (EC 2.4.1.261) (Asparagine-linked glycosylation protein 9 homolog) (Disrupted in bipolar disorder protein 1) (Dol-P-Man:Man(6)GlcNAc(2)-PP-Dol alpha-1,2-mannosyltransferase) (Dol-P-Man:Man(8)GlcNAc(2)-PP-Dol alpha-1,2-mannosyltransferase)	0.0233	0.63216	0.967	FALSE	-0.035	0.474379	0.965	FALSE	-0.0582	0.24214	0.939	FALSE	-0.0627	-0.0277	-0.0859
ALKBH4	Alpha-ketoglutarate-dependent dioxygenase alkB homolog 4 (Alkylated DNA repair protein alkB homolog 4) (DNA N6-methyl adenine demethylase ALKBH4) (EC 1.14.11.51) (Lysine-specific demethylase ALKBH4) (EC 1.14.11.-)	0.176	0.188361	0.948	FALSE	0.137	0.300179	0.956	FALSE	-0.0393	0.760875	0.959	FALSE	0.0223	-0.114	-0.154
ALKBH5	RNA demethylase ALKBH5 (EC 1.14.11.53) (Alkylated DNA repair protein alkB homolog 5) (Alpha-ketoglutarate-dependent dioxygenase alkB homolog 5)	-0.00489	0.945466	0.973	FALSE	0.0304	0.672259	0.97	FALSE	0.0353	0.623736	0.956	FALSE	0.0647	0.0343	0.0696
ALYREF	THO complex subunit 4 (Tho4) (Ally of AML-1 and LEF-1) (Aly/REF export factor) (Transcriptional coactivator Aly/REF) (bZIP-enhancing factor BEF)	-0.0434	0.297836	0.956	FALSE	-0.115	0.0136473	0.805	FALSE	-0.0715	0.0982976	0.919	FALSE	0.012	0.127	0.0555
AMFR	E3 ubiquitin-protein ligase AMFR (EC 2.3.2.36) (Autocrine motility factor receptor) (AMF receptor) (RING finger protein 45) (gp78)	0.0162	0.672282	0.968	FALSE	0.306	2.53672e-06	0.000602	FALSE	0.29	4.47198e-06	0.0483	FALSE	0.106	-0.201	0.0895
AMPD2	AMP deaminase 2 (EC 3.5.4.6) (AMP deaminase isoform L)	0.135	0.0131282	0.856	FALSE	0.143	0.0094832	0.767	FALSE	0.00809	0.865245	0.961	FALSE	0.0384	-0.105	-0.0968
ANAPC1	Anaphase-promoting complex subunit 1 (APC1) (Cyclosome subunit 1) (Mitotic checkpoint regulator) (Testis-specific gene 24 protein)	-0.0148	0.704633	0.969	FALSE	-0.0992	0.0227778	0.849	FALSE	-0.0844	0.0464644	0.897	FALSE	0.0424	0.142	0.0572
ANAPC10	Anaphase-promoting complex subunit 10 (APC10) (Cyclosome subunit 10)	0.221	0.198688	0.949	FALSE	0.486	0.0110915	0.784	FALSE	0.265	0.128892	0.926	FALSE	0.279	-0.207	0.058
ANAPC16	Anaphase-promoting complex subunit 16 (APC16) (Cyclosome subunit 16)	-0.186	0.323058	0.958	FALSE	0.013	0.943868	0.975	FALSE	0.199	0.291822	0.943	FALSE	0.067	0.054	0.253
ANAPC2	Anaphase-promoting complex subunit 2 (APC2) (Cyclosome subunit 2)	-0.0429	0.448017	0.963	FALSE	-0.0359	0.524337	0.966	FALSE	0.00704	0.899871	0.962	FALSE	0.0412	0.0771	0.0842
ANAPC2.1	Anaphase-promoting complex subunit 2 (APC2) (Cyclosome subunit 2)	-0.0429	0.448017	0.963	FALSE	-0.0359	0.524337	0.966	FALSE	0.00704	0.899871	0.962	FALSE	0.0412	0.0771	0.0842
ANAPC4	Anaphase-promoting complex subunit 4 (APC4) (Cyclosome subunit 4)	-0.00827	0.894646	0.972	FALSE	0.0284	0.651085	0.97	FALSE	0.0366	0.56023	0.954	FALSE	0.0841	0.0558	0.0924
ANAPC4.1	Anaphase-promoting complex subunit 4 (APC4) (Cyclosome subunit 4)	-0.00827	0.894646	0.972	FALSE	0.0284	0.651085	0.97	FALSE	0.0366	0.56023	0.954	FALSE	0.0841	0.0558	0.0924
ANAPC5	Anaphase-promoting complex subunit 5 (APC5) (Cyclosome subunit 5)	-0.0519	0.466305	0.963	FALSE	-0.0309	0.661955	0.97	FALSE	0.021	0.766326	0.959	FALSE	0.026	0.0569	0.0779
ANAPC7	Anaphase-promoting complex subunit 7 (APC7) (Cyclosome subunit 7)	-0.0998	0.0308084	0.897	FALSE	0.0167	0.68993	0.971	FALSE	0.117	0.014404	0.847	FALSE	0.0286	0.0119	0.128
ANAPC7.1	Anaphase-promoting complex subunit 7 (APC7) (Cyclosome subunit 7)	-0.0998	0.0308084	0.897	FALSE	0.0167	0.68993	0.971	FALSE	0.117	0.014404	0.847	FALSE	0.0286	0.0119	0.128
ANGPTL2	Angiopoietin-related protein 2 (Angiopoietin-like protein 2)	-0.195	0.049595	0.915	FALSE	-0.135	0.158344	0.941	FALSE	0.0605	0.511745	0.953	FALSE	-0.154	-0.0193	0.0412
ANKFY1	Ankyrin repeat and FYVE domain-containing protein 1 (Ankyrin repeats hooked to a zinc finger motif) (Rab5-binding and ankyrin repeats-containing protein) (Rabankyrin-5) (Rank-5)	0.093	0.0235886	0.886	FALSE	-0.0355	0.343431	0.959	FALSE	-0.128	0.00373153	0.754	FALSE	-0.0241	0.0114	-0.117
ANKHD1	Ankyrin repeat and KH domain-containing protein 1 (HIV-1 Vpr-binding ankyrin repeat protein) (Multiple ankyrin repeats single KH domain) (hMASK)	-0.0295	0.393088	0.961	FALSE	0.000657	0.984579	0.976	FALSE	0.0301	0.382951	0.948	FALSE	-0.0198	-0.0204	0.00967
ANKLE2	Ankyrin repeat and LEM domain-containing protein 2 (LEM domain-containing protein 4)	-0.0709	0.285811	0.956	FALSE	0.0162	0.803604	0.973	FALSE	0.0871	0.195196	0.935	FALSE	0.0299	0.0138	0.101
ANKMY2	Ankyrin repeat and MYND domain-containing protein 2	0.0912	0.123016	0.939	FALSE	0.00972	0.862767	0.974	FALSE	-0.0814	0.164179	0.931	FALSE	0.00907	-0.000649	-0.0821
ANKRD13A	Ankyrin repeat domain-containing protein 13A (Protein KE03)	-0.113	0.173384	0.947	FALSE	-0.0372	0.640979	0.969	FALSE	0.0754	0.352071	0.946	FALSE	-0.0627	-0.0255	0.0499
ANKRD17	Ankyrin repeat domain-containing protein 17 (Gene trap ankyrin repeat protein) (Serologically defined breast cancer antigen NY-BR-16)	0.0322	0.572183	0.966	FALSE	0.118	0.0544347	0.902	FALSE	0.0858	0.147555	0.929	FALSE	0.0581	-0.0599	0.0259
ANKRD17.1	Ankyrin repeat domain-containing protein 17 (Gene trap ankyrin repeat protein) (Serologically defined breast cancer antigen NY-BR-16)	0.0322	0.572183	0.966	FALSE	0.118	0.0544347	0.902	FALSE	0.0858	0.147555	0.929	FALSE	0.0581	-0.0599	0.0259
ANKRD17.2	Ankyrin repeat domain-containing protein 17 (Gene trap ankyrin repeat protein) (Serologically defined breast cancer antigen NY-BR-16)	0.0322	0.572183	0.966	FALSE	0.118	0.0544347	0.902	FALSE	0.0858	0.147555	0.929	FALSE	0.0581	-0.0599	0.0259
ANKRD28	Serine/threonine-protein phosphatase 6 regulatory ankyrin repeat subunit A (PP6-ARS-A) (Serine/threonine-protein phosphatase 6 regulatory subunit ARS-A) (Ankyrin repeat domain-containing protein 28) (Phosphatase interactor targeting protein hnRNP K) (PITK)	0.0356	0.569768	0.966	FALSE	-0.0206	0.741373	0.972	FALSE	-0.0562	0.374473	0.947	FALSE	0.0323	0.0529	-0.00331
ANKRD28.1	Serine/threonine-protein phosphatase 6 regulatory ankyrin repeat subunit A (PP6-ARS-A) (Serine/threonine-protein phosphatase 6 regulatory subunit ARS-A) (Ankyrin repeat domain-containing protein 28) (Phosphatase interactor targeting protein hnRNP K) (PITK)	0.0356	0.569768	0.966	FALSE	-0.0206	0.741373	0.972	FALSE	-0.0562	0.374473	0.947	FALSE	0.0323	0.0529	-0.00331
ANKRD28.2	Serine/threonine-protein phosphatase 6 regulatory ankyrin repeat subunit A (PP6-ARS-A) (Serine/threonine-protein phosphatase 6 regulatory subunit ARS-A) (Ankyrin repeat domain-containing protein 28) (Phosphatase interactor targeting protein hnRNP K) (PITK)	0.0356	0.569768	0.966	FALSE	-0.0206	0.741373	0.972	FALSE	-0.0562	0.374473	0.947	FALSE	0.0323	0.0529	-0.00331
ANKRD40	Ankyrin repeat domain-containing protein 40	0.0928	0.579167	0.966	FALSE	0.177	0.298909	0.956	FALSE	0.0839	0.615714	0.956	FALSE	0.099	-0.0778	0.00615
ANKRD50	Ankyrin repeat domain-containing protein 50	-0.242	0.0350203	0.902	FALSE	-0.00858	0.934453	0.975	FALSE	0.234	0.0408266	0.892	FALSE	-0.0746	-0.066	0.168
ANKRD52	Serine/threonine-protein phosphatase 6 regulatory ankyrin repeat subunit C (PP6-ARS-C) (Serine/threonine-protein phosphatase 6 regulatory subunit ARS-C) (Ankyrin repeat domain-containing protein 52)	-0.114	0.546654	0.965	FALSE	0.503	0.0178029	0.83	FALSE	0.617	0.00556829	0.787	FALSE	0.000832	-0.502	0.115
ANKS1A	Ankyrin repeat and SAM domain-containing protein 1A (Odin)	0.25	0.00394416	0.762	FALSE	-0.0423	0.561036	0.967	FALSE	-0.293	0.00131547	0.645	FALSE	-0.0139	0.0284	-0.264
ANKZF1	tRNA endonuclease ANKZF1 (EC 3.1.-.-) (Ankyrin repeat and zinc finger domain-containing protein 1) (Zinc finger protein 744)	0.0957	0.110386	0.937	FALSE	0.151	0.0182937	0.832	FALSE	0.0556	0.337115	0.946	FALSE	0.107	-0.0447	0.0109
ANLN	Anillin	-0.149	0.229152	0.952	FALSE	0.0385	0.749429	0.972	FALSE	0.187	0.136734	0.927	FALSE	0.155	0.116	0.304
ANO10	Anoctamin-10 (Transmembrane protein 16K)	0.058	0.30906	0.957	FALSE	-0.0032	0.954238	0.975	FALSE	-0.0612	0.284269	0.942	FALSE	-0.0436	-0.0404	-0.102
ANO6	Anoctamin-6 (Small-conductance calcium-activated nonselective cation channel) (SCAN channel) (Transmembrane protein 16F)	-0.0705	0.338604	0.958	FALSE	-0.231	0.0065462	0.72	FALSE	-0.161	0.041823	0.893	FALSE	-0.0884	0.143	-0.0178
ANO6.1	Anoctamin-6 (Small-conductance calcium-activated nonselective cation channel) (SCAN channel) (Transmembrane protein 16F)	-0.0705	0.338604	0.958	FALSE	-0.231	0.0065462	0.72	FALSE	-0.161	0.041823	0.893	FALSE	-0.0884	0.143	-0.0178
ANO6.2	Anoctamin-6 (Small-conductance calcium-activated nonselective cation channel) (SCAN channel) (Transmembrane protein 16F)	-0.0705	0.338604	0.958	FALSE	-0.231	0.0065462	0.72	FALSE	-0.161	0.041823	0.893	FALSE	-0.0884	0.143	-0.0178
ANP32A	Acidic leucine-rich nuclear phosphoprotein 32 family member A (Acidic nuclear phosphoprotein pp32) (pp32) (Leucine-rich acidic nuclear protein) (LANP) (Mapmodulin) (Potent heat-stable protein phosphatase 2A inhibitor I1PP2A) (Putative HLA-DR-associated protein I) (PHAPI)	0.215	0.0058113	0.798	FALSE	-0.0688	0.308011	0.957	FALSE	-0.284	0.000827223	0.586	FALSE	0.0756	0.144	-0.14
ANP32B	Acidic leucine-rich nuclear phosphoprotein 32 family member B (Acidic protein rich in leucines) (Putative HLA-DR-associated protein I-2) (PHAPI2) (Silver-stainable protein SSP29)	0.11	0.0565004	0.919	FALSE	0.0438	0.417446	0.962	FALSE	-0.0661	0.228968	0.938	FALSE	0.0938	0.05	-0.0161
ANP32B.1	Acidic leucine-rich nuclear phosphoprotein 32 family member B (Acidic protein rich in leucines) (Putative HLA-DR-associated protein I-2) (PHAPI2) (Silver-stainable protein SSP29)	0.11	0.0565004	0.919	FALSE	0.0438	0.417446	0.962	FALSE	-0.0661	0.228968	0.938	FALSE	0.0938	0.05	-0.0161
ANP32E	Acidic leucine-rich nuclear phosphoprotein 32 family member E (LANP-like protein) (LANP-L)	-0.00186	0.982043	0.973	FALSE	-0.0421	0.612391	0.969	FALSE	-0.0402	0.62803	0.956	FALSE	0.0558	0.0979	0.0577
ANTXR2	Anthrax toxin receptor 2 (Capillary morphogenesis gene 2 protein) (CMG-2)	-0.0577	0.526639	0.965	FALSE	0.0814	0.375273	0.96	FALSE	0.139	0.141421	0.928	FALSE	-0.196	-0.278	-0.139
ANXA1	Annexin A1 (Annexin I) (Annexin-1) (Calpactin II) (Calpactin-2) (Chromobindin-9) (Lipocortin I) (Phospholipase A2 inhibitory protein) (p35) [Cleaved into: Annexin Ac2-26]	-0.062	0.265271	0.954	FALSE	-0.0328	0.54784	0.967	FALSE	0.0292	0.592703	0.955	FALSE	0.0447	0.0776	0.107
ANXA11	Annexin A11 (56 kDa autoantigen) (Annexin XI) (Annexin-11) (Calcyclin-associated annexin 50) (CAP-50)	-0.105	0.016011	0.867	FALSE	-0.126	0.00552075	0.696	FALSE	-0.0213	0.580434	0.955	FALSE	-0.0994	0.0268	0.00548
ANXA11.1	Annexin A11 (56 kDa autoantigen) (Annexin XI) (Annexin-11) (Calcyclin-associated annexin 50) (CAP-50)	-0.105	0.016011	0.867	FALSE	-0.126	0.00552075	0.696	FALSE	-0.0213	0.580434	0.955	FALSE	-0.0994	0.0268	0.00548
ANXA2	Annexin A2 (Annexin II) (Annexin-2) (Calpactin I heavy chain) (Calpactin-1 heavy chain) (Chromobindin-8) (Lipocortin II) (Placental anticoagulant protein IV) (PAP-IV) (Protein I) (p36)	-0.145	0.00313753	0.738	FALSE	-0.147	0.00282025	0.584	FALSE	-0.00227	0.954997	0.963	FALSE	-0.075	0.0719	0.0696
ANXA3	Annexin A3 (35-alpha calcimedin) (Annexin III) (Annexin-3) (Inositol 1,2-cyclic phosphate 2-phosphohydrolase) (Lipocortin III) (Placental anticoagulant protein III) (PAP-III)	0.153	0.0720234	0.926	FALSE	0.462	6.04764e-05	0.0445	FALSE	0.309	0.00172431	0.677	FALSE	0.315	-0.146	0.163
ANXA4	Annexin A4 (35-beta calcimedin) (Annexin IV) (Annexin-4) (Carbohydrate-binding protein p33/p41) (Chromobindin-4) (Endonexin I) (Lipocortin IV) (P32.5) (PP4-X) (Placental anticoagulant protein II) (PAP-II) (Protein II)	0.109	0.0914811	0.932	FALSE	-0.00748	0.901686	0.974	FALSE	-0.116	0.0734733	0.911	FALSE	0.00603	0.0135	-0.103
ANXA4.1	Annexin A4 (35-beta calcimedin) (Annexin IV) (Annexin-4) (Carbohydrate-binding protein p33/p41) (Chromobindin-4) (Endonexin I) (Lipocortin IV) (P32.5) (PP4-X) (Placental anticoagulant protein II) (PAP-II) (Protein II)	0.109	0.0914811	0.932	FALSE	-0.00748	0.901686	0.974	FALSE	-0.116	0.0734733	0.911	FALSE	0.00603	0.0135	-0.103
ANXA5	Annexin A5 (Anchorin CII) (Annexin V) (Annexin-5) (Calphobindin I) (CPB-I) (Endonexin II) (Lipocortin V) (Placental anticoagulant protein 4) (PP4) (Placental anticoagulant protein I) (PAP-I) (Thromboplastin inhibitor) (Vascular anticoagulant-alpha) (VAC-alpha)	-0.171	0.00950374	0.835	FALSE	-0.0659	0.258877	0.953	FALSE	0.105	0.0832945	0.915	FALSE	-0.0972	-0.0313	0.0737
ANXA6	Annexin A6 (67 kDa calelectrin) (Annexin VI) (Annexin-6) (Calphobindin-II) (CPB-II) (Chromobindin-20) (Lipocortin VI) (Protein III) (p68) (p70)	-0.11	0.00547906	0.793	FALSE	-0.01	0.764981	0.972	FALSE	0.1	0.00971935	0.825	FALSE	-0.0995	-0.0894	0.0109
ANXA7	Annexin A7 (Annexin VII) (Annexin-7) (Synexin)	-0.124	0.00927231	0.834	FALSE	-0.0961	0.0336088	0.876	FALSE	0.0277	0.502692	0.952	FALSE	-0.0976	-0.00148	0.0263
ANXA7.1	Annexin A7 (Annexin VII) (Annexin-7) (Synexin)	-0.124	0.00927231	0.834	FALSE	-0.0961	0.0336088	0.876	FALSE	0.0277	0.502692	0.952	FALSE	-0.0976	-0.00148	0.0263
AP1G1	AP-1 complex subunit gamma-1 (Adaptor protein complex AP-1 subunit gamma-1) (Adaptor-related protein complex 1 subunit gamma-1) (Clathrin assembly protein complex 1 gamma-1 large chain) (Gamma-adaptin) (Gamma1-adaptin) (Golgi adaptor HA1/AP1 adaptin subunit gamma-1)	-0.0389	0.389058	0.961	FALSE	0.0143	0.748159	0.972	FALSE	0.0532	0.244898	0.94	FALSE	-0.0429	-0.0572	-0.00403
AP1G1.1	AP-1 complex subunit gamma-1 (Adaptor protein complex AP-1 subunit gamma-1) (Adaptor-related protein complex 1 subunit gamma-1) (Clathrin assembly protein complex 1 gamma-1 large chain) (Gamma-adaptin) (Gamma1-adaptin) (Golgi adaptor HA1/AP1 adaptin subunit gamma-1)	-0.0389	0.389058	0.961	FALSE	0.0143	0.748159	0.972	FALSE	0.0532	0.244898	0.94	FALSE	-0.0429	-0.0572	-0.00403
AP1G2	AP-1 complex subunit gamma-like 2 (Gamma2-adaptin) (G2ad)	-0.0378	0.929339	0.972	FALSE	0.0559	0.895588	0.974	FALSE	0.0937	0.826064	0.96	FALSE	0.0961	0.0401	0.134
AP1M1	AP-1 complex subunit mu-1 (AP-mu chain family member mu1A) (Adaptor protein complex AP-1 subunit mu-1) (Adaptor-related protein complex 1 subunit mu-1) (Clathrin assembly protein complex 1 mu-1 medium chain 1) (Clathrin coat assembly protein AP47) (Clathrin coat-associated protein AP47) (Golgi adaptor HA1/AP1 adaptin mu-1 subunit) (Mu-adaptin 1) (Mu1A-adaptin)	-0.044	0.280339	0.955	FALSE	-0.0517	0.208879	0.948	FALSE	-0.00767	0.847069	0.961	FALSE	-0.0685	-0.0169	-0.0245
AP1S1	AP-1 complex subunit sigma-1A (Adaptor protein complex AP-1 subunit sigma-1A) (Adaptor-related protein complex 1 subunit sigma-1A) (Clathrin assembly protein complex 1 sigma-1A small chain) (Clathrin coat assembly protein AP19) (Golgi adaptor HA1/AP1 adaptin sigma-1A subunit) (HA1 19 kDa subunit) (Sigma 1a subunit of AP-1 clathrin) (Sigma-adaptin 1A) (Sigma1A-adaptin)	0.0756	0.257796	0.954	FALSE	0.177	0.0162098	0.822	FALSE	0.102	0.135537	0.927	FALSE	0.028	-0.149	-0.0476
AP1S2	AP-1 complex subunit sigma-2 (Adaptor protein complex AP-1 subunit sigma-1B) (Adaptor-related protein complex 1 subunit sigma-1B) (Clathrin assembly protein complex 1 sigma-1B small chain) (Golgi adaptor HA1/AP1 adaptin sigma-1B subunit) (Sigma 1B subunit of AP-1 clathrin) (Sigma-adaptin 1B) (Sigma1B-adaptin)	0.0977	0.238465	0.953	FALSE	-0.0416	0.60736	0.969	FALSE	-0.139	0.102145	0.92	FALSE	-0.0173	0.0243	-0.115
AP2A1	AP-2 complex subunit alpha-1 (100 kDa coated vesicle protein A) (Adaptor protein complex AP-2 subunit alpha-1) (Adaptor-related protein complex 2 subunit alpha-1) (Alpha-adaptin A) (Alpha1-adaptin) (Clathrin assembly protein complex 2 alpha-A large chain) (Plasma membrane adaptor HA2/AP2 adaptin alpha A subunit)	0.094	0.0168274	0.869	FALSE	0.0148	0.670948	0.97	FALSE	-0.0792	0.0376856	0.889	FALSE	-0.0132	-0.028	-0.107
AP2A1.1	AP-2 complex subunit alpha-1 (100 kDa coated vesicle protein A) (Adaptor protein complex AP-2 subunit alpha-1) (Adaptor-related protein complex 2 subunit alpha-1) (Alpha-adaptin A) (Alpha1-adaptin) (Clathrin assembly protein complex 2 alpha-A large chain) (Plasma membrane adaptor HA2/AP2 adaptin alpha A subunit)	0.094	0.0168274	0.869	FALSE	0.0148	0.670948	0.97	FALSE	-0.0792	0.0376856	0.889	FALSE	-0.0132	-0.028	-0.107
AP2A2	AP-2 complex subunit alpha-2 (100 kDa coated vesicle protein C) (Adaptor protein complex AP-2 subunit alpha-2) (Adaptor-related protein complex 2 subunit alpha-2) (Alpha-adaptin C) (Alpha2-adaptin) (Clathrin assembly protein complex 2 alpha-C large chain) (Huntingtin yeast partner J) (Huntingtin-interacting protein 9) (HIP-9) (Huntingtin-interacting protein J) (Plasma membrane adaptor HA2/AP2 ada…	0.162	0.00181986	0.673	FALSE	-0.122	0.0113286	0.786	FALSE	-0.284	1.39464e-05	0.104	FALSE	-0.101	0.0206	-0.264
AP2B1	AP-2 complex subunit beta (AP105B) (Adaptor protein complex AP-2 subunit beta) (Adaptor-related protein complex 2 subunit beta) (Beta-2-adaptin) (Beta-adaptin) (Clathrin assembly protein complex 2 beta large chain) (Plasma membrane adaptor HA2/AP2 adaptin beta subunit)	0.00189	0.95688	0.973	FALSE	-0.0401	0.263703	0.953	FALSE	-0.0419	0.243013	0.939	FALSE	-0.0639	-0.0239	-0.0658
AP2B1.1	AP-2 complex subunit beta (AP105B) (Adaptor protein complex AP-2 subunit beta) (Adaptor-related protein complex 2 subunit beta) (Beta-2-adaptin) (Beta-adaptin) (Clathrin assembly protein complex 2 beta large chain) (Plasma membrane adaptor HA2/AP2 adaptin beta subunit)	0.00189	0.95688	0.973	FALSE	-0.0401	0.263703	0.953	FALSE	-0.0419	0.243013	0.939	FALSE	-0.0639	-0.0239	-0.0658
AP2M1	AP-2 complex subunit mu (AP-2 mu chain) (Adaptin-mu2) (Adaptor protein complex AP-2 subunit mu) (Adaptor-related protein complex 2 subunit mu) (Clathrin assembly protein complex 2 mu medium chain) (Clathrin coat assembly protein AP50) (Clathrin coat-associated protein AP50) (HA2 50 kDa subunit) (Plasma membrane adaptor AP-2 50 kDa protein)	0.0573	0.116509	0.938	FALSE	-0.0786	0.0385112	0.884	FALSE	-0.136	0.00166729	0.673	FALSE	-0.0793	-0.00067	-0.137
AP2S1	AP-2 complex subunit sigma (Adaptor protein complex AP-2 subunit sigma) (Adaptor-related protein complex 2 subunit sigma) (Clathrin assembly protein 2 sigma small chain) (Clathrin coat assembly protein AP17) (Clathrin coat-associated protein AP17) (HA2 17 kDa subunit) (Plasma membrane adaptor AP-2 17 kDa protein) (Sigma2-adaptin)	-0.0435	0.578637	0.966	FALSE	-0.128	0.117931	0.932	FALSE	-0.0846	0.287908	0.943	FALSE	-0.14	-0.012	-0.0966
AP3B1	AP-3 complex subunit beta-1 (Adaptor protein complex AP-3 subunit beta-1) (Adaptor-related protein complex 3 subunit beta-1) (Beta-3A-adaptin) (Clathrin assembly protein complex 3 beta-1 large chain)	-0.0256	0.484171	0.964	FALSE	-0.00313	0.930969	0.975	FALSE	0.0224	0.538354	0.954	FALSE	-0.0507	-0.0475	-0.0251
AP3D1	AP-3 complex subunit delta-1 (AP-3 complex subunit delta) (Adaptor-related protein complex 3 subunit delta-1) (Delta-adaptin)	0.00278	0.945581	0.973	FALSE	0.0199	0.626423	0.969	FALSE	0.0171	0.674936	0.957	FALSE	-0.0357	-0.0556	-0.0385
AP3M1	AP-3 complex subunit mu-1 (AP-3 adaptor complex mu3A subunit) (Adaptor-related protein complex 3 subunit mu-1) (Mu-adaptin 3A) (Mu3A-adaptin)	0.0222	0.624205	0.967	FALSE	0.0374	0.413238	0.962	FALSE	0.0152	0.736355	0.959	FALSE	-0.0044	-0.0418	-0.0266
AP3M2	AP-3 complex subunit mu-2 (Adaptor-related protein complex 3 subunit mu-2) (Clathrin assembly protein assembly protein complex 3 mu-2 medium chain) (Clathrin coat assembly protein AP47 homolog 2) (Clathrin coat-associated protein AP47 homolog 2) (Golgi adaptor AP-1 47 kDa protein homolog 2) (HA1 47 kDa subunit homolog 2) (Mu3B-adaptin) (P47B)	0.265	0.0361067	0.904	FALSE	0.0669	0.562516	0.967	FALSE	-0.198	0.103756	0.92	FALSE	0.071	0.00409	-0.194
AP3S1	AP-3 complex subunit sigma-1 (AP-3 complex subunit sigma-3A) (Adaptor-related protein complex 3 subunit sigma-1) (Clathrin-associated/assembly/adaptor protein, small 3) (Sigma-3A-adaptin) (Sigma3A-adaptin) (Sigma-adaptin 3a)	0.0138	0.782566	0.97	FALSE	0.0865	0.101264	0.927	FALSE	0.0727	0.161601	0.931	FALSE	0.0134	-0.0731	-0.00038
AP4M1	AP-4 complex subunit mu-1 (AP-4 adaptor complex mu subunit) (Adaptor-related protein complex 4 subunit mu-1) (Mu subunit of AP-4) (Mu-adaptin-related protein 2) (mu-ARP2) (Mu4-adaptin) (mu4)	-0.32	0.00681755	0.811	FALSE	-0.182	0.0886011	0.922	FALSE	0.138	0.187276	0.934	FALSE	-0.139	0.0436	0.181
AP5Z1	AP-5 complex subunit zeta-1 (Adaptor-related protein complex 5 zeta subunit) (Zeta5)	0.247	0.024758	0.888	FALSE	0.127	0.213693	0.949	FALSE	-0.12	0.236152	0.939	FALSE	0.147	0.0209	-0.0993
APAF1	Apoptotic protease-activating factor 1 (APAF-1)	-0.0163	0.764986	0.97	FALSE	0.171	0.00742203	0.737	FALSE	0.187	0.00418982	0.764	FALSE	-0.0472	-0.218	-0.0309
APAF1.1	Apoptotic protease-activating factor 1 (APAF-1)	-0.0163	0.764986	0.97	FALSE	0.171	0.00742203	0.737	FALSE	0.187	0.00418982	0.764	FALSE	-0.0472	-0.218	-0.0309
APBB2	Amyloid beta precursor protein binding family B member 2 (Amyloid-beta (A4) precursor protein-binding family B member 2) (Protein Fe65-like 1)	-0.0453	0.466668	0.963	FALSE	0.118	0.0745714	0.916	FALSE	0.163	0.018984	0.861	FALSE	0.0441	-0.0734	0.0894
APBB2.1	Amyloid beta precursor protein binding family B member 2 (Amyloid-beta (A4) precursor protein-binding family B member 2) (Protein Fe65-like 1)	-0.0453	0.466668	0.963	FALSE	0.118	0.0745714	0.916	FALSE	0.163	0.018984	0.861	FALSE	0.0441	-0.0734	0.0894
APEH	Acylamino-acid-releasing enzyme (AARE) (EC 3.4.19.1) (Acyl-peptide hydrolase) (APH) (Acylaminoacyl-peptidase) (Oxidized protein hydrolase) (OPH)	-0.0497	0.296502	0.956	FALSE	0.0915	0.0671902	0.911	FALSE	0.141	0.00899826	0.82	FALSE	-0.0618	-0.153	-0.0121
APEX1	DNA repair nuclease/redox regulator APEX1 (EC 3.1.11.2) (EC 3.1.21.-) (APEX nuclease) (APEN) (Apurinic-apyrimidinic endonuclease 1) (AP endonuclease 1) (APE-1) (DNA-(apurinic or apyrimidinic site) endonuclease) (Redox factor-1) (REF-1) [Cleaved into: DNA repair nuclease/redox regulator APEX1, mitochondrial]	0.141	0.00634685	0.805	FALSE	0.123	0.0139996	0.808	FALSE	-0.0181	0.680598	0.957	FALSE	0.124	0.00131	-0.0168
APH1A	Gamma-secretase subunit APH-1A (APH-1a) (Aph-1alpha) (Presenilin-stabilization factor)	0.0627	0.633319	0.967	FALSE	0.0605	0.645101	0.97	FALSE	-0.00219	0.986667	0.963	FALSE	0.00368	-0.0568	-0.059
APIP	Methylthioribulose-1-phosphate dehydratase (MTRu-1-P dehydratase) (EC 4.2.1.109) (APAF1-interacting protein) (hAPIP)	0.099	0.120792	0.939	FALSE	0.0356	0.559969	0.967	FALSE	-0.0634	0.306122	0.944	FALSE	0.0634	0.0278	-0.0356
APMAP	Adipocyte plasma membrane-associated protein (Protein BSCv)	-0.012	0.809174	0.971	FALSE	-0.106	0.0493478	0.897	FALSE	-0.0938	0.0765139	0.912	FALSE	-0.0897	0.0161	-0.0777
APOA1	Apolipoprotein A-I (Apo-AI) (ApoA-I) (Apolipoprotein A1) [Cleaved into: Proapolipoprotein A-I (ProapoA-I)	0.868	0.00773206	0.821	FALSE	0.479	0.104041	0.928	FALSE	-0.389	0.179572	0.933	FALSE	0.36	-0.119	-0.508
APOBEC3B	DNA dC->dU-editing enzyme APOBEC-3B (A3B) (EC 3.5.4.38) (Phorbolin-1-related protein) (Phorbolin-2/3)	-0.206	0.532462	0.965	FALSE	-0.172	0.601296	0.968	FALSE	0.034	0.917306	0.962	FALSE	0.305	0.477	0.511
APOBEC3C	DNA dC->dU-editing enzyme APOBEC-3C (A3C) (EC 3.5.4.38) (APOBEC1-like) (Phorbolin I)	-0.875	0.00116025	0.608	FALSE	-0.434	0.0585489	0.905	FALSE	0.441	0.0549704	0.902	FALSE	-0.411	0.0236	0.465
APOL2	Apolipoprotein L2 (Apolipoprotein L-II) (ApoL-II)	-0.0839	0.18036	0.947	FALSE	-0.146	0.0294812	0.867	FALSE	-0.0616	0.317385	0.944	FALSE	-0.0293	0.116	0.0546
APOL3	Apolipoprotein L3 (Apolipoprotein L-III) (ApoL-III) (TNF-inducible protein CG12-1) (CG12_1)	0.0398	0.831821	0.971	FALSE	-0.314	0.112108	0.93	FALSE	-0.354	0.0772393	0.912	FALSE	-0.223	0.0916	-0.262
APOL3.1	Apolipoprotein L3 (Apolipoprotein L-III) (ApoL-III) (TNF-inducible protein CG12-1) (CG12_1)	0.0398	0.831821	0.971	FALSE	-0.314	0.112108	0.93	FALSE	-0.354	0.0772393	0.912	FALSE	-0.223	0.0916	-0.262
APOO	MICOS complex subunit MIC26 (Apolipoprotein O) (MICOS complex subunit MIC23) (Protein FAM121B)	-0.0177	0.751034	0.97	FALSE	-0.086	0.140926	0.938	FALSE	-0.0683	0.234829	0.939	FALSE	-0.0348	0.0512	-0.0171
APOOL	MICOS complex subunit MIC27 (Apolipoprotein O-like) (Protein FAM121A)	0.0326	0.538024	0.965	FALSE	0.0331	0.532086	0.967	FALSE	0.000485	0.992625	0.963	FALSE	-0.103	-0.136	-0.136
APPL1	DCC-interacting protein 13-alpha (Dip13-alpha) (Adapter protein containing PH domain, PTB domain and leucine zipper motif 1)	-0.0074	0.843783	0.971	FALSE	-0.095	0.0235271	0.852	FALSE	-0.0876	0.0341233	0.886	FALSE	-0.0433	0.0517	-0.0359
APPL2	DCC-interacting protein 13-beta (Dip13-beta) (Adapter protein containing PH domain, PTB domain and leucine zipper motif 2)	-0.0551	0.448291	0.963	FALSE	0.144	0.0618867	0.908	FALSE	0.199	0.0146737	0.848	FALSE	-0.0222	-0.167	0.0328
APPL2.1	DCC-interacting protein 13-beta (Dip13-beta) (Adapter protein containing PH domain, PTB domain and leucine zipper motif 2)	-0.0551	0.448291	0.963	FALSE	0.144	0.0618867	0.908	FALSE	0.199	0.0146737	0.848	FALSE	-0.0222	-0.167	0.0328
APRT	Adenine phosphoribosyltransferase (APRT) (EC 2.4.2.7)	0.0476	0.294257	0.956	FALSE	0.0294	0.510438	0.966	FALSE	-0.0181	0.683311	0.957	FALSE	-0.0196	-0.0491	-0.0672
APTX	Aprataxin (EC 3.6.1.71) (EC 3.6.1.72) (Forkhead-associated domain histidine triad-like protein) (FHA-HIT)	0.117	0.364531	0.96	FALSE	0.013	0.918342	0.975	FALSE	-0.104	0.418589	0.949	FALSE	0.0587	0.0457	-0.0582
AQR	RNA helicase aquarius (EC 3.6.4.13) (Intron-binding protein of 160 kDa) (IBP160)	0.00124	0.977417	0.973	FALSE	-0.0329	0.457088	0.964	FALSE	-0.0341	0.440735	0.95	FALSE	0.0717	0.105	0.0705
ARAF	Serine/threonine-protein kinase A-Raf (EC 2.7.11.1) (Proto-oncogene A-Raf) (Proto-oncogene A-Raf-1) (Proto-oncogene Pks)	0.0214	0.711419	0.969	FALSE	0.0484	0.408599	0.962	FALSE	0.027	0.641763	0.956	FALSE	0.0282	-0.0202	0.00676
ARAP1	Arf-GAP with Rho-GAP domain, ANK repeat and PH domain-containing protein 1 (Centaurin-delta-2) (Cnt-d2)	-0.146	0.0412375	0.908	FALSE	-0.208	0.00666908	0.722	FALSE	-0.0625	0.346926	0.946	FALSE	-0.116	0.0921	0.0296
ARAP1.1	Arf-GAP with Rho-GAP domain, ANK repeat and PH domain-containing protein 1 (Centaurin-delta-2) (Cnt-d2)	-0.146	0.0412375	0.908	FALSE	-0.208	0.00666908	0.722	FALSE	-0.0625	0.346926	0.946	FALSE	-0.116	0.0921	0.0296
ARAP3	Arf-GAP with Rho-GAP domain, ANK repeat and PH domain-containing protein 3 (Centaurin-delta-3) (Cnt-d3)	0.0933	0.0192407	0.876	FALSE	0.0399	0.271172	0.954	FALSE	-0.0534	0.148841	0.929	FALSE	0.0102	-0.0297	-0.0831
ARB2A	Cotranscriptional regulator ARB2A (ARB2 cotranscriptional regulator A) (Cotranscriptional regulator FAM172A) (Protein FAM172A)	0.212	0.0414094	0.909	FALSE	-0.00823	0.93106	0.975	FALSE	-0.22	0.0352411	0.887	FALSE	0.0713	0.0795	-0.141
ARCN1	Coatomer subunit delta (Archain) (Delta-coat protein) (Delta-COP)	-0.0864	0.0212515	0.881	FALSE	-0.0366	0.28546	0.955	FALSE	0.0498	0.153226	0.93	FALSE	-0.0677	-0.0312	0.0187
ARF1	ADP-ribosylation factor 1 (EC 3.6.5.2)	-0.333	0.0160842	0.867	FALSE	-0.209	0.105143	0.928	FALSE	0.124	0.31883	0.945	FALSE	-0.211	-0.00194	0.122
ARF4	ADP-ribosylation factor 4	-0.134	0.0278737	0.893	FALSE	0.0867	0.133089	0.936	FALSE	0.221	0.00140049	0.652	FALSE	-0.0964	-0.183	0.0381
ARF5	ADP-ribosylation factor 5	0.00105	0.985144	0.973	FALSE	-0.139	0.0266498	0.861	FALSE	-0.14	0.025728	0.874	FALSE	-0.127	0.0118	-0.128
ARF6	ADP-ribosylation factor 6 (EC 3.6.5.2)	-0.0574	0.425552	0.962	FALSE	-0.0444	0.535627	0.967	FALSE	0.013	0.854806	0.961	FALSE	-0.03	0.0143	0.0273
ARFGAP2	ADP-ribosylation factor GTPase-activating protein 2 (ARF GAP 2) (GTPase-activating protein ZNF289) (Zinc finger protein 289)	0.0449	0.324764	0.958	FALSE	-0.0282	0.530966	0.966	FALSE	-0.0732	0.120083	0.924	FALSE	0.0133	0.0415	-0.0316
ARFGAP3	ADP-ribosylation factor GTPase-activating protein 3 (ARF GAP 3)	-0.0154	0.705374	0.969	FALSE	-0.0184	0.650532	0.97	FALSE	-0.00307	0.93961	0.962	FALSE	-0.0721	-0.0536	-0.0567
ARFGEF1	Brefeldin A-inhibited guanine nucleotide-exchange protein 1 (Brefeldin A-inhibited GEP 1) (ADP-ribosylation factor guanine nucleotide-exchange factor 1) (p200 ARF guanine nucleotide exchange factor) (p200 ARF-GEP1)	-0.169	0.00174067	0.667	FALSE	-0.146	0.0046698	0.67	FALSE	0.0227	0.602892	0.955	FALSE	-0.116	0.0306	0.0533
ARFGEF2	Brefeldin A-inhibited guanine nucleotide-exchange protein 2 (Brefeldin A-inhibited GEP 2) (ADP-ribosylation factor guanine nucleotide-exchange factor 2)	-0.158	0.00786838	0.822	FALSE	-0.0347	0.499602	0.965	FALSE	0.124	0.0288783	0.879	FALSE	-0.0685	-0.0337	0.0898
ARFIP1	Arfaptin-1 (ADP-ribosylation factor-interacting protein 1)	0.0575	0.202216	0.95	FALSE	0.0158	0.718133	0.971	FALSE	-0.0417	0.346988	0.946	FALSE	-0.0328	-0.0485	-0.0902
ARFIP2	Arfaptin-2 (ADP-ribosylation factor-interacting protein 2) (Partner of RAC1) (POR1)	-0.0126	0.880939	0.972	FALSE	-0.0307	0.71459	0.971	FALSE	-0.0182	0.828469	0.96	FALSE	-0.0542	-0.0234	-0.0416
ARFRP1	ADP-ribosylation factor-related protein 1 (ARF-related protein 1) (ARP)	0.115	0.460038	0.963	FALSE	-0.209	0.189565	0.946	FALSE	-0.324	0.0519987	0.901	FALSE	-0.0785	0.131	-0.193
ARGLU1	Arginine and glutamate-rich protein 1	-0.00211	0.986921	0.973	FALSE	0.0799	0.537227	0.967	FALSE	0.082	0.52673	0.953	FALSE	0.0421	-0.0377	0.0442
ARHGAP1	Rho GTPase-activating protein 1 (CDC42 GTPase-activating protein) (GTPase-activating protein rhoGAP) (Rho-related small GTPase protein activator) (Rho-type GTPase-activating protein 1) (p50-RhoGAP)	-0.0612	0.08842	0.931	FALSE	-0.0491	0.162794	0.942	FALSE	0.0121	0.720773	0.958	FALSE	-0.122	-0.0732	-0.0611
ARHGAP10	Rho GTPase-activating protein 10 (GTPase regulator associated with focal adhesion kinase 2) (GRAF2) (Graf-related protein 2) (Rho-type GTPase-activating protein 10)	0.153	0.323583	0.958	FALSE	0.291	0.0735811	0.915	FALSE	0.138	0.371432	0.947	FALSE	0.25	-0.0412	0.0969
ARHGAP12	Rho GTPase-activating protein 12 (Rho-type GTPase-activating protein 12)	0.0159	0.92582	0.972	FALSE	-0.0435	0.798886	0.973	FALSE	-0.0594	0.728309	0.958	FALSE	0.000497	0.044	-0.0154
ARHGAP12.1	Rho GTPase-activating protein 12 (Rho-type GTPase-activating protein 12)	0.0159	0.92582	0.972	FALSE	-0.0435	0.798886	0.973	FALSE	-0.0594	0.728309	0.958	FALSE	0.000497	0.044	-0.0154
ARHGAP12.2	Rho GTPase-activating protein 12 (Rho-type GTPase-activating protein 12)	0.0159	0.92582	0.972	FALSE	-0.0435	0.798886	0.973	FALSE	-0.0594	0.728309	0.958	FALSE	0.000497	0.044	-0.0154
ARHGAP12.3	Rho GTPase-activating protein 12 (Rho-type GTPase-activating protein 12)	0.0159	0.92582	0.972	FALSE	-0.0435	0.798886	0.973	FALSE	-0.0594	0.728309	0.958	FALSE	0.000497	0.044	-0.0154
ARHGAP17	Rho GTPase-activating protein 17 (Rho-type GTPase-activating protein 17) (RhoGAP interacting with CIP4 homologs protein 1) (RICH-1)	0.113	0.0496939	0.915	FALSE	-0.0228	0.666313	0.97	FALSE	-0.135	0.0220872	0.868	FALSE	0.0404	0.0633	-0.0722
ARHGAP24	Rho GTPase-activating protein 24 (Filamin-A-associated RhoGAP) (FilGAP) (RAC1- and CDC42-specific GTPase-activating protein of 72 kDa) (RC-GAP72) (Rho-type GTPase-activating protein 24) (RhoGAP of 73 kDa) (Sarcoma antigen NY-SAR-88) (p73RhoGAP)	-0.329	0.0130149	0.855	FALSE	0.059	0.612173	0.969	FALSE	0.388	0.00490713	0.777	FALSE	0.0292	-0.0298	0.358
ARHGAP29	Rho GTPase-activating protein 29 (PTPL1-associated RhoGAP protein 1) (Rho-type GTPase-activating protein 29)	0.0192	0.616452	0.967	FALSE	0.0914	0.0302748	0.869	FALSE	0.0722	0.0764339	0.912	FALSE	0.023	-0.0684	0.0038
ARHGAP31	Rho GTPase-activating protein 31 (Cdc42 GTPase-activating protein)	0.0752	0.0894037	0.932	FALSE	-0.126	0.00917142	0.763	FALSE	-0.201	0.000323779	0.471	FALSE	-0.0831	0.0427	-0.158
ARHGAP35	Rho GTPase-activating protein 35 (Glucocorticoid receptor DNA-binding factor 1) (Glucocorticoid receptor repression factor 1) (GRF-1) (Rho GAP p190A) (p190-A)	0.209	0.00305931	0.736	FALSE	0.0936	0.125224	0.934	FALSE	-0.115	0.064574	0.907	FALSE	0.112	0.0186	-0.0969
ARHGAP5	Rho GTPase-activating protein 5 (Rho-type GTPase-activating protein 5) (p190-B)	-0.0766	0.329929	0.958	FALSE	-0.0278	0.719325	0.971	FALSE	0.0489	0.529711	0.953	FALSE	-0.044	-0.0162	0.0326
ARHGAP5.1	Rho GTPase-activating protein 5 (Rho-type GTPase-activating protein 5) (p190-B)	-0.0766	0.329929	0.958	FALSE	-0.0278	0.719325	0.971	FALSE	0.0489	0.529711	0.953	FALSE	-0.044	-0.0162	0.0326
ARHGDIA	Rho GDP-dissociation inhibitor 1 (Rho GDI 1) (Rho-GDI alpha)	0.00728	0.838415	0.971	FALSE	0.0512	0.167477	0.942	FALSE	0.044	0.231493	0.938	FALSE	-0.00151	-0.0528	-0.00878
ARHGDIB	Rho GDP-dissociation inhibitor 2 (Rho GDI 2) (Ly-GDI) (Rho-GDI beta)	-0.21	0.000220268	0.319	FALSE	-0.0142	0.732466	0.971	FALSE	0.196	0.00039959	0.499	FALSE	-0.111	-0.0966	0.0993
ARHGEF1	Rho guanine nucleotide exchange factor 1 (115 kDa guanine nucleotide exchange factor) (p115-RhoGEF) (p115RhoGEF) (Sub1.5)	-0.023	0.605005	0.967	FALSE	0.0255	0.566193	0.968	FALSE	0.0485	0.283992	0.942	FALSE	-0.0575	-0.083	-0.0345
ARHGEF1.1	Rho guanine nucleotide exchange factor 1 (115 kDa guanine nucleotide exchange factor) (p115-RhoGEF) (p115RhoGEF) (Sub1.5)	-0.023	0.605005	0.967	FALSE	0.0255	0.566193	0.968	FALSE	0.0485	0.283992	0.942	FALSE	-0.0575	-0.083	-0.0345
ARHGEF10	Rho guanine nucleotide exchange factor 10	0.000669	0.991444	0.973	FALSE	0.177	0.0133148	0.803	FALSE	0.176	0.0135908	0.844	FALSE	0.0731	-0.104	0.0724
ARHGEF10.1	Rho guanine nucleotide exchange factor 10	0.000669	0.991444	0.973	FALSE	0.177	0.0133148	0.803	FALSE	0.176	0.0135908	0.844	FALSE	0.0731	-0.104	0.0724
ARHGEF10.2	Rho guanine nucleotide exchange factor 10	0.000669	0.991444	0.973	FALSE	0.177	0.0133148	0.803	FALSE	0.176	0.0135908	0.844	FALSE	0.0731	-0.104	0.0724
ARHGEF10.3	Rho guanine nucleotide exchange factor 10	0.000669	0.991444	0.973	FALSE	0.177	0.0133148	0.803	FALSE	0.176	0.0135908	0.844	FALSE	0.0731	-0.104	0.0724
ARHGEF12	Rho guanine nucleotide exchange factor 12 (Leukemia-associated RhoGEF)	-0.0624	0.201394	0.95	FALSE	-0.122	0.0209073	0.843	FALSE	-0.06	0.218119	0.937	FALSE	-0.0967	0.0257	-0.0343
ARHGEF15	Rho guanine nucleotide exchange factor 15 (Ephexin-5) (E5) (Vsm-RhoGEF)	0.0377	0.540017	0.965	FALSE	-0.00528	0.931089	0.975	FALSE	-0.043	0.485825	0.952	FALSE	0.0189	0.0242	-0.0188
ARHGEF17	Rho guanine nucleotide exchange factor 17 (164 kDa Rho-specific guanine-nucleotide exchange factor) (p164-RhoGEF) (p164RhoGEF) (Tumor endothelial marker 4)	0.304	0.0120277	0.85	FALSE	-0.0931	0.384213	0.961	FALSE	-0.397	0.00223433	0.705	FALSE	-0.0213	0.0718	-0.325
ARHGEF2	Rho guanine nucleotide exchange factor 2 (Guanine nucleotide exchange factor H1) (GEF-H1) (Microtubule-regulated Rho-GEF) (Proliferating cell nucleolar antigen p40)	-0.106	0.00341951	0.748	FALSE	-0.00889	0.767399	0.972	FALSE	0.0974	0.00601132	0.793	FALSE	0.00853	0.0174	0.115
ARHGEF2.1	Rho guanine nucleotide exchange factor 2 (Guanine nucleotide exchange factor H1) (GEF-H1) (Microtubule-regulated Rho-GEF) (Proliferating cell nucleolar antigen p40)	-0.106	0.00341951	0.748	FALSE	-0.00889	0.767399	0.972	FALSE	0.0974	0.00601132	0.793	FALSE	0.00853	0.0174	0.115
ARHGEF2.2	Rho guanine nucleotide exchange factor 2 (Guanine nucleotide exchange factor H1) (GEF-H1) (Microtubule-regulated Rho-GEF) (Proliferating cell nucleolar antigen p40)	-0.106	0.00341951	0.748	FALSE	-0.00889	0.767399	0.972	FALSE	0.0974	0.00601132	0.793	FALSE	0.00853	0.0174	0.115
ARHGEF28	Rho guanine nucleotide exchange factor 28 (190 kDa guanine nucleotide exchange factor) (p190-RhoGEF) (p190RhoGEF) (Rho guanine nucleotide exchange factor)	0.241	0.00104275	0.591	FALSE	0.197	0.00431504	0.658	FALSE	-0.0438	0.453204	0.951	FALSE	0.186	-0.0112	-0.055
ARHGEF28.1	Rho guanine nucleotide exchange factor 28 (190 kDa guanine nucleotide exchange factor) (p190-RhoGEF) (p190RhoGEF) (Rho guanine nucleotide exchange factor)	0.241	0.00104275	0.591	FALSE	0.197	0.00431504	0.658	FALSE	-0.0438	0.453204	0.951	FALSE	0.186	-0.0112	-0.055
ARHGEF28.2	Rho guanine nucleotide exchange factor 28 (190 kDa guanine nucleotide exchange factor) (p190-RhoGEF) (p190RhoGEF) (Rho guanine nucleotide exchange factor)	0.241	0.00104275	0.591	FALSE	0.197	0.00431504	0.658	FALSE	-0.0438	0.453204	0.951	FALSE	0.186	-0.0112	-0.055
ARHGEF7	Rho guanine nucleotide exchange factor 7 (Beta-Pix) (COOL-1) (PAK-interacting exchange factor beta) (p85)	-0.226	0.0363185	0.904	FALSE	-0.00675	0.945135	0.975	FALSE	0.219	0.0412871	0.893	FALSE	-0.3	-0.293	-0.0743
ARHGEF7.1	Rho guanine nucleotide exchange factor 7 (Beta-Pix) (COOL-1) (PAK-interacting exchange factor beta) (p85)	-0.226	0.0363185	0.904	FALSE	-0.00675	0.945135	0.975	FALSE	0.219	0.0412871	0.893	FALSE	-0.3	-0.293	-0.0743
ARHGEF7.2	Rho guanine nucleotide exchange factor 7 (Beta-Pix) (COOL-1) (PAK-interacting exchange factor beta) (p85)	-0.226	0.0363185	0.904	FALSE	-0.00675	0.945135	0.975	FALSE	0.219	0.0412871	0.893	FALSE	-0.3	-0.293	-0.0743
ARHGEF7.3	Rho guanine nucleotide exchange factor 7 (Beta-Pix) (COOL-1) (PAK-interacting exchange factor beta) (p85)	0.215	0.108099	0.936	FALSE	0.176	0.181651	0.944	FALSE	-0.0393	0.756488	0.959	FALSE	0.036	-0.139	-0.179
ARHGEF7.4	Rho guanine nucleotide exchange factor 7 (Beta-Pix) (COOL-1) (PAK-interacting exchange factor beta) (p85)	0.215	0.108099	0.936	FALSE	0.176	0.181651	0.944	FALSE	-0.0393	0.756488	0.959	FALSE	0.036	-0.139	-0.179
ARID1A	AT-rich interactive domain-containing protein 1A (ARID domain-containing protein 1A) (B120) (BRG1-associated factor 250) (BAF250) (BRG1-associated factor 250a) (BAF250A) (Osa homolog 1) (hOSA1) (SWI-like protein) (SWI/SNF complex protein p270) (SWI/SNF-related, matrix-associated, actin-dependent regulator of chromatin subfamily F member 1) (hELD)	-0.0767	0.0598711	0.921	FALSE	-0.134	0.00335533	0.615	FALSE	-0.0575	0.145799	0.929	FALSE	-0.0134	0.121	0.0633
ARID1B	AT-rich interactive domain-containing protein 1B (ARID domain-containing protein 1B) (BRG1-associated factor 250b) (BAF250B) (BRG1-binding protein hELD/OSA1) (Osa homolog 2) (hOsa2) (p250R)	0.0832	0.361994	0.959	FALSE	-0.0293	0.744168	0.972	FALSE	-0.113	0.223991	0.938	FALSE	0.014	0.0434	-0.0692
ARID1B.1	AT-rich interactive domain-containing protein 1B (ARID domain-containing protein 1B) (BRG1-associated factor 250b) (BAF250B) (BRG1-binding protein hELD/OSA1) (Osa homolog 2) (hOsa2) (p250R)	0.0832	0.361994	0.959	FALSE	-0.0293	0.744168	0.972	FALSE	-0.113	0.223991	0.938	FALSE	0.014	0.0434	-0.0692
ARID1B.2	AT-rich interactive domain-containing protein 1B (ARID domain-containing protein 1B) (BRG1-associated factor 250b) (BAF250B) (BRG1-binding protein hELD/OSA1) (Osa homolog 2) (hOsa2) (p250R)	0.0832	0.361994	0.959	FALSE	-0.0293	0.744168	0.972	FALSE	-0.113	0.223991	0.938	FALSE	0.014	0.0434	-0.0692
ARID1B.3	AT-rich interactive domain-containing protein 1B (ARID domain-containing protein 1B) (BRG1-associated factor 250b) (BAF250B) (BRG1-binding protein hELD/OSA1) (Osa homolog 2) (hOsa2) (p250R)	0.0832	0.361994	0.959	FALSE	-0.0293	0.744168	0.972	FALSE	-0.113	0.223991	0.938	FALSE	0.014	0.0434	-0.0692
ARID2	AT-rich interactive domain-containing protein 2 (ARID domain-containing protein 2) (BRG1-associated factor 200) (BAF200) (Zinc finger protein with activation potential) (Zipzap/p200)	-0.0419	0.694114	0.969	FALSE	0.00468	0.964875	0.975	FALSE	0.0466	0.662227	0.957	FALSE	0.0152	0.0105	0.0571
ARID2.1	AT-rich interactive domain-containing protein 2 (ARID domain-containing protein 2) (BRG1-associated factor 200) (BAF200) (Zinc finger protein with activation potential) (Zipzap/p200)	-0.0419	0.694114	0.969	FALSE	0.00468	0.964875	0.975	FALSE	0.0466	0.662227	0.957	FALSE	0.0152	0.0105	0.0571
ARIH1	E3 ubiquitin-protein ligase ARIH1 (EC 2.3.2.31) (H7-AP2) (HHARI) (Monocyte protein 6) (MOP-6) (Protein ariadne-1 homolog) (ARI-1) (UbcH7-binding protein) (UbcM4-interacting protein) (Ubiquitin-conjugating enzyme E2-binding protein 1)	0.0491	0.446178	0.963	FALSE	0.00012	0.998491	0.976	FALSE	-0.049	0.447267	0.95	FALSE	-0.0307	-0.0309	-0.0798
ARIH2	E3 ubiquitin-protein ligase ARIH2 (ARI-2) (Protein ariadne-2 homolog) (EC 2.3.2.31) (Triad1 protein)	0.127	0.255025	0.954	FALSE	-0.018	0.867818	0.974	FALSE	-0.145	0.197055	0.935	FALSE	0.0547	0.0727	-0.072
ARK2N	Protein ARK2N (ARKadia-like protein 1) (Arkadia (RNF111) N-terminal like PKA signaling regulator protein 2N)	-0.0738	0.514062	0.965	FALSE	0.199	0.0939935	0.924	FALSE	0.273	0.0281857	0.878	FALSE	-0.0538	-0.253	0.02
ARL1	ADP-ribosylation factor-like protein 1	-0.344	0.0295029	0.896	FALSE	-0.25	0.09867	0.926	FALSE	0.0944	0.511836	0.953	FALSE	-0.266	-0.0166	0.0778
ARL1.1	ADP-ribosylation factor-like protein 1	-0.344	0.0295029	0.896	FALSE	-0.25	0.09867	0.926	FALSE	0.0944	0.511836	0.953	FALSE	-0.266	-0.0166	0.0778
ARL2	ADP-ribosylation factor-like protein 2	0.0355	0.435679	0.962	FALSE	0.018	0.689496	0.971	FALSE	-0.0175	0.698405	0.958	FALSE	-0.00505	-0.0231	-0.0406
ARL2BP	ADP-ribosylation factor-like protein 2-binding protein (ARF-like 2-binding protein) (ARL2-binding protein) (Binder of ARF2 protein 1)	-0.185	0.0142506	0.86	FALSE	-0.159	0.0299359	0.868	FALSE	0.0258	0.697001	0.958	FALSE	-0.149	0.00944	0.0352
ARL2BP.1	ADP-ribosylation factor-like protein 2-binding protein (ARF-like 2-binding protein) (ARL2-binding protein) (Binder of ARF2 protein 1)	-0.185	0.0142506	0.86	FALSE	-0.159	0.0299359	0.868	FALSE	0.0258	0.697001	0.958	FALSE	-0.149	0.00944	0.0352
ARL3	ADP-ribosylation factor-like protein 3	0.0677	0.149171	0.944	FALSE	-0.0108	0.810998	0.973	FALSE	-0.0785	0.099248	0.919	FALSE	-0.0159	-0.00519	-0.0837
ARL6IP1	ADP-ribosylation factor-like protein 6-interacting protein 1 (ARL-6-interacting protein 1) (Aip-1) (Apoptotic regulator in the membrane of the endoplasmic reticulum)	0.0842	0.48423	0.964	FALSE	-0.221	0.0815964	0.919	FALSE	-0.306	0.0220975	0.868	FALSE	-0.0181	0.203	-0.102
ARL6IP1.1	ADP-ribosylation factor-like protein 6-interacting protein 1 (ARL-6-interacting protein 1) (Aip-1) (Apoptotic regulator in the membrane of the endoplasmic reticulum)	0.0842	0.48423	0.964	FALSE	-0.221	0.0815964	0.919	FALSE	-0.306	0.0220975	0.868	FALSE	-0.0181	0.203	-0.102
ARL6IP5	PRA1 family protein 3 (ADP-ribosylation factor-like protein 6-interacting protein 5) (ARL-6-interacting protein 5) (Aip-5) (Cytoskeleton-related vitamin A-responsive protein) (Dermal papilla-derived protein 11) (GTRAP3-18) (Glutamate transporter EAAC1-interacting protein) (JM5) (Prenylated Rab acceptor protein 2) (Protein JWa) (Putative MAPK-activating protein PM27)	0.0179	0.772538	0.97	FALSE	-0.107	0.101117	0.927	FALSE	-0.125	0.0603899	0.905	FALSE	-0.0722	0.035	-0.0901
ARL6IP6	ADP-ribosylation factor-like protein 6-interacting protein 6 (ARL-6-interacting protein 6) (Aip-6) (Phosphonoformate immuno-associated protein 1)	0.306	0.00242113	0.709	FALSE	0.0649	0.436152	0.963	FALSE	-0.242	0.0108728	0.831	FALSE	0.142	0.0773	-0.164
ARL8A	ADP-ribosylation factor-like protein 8A (ADP-ribosylation factor-like protein 10B) (Novel small G protein indispensable for equal chromosome segregation 2)	-0.0408	0.766141	0.97	FALSE	0.0541	0.693932	0.971	FALSE	0.095	0.49275	0.952	FALSE	-0.179	-0.234	-0.139
ARL8B	ADP-ribosylation factor-like protein 8B (EC 3.6.5.2) (ADP-ribosylation factor-like protein 10C) (Novel small G protein indispensable for equal chromosome segregation 1)	-0.237	0.0124965	0.853	FALSE	0.0193	0.816012	0.973	FALSE	0.257	0.00799814	0.812	FALSE	-0.195	-0.214	0.0424
ARMC1	Armadillo repeat-containing protein 1	0.218	0.0331624	0.9	FALSE	0.152	0.119338	0.932	FALSE	-0.0658	0.482302	0.952	FALSE	0.128	-0.0237	-0.0895
ARMC10	Armadillo repeat-containing protein 10 (Splicing variant involved in hepatocarcinogenesis protein)	0.0347	0.622799	0.967	FALSE	0.00276	0.968541	0.975	FALSE	-0.0319	0.650549	0.957	FALSE	-0.00539	-0.00816	-0.04
ARMC10.1	Armadillo repeat-containing protein 10 (Splicing variant involved in hepatocarcinogenesis protein)	0.0347	0.622799	0.967	FALSE	0.00276	0.968541	0.975	FALSE	-0.0319	0.650549	0.957	FALSE	-0.00539	-0.00816	-0.04
ARMC6	Armadillo repeat-containing protein 6	-0.0611	0.27381	0.955	FALSE	0.151	0.0148329	0.813	FALSE	0.212	0.00175636	0.679	FALSE	0.0695	-0.0816	0.131
ARMC6.1	Armadillo repeat-containing protein 6	-0.0611	0.27381	0.955	FALSE	0.151	0.0148329	0.813	FALSE	0.212	0.00175636	0.679	FALSE	0.0695	-0.0816	0.131
ARMC8	Armadillo repeat-containing protein 8	-0.0538	0.251221	0.954	FALSE	-0.0996	0.0450191	0.892	FALSE	-0.0459	0.324136	0.945	FALSE	-0.0643	0.0353	-0.0105
ARMC8.1	Armadillo repeat-containing protein 8	-0.0538	0.251221	0.954	FALSE	-0.0996	0.0450191	0.892	FALSE	-0.0459	0.324136	0.945	FALSE	-0.0643	0.0353	-0.0105
ARMCX1	Armadillo repeat-containing X-linked protein 1 (ARM protein lost in epithelial cancers on chromosome X 1) (Protein ALEX1)	0.231	0.00918815	0.833	FALSE	0.114	0.153666	0.94	FALSE	-0.117	0.142677	0.928	FALSE	0.0081	-0.105	-0.222
ARMCX2	Armadillo repeat-containing X-linked protein 2 (ARM protein lost in epithelial cancers on chromosome X 2) (Protein ALEX2)	0.197	0.0225697	0.884	FALSE	0.224	0.0118403	0.791	FALSE	0.0261	0.735955	0.959	FALSE	0.0349	-0.189	-0.163
ARPC1A	Actin-related protein 2/3 complex subunit 1A (SOP2-like protein)	-0.33	9.92318e-05	0.206	FALSE	-0.232	0.00179118	0.496	FALSE	0.0981	0.118675	0.924	FALSE	-0.159	0.0731	0.171
ARPC1B	Actin-related protein 2/3 complex subunit 1B (Arp2/3 complex 41 kDa subunit) (p41-ARC)	-0.141	0.0038007	0.759	FALSE	-0.136	0.00471893	0.672	FALSE	0.0046	0.909447	0.962	FALSE	-0.127	0.00955	0.0141
ARPC2	Actin-related protein 2/3 complex subunit 2 (Arp2/3 complex 34 kDa subunit) (p34-ARC)	-0.183	0.000383164	0.418	FALSE	-0.16	0.00113001	0.401	FALSE	0.0233	0.550717	0.954	FALSE	-0.133	0.0273	0.0506
ARPC3	Actin-related protein 2/3 complex subunit 3 (Arp2/3 complex 21 kDa subunit) (p21-ARC)	-0.103	0.0672255	0.924	FALSE	-0.136	0.0206185	0.842	FALSE	-0.0332	0.528907	0.953	FALSE	-0.0688	0.0673	0.0341
ARPC4	Actin-related protein 2/3 complex subunit 4 (Arp2/3 complex 20 kDa subunit) (p20-ARC)	-0.188	0.0176045	0.872	FALSE	-0.218	0.00776176	0.742	FALSE	-0.0299	0.669916	0.957	FALSE	-0.145	0.0728	0.0428
ARPC4.1	Actin-related protein 2/3 complex subunit 4 (Arp2/3 complex 20 kDa subunit) (p20-ARC)	-0.188	0.0176045	0.872	FALSE	-0.218	0.00776176	0.742	FALSE	-0.0299	0.669916	0.957	FALSE	-0.145	0.0728	0.0428
ARPC5	Actin-related protein 2/3 complex subunit 5 (Arp2/3 complex 16 kDa subunit) (p16-ARC)	-0.094	0.0520957	0.916	FALSE	-0.11	0.0272086	0.862	FALSE	-0.0155	0.728142	0.958	FALSE	-0.102	0.00718	-0.00836
ARPC5L	Actin-related protein 2/3 complex subunit 5-like protein (Arp2/3 complex 16 kDa subunit 2) (ARC16-2)	-0.201	0.0242978	0.887	FALSE	-0.00635	0.936707	0.975	FALSE	0.195	0.0282336	0.878	FALSE	-0.0821	-0.0757	0.119
ARPIN	Arpin (Arp2/3 inhibition protein)	-0.00263	0.973807	0.973	FALSE	-0.0602	0.458239	0.964	FALSE	-0.0575	0.477711	0.952	FALSE	-0.0144	0.0457	-0.0118
ARPP19	cAMP-regulated phosphoprotein 19 (ARPP-19)	0.056	0.742659	0.97	FALSE	0.22	0.210377	0.948	FALSE	0.164	0.343253	0.946	FALSE	0.0478	-0.173	-0.00818
ARRB1	Beta-arrestin-1 (Arrestin beta-1) (Non-visual arrestin-2)	0.27	0.00535308	0.791	FALSE	-0.176	0.0476276	0.895	FALSE	-0.445	0.000110891	0.337	FALSE	-0.0772	0.0986	-0.347
ARSA	Arylsulfatase A (ASA) (EC 3.1.6.8) (Cerebroside-sulfatase) [Cleaved into: Arylsulfatase A component B	0.388	0.0103379	0.841	FALSE	-0.053	0.686832	0.97	FALSE	-0.441	0.00476836	0.775	FALSE	-0.0941	-0.0411	-0.482
ARSB	Arylsulfatase B (ASB) (EC 3.1.6.12) (N-acetylgalactosamine-4-sulfatase) (G4S)	0.361	0.00197842	0.684	FALSE	-0.0204	0.828855	0.973	FALSE	-0.382	0.00132332	0.646	FALSE	0.0388	0.0592	-0.323
ASAH1	Acid ceramidase (AC) (ACDase) (Acid CDase) (EC 3.5.1.23) (Acylsphingosine deacylase) (Glycosylceramide deacylase) (EC 3.5.1.109) (N-acylethanolamine hydrolase ASAH1) (EC 3.5.1.-) (N-acylsphingosine amidohydrolase) (Putative 32 kDa heart protein) (PHP32) [Cleaved into: Acid ceramidase subunit alpha	0.204	0.174085	0.947	FALSE	-0.00892	0.950801	0.975	FALSE	-0.213	0.157398	0.93	FALSE	-0.0992	-0.0903	-0.303
ASAH1.1	Acid ceramidase (AC) (ACDase) (Acid CDase) (EC 3.5.1.23) (Acylsphingosine deacylase) (Glycosylceramide deacylase) (EC 3.5.1.109) (N-acylethanolamine hydrolase ASAH1) (EC 3.5.1.-) (N-acylsphingosine amidohydrolase) (Putative 32 kDa heart protein) (PHP32) [Cleaved into: Acid ceramidase subunit alpha	0.204	0.174085	0.947	FALSE	-0.00892	0.950801	0.975	FALSE	-0.213	0.157398	0.93	FALSE	-0.0992	-0.0903	-0.303
ASAP1	Arf-GAP with SH3 domain, ANK repeat and PH domain-containing protein 1 (130 kDa phosphatidylinositol 4,5-bisphosphate-dependent ARF1 GTPase-activating protein) (ADP-ribosylation factor-directed GTPase-activating protein 1) (ARF GTPase-activating protein 1) (Development and differentiation-enhancing factor 1) (DEF-1) (Differentiation-enhancing factor 1) (PIP2-dependent ARF1 GAP)	0.054	0.240944	0.953	FALSE	0.114	0.0230289	0.85	FALSE	0.0598	0.197093	0.935	FALSE	0.065	-0.0489	0.0109
ASB6	Ankyrin repeat and SOCS box protein 6 (ASB-6)	-0.13	0.241706	0.953	FALSE	0.239	0.0429723	0.89	FALSE	0.37	0.00434272	0.767	FALSE	0.091	-0.148	0.221
ASCC1	Activating signal cointegrator 1 complex subunit 1 (ASC-1 complex subunit p50) (Trip4 complex subunit p50)	-0.235	0.0550119	0.918	FALSE	-0.0423	0.708784	0.971	FALSE	0.192	0.107228	0.921	FALSE	-0.145	-0.102	0.0903
ASCC2	Activating signal cointegrator 1 complex subunit 2 (ASC-1 complex subunit p100) (Trip4 complex subunit p100)	-0.0805	0.196152	0.949	FALSE	0.076	0.2203	0.949	FALSE	0.157	0.0205037	0.864	FALSE	-0.0142	-0.0902	0.0663
ASCC3	Activating signal cointegrator 1 complex subunit 3 (EC 5.6.2.4) (ASC-1 complex subunit p200) (ASC1p200) (Helicase, ATP binding 1) (Trip4 complex subunit p200)	-0.157	0.00181467	0.672	FALSE	0.0295	0.4702	0.964	FALSE	0.186	0.000479502	0.523	FALSE	-0.0498	-0.0793	0.107
ASF1A	Histone chaperone ASF1A (Anti-silencing function protein 1 homolog A) (hAsf1) (hAsf1a) (CCG1-interacting factor A) (CIA) (hCIA)	-0.208	0.128591	0.94	FALSE	9.92e-05	0.999392	0.976	FALSE	0.208	0.128425	0.926	FALSE	-0.0754	-0.0755	0.133
ASF1B	Histone chaperone ASF1B (Anti-silencing function protein 1 homolog B) (hAsf1) (hAsf1b) (CCG1-interacting factor A-II) (CIA-II) (hCIA-II)	0.208	0.208717	0.95	FALSE	0.32	0.0627332	0.908	FALSE	0.113	0.485193	0.952	FALSE	0.455	0.135	0.248
ASH2L	Set1/Ash2 histone methyltransferase complex subunit ASH2 (ASH2-like protein)	0.263	0.0087513	0.829	FALSE	-0.0711	0.41644	0.962	FALSE	-0.334	0.00183302	0.684	FALSE	0.146	0.217	-0.117
ASH2L.1	Set1/Ash2 histone methyltransferase complex subunit ASH2 (ASH2-like protein)	0.263	0.0087513	0.829	FALSE	-0.0711	0.41644	0.962	FALSE	-0.334	0.00183302	0.684	FALSE	0.146	0.217	-0.117
ASL	Argininosuccinate lyase (ASAL) (EC 4.3.2.1) (Arginosuccinase)	-0.159	0.00555718	0.794	FALSE	-0.0948	0.0681305	0.912	FALSE	0.0643	0.199746	0.935	FALSE	-0.0923	0.00257	0.0668
ASMTL	Probable bifunctional dTTP/UTP pyrophosphatase/methyltransferase protein [Includes: dTTP/UTP pyrophosphatase (dTTPase/UTPase) (EC 3.6.1.9) (Nucleoside triphosphate pyrophosphatase) (Nucleotide pyrophosphatase) (Nucleotide PPase)	0.0686	0.293544	0.956	FALSE	0.118	0.0836327	0.92	FALSE	0.0491	0.447099	0.95	FALSE	0.0194	-0.0983	-0.0492
ASMTL.1	Probable bifunctional dTTP/UTP pyrophosphatase/methyltransferase protein [Includes: dTTP/UTP pyrophosphatase (dTTPase/UTPase) (EC 3.6.1.9) (Nucleoside triphosphate pyrophosphatase) (Nucleotide pyrophosphatase) (Nucleotide PPase)	0.0686	0.293544	0.956	FALSE	0.118	0.0836327	0.92	FALSE	0.0491	0.447099	0.95	FALSE	0.0194	-0.0983	-0.0492
ASPH	Aspartyl/asparaginyl beta-hydroxylase (EC 1.14.11.16) (Aspartate beta-hydroxylase) (ASP beta-hydroxylase) (Peptide-aspartate beta-dioxygenase)	0.0734	0.081013	0.929	FALSE	-0.0534	0.191247	0.946	FALSE	-0.127	0.00634587	0.796	FALSE	0.0365	0.09	-0.0369
ASPSCR1	Tether containing UBX domain for GLUT4 (Alveolar soft part sarcoma chromosomal region candidate gene 1 protein) (Alveolar soft part sarcoma locus) (Renal papillary cell carcinoma protein 17) (UBX domain-containing protein 9)	0.0703	0.14617	0.943	FALSE	0.0629	0.190193	0.946	FALSE	-0.00747	0.871808	0.961	FALSE	0.0442	-0.0186	-0.0261
ASPSCR1.1	Tether containing UBX domain for GLUT4 (Alveolar soft part sarcoma chromosomal region candidate gene 1 protein) (Alveolar soft part sarcoma locus) (Renal papillary cell carcinoma protein 17) (UBX domain-containing protein 9)	0.0703	0.14617	0.943	FALSE	0.0629	0.190193	0.946	FALSE	-0.00747	0.871808	0.961	FALSE	0.0442	-0.0186	-0.0261
ASRGL1	Isoaspartyl peptidase/L-asparaginase (EC 3.4.19.5) (EC 3.5.1.1) (Asparaginase-like protein 1) (Beta-aspartyl-peptidase) (Isoaspartyl dipeptidase) (L-asparagine amidohydrolase) [Cleaved into: Isoaspartyl peptidase/L-asparaginase alpha chain	0.36	0.000160116	0.268	FALSE	0.0692	0.322805	0.958	FALSE	-0.29	0.000943955	0.603	FALSE	0.107	0.0382	-0.252
ATAD1	Outer mitochondrial transmembrane helix translocase (EC 7.4.2.-) (ATPase family AAA domain-containing protein 1) (hATAD1) (Thorase)	0.124	0.255313	0.954	FALSE	-0.0663	0.534386	0.967	FALSE	-0.19	0.0912175	0.917	FALSE	-0.0255	0.0408	-0.149
ATAD3B	ATPase family AAA domain-containing protein 3B (AAA-TOB3)	-0.116	0.186546	0.948	FALSE	0.0903	0.295655	0.956	FALSE	0.206	0.027961	0.878	FALSE	0.0261	-0.0642	0.142
ATF1	Cyclic AMP-dependent transcription factor ATF-1 (cAMP-dependent transcription factor ATF-1) (Activating transcription factor 1) (Protein TREB36)	0.207	0.0736948	0.927	FALSE	0.125	0.260152	0.953	FALSE	-0.082	0.453161	0.951	FALSE	0.28	0.155	0.0726
ATF2	Cyclic AMP-dependent transcription factor ATF-2 (cAMP-dependent transcription factor ATF-2) (Activating transcription factor 2) (Cyclic AMP-responsive element-binding protein 2) (CREB-2) (cAMP-responsive element-binding protein 2) (HB16) (cAMP response element-binding protein CRE-BP1)	0.27	0.0349011	0.902	FALSE	0.0967	0.412387	0.962	FALSE	-0.174	0.153219	0.93	FALSE	0.133	0.036	-0.138
ATF2.1	Cyclic AMP-dependent transcription factor ATF-2 (cAMP-dependent transcription factor ATF-2) (Activating transcription factor 2) (Cyclic AMP-responsive element-binding protein 2) (CREB-2) (cAMP-responsive element-binding protein 2) (HB16) (cAMP response element-binding protein CRE-BP1)	0.27	0.0349011	0.902	FALSE	0.0967	0.412387	0.962	FALSE	-0.174	0.153219	0.93	FALSE	0.133	0.036	-0.138
ATF6	Cyclic AMP-dependent transcription factor ATF-6 alpha (cAMP-dependent transcription factor ATF-6 alpha) (Activating transcription factor 6 alpha) (ATF6-alpha) [Cleaved into: Processed cyclic AMP-dependent transcription factor ATF-6 alpha]	-0.14	0.178785	0.947	FALSE	-0.0269	0.789711	0.973	FALSE	0.114	0.270683	0.942	FALSE	0.0549	0.0818	0.195
ATF6B	Cyclic AMP-dependent transcription factor ATF-6 beta (cAMP-dependent transcription factor ATF-6 beta) (Activating transcription factor 6 beta) (ATF6-beta) (Protein G13) (cAMP response element-binding protein-related protein) (Creb-rp) (cAMP-responsive element-binding protein-like 1) [Cleaved into: Processed cyclic AMP-dependent transcription factor ATF-6 beta]	0.387	0.00476688	0.78	FALSE	0.112	0.340058	0.959	FALSE	-0.275	0.0304848	0.881	FALSE	0.178	0.0664	-0.209
ATF6B.1	Cyclic AMP-dependent transcription factor ATF-6 beta (cAMP-dependent transcription factor ATF-6 beta) (Activating transcription factor 6 beta) (ATF6-beta) (Protein G13) (cAMP response element-binding protein-related protein) (Creb-rp) (cAMP-responsive element-binding protein-like 1) [Cleaved into: Processed cyclic AMP-dependent transcription factor ATF-6 beta]	0.387	0.00476688	0.78	FALSE	0.112	0.340058	0.959	FALSE	-0.275	0.0304848	0.881	FALSE	0.178	0.0664	-0.209
ATF7	Cyclic AMP-dependent transcription factor ATF-7 (cAMP-dependent transcription factor ATF-7) (Activating transcription factor 7) (Transcription factor ATF-A)	-0.0588	0.554342	0.966	FALSE	-0.00132	0.989343	0.976	FALSE	0.0575	0.563132	0.954	FALSE	0.0249	0.0262	0.0837
ATF7.1	Cyclic AMP-dependent transcription factor ATF-7 (cAMP-dependent transcription factor ATF-7) (Activating transcription factor 7) (Transcription factor ATF-A)	-0.0588	0.554342	0.966	FALSE	-0.00132	0.989343	0.976	FALSE	0.0575	0.563132	0.954	FALSE	0.0249	0.0262	0.0837
ATF7.2	Cyclic AMP-dependent transcription factor ATF-7 (cAMP-dependent transcription factor ATF-7) (Activating transcription factor 7) (Transcription factor ATF-A)	-0.0588	0.554342	0.966	FALSE	-0.00132	0.989343	0.976	FALSE	0.0575	0.563132	0.954	FALSE	0.0249	0.0262	0.0837
ATF7.3	Cyclic AMP-dependent transcription factor ATF-7 (cAMP-dependent transcription factor ATF-7) (Activating transcription factor 7) (Transcription factor ATF-A)	-0.0588	0.554342	0.966	FALSE	-0.00132	0.989343	0.976	FALSE	0.0575	0.563132	0.954	FALSE	0.0249	0.0262	0.0837
ATF7.4	Cyclic AMP-dependent transcription factor ATF-7 (cAMP-dependent transcription factor ATF-7) (Activating transcription factor 7) (Transcription factor ATF-A)	-0.0588	0.554342	0.966	FALSE	-0.00132	0.989343	0.976	FALSE	0.0575	0.563132	0.954	FALSE	0.0249	0.0262	0.0837
ATF7IP	Activating transcription factor 7-interacting protein 1 (ATF-interacting protein) (ATF-IP) (ATF7-interacting protein) (ATFa-associated modulator) (hAM) (MBD1-containing chromatin-associated factor 1) (P621)	0.119	0.0672734	0.924	FALSE	0.0962	0.130236	0.935	FALSE	-0.0229	0.706608	0.958	FALSE	0.14	0.0437	0.0208
ATF7IP.1	Activating transcription factor 7-interacting protein 1 (ATF-interacting protein) (ATF-IP) (ATF7-interacting protein) (ATFa-associated modulator) (hAM) (MBD1-containing chromatin-associated factor 1) (P621)	0.119	0.0672734	0.924	FALSE	0.0962	0.130236	0.935	FALSE	-0.0229	0.706608	0.958	FALSE	0.14	0.0437	0.0208
ATF7IP.2	Activating transcription factor 7-interacting protein 1 (ATF-interacting protein) (ATF-IP) (ATF7-interacting protein) (ATFa-associated modulator) (hAM) (MBD1-containing chromatin-associated factor 1) (P621)	0.119	0.0672734	0.924	FALSE	0.0962	0.130236	0.935	FALSE	-0.0229	0.706608	0.958	FALSE	0.14	0.0437	0.0208
ATG13	Autophagy-related protein 13	0.0276	0.718352	0.969	FALSE	0.177	0.0352543	0.879	FALSE	0.149	0.0685487	0.909	FALSE	0.0431	-0.134	0.0155
ATG13.1	Autophagy-related protein 13	0.0276	0.718352	0.969	FALSE	0.177	0.0352543	0.879	FALSE	0.149	0.0685487	0.909	FALSE	0.0431	-0.134	0.0155
ATG13.2	Autophagy-related protein 13	0.0276	0.718352	0.969	FALSE	0.177	0.0352543	0.879	FALSE	0.149	0.0685487	0.909	FALSE	0.0431	-0.134	0.0155
ATG16L1	Autophagy-related protein 16-1 (APG16-like 1)	-0.297	0.000664859	0.517	FALSE	-0.258	0.00194105	0.512	FALSE	0.0392	0.562341	0.954	FALSE	-0.206	0.0517	0.0908
ATG16L1.1	Autophagy-related protein 16-1 (APG16-like 1)	-0.297	0.000664859	0.517	FALSE	-0.258	0.00194105	0.512	FALSE	0.0392	0.562341	0.954	FALSE	-0.206	0.0517	0.0908
ATG3	Ubiquitin-like-conjugating enzyme ATG3 (EC 2.3.2.-) (Autophagy-related protein 3) (APG3-like) (hApg3) (Protein PC3-96)	-0.0464	0.389833	0.961	FALSE	0.0238	0.654798	0.97	FALSE	0.0702	0.201484	0.936	FALSE	0.0516	0.0278	0.098
ATG4A	Cysteine protease ATG4A (EC 3.4.22.-) (AUT-like 2 cysteine endopeptidase) (Autophagy-related cysteine endopeptidase 2) (Autophagin-2) (Autophagy-related protein 4 homolog A) (HsAPG4A) (hAPG4A)	-0.258	0.0168031	0.869	FALSE	-0.201	0.0518899	0.9	FALSE	0.0572	0.551462	0.954	FALSE	-0.12	0.0807	0.138
ATG4B	Cysteine protease ATG4B (EC 3.4.22.-) (AUT-like 1 cysteine endopeptidase) (Autophagy-related cysteine endopeptidase 1) (Autophagin-1) (Autophagy-related protein 4 homolog B) (HsAPG4B) (hAPG4B)	0.0785	0.242634	0.953	FALSE	0.106	0.122938	0.933	FALSE	0.0274	0.675404	0.957	FALSE	0.0426	-0.0633	-0.0358
ATG4B.1	Cysteine protease ATG4B (EC 3.4.22.-) (AUT-like 1 cysteine endopeptidase) (Autophagy-related cysteine endopeptidase 1) (Autophagin-1) (Autophagy-related protein 4 homolog B) (HsAPG4B) (hAPG4B)	0.0785	0.242634	0.953	FALSE	0.106	0.122938	0.933	FALSE	0.0274	0.675404	0.957	FALSE	0.0426	-0.0633	-0.0358
ATG4B.2	Cysteine protease ATG4B (EC 3.4.22.-) (AUT-like 1 cysteine endopeptidase) (Autophagy-related cysteine endopeptidase 1) (Autophagin-1) (Autophagy-related protein 4 homolog B) (HsAPG4B) (hAPG4B)	0.0785	0.242634	0.953	FALSE	0.106	0.122938	0.933	FALSE	0.0274	0.675404	0.957	FALSE	0.0426	-0.0633	-0.0358
ATG5	Autophagy protein 5 (APG5-like) (Apoptosis-specific protein)	-0.127	0.050835	0.915	FALSE	-0.0923	0.141301	0.938	FALSE	0.0348	0.564658	0.954	FALSE	-0.0734	0.0189	0.0537
ATG9A	Autophagy-related protein 9A (APG9-like 1) (mATG9)	-0.183	0.0365488	0.904	FALSE	-0.108	0.191078	0.946	FALSE	0.0751	0.354576	0.946	FALSE	0.0162	0.124	0.199
ATIC	Bifunctional purine biosynthesis protein ATIC (AICAR transformylase/inosine monophosphate cyclohydrolase) (ATIC) [Cleaved into: Bifunctional purine biosynthesis protein ATIC, N-terminally processed] [Includes: Phosphoribosylaminoimidazolecarboxamide formyltransferase (EC 2.1.2.3) (5-aminoimidazole-4-carboxamide ribonucleotide formyltransferase) (AICAR formyltransferase) (AICAR transformylase)	-0.0377	0.276815	0.955	FALSE	0.0705	0.0544889	0.902	FALSE	0.108	0.00659712	0.799	FALSE	0.0237	-0.0468	0.0614
ATL3	Atlastin-3 (AT3) (ATL-3) (EC 3.6.5.-)	-0.0578	0.16639	0.946	FALSE	-0.0723	0.0897391	0.923	FALSE	-0.0146	0.717096	0.958	FALSE	-0.121	-0.0486	-0.0631
ATM	Serine-protein kinase ATM (EC 2.7.11.1) (Ataxia telangiectasia mutated) (A-T mutated)	-0.024	0.628599	0.967	FALSE	-0.29	5.74935e-05	0.0424	FALSE	-0.266	0.000127015	0.354	FALSE	-0.0569	0.233	-0.0328
ATOX1	Copper transport protein ATOX1 (Metal transport protein ATX1)	-0.0167	0.816898	0.971	FALSE	0.166	0.0357607	0.879	FALSE	0.183	0.0231056	0.87	FALSE	-0.077	-0.243	-0.0603
ATP11C	Phospholipid-transporting ATPase IG (EC 7.6.2.1) (ATPase IQ) (ATPase class VI type 11C) (P4-ATPase flippase complex alpha subunit ATP11C)	-0.0403	0.560581	0.966	FALSE	-0.136	0.0667395	0.911	FALSE	-0.0953	0.182396	0.934	FALSE	-0.106	0.0297	-0.0656
ATP13A1	Endoplasmic reticulum transmembrane helix translocase (EC 7.4.2.-) (Endoplasmic reticulum P5A-ATPase)	0.194	0.00036636	0.41	FALSE	0.0854	0.0526013	0.9	FALSE	-0.108	0.0184521	0.86	FALSE	-0.00646	-0.0919	-0.2
ATP1A1	Sodium/potassium-transporting ATPase subunit alpha-1 (Na(+)/K(+) ATPase alpha-1 subunit) (EC 7.2.2.13) (Sodium pump subunit alpha-1)	-0.00467	0.932705	0.972	FALSE	-0.0447	0.425953	0.963	FALSE	-0.04	0.474813	0.951	FALSE	-0.0629	-0.0182	-0.0582
ATP1A1.1	Sodium/potassium-transporting ATPase subunit alpha-1 (Na(+)/K(+) ATPase alpha-1 subunit) (EC 7.2.2.13) (Sodium pump subunit alpha-1)	-0.00467	0.932705	0.972	FALSE	-0.0447	0.425953	0.963	FALSE	-0.04	0.474813	0.951	FALSE	-0.0629	-0.0182	-0.0582
ATP1B1	Sodium/potassium-transporting ATPase subunit beta-1 (Sodium/potassium-dependent ATPase subunit beta-1)	-0.0705	0.53492	0.965	FALSE	0.196	0.10066	0.927	FALSE	0.266	0.0322808	0.884	FALSE	0.158	-0.0381	0.228
ATP1B1.1	Sodium/potassium-transporting ATPase subunit beta-1 (Sodium/potassium-dependent ATPase subunit beta-1)	-0.0705	0.53492	0.965	FALSE	0.196	0.10066	0.927	FALSE	0.266	0.0322808	0.884	FALSE	0.158	-0.0381	0.228
ATP1B3	Sodium/potassium-transporting ATPase subunit beta-3 (Sodium/potassium-dependent ATPase subunit beta-3) (ATPB-3) (CD antigen CD298)	-0.0163	0.771897	0.97	FALSE	-0.0811	0.166622	0.942	FALSE	-0.0647	0.262675	0.941	FALSE	-0.109	-0.0279	-0.0926
ATP2A2	Sarcoplasmic/endoplasmic reticulum calcium ATPase 2 (SERCA2) (SR Ca(2+)-ATPase 2) (EC 7.2.2.10) (Calcium pump 2) (Calcium-transporting ATPase sarcoplasmic reticulum type, slow twitch skeletal muscle isoform) (Endoplasmic reticulum class 1/2 Ca(2+) ATPase)	-0.0494	0.323899	0.958	FALSE	0.0238	0.628584	0.969	FALSE	0.0732	0.152882	0.93	FALSE	-0.0351	-0.059	0.0143
ATP2B1	Plasma membrane calcium-transporting ATPase 1 (EC 7.2.2.10) (Plasma membrane calcium ATPase isoform 1) (PMCA1) (Plasma membrane calcium pump isoform 1)	0.325	0.00108987	0.598	FALSE	-0.0614	0.43848	0.963	FALSE	-0.386	0.000268814	0.448	FALSE	0.0538	0.115	-0.271
ATP2B1.1	Plasma membrane calcium-transporting ATPase 1 (EC 7.2.2.10) (Plasma membrane calcium ATPase isoform 1) (PMCA1) (Plasma membrane calcium pump isoform 1)	0.325	0.00108987	0.598	FALSE	-0.0614	0.43848	0.963	FALSE	-0.386	0.000268814	0.448	FALSE	0.0538	0.115	-0.271
ATP2B1.2	Plasma membrane calcium-transporting ATPase 1 (EC 7.2.2.10) (Plasma membrane calcium ATPase isoform 1) (PMCA1) (Plasma membrane calcium pump isoform 1)	0.325	0.00108987	0.598	FALSE	-0.0614	0.43848	0.963	FALSE	-0.386	0.000268814	0.448	FALSE	0.0538	0.115	-0.271
ATP2B1.3	Plasma membrane calcium-transporting ATPase 1 (EC 7.2.2.10) (Plasma membrane calcium ATPase isoform 1) (PMCA1) (Plasma membrane calcium pump isoform 1)	0.325	0.00108987	0.598	FALSE	-0.0614	0.43848	0.963	FALSE	-0.386	0.000268814	0.448	FALSE	0.0538	0.115	-0.271
ATP2B4	Plasma membrane calcium-transporting ATPase 4 (PMCA4) (EC 7.2.2.10) (Matrix-remodeling-associated protein 1) (Plasma membrane calcium ATPase isoform 4) (Plasma membrane calcium pump isoform 4)	-0.0584	0.255044	0.954	FALSE	-0.317	2.73278e-05	0.0203	FALSE	-0.258	0.000179995	0.398	FALSE	-0.16	0.157	-0.101
ATP2B4.1	Plasma membrane calcium-transporting ATPase 4 (PMCA4) (EC 7.2.2.10) (Matrix-remodeling-associated protein 1) (Plasma membrane calcium ATPase isoform 4) (Plasma membrane calcium pump isoform 4)	-0.0584	0.255044	0.954	FALSE	-0.317	2.73278e-05	0.0203	FALSE	-0.258	0.000179995	0.398	FALSE	-0.16	0.157	-0.101
ATP5F1A	ATP synthase F(1) complex subunit alpha, mitochondrial (ATP synthase F1 subunit alpha)	-0.0556	0.272262	0.955	FALSE	-0.0517	0.305686	0.956	FALSE	0.0039	0.937073	0.962	FALSE	-0.0877	-0.036	-0.0321
ATP5F1B	ATP synthase F(1) complex subunit beta, mitochondrial (EC 7.1.2.2) (ATP synthase F1 subunit beta)	-0.0237	0.520334	0.965	FALSE	-0.0519	0.173111	0.943	FALSE	-0.0281	0.447571	0.95	FALSE	-0.0649	-0.013	-0.0411
ATP5F1C	ATP synthase F(1) complex subunit gamma, mitochondrial (ATP synthase F1 subunit gamma) (F-ATPase gamma subunit)	-0.0303	0.463939	0.963	FALSE	-0.00907	0.824683	0.973	FALSE	0.0212	0.605812	0.955	FALSE	-0.0577	-0.0486	-0.0274
ATP5F1D	ATP synthase F(1) complex subunit delta, mitochondrial (ATP synthase F1 subunit delta) (F-ATPase delta subunit)	0.027	0.648532	0.968	FALSE	0.151	0.0224464	0.848	FALSE	0.124	0.0528362	0.901	FALSE	0.0205	-0.13	-0.00649
ATP5F1EP2	ATP synthase subunit epsilon-like protein, mitochondrial (ATP synthase F1 subunit epsilon pseudogene 2)	-0.00576	0.933436	0.972	FALSE	-0.0956	0.181754	0.945	FALSE	-0.0899	0.207585	0.936	FALSE	-0.0417	0.0539	-0.036
ATP5IF1	ATPase inhibitor, mitochondrial (ATP synthase F1 subunit epsilon) (Inhibitor of F(1)F(o)-ATPase) (IF(1)) (IF1)	-0.109	0.239896	0.953	FALSE	-0.258	0.0124119	0.796	FALSE	-0.149	0.115918	0.923	FALSE	-0.159	0.099	-0.0502
ATP5ME	ATP synthase F(0) complex subunit e, mitochondrial (ATPase subunit e) (ATP synthase membrane subunit e) [Cleaved into: ATP synthase F(0) complex subunit e, mitochondrial, N-terminally processed]	-0.021	0.653195	0.968	FALSE	0.144	0.00785147	0.744	FALSE	0.165	0.00332154	0.744	FALSE	-0.0346	-0.179	-0.0137
ATP5MF	ATP synthase F(0) complex subunit f, mitochondrial (ATP synthase membrane subunit f)	0.0744	0.140072	0.942	FALSE	0.00074	0.987733	0.976	FALSE	-0.0736	0.143715	0.928	FALSE	0.0148	0.0141	-0.0595
ATP5MF.1	ATP synthase F(0) complex subunit f, mitochondrial (ATP synthase membrane subunit f)	0.0744	0.140072	0.942	FALSE	0.00074	0.987733	0.976	FALSE	-0.0736	0.143715	0.928	FALSE	0.0148	0.0141	-0.0595
ATP5MG	ATP synthase F(0) complex subunit g, mitochondrial (ATPase subunit g) (ATP synthase membrane subunit g)	0.0629	0.159296	0.945	FALSE	-0.00635	0.882281	0.974	FALSE	-0.0693	0.124359	0.925	FALSE	-0.00707	-0.000718	-0.07
ATP5MJ	ATP synthase F(0) complex subunit j, mitochondrial (6.8 kDa mitochondrial proteolipid protein) (MLQ) (ATP synthase membrane subunit 6.8PL)	0.0387	0.489078	0.964	FALSE	-0.116	0.0529014	0.9	FALSE	-0.155	0.0141962	0.846	FALSE	-0.105	0.0108	-0.144
ATP5MJ.1	ATP synthase F(0) complex subunit j, mitochondrial (6.8 kDa mitochondrial proteolipid protein) (MLQ) (ATP synthase membrane subunit 6.8PL)	0.0387	0.489078	0.964	FALSE	-0.116	0.0529014	0.9	FALSE	-0.155	0.0141962	0.846	FALSE	-0.105	0.0108	-0.144
ATP5MK	ATP synthase F(0) complex subunit k, mitochondrial (ATP synthase membrane subunit DAPIT, mitochondrial) (Diabetes-associated protein in insulin-sensitive tissues) (HCV F-transactivated protein 2) (Up-regulated during skeletal muscle growth protein 5)	0.0142	0.71343	0.969	FALSE	-0.0164	0.672248	0.97	FALSE	-0.0306	0.433769	0.95	FALSE	-0.0522	-0.0358	-0.0665
ATP5PB	ATP synthase peripheral stalk subunit b, mitochondrial (ATP synthase F(0) complex subunit B1, mitochondrial) (ATP synthase peripheral stalk-membrane subunit b) (ATP synthase proton-transporting mitochondrial F(0) complex subunit B1) (ATP synthase subunit b) (ATPase subunit b)	-0.0225	0.602074	0.967	FALSE	-0.0368	0.399363	0.962	FALSE	-0.0142	0.741146	0.959	FALSE	-0.0655	-0.0287	-0.0429
ATP5PD	ATP synthase peripheral stalk subunit d, mitochondrial (ATPase subunit d) (ATP synthase peripheral stalk subunit d)	0.137	0.0227168	0.884	FALSE	0.184	0.00436511	0.659	FALSE	0.0465	0.395255	0.948	FALSE	0.0542	-0.13	-0.0832
ATP5PF	ATP synthase peripheral stalk subunit F6, mitochondrial (ATPase subunit F6) (ATP synthase peripheral stalk subunit F6)	0.267	0.283873	0.956	FALSE	-0.033	0.892088	0.974	FALSE	-0.3	0.231382	0.938	FALSE	0.148	0.181	-0.119
ATP5PF.1	ATP synthase peripheral stalk subunit F6, mitochondrial (ATPase subunit F6) (ATP synthase peripheral stalk subunit F6)	0.267	0.283836	0.956	FALSE	-0.0306	0.899706	0.974	FALSE	-0.297	0.234804	0.939	FALSE	0.148	0.179	-0.119
ATP5PO	ATP synthase peripheral stalk subunit OSCP, mitochondrial (ATP synthase subunit O) (Oligomycin sensitivity conferral protein) (OSCP)	0.0187	0.631947	0.967	FALSE	-0.0319	0.41733	0.962	FALSE	-0.0506	0.207526	0.936	FALSE	-0.0321	-0.000206	-0.0508
ATP6AP1	V-type proton ATPase subunit S1 (V-ATPase subunit S1) (Protein XAP-3) (V-ATPase Ac45 subunit) (V-ATPase S1 accessory protein) (Vacuolar proton pump subunit S1)	-0.00708	0.942603	0.973	FALSE	0.0757	0.447159	0.964	FALSE	0.0828	0.406905	0.949	FALSE	-0.0149	-0.0906	-0.00783
ATP6AP2	Renin receptor (ATPase H(+)-transporting lysosomal accessory protein 2) (ATPase H(+)-transporting lysosomal-interacting protein 2) (ER-localized type I transmembrane adapter) (Embryonic liver differentiation factor 10) (N14F) (Renin/prorenin receptor) (Vacuolar ATP synthase membrane sector-associated protein M8-9) (ATP6M8-9) (V-ATPase M8.9 subunit) [Cleaved into: Renin receptor N-terminal fragment	-0.114	0.0754453	0.927	FALSE	0.118	0.0681958	0.912	FALSE	0.232	0.00187601	0.686	FALSE	-0.0317	-0.149	0.0825
ATP6AP2.1	Renin receptor (ATPase H(+)-transporting lysosomal accessory protein 2) (ATPase H(+)-transporting lysosomal-interacting protein 2) (ER-localized type I transmembrane adapter) (Embryonic liver differentiation factor 10) (N14F) (Renin/prorenin receptor) (Vacuolar ATP synthase membrane sector-associated protein M8-9) (ATP6M8-9) (V-ATPase M8.9 subunit) [Cleaved into: Renin receptor N-terminal fragment	-0.114	0.0754453	0.927	FALSE	0.118	0.0681958	0.912	FALSE	0.232	0.00187601	0.686	FALSE	-0.0317	-0.149	0.0825
ATP6V0A2	V-type proton ATPase 116 kDa subunit a 2 (V-ATPase 116 kDa subunit a 2) (Lysosomal H(+)-transporting ATPase V0 subunit a 2) (TJ6) (Vacuolar proton translocating ATPase 116 kDa subunit a isoform 2)	0.0601	0.327717	0.958	FALSE	-0.0482	0.429152	0.963	FALSE	-0.108	0.0905291	0.917	FALSE	-0.0781	-0.0299	-0.138
ATP6V0C	V-type proton ATPase 16 kDa proteolipid subunit c (V-ATPase 16 kDa proteolipid subunit c) (Vacuolar proton pump 16 kDa proteolipid subunit c)	0.0269	0.792508	0.97	FALSE	-0.0273	0.788863	0.973	FALSE	-0.0542	0.597146	0.955	FALSE	-0.177	-0.15	-0.204
ATP6V0D1	V-type proton ATPase subunit d 1 (V-ATPase subunit d 1) (32 kDa accessory protein) (V-ATPase 40 kDa accessory protein) (V-ATPase AC39 subunit) (p39) (Vacuolar proton pump subunit d 1)	0.0125	0.788828	0.97	FALSE	0.119	0.0226761	0.849	FALSE	0.107	0.0375785	0.889	FALSE	-0.0659	-0.185	-0.0784
ATP6V1A	V-type proton ATPase catalytic subunit A (V-ATPase subunit A) (EC 7.1.2.2) (V-ATPase 69 kDa subunit) (Vacuolar ATPase isoform VA68) (Vacuolar proton pump subunit alpha)	-0.146	0.0102048	0.84	FALSE	-0.0348	0.483353	0.965	FALSE	0.111	0.039144	0.891	FALSE	-0.137	-0.102	0.00885
ATP6V1C1	V-type proton ATPase subunit C 1 (V-ATPase subunit C 1) (Vacuolar proton pump subunit C 1)	-0.0419	0.297316	0.956	FALSE	-0.0198	0.616091	0.969	FALSE	0.0221	0.576342	0.955	FALSE	-0.0665	-0.0467	-0.0247
ATP6V1F	V-type proton ATPase subunit F (V-ATPase subunit F) (V-ATPase 14 kDa subunit) (Vacuolar proton pump subunit F)	-0.256	0.0200368	0.878	FALSE	-0.0373	0.703517	0.971	FALSE	0.219	0.0411212	0.893	FALSE	-0.164	-0.126	0.0923
ATP6V1F.1	V-type proton ATPase subunit F (V-ATPase subunit F) (V-ATPase 14 kDa subunit) (Vacuolar proton pump subunit F)	-0.256	0.0200368	0.878	FALSE	-0.0373	0.703517	0.971	FALSE	0.219	0.0411212	0.893	FALSE	-0.164	-0.126	0.0923
ATP6V1G1	V-type proton ATPase subunit G 1 (V-ATPase subunit G 1) (V-ATPase 13 kDa subunit 1) (Vacuolar proton pump subunit G 1) (Vacuolar proton pump subunit M16)	-0.0959	0.264616	0.954	FALSE	-0.048	0.569287	0.968	FALSE	0.0479	0.569684	0.954	FALSE	-0.114	-0.0664	-0.0185
ATPAF1	ATP synthase mitochondrial F1 complex assembly factor 1 (ATP11 homolog)	-0.154	0.130146	0.941	FALSE	-0.0152	0.875145	0.974	FALSE	0.139	0.168932	0.932	FALSE	0.0042	0.0194	0.158
ATPAF1.1	ATP synthase mitochondrial F1 complex assembly factor 1 (ATP11 homolog)	-0.154	0.130146	0.941	FALSE	-0.0152	0.875145	0.974	FALSE	0.139	0.168932	0.932	FALSE	0.0042	0.0194	0.158
ATPAF2	ATP synthase mitochondrial F1 complex assembly factor 2 (ATP12 homolog)	0.0252	0.790927	0.97	FALSE	-0.0397	0.67736	0.97	FALSE	-0.065	0.498711	0.952	FALSE	-0.0589	-0.0192	-0.0842
ATR	Serine/threonine-protein kinase ATR (EC 2.7.11.1) (Ataxia telangiectasia and Rad3-related protein) (FRAP-related protein 1)	-0.0487	0.231697	0.952	FALSE	-0.0531	0.194393	0.946	FALSE	-0.00443	0.910731	0.962	FALSE	0.086	0.139	0.135
ATR.1	Serine/threonine-protein kinase ATR (EC 2.7.11.1) (Ataxia telangiectasia and Rad3-related protein) (FRAP-related protein 1)	-0.0487	0.231697	0.952	FALSE	-0.0531	0.194393	0.946	FALSE	-0.00443	0.910731	0.962	FALSE	0.086	0.139	0.135
ATRN	Attractin (DPPT-L) (Mahogany homolog)	-0.0373	0.669529	0.968	FALSE	0.0283	0.745937	0.972	FALSE	0.0656	0.456642	0.951	FALSE	-0.213	-0.241	-0.176
ATRN.1	Attractin (DPPT-L) (Mahogany homolog)	-0.0373	0.669529	0.968	FALSE	0.0283	0.745937	0.972	FALSE	0.0656	0.456642	0.951	FALSE	-0.213	-0.241	-0.176
ATRX	Transcriptional regulator ATRX (EC 3.6.4.12) (ATP-dependent helicase ATRX) (X-linked helicase II) (X-linked nuclear protein) (XNP) (Znf-HX)	0.157	0.0220313	0.883	FALSE	0.0197	0.747452	0.972	FALSE	-0.137	0.0404301	0.892	FALSE	0.0838	0.0642	-0.0727
ATXN10	Ataxin-10 (Brain protein E46 homolog) (Spinocerebellar ataxia type 10 protein)	-0.182	0.00175436	0.668	FALSE	0.0399	0.399426	0.962	FALSE	0.222	0.000372217	0.49	FALSE	-0.0127	-0.0525	0.169
ATXN1L	Ataxin-1-like (Brother of ataxin-1) (Brother of ATXN1)	-0.0551	0.732417	0.969	FALSE	-0.0504	0.754591	0.972	FALSE	0.00475	0.976451	0.963	FALSE	-0.066	-0.0156	-0.0109
ATXN2	Ataxin-2 (Spinocerebellar ataxia type 2 protein) (Trinucleotide repeat-containing gene 13 protein)	0.0374	0.25573	0.954	FALSE	0.103	0.0063013	0.715	FALSE	0.0658	0.0574545	0.904	FALSE	-0.00846	-0.112	-0.0459
ATXN2.1	Ataxin-2 (Spinocerebellar ataxia type 2 protein) (Trinucleotide repeat-containing gene 13 protein)	0.0374	0.25573	0.954	FALSE	0.103	0.0063013	0.715	FALSE	0.0658	0.0574545	0.904	FALSE	-0.00846	-0.112	-0.0459
ATXN2L	Ataxin-2-like protein (Ataxin-2 domain protein) (Ataxin-2-related protein)	0.00105	0.981012	0.973	FALSE	0.121	0.0157266	0.819	FALSE	0.12	0.016458	0.854	FALSE	0.0558	-0.0652	0.0548
ATXN3	Ataxin-3 (EC 3.4.19.12) (Machado-Joseph disease protein 1) (Spinocerebellar ataxia type 3 protein)	-0.0326	0.742091	0.97	FALSE	-0.0631	0.526533	0.966	FALSE	-0.0305	0.757902	0.959	FALSE	-0.0219	0.0412	0.0107
ATXN3.1	Ataxin-3 (EC 3.4.19.12) (Machado-Joseph disease protein 1) (Spinocerebellar ataxia type 3 protein)	-0.0326	0.742091	0.97	FALSE	-0.0631	0.526533	0.966	FALSE	-0.0305	0.757902	0.959	FALSE	-0.0219	0.0412	0.0107
ATXN3.2	Ataxin-3 (EC 3.4.19.12) (Machado-Joseph disease protein 1) (Spinocerebellar ataxia type 3 protein)	-0.0326	0.742091	0.97	FALSE	-0.0631	0.526533	0.966	FALSE	-0.0305	0.757902	0.959	FALSE	-0.0219	0.0412	0.0107
ATXN7L3B	Ataxin-7-like protein 3B	-0.0556	0.859654	0.971	FALSE	0.756	0.0298168	0.868	FALSE	0.812	0.0213341	0.866	FALSE	0.0569	-0.699	0.113
AUH	Methylglutaconyl-CoA hydratase, mitochondrial (3-MG-CoA hydratase) (EC 4.2.1.18) (AU-specific RNA-binding enoyl-CoA hydratase) (AU-binding protein/enoyl-CoA hydratase) (Itaconyl-CoA hydratase) (EC 4.2.1.56)	0.246	0.0509563	0.916	FALSE	0.0103	0.92929	0.975	FALSE	-0.236	0.0599294	0.905	FALSE	0.143	0.133	-0.103
AVEN	Cell death regulator Aven	0.025	0.731666	0.969	FALSE	0.201	0.0151591	0.815	FALSE	0.176	0.0291278	0.88	FALSE	0.0582	-0.143	0.0332
B2M	Beta-2-microglobulin [Cleaved into: Beta-2-microglobulin form pI 5.3]	0.0579	0.539754	0.965	FALSE	-0.478	0.000201271	0.131	FALSE	-0.536	7.21049e-05	0.279	FALSE	-0.0619	0.417	-0.12
B3GALT6	Beta-1,3-galactosyltransferase 6 (Beta-1,3-GalTase 6) (Beta3Gal-T6) (Beta3GalT6) (EC 2.4.1.134) (GAG GalTII) (Galactosyltransferase II) (Galactosylxylosylprotein 3-beta-galactosyltransferase) (UDP-Gal:betaGal beta 1,3-galactosyltransferase polypeptide 6)	0.137	0.229565	0.952	FALSE	-0.0872	0.436332	0.963	FALSE	-0.224	0.06027	0.905	FALSE	-0.105	-0.0177	-0.242
B3GAT3	Galactosylgalactosylxylosylprotein 3-beta-glucuronosyltransferase 3 (EC 2.4.1.135) (Beta-1,3-glucuronyltransferase 3) (Glucuronosyltransferase I) (GlcAT-I) (UDP-GlcUA:Gal beta-1,3-Gal-R glucuronyltransferase) (GlcUAT-I)	0.215	0.0422056	0.909	FALSE	-0.0571	0.557553	0.967	FALSE	-0.272	0.0138101	0.845	FALSE	-0.0996	-0.0425	-0.314
B3GLCT	Beta-1,3-glucosyltransferase (Beta3Glc-T) (EC 2.4.1.-) (Beta 3-glucosyltransferase) (Beta-3-glycosyltransferase-like)	-0.0604	0.825886	0.971	FALSE	0.0754	0.783697	0.972	FALSE	0.136	0.622282	0.956	FALSE	-0.0164	-0.0917	0.044
B4GALT1	Beta-1,4-galactosyltransferase 1 (Beta-1,4-GalTase 1) (Beta4Gal-T1) (b4Gal-T1) (EC 2.4.1.-) (Beta-N-acetylglucosaminyl-glycolipid beta-1,4-galactosyltransferase) (Beta-N-acetylglucosaminylglycopeptide beta-1,4-galactosyltransferase) (EC 2.4.1.38) (Lactose synthase A protein) (EC 2.4.1.22) (N-acetyllactosamine synthase) (EC 2.4.1.90) (Nal synthase) (Neolactotriaosylceramide beta-1,4-galactosyltran…	0.134	0.243608	0.953	FALSE	0.089	0.430679	0.963	FALSE	-0.0448	0.688869	0.958	FALSE	0.0306	-0.0583	-0.103
B4GALT5	Beta-1,4-galactosyltransferase 5 (Beta-1,4-GalTase 5) (Beta4Gal-T5) (b4Gal-T5) (EC 2.4.1.-) (Beta-1,4-GalT II) (Glucosylceramide beta-1,4-galactosyltransferase) (EC 2.4.1.274) (Lactosylceramide synthase) (LacCer synthase) (UDP-Gal:beta-GlcNAc beta-1,4-galactosyltransferase 5) (UDP-galactose:beta-N-acetylglucosamine beta-1,4-galactosyltransferase 5)	0.387	0.0322013	0.899	FALSE	0.115	0.485733	0.965	FALSE	-0.272	0.11506	0.923	FALSE	0.233	0.117	-0.155
B4GAT1	Beta-1,4-glucuronyltransferase 1 (EC 2.4.1.-) (I-beta-1,3-N-acetylglucosaminyltransferase) (iGnT) (N-acetyllactosaminide beta-1,3-N-acetylglucosaminyltransferase) (Poly-N-acetyllactosamine extension enzyme) (UDP-GlcNAc:betaGal beta-1,3-N-acetylglucosaminyltransferase 1)	0.165	0.070069	0.925	FALSE	0.0529	0.534897	0.967	FALSE	-0.112	0.202785	0.936	FALSE	0.0917	0.0388	-0.0728
BABAM1	BRISC and BRCA1-A complex member 1 (Mediator of RAP80 interactions and targeting subunit of 40 kDa) (New component of the BRCA1-A complex)	-0.0874	0.0873635	0.931	FALSE	-0.092	0.073617	0.915	FALSE	-0.00462	0.923284	0.962	FALSE	-0.0546	0.0374	0.0328
BABAM2	BRISC and BRCA1-A complex member 2 (BRCA1-A complex subunit BRE) (BRCA1/BRCA2-containing complex subunit 45) (Brain and reproductive organ-expressed protein)	0.105	0.0504186	0.915	FALSE	-0.0281	0.572386	0.968	FALSE	-0.133	0.017325	0.856	FALSE	0.0149	0.043	-0.09
BACC1	BPTF-associated chromatin complex component 1 (BPTF-associated protein of 18 kDa) (Chromatin complexes subunit BAP18)	0.266	0.146246	0.943	FALSE	-0.148	0.403788	0.962	FALSE	-0.415	0.0321414	0.883	FALSE	0.0809	0.229	-0.185
BAD	Bcl2-associated agonist of cell death (BAD) (Bcl-2-binding component 6) (Bcl-2-like protein 8) (Bcl2-L-8) (Bcl-xL/Bcl-2-associated death promoter) (Bcl2 antagonist of cell death)	0.256	0.00662579	0.809	FALSE	0.137	0.104998	0.928	FALSE	-0.118	0.156095	0.93	FALSE	0.101	-0.0356	-0.154
BAG1	BAG family molecular chaperone regulator 1 (BAG-1) (Bcl-2-associated athanogene 1)	0.0946	0.477121	0.964	FALSE	0.035	0.790551	0.973	FALSE	-0.0596	0.652243	0.957	FALSE	0.0316	-0.00341	-0.063
BAG1.1	BAG family molecular chaperone regulator 1 (BAG-1) (Bcl-2-associated athanogene 1)	0.0946	0.477121	0.964	FALSE	0.035	0.790551	0.973	FALSE	-0.0596	0.652243	0.957	FALSE	0.0316	-0.00341	-0.063
BAG1.2	BAG family molecular chaperone regulator 1 (BAG-1) (Bcl-2-associated athanogene 1)	0.0946	0.477121	0.964	FALSE	0.035	0.790551	0.973	FALSE	-0.0596	0.652243	0.957	FALSE	0.0316	-0.00341	-0.063
BAG2	BAG family molecular chaperone regulator 2 (BAG-2) (Bcl-2-associated athanogene 2)	-0.0867	0.241359	0.953	FALSE	0.198	0.0153314	0.816	FALSE	0.285	0.0015521	0.665	FALSE	0.203	0.00429	0.289
BAG3	BAG family molecular chaperone regulator 3 (BAG-3) (Bcl-2-associated athanogene 3) (Bcl-2-binding protein Bis) (Docking protein CAIR-1)	-0.173	0.0782595	0.928	FALSE	0.2	0.0463596	0.894	FALSE	0.373	0.00131594	0.645	FALSE	0.000275	-0.2	0.174
BAG4	BAG family molecular chaperone regulator 4 (BAG-4) (Bcl-2-associated athanogene 4) (Silencer of death domains)	0.0185	0.751438	0.97	FALSE	0.0236	0.685252	0.97	FALSE	0.00519	0.928856	0.962	FALSE	0.031	0.00734	0.0125
BAG4.1	BAG family molecular chaperone regulator 4 (BAG-4) (Bcl-2-associated athanogene 4) (Silencer of death domains)	0.0185	0.751438	0.97	FALSE	0.0236	0.685252	0.97	FALSE	0.00519	0.928856	0.962	FALSE	0.031	0.00734	0.0125
BAG5	BAG family molecular chaperone regulator 5 (BAG-5) (Bcl-2-associated athanogene 5)	0.00238	0.963911	0.973	FALSE	0.107	0.0593453	0.906	FALSE	0.105	0.064422	0.907	FALSE	0.0345	-0.0727	0.0321
BAG5.1	BAG family molecular chaperone regulator 5 (BAG-5) (Bcl-2-associated athanogene 5)	0.00238	0.963911	0.973	FALSE	0.107	0.0593453	0.906	FALSE	0.105	0.064422	0.907	FALSE	0.0345	-0.0727	0.0321
BAG6	Large proline-rich protein BAG6 (BAG family molecular chaperone regulator 6) (BCL2-associated athanogene 6) (BAG-6) (HLA-B-associated transcript 3) (Protein G3) (Protein Scythe)	-0.0695	0.111503	0.937	FALSE	0.054	0.207155	0.948	FALSE	0.124	0.00991522	0.826	FALSE	-0.00459	-0.0586	0.0649
BAG6.1	Large proline-rich protein BAG6 (BAG family molecular chaperone regulator 6) (BCL2-associated athanogene 6) (BAG-6) (HLA-B-associated transcript 3) (Protein G3) (Protein Scythe)	-0.0695	0.111503	0.937	FALSE	0.054	0.207155	0.948	FALSE	0.124	0.00991522	0.826	FALSE	-0.00459	-0.0586	0.0649
BAG6.2	Large proline-rich protein BAG6 (BAG family molecular chaperone regulator 6) (BCL2-associated athanogene 6) (BAG-6) (HLA-B-associated transcript 3) (Protein G3) (Protein Scythe)	-0.0695	0.111503	0.937	FALSE	0.054	0.207155	0.948	FALSE	0.124	0.00991522	0.826	FALSE	-0.00459	-0.0586	0.0649
BAIAP2	BAR/IMD domain-containing adapter protein 2 (Brain-specific angiogenesis inhibitor 1-associated protein 2) (BAI-associated protein 2) (BAI1-associated protein 2) (Protein BAP2) (Fas ligand-associated factor 3) (FLAF3) (Insulin receptor substrate p53/p58) (IRS-58) (IRSp53/58) (Insulin receptor substrate protein of 53 kDa) (IRSp53) (Insulin receptor substrate p53)	0.126	0.143068	0.943	FALSE	0.4	0.00031465	0.179	FALSE	0.273	0.00526246	0.783	FALSE	0.00954	-0.39	-0.117
BAIAP2.1	BAR/IMD domain-containing adapter protein 2 (Brain-specific angiogenesis inhibitor 1-associated protein 2) (BAI-associated protein 2) (BAI1-associated protein 2) (Protein BAP2) (Fas ligand-associated factor 3) (FLAF3) (Insulin receptor substrate p53/p58) (IRS-58) (IRSp53/58) (Insulin receptor substrate protein of 53 kDa) (IRSp53) (Insulin receptor substrate p53)	0.126	0.143068	0.943	FALSE	0.4	0.00031465	0.179	FALSE	0.273	0.00526246	0.783	FALSE	0.00954	-0.39	-0.117
BAIAP2.2	BAR/IMD domain-containing adapter protein 2 (Brain-specific angiogenesis inhibitor 1-associated protein 2) (BAI-associated protein 2) (BAI1-associated protein 2) (Protein BAP2) (Fas ligand-associated factor 3) (FLAF3) (Insulin receptor substrate p53/p58) (IRS-58) (IRSp53/58) (Insulin receptor substrate protein of 53 kDa) (IRSp53) (Insulin receptor substrate p53)	0.126	0.143068	0.943	FALSE	0.4	0.00031465	0.179	FALSE	0.273	0.00526246	0.783	FALSE	0.00954	-0.39	-0.117
BAIAP2.3	BAR/IMD domain-containing adapter protein 2 (Brain-specific angiogenesis inhibitor 1-associated protein 2) (BAI-associated protein 2) (BAI1-associated protein 2) (Protein BAP2) (Fas ligand-associated factor 3) (FLAF3) (Insulin receptor substrate p53/p58) (IRS-58) (IRSp53/58) (Insulin receptor substrate protein of 53 kDa) (IRSp53) (Insulin receptor substrate p53)	0.126	0.143068	0.943	FALSE	0.4	0.00031465	0.179	FALSE	0.273	0.00526246	0.783	FALSE	0.00954	-0.39	-0.117
BAIAP2.4	BAR/IMD domain-containing adapter protein 2 (Brain-specific angiogenesis inhibitor 1-associated protein 2) (BAI-associated protein 2) (BAI1-associated protein 2) (Protein BAP2) (Fas ligand-associated factor 3) (FLAF3) (Insulin receptor substrate p53/p58) (IRS-58) (IRSp53/58) (Insulin receptor substrate protein of 53 kDa) (IRSp53) (Insulin receptor substrate p53)	0.126	0.143068	0.943	FALSE	0.4	0.00031465	0.179	FALSE	0.273	0.00526246	0.783	FALSE	0.00954	-0.39	-0.117
BAK1	Bcl-2 homologous antagonist/killer (Apoptosis regulator BAK) (Bcl-2-like protein 7) (Bcl2-L-7)	-0.136	0.314655	0.957	FALSE	0.112	0.402407	0.962	FALSE	0.248	0.0789753	0.913	FALSE	-0.172	-0.285	-0.0364
BANF1	Barrier-to-autointegration factor (Breakpoint cluster region protein 1) [Cleaved into: Barrier-to-autointegration factor, N-terminally processed]	0.267	0.0840498	0.93	FALSE	0.352	0.0286742	0.866	FALSE	0.0848	0.560804	0.954	FALSE	0.217	-0.134	-0.0495
BASP1	Brain acid soluble protein 1 (22 kDa neuronal tissue-enriched acidic protein) (Neuronal axonal membrane protein NAP-22)	0.0478	0.781608	0.97	FALSE	0.372	0.0471346	0.895	FALSE	0.325	0.078027	0.913	FALSE	0.194	-0.178	0.146
BAX	Apoptosis regulator BAX (Bcl-2-like protein 4) (Bcl2-L-4)	-0.000852	0.985721	0.973	FALSE	-0.0957	0.0619569	0.908	FALSE	-0.0949	0.0639987	0.907	FALSE	-0.0164	0.0794	-0.0155
BAZ1A	Bromodomain adjacent to zinc finger domain protein 1A (ATP-dependent chromatin-remodeling protein) (ATP-utilizing chromatin assembly and remodeling factor 1) (hACF1) (CHRAC subunit ACF1) (Williams syndrome transcription factor-related chromatin-remodeling factor 180) (WCRF180) (hWALp1)	-0.154	0.0522358	0.916	FALSE	0.017	0.816869	0.973	FALSE	0.171	0.0339782	0.886	FALSE	0.0635	0.0465	0.218
BAZ1B	Tyrosine-protein kinase BAZ1B (EC 2.7.10.2) (Bromodomain adjacent to zinc finger domain protein 1B) (Williams syndrome transcription factor) (Williams-Beuren syndrome chromosomal region 10 protein) (Williams-Beuren syndrome chromosomal region 9 protein) (hWALp2)	-0.0238	0.598137	0.967	FALSE	-0.0348	0.44266	0.963	FALSE	-0.0111	0.805035	0.96	FALSE	0.0707	0.106	0.0944
BAZ1B.1	Tyrosine-protein kinase BAZ1B (EC 2.7.10.2) (Bromodomain adjacent to zinc finger domain protein 1B) (Williams syndrome transcription factor) (Williams-Beuren syndrome chromosomal region 10 protein) (Williams-Beuren syndrome chromosomal region 9 protein) (hWALp2)	-0.0238	0.598137	0.967	FALSE	-0.0348	0.44266	0.963	FALSE	-0.0111	0.805035	0.96	FALSE	0.0707	0.106	0.0944
BAZ2A	Bromodomain adjacent to zinc finger domain protein 2A (Transcription termination factor I-interacting protein 5) (TTF-I-interacting protein 5) (Tip5) (hWALp3)	-0.219	0.0154344	0.865	FALSE	-0.0298	0.708719	0.971	FALSE	0.189	0.0314244	0.883	FALSE	-0.0476	-0.0178	0.171
BAZ2A.1	Bromodomain adjacent to zinc finger domain protein 2A (Transcription termination factor I-interacting protein 5) (TTF-I-interacting protein 5) (Tip5) (hWALp3)	-0.219	0.0154344	0.865	FALSE	-0.0298	0.708719	0.971	FALSE	0.189	0.0314244	0.883	FALSE	-0.0476	-0.0178	0.171
BAZ2A.2	Bromodomain adjacent to zinc finger domain protein 2A (Transcription termination factor I-interacting protein 5) (TTF-I-interacting protein 5) (Tip5) (hWALp3)	-0.219	0.0154344	0.865	FALSE	-0.0298	0.708719	0.971	FALSE	0.189	0.0314244	0.883	FALSE	-0.0476	-0.0178	0.171
BCAP31	B-cell receptor-associated protein 31 (BCR-associated protein 31) (Bap31) (6C6-AG tumor-associated antigen) (Protein CDM) (p28)	-0.136	0.00996346	0.838	FALSE	-0.0717	0.134316	0.936	FALSE	0.0644	0.174667	0.933	FALSE	-0.132	-0.0599	0.00456
BCAP31.1	B-cell receptor-associated protein 31 (BCR-associated protein 31) (Bap31) (6C6-AG tumor-associated antigen) (Protein CDM) (p28)	-0.136	0.00996346	0.838	FALSE	-0.0717	0.134316	0.936	FALSE	0.0644	0.174667	0.933	FALSE	-0.132	-0.0599	0.00456
BCAR3	Breast cancer anti-estrogen resistance protein 3 (Novel SH2-containing protein 2) (SH2 domain-containing protein 3B)	-0.184	0.241905	0.953	FALSE	-0.0134	0.929905	0.975	FALSE	0.17	0.276131	0.942	FALSE	-0.00797	0.00544	0.176
BCAR3.1	Breast cancer anti-estrogen resistance protein 3 (Novel SH2-containing protein 2) (SH2 domain-containing protein 3B)	-0.184	0.241905	0.953	FALSE	-0.0134	0.929905	0.975	FALSE	0.17	0.276131	0.942	FALSE	-0.00797	0.00544	0.176
BCAS2	Pre-mRNA-splicing factor SPF27 (Breast carcinoma-amplified sequence 2) (DNA amplified in mammary carcinoma 1 protein) (Spliceosome-associated protein SPF 27)	0.00283	0.959335	0.973	FALSE	0.0801	0.166333	0.942	FALSE	0.0772	0.180669	0.933	FALSE	0.0621	-0.018	0.0592
BCAS3	BCAS3 microtubule associated cell migration factor (Breast carcinoma-amplified sequence 3) (GAOB1)	0.144	0.181987	0.948	FALSE	0.0443	0.671089	0.97	FALSE	-0.0998	0.34612	0.946	FALSE	-0.0167	-0.061	-0.161
BCAS3.1	BCAS3 microtubule associated cell migration factor (Breast carcinoma-amplified sequence 3) (GAOB1)	0.144	0.181987	0.948	FALSE	0.0443	0.671089	0.97	FALSE	-0.0998	0.34612	0.946	FALSE	-0.0167	-0.061	-0.161
BCAS3.2	BCAS3 microtubule associated cell migration factor (Breast carcinoma-amplified sequence 3) (GAOB1)	0.144	0.181987	0.948	FALSE	0.0443	0.671089	0.97	FALSE	-0.0998	0.34612	0.946	FALSE	-0.0167	-0.061	-0.161
BCAS3.3	BCAS3 microtubule associated cell migration factor (Breast carcinoma-amplified sequence 3) (GAOB1)	0.144	0.181987	0.948	FALSE	0.0443	0.671089	0.97	FALSE	-0.0998	0.34612	0.946	FALSE	-0.0167	-0.061	-0.161
BCAS3.4	BCAS3 microtubule associated cell migration factor (Breast carcinoma-amplified sequence 3) (GAOB1)	0.144	0.181987	0.948	FALSE	0.0443	0.671089	0.97	FALSE	-0.0998	0.34612	0.946	FALSE	-0.0167	-0.061	-0.161
BCAT1	Branched-chain-amino-acid aminotransferase, cytosolic (BCAT(c)) (EC 2.6.1.42)	-0.148	0.00563428	0.795	FALSE	-0.0618	0.187416	0.945	FALSE	0.0864	0.0741607	0.911	FALSE	-0.0731	-0.0113	0.0751
BCAT2	Branched-chain-amino-acid aminotransferase, mitochondrial (BCAT(m)) (EC 2.6.1.42) (Placental protein 18) (PP18)	-0.0864	0.0886012	0.932	FALSE	-0.103	0.0468845	0.894	FALSE	-0.0168	0.725313	0.958	FALSE	-0.101	0.00213	-0.0147
BCHE	Cholinesterase (EC 3.1.1.8) (Acylcholine acylhydrolase) (Butyrylcholine esterase) (Choline esterase II) (Pseudocholinesterase)	0.0145	0.959424	0.973	FALSE	-0.326	0.26593	0.954	FALSE	-0.34	0.246296	0.94	FALSE	-0.104	0.222	-0.118
BCKDHA	2-oxoisovalerate dehydrogenase subunit alpha, mitochondrial (EC 1.2.4.4) (Branched-chain alpha-keto acid dehydrogenase E1 component alpha chain) (BCKDE1A) (BCKDH E1-alpha)	-0.0167	0.761961	0.97	FALSE	-0.224	0.00125532	0.423	FALSE	-0.208	0.00220754	0.704	FALSE	-0.00966	0.215	0.00702
BCKDHB	2-oxoisovalerate dehydrogenase subunit beta, mitochondrial (EC 1.2.4.4) (Branched-chain alpha-keto acid dehydrogenase E1 component beta chain) (BCKDE1B) (BCKDH E1-beta)	-0.131	0.252207	0.954	FALSE	-0.232	0.0542942	0.902	FALSE	-0.101	0.372325	0.947	FALSE	-0.101	0.131	0.0298
BCKDK	Branched-chain alpha-ketoacid dehydrogenase kinase (BCKDH kinase) (BCKDHKIN) (BDK) (EC 2.7.11.1) ([3-methyl-2-oxobutanoate dehydrogenase [lipoamide]] kinase, mitochondrial) (EC 2.7.11.4)	0.123	0.196312	0.949	FALSE	0.179	0.0696964	0.913	FALSE	0.0559	0.546218	0.954	FALSE	0.146	-0.0334	0.0225
BCKDK.1	Branched-chain alpha-ketoacid dehydrogenase kinase (BCKDH kinase) (BCKDHKIN) (BDK) (EC 2.7.11.1) ([3-methyl-2-oxobutanoate dehydrogenase [lipoamide]] kinase, mitochondrial) (EC 2.7.11.4)	0.123	0.196312	0.949	FALSE	0.179	0.0696964	0.913	FALSE	0.0559	0.546218	0.954	FALSE	0.146	-0.0334	0.0225
BCKDK.2	Branched-chain alpha-ketoacid dehydrogenase kinase (BCKDH kinase) (BCKDHKIN) (BDK) (EC 2.7.11.1) ([3-methyl-2-oxobutanoate dehydrogenase [lipoamide]] kinase, mitochondrial) (EC 2.7.11.4)	0.123	0.196312	0.949	FALSE	0.179	0.0696964	0.913	FALSE	0.0559	0.546218	0.954	FALSE	0.146	-0.0334	0.0225
BCL10	B-cell lymphoma/leukemia 10 (B-cell CLL/lymphoma 10) (Bcl-10) (CARD-containing molecule enhancing NF-kappa-B) (CARD-like apoptotic protein) (hCLAP) (CED-3/ICH-1 prodomain homologous E10-like regulator) (CIPER) (Cellular homolog of vCARMEN) (cCARMEN) (Cellular-E10) (c-E10) (Mammalian CARD-containing adapter molecule E10) (mE10)	-0.116	0.0424399	0.909	FALSE	0.0611	0.253852	0.952	FALSE	0.177	0.00455938	0.771	FALSE	0.0183	-0.0428	0.134
BCL2L1	Bcl-2-like protein 1 (Bcl2-L-1) (Apoptosis regulator Bcl-X)	-0.225	0.0408272	0.908	FALSE	-0.195	0.0702354	0.913	FALSE	0.0298	0.767294	0.959	FALSE	-0.0981	0.0974	0.127
BCL2L1.1	Bcl-2-like protein 1 (Bcl2-L-1) (Apoptosis regulator Bcl-X)	-0.225	0.0408272	0.908	FALSE	-0.195	0.0702354	0.913	FALSE	0.0298	0.767294	0.959	FALSE	-0.0981	0.0974	0.127
BCL2L12	Bcl-2-like protein 12 (Bcl2-L-12) (Bcl-2-related proline-rich protein)	-0.205	0.0641288	0.923	FALSE	-0.0866	0.407541	0.962	FALSE	0.119	0.261702	0.941	FALSE	-0.102	-0.0154	0.103
BCL2L12.1	Bcl-2-like protein 12 (Bcl2-L-12) (Bcl-2-related proline-rich protein)	-0.205	0.0641288	0.923	FALSE	-0.0866	0.407541	0.962	FALSE	0.119	0.261702	0.941	FALSE	-0.102	-0.0154	0.103
BCL2L13	Bcl-2-like protein 13 (Bcl2-L-13) (Bcl-rambo) (Protein Mil1)	0.0903	0.415379	0.962	FALSE	0.0375	0.732457	0.971	FALSE	-0.0528	0.630575	0.956	FALSE	-0.0924	-0.13	-0.183
BCL7C	B-cell CLL/lymphoma 7 protein family member C	0.126	0.217855	0.951	FALSE	-0.0729	0.466228	0.964	FALSE	-0.199	0.0622505	0.906	FALSE	0.0353	0.108	-0.0906
BCL7C.1	B-cell CLL/lymphoma 7 protein family member C	0.126	0.217855	0.951	FALSE	-0.0729	0.466228	0.964	FALSE	-0.199	0.0622505	0.906	FALSE	0.0353	0.108	-0.0906
BCL9L	B-cell CLL/lymphoma 9-like protein (B-cell lymphoma 9-like protein) (BCL9-like protein) (Protein BCL9-2)	0.131	0.160364	0.945	FALSE	0.275	0.00834153	0.751	FALSE	0.144	0.125468	0.925	FALSE	0.134	-0.141	0.0031
BCL9L.1	B-cell CLL/lymphoma 9-like protein (B-cell lymphoma 9-like protein) (BCL9-like protein) (Protein BCL9-2)	0.131	0.160364	0.945	FALSE	0.275	0.00834153	0.751	FALSE	0.144	0.125468	0.925	FALSE	0.134	-0.141	0.0031
BCL9L.2	B-cell CLL/lymphoma 9-like protein (B-cell lymphoma 9-like protein) (BCL9-like protein) (Protein BCL9-2)	0.131	0.160364	0.945	FALSE	0.275	0.00834153	0.751	FALSE	0.144	0.125468	0.925	FALSE	0.134	-0.141	0.0031
BCLAF1	Bcl-2-associated transcription factor 1 (Btf) (BCLAF1 and THRAP3 family member 1)	0.165	0.00153925	0.65	FALSE	0.068	0.119879	0.933	FALSE	-0.0968	0.0344479	0.886	FALSE	0.0839	0.0158	-0.081
BCLAF1.1	Bcl-2-associated transcription factor 1 (Btf) (BCLAF1 and THRAP3 family member 1)	0.165	0.00153925	0.65	FALSE	0.068	0.119879	0.933	FALSE	-0.0968	0.0344479	0.886	FALSE	0.0839	0.0158	-0.081
BCR	Breakpoint cluster region protein (EC 2.7.11.1) (Renal carcinoma antigen NY-REN-26)	0.214	0.0026619	0.72	FALSE	0.0126	0.828507	0.973	FALSE	-0.202	0.0040126	0.761	FALSE	0.0774	0.0647	-0.137
BCS1L	Mitochondrial chaperone BCS1 (h-BCS1) (EC 3.6.1.-) (BCS1-like protein)	-0.269	0.0231503	0.885	FALSE	-0.0205	0.846836	0.974	FALSE	0.248	0.0333379	0.885	FALSE	-0.175	-0.154	0.0942
BDH2	Dehydrogenase/reductase SDR family member 6 (EC 1.1.1.-) ((R)-beta-hydroxybutyrate dehydrogenase) (3-hydroxybutyrate dehydrogenase type 2) (EC 1.1.1.30) (4-oxo-L-proline reductase) (EC 1.1.1.104) (Oxidoreductase UCPA) (Short chain dehydrogenase/reductase family 15C member 1)	0.191	0.00973521	0.837	FALSE	-0.0426	0.509516	0.966	FALSE	-0.234	0.00273833	0.726	FALSE	-0.0233	0.0193	-0.215
BECN1	Beclin-1 (Coiled-coil myosin-like BCL2-interacting protein) (Protein GT197) [Cleaved into: Beclin-1-C 35 kDa	0.00942	0.899709	0.972	FALSE	0.0365	0.626822	0.969	FALSE	0.0271	0.717677	0.958	FALSE	0.0199	-0.0166	0.0105
BET1	BET1 homolog (hBET1) (Golgi vesicular membrane-trafficking protein p18)	-0.274	0.152525	0.944	FALSE	-0.0625	0.733376	0.971	FALSE	0.211	0.261591	0.941	FALSE	-0.202	-0.14	0.0713
BET1L	BET1-like protein (Golgi SNARE with a size of 15 kDa) (GOS-15) (GS15) (Vesicle transport protein GOS15)	0.32	0.0239103	0.887	FALSE	0.228	0.0902552	0.923	FALSE	-0.0915	0.474886	0.951	FALSE	0.00885	-0.219	-0.311
BICD2	Protein bicaudal D homolog 2 (Bic-D 2)	-0.0375	0.418499	0.962	FALSE	0.27	5.30793e-05	0.0395	FALSE	0.308	1.51353e-05	0.109	FALSE	0.113	-0.158	0.15
BICD2.1	Protein bicaudal D homolog 2 (Bic-D 2)	-0.0375	0.418499	0.962	FALSE	0.27	5.30793e-05	0.0395	FALSE	0.308	1.51353e-05	0.109	FALSE	0.113	-0.158	0.15
BID	BH3-interacting domain death agonist (p22 BID) (BID) [Cleaved into: BH3-interacting domain death agonist p15 (p15 BID) (Cytochrome c Releasing Factor) (CCRF) (Truncated Bid) (tBid)	-0.233	0.0578804	0.92	FALSE	0.0352	0.757127	0.972	FALSE	0.268	0.0326103	0.884	FALSE	-0.148	-0.184	0.0843
BID.1	BH3-interacting domain death agonist (p22 BID) (BID) [Cleaved into: BH3-interacting domain death agonist p15 (p15 BID) (Cytochrome c Releasing Factor) (CCRF) (Truncated Bid) (tBid)	-0.233	0.0578804	0.92	FALSE	0.0352	0.757127	0.972	FALSE	0.268	0.0326103	0.884	FALSE	-0.148	-0.184	0.0843
BIN1	Myc box-dependent-interacting protein 1 (Amphiphysin II) (Amphiphysin-like protein) (Box-dependent myc-interacting protein 1) (Bridging integrator 1)	-0.0402	0.375347	0.96	FALSE	0.101	0.0396557	0.885	FALSE	0.141	0.00714403	0.805	FALSE	0.0959	-0.00463	0.136
BIN1.1	Myc box-dependent-interacting protein 1 (Amphiphysin II) (Amphiphysin-like protein) (Box-dependent myc-interacting protein 1) (Bridging integrator 1)	-0.0402	0.375347	0.96	FALSE	0.101	0.0396557	0.885	FALSE	0.141	0.00714403	0.805	FALSE	0.0959	-0.00463	0.136
BIN3	Bridging integrator 3	0.114	0.160633	0.945	FALSE	0.0962	0.231577	0.95	FALSE	-0.0179	0.818408	0.96	FALSE	0.0461	-0.0501	-0.068
BIRC6	Dual E2 ubiquitin-conjugating enzyme/E3 ubiquitin-protein ligase BIRC6 (EC 2.3.2.24) (BIR repeat-containing ubiquitin-conjugating enzyme) (BRUCE) (Baculoviral IAP repeat-containing protein 6) (Ubiquitin-conjugating BIR domain enzyme apollon) (APOLLON)	-0.1	0.0394101	0.907	FALSE	0.0316	0.480119	0.965	FALSE	0.132	0.0101714	0.828	FALSE	0.0145	-0.0171	0.115
BKGD	Beta-keto L-gulonate decarboxylase (BKGD) (EC 4.1.1.34)	0.327	0.0145923	0.862	FALSE	-0.0371	0.753001	0.972	FALSE	-0.364	0.0079772	0.812	FALSE	0.0915	0.129	-0.236
BKGD.1	Beta-keto L-gulonate decarboxylase (BKGD) (EC 4.1.1.34)	0.327	0.0145923	0.862	FALSE	-0.0371	0.753001	0.972	FALSE	-0.364	0.0079772	0.812	FALSE	0.0915	0.129	-0.236
BLMH	Bleomycin hydrolase (BH) (BLM hydrolase) (BMH) (EC 3.4.22.40)	0.0467	0.389211	0.961	FALSE	0.0408	0.449786	0.964	FALSE	-0.00586	0.912659	0.962	FALSE	0.000557	-0.0403	-0.0461
BLOC1S1	Biogenesis of lysosome-related organelles complex 1 subunit 1 (BLOC-1 subunit 1) (GCN5-like protein 1) (Protein RT14) (Protein acetyltransferase BLOC1S1) (EC 2.3.1.-)	-0.0305	0.866746	0.972	FALSE	-0.185	0.317946	0.957	FALSE	-0.155	0.401177	0.949	FALSE	-0.148	0.0371	-0.118
BLOC1S1.1	Biogenesis of lysosome-related organelles complex 1 subunit 1 (BLOC-1 subunit 1) (GCN5-like protein 1) (Protein RT14) (Protein acetyltransferase BLOC1S1) (EC 2.3.1.-)	-0.0305	0.866746	0.972	FALSE	-0.185	0.317946	0.957	FALSE	-0.155	0.401177	0.949	FALSE	-0.148	0.0371	-0.118
BLOC1S2	Biogenesis of lysosome-related organelles complex 1 subunit 2 (BLOC-1 subunit 2) (Centrosome-associated protein)	-0.935	0.0849614	0.93	FALSE	-0.928	0.0869862	0.922	FALSE	0.00679	0.989363	0.963	FALSE	-0.749	0.179	0.185
BLOC1S3	Biogenesis of lysosome-related organelles complex 1 subunit 3 (BLOC-1 subunit 3)	0.207	0.0181097	0.873	FALSE	0.0598	0.447024	0.964	FALSE	-0.148	0.0757656	0.912	FALSE	0.0674	0.00761	-0.14
BLOC1S4	Biogenesis of lysosome-related organelles complex 1 subunit 4 (BLOC-1 subunit 4) (Protein cappuccino homolog)	-0.034	0.773029	0.97	FALSE	0.102	0.394921	0.961	FALSE	0.136	0.261713	0.941	FALSE	-0.054	-0.156	-0.02
BLOC1S5	Biogenesis of lysosome-related organelles complex 1 subunit 5 (BLOC-1 subunit 5) (Protein Muted homolog)	0.0591	0.39653	0.961	FALSE	-0.161	0.0332786	0.875	FALSE	-0.22	0.00645143	0.798	FALSE	-0.0877	0.0736	-0.147
BLOC1S5.1	Biogenesis of lysosome-related organelles complex 1 subunit 5 (BLOC-1 subunit 5) (Protein Muted homolog)	0.0591	0.39653	0.961	FALSE	-0.161	0.0332786	0.875	FALSE	-0.22	0.00645143	0.798	FALSE	-0.0877	0.0736	-0.147
BLTP2	Bridge-like lipid transfer protein family member 2 (Antigen MLAA-22) (Breast cancer-overexpressed gene 1 protein) (Protein hobbit homolog)	0.184	0.0482472	0.914	FALSE	0.0388	0.651808	0.97	FALSE	-0.145	0.108554	0.922	FALSE	0.0676	0.0289	-0.116
BLTP2.1	Bridge-like lipid transfer protein family member 2 (Antigen MLAA-22) (Breast cancer-overexpressed gene 1 protein) (Protein hobbit homolog)	0.184	0.0482472	0.914	FALSE	0.0388	0.651808	0.97	FALSE	-0.145	0.108554	0.922	FALSE	0.0676	0.0289	-0.116
BLVRA	Biliverdin reductase A (BVR A) (EC 1.3.1.24) (Biliverdin-IX alpha-reductase)	-0.126	0.0138301	0.859	FALSE	-0.0758	0.109907	0.93	FALSE	0.0504	0.273718	0.942	FALSE	-0.0637	0.0121	0.0625
BLVRB	Flavin reductase (NADPH) (FR) (EC 1.5.1.30) (Biliverdin reductase B) (BVR-B) (EC 1.3.1.-) (Biliverdin-IX beta-reductase) (Green heme-binding protein) (GHBP) (NADPH-dependent diaphorase) (NADPH-flavin reductase) (FLR) (S-nitroso-CoA-assisted nitrosyltransferase) (SNO-CoA-assisted nitrosyltransferase) (EC 2.6.99.-)	-0.424	0.000125972	0.236	FALSE	-0.0992	0.222489	0.949	FALSE	0.325	0.00114757	0.628	FALSE	-0.344	-0.244	0.0809
BMP2K	BMP-2-inducible protein kinase (BIKe) (EC 2.7.11.1)	0.0762	0.372642	0.96	FALSE	0.0831	0.332123	0.958	FALSE	0.00695	0.934094	0.962	FALSE	-0.0619	-0.145	-0.138
BMP6	Bone morphogenetic protein 6 (BMP-6) (VG-1-related protein) (VG-1-R) (VGR-1)	0.301	0.0416394	0.909	FALSE	-0.275	0.0590941	0.906	FALSE	-0.576	0.000888849	0.596	FALSE	0.169	0.444	-0.132
BMS1	Ribosome biogenesis protein BMS1 homolog (EC 3.6.5.-) (Ribosome assembly protein BMS1 homolog)	-0.165	0.00980913	0.837	FALSE	0.0544	0.332124	0.958	FALSE	0.219	0.00150564	0.661	FALSE	-0.0264	-0.0809	0.138
BMX	Cytoplasmic tyrosine-protein kinase BMX (EC 2.7.10.2) (Bone marrow tyrosine kinase gene in chromosome X protein) (Epithelial and endothelial tyrosine kinase) (ETK) (NTK38)	0.191	0.000726627	0.532	FALSE	-0.0597	0.187803	0.945	FALSE	-0.251	7.00227e-05	0.276	FALSE	0.0906	0.15	-0.101
BNIP1	Vesicle transport protein SEC20 (BCL2/adenovirus E1B 19 kDa protein-interacting protein 1) (Transformation-related gene 8 protein) (TRG-8)	0.00689	0.901663	0.972	FALSE	-0.073	0.205906	0.948	FALSE	-0.0798	0.168924	0.932	FALSE	-0.0221	0.0509	-0.029
BNIP1.1	Vesicle transport protein SEC20 (BCL2/adenovirus E1B 19 kDa protein-interacting protein 1) (Transformation-related gene 8 protein) (TRG-8)	0.00689	0.901663	0.972	FALSE	-0.073	0.205906	0.948	FALSE	-0.0798	0.168924	0.932	FALSE	-0.0221	0.0509	-0.029
BNIP2	BCL2/adenovirus E1B 19 kDa protein-interacting protein 2	-0.294	0.0540823	0.917	FALSE	-0.0826	0.560506	0.967	FALSE	0.212	0.151036	0.929	FALSE	-0.183	-0.101	0.111
BNIP2.1	BCL2/adenovirus E1B 19 kDa protein-interacting protein 2	-0.294	0.0540823	0.917	FALSE	-0.0826	0.560506	0.967	FALSE	0.212	0.151036	0.929	FALSE	-0.183	-0.101	0.111
BNIP3L	BCL2/adenovirus E1B 19 kDa protein-interacting protein 3-like (Adenovirus E1B19K-binding protein B5) (BCL2/adenovirus E1B 19 kDa protein-interacting protein 3A) (NIP3-like protein X) (NIP3L)	0.0806	0.357344	0.959	FALSE	-0.0562	0.517303	0.966	FALSE	-0.137	0.129956	0.926	FALSE	-0.0184	0.0378	-0.099
BNIP3L.1	BCL2/adenovirus E1B 19 kDa protein-interacting protein 3-like (Adenovirus E1B19K-binding protein B5) (BCL2/adenovirus E1B 19 kDa protein-interacting protein 3A) (NIP3-like protein X) (NIP3L)	0.0806	0.357344	0.959	FALSE	-0.0562	0.517303	0.966	FALSE	-0.137	0.129956	0.926	FALSE	-0.0184	0.0378	-0.099
BOD1	Biorientation of chromosomes in cell division protein 1 (Biorientation defective protein 1) (Protein FAM44B)	0.163	0.00264683	0.719	FALSE	0.0368	0.413345	0.962	FALSE	-0.126	0.0128757	0.841	FALSE	0.0675	0.0307	-0.0956
BOD1L1	Biorientation of chromosomes in cell division protein 1-like 1	0.065	0.274785	0.955	FALSE	0.135	0.034595	0.878	FALSE	0.0701	0.24078	0.939	FALSE	0.109	-0.0257	0.0445
BOK	Bcl-2-related ovarian killer protein (hBOK) (Bcl-2-like protein 9) (Bcl2-L-9)	0.439	0.00021199	0.312	FALSE	0.106	0.234222	0.951	FALSE	-0.333	0.00191064	0.688	FALSE	0.124	0.0184	-0.314
BOLA2	BolA-like protein 2	-0.126	0.0130466	0.855	FALSE	0.101	0.0373862	0.882	FALSE	0.226	0.00019456	0.407	FALSE	-0.0113	-0.112	0.114
BOLA3	BolA-like protein 3	0.122	0.204392	0.95	FALSE	0.157	0.107886	0.929	FALSE	0.0357	0.700454	0.958	FALSE	0.057	-0.1	-0.0646
BOP1	Ribosome biogenesis protein BOP1 (Block of proliferation 1 protein)	-0.0927	0.0435048	0.91	FALSE	0.0341	0.423685	0.963	FALSE	0.127	0.0093466	0.822	FALSE	0.0572	0.0231	0.15
BORCS5	BLOC-1-related complex subunit 5 (Loss of heterozygosity 12 chromosomal region 1) (Myristoylated lysosomal protein) (Myrlysin)	-0.0807	0.233919	0.952	FALSE	-0.0551	0.409056	0.962	FALSE	0.0256	0.698059	0.958	FALSE	-0.0472	0.00789	0.0335
BORCS6	BLOC-1-related complex subunit 6 (Lysosome-dispersing protein) (Lyspersin)	0.0721	0.417287	0.962	FALSE	-0.111	0.22099	0.949	FALSE	-0.183	0.0541555	0.902	FALSE	-0.0292	0.0815	-0.101
BPNT1	3'(2'),5'-bisphosphate nucleotidase 1 (EC 3.1.3.7) (3'-phosphoadenosine 5'-phosphate phosphatase) (PAP phosphatase) (Bisphosphate 3'-nucleotidase 1) (BPntase 1) (HsPIP) (Inositol-polyphosphate 1-phosphatase) (EC 3.1.3.57)	0.0125	0.784065	0.97	FALSE	0.0241	0.599576	0.968	FALSE	0.0116	0.80006	0.96	FALSE	-0.0425	-0.0666	-0.055
BPNT2	Golgi-resident adenosine 3',5'-bisphosphate 3'-phosphatase (Golgi-resident PAP phosphatase) (gPAPP) (EC 3.1.3.7) (3'(2'), 5'-bisphosphate nucleotidase 2) (Inositol monophosphatase domain-containing protein 1) (Myo-inositol monophosphatase A3) (Phosphoadenosine phosphate 3'-nucleotidase)	0.0568	0.355359	0.959	FALSE	-0.0262	0.665522	0.97	FALSE	-0.0829	0.185281	0.934	FALSE	-0.0638	-0.0377	-0.121
BPTF	Nucleosome-remodeling factor subunit BPTF (Bromodomain and PHD finger-containing transcription factor) (Fetal Alz-50 clone 1 protein) (Fetal Alzheimer antigen)	0.072	0.0806655	0.929	FALSE	-0.116	0.00941723	0.766	FALSE	-0.188	0.000299703	0.462	FALSE	0.0335	0.15	-0.0385
BPTF.1	Nucleosome-remodeling factor subunit BPTF (Bromodomain and PHD finger-containing transcription factor) (Fetal Alz-50 clone 1 protein) (Fetal Alzheimer antigen)	0.072	0.0806655	0.929	FALSE	-0.116	0.00941723	0.766	FALSE	-0.188	0.000299703	0.462	FALSE	0.0335	0.15	-0.0385
BPTF.2	Nucleosome-remodeling factor subunit BPTF (Bromodomain and PHD finger-containing transcription factor) (Fetal Alz-50 clone 1 protein) (Fetal Alzheimer antigen)	0.072	0.0806655	0.929	FALSE	-0.116	0.00941723	0.766	FALSE	-0.188	0.000299703	0.462	FALSE	0.0335	0.15	-0.0385
BRAP	BRCA1-associated protein (EC 2.3.2.27) (BRAP2) (Impedes mitogenic signal propagation) (IMP) (RING finger protein 52) (RING-type E3 ubiquitin transferase BRAP2) (Renal carcinoma antigen NY-REN-63)	0.076	0.213137	0.951	FALSE	0.151	0.0222111	0.847	FALSE	0.0753	0.216697	0.937	FALSE	0.0791	-0.0722	0.00311
BRCC3	Lys-63-specific deubiquitinase BRCC36 (EC 3.4.19.-) (BRCA1-A complex subunit BRCC36) (BRCA1/BRCA2-containing complex subunit 3) (BRCA1/BRCA2-containing complex subunit 36) (BRISC complex subunit BRCC36)	0.0769	0.119665	0.939	FALSE	-0.126	0.0173979	0.828	FALSE	-0.203	0.000792188	0.581	FALSE	-0.0583	0.0679	-0.135
BRCC3.1	Lys-63-specific deubiquitinase BRCC36 (EC 3.4.19.-) (BRCA1-A complex subunit BRCC36) (BRCA1/BRCA2-containing complex subunit 3) (BRCA1/BRCA2-containing complex subunit 36) (BRISC complex subunit BRCC36)	0.0769	0.119665	0.939	FALSE	-0.126	0.0173979	0.828	FALSE	-0.203	0.000792188	0.581	FALSE	-0.0583	0.0679	-0.135
BRCC3.2	Lys-63-specific deubiquitinase BRCC36 (EC 3.4.19.-) (BRCA1-A complex subunit BRCC36) (BRCA1/BRCA2-containing complex subunit 3) (BRCA1/BRCA2-containing complex subunit 36) (BRISC complex subunit BRCC36)	0.0769	0.119665	0.939	FALSE	-0.126	0.0173979	0.828	FALSE	-0.203	0.000792188	0.581	FALSE	-0.0583	0.0679	-0.135
BRD2	Bromodomain-containing protein 2 (O27.1.1)	0.0933	0.486106	0.964	FALSE	0.0515	0.698469	0.971	FALSE	-0.0418	0.753203	0.959	FALSE	0.147	0.0952	0.0535
BRD2.1	Bromodomain-containing protein 2 (O27.1.1)	0.0933	0.486106	0.964	FALSE	0.0515	0.698469	0.971	FALSE	-0.0418	0.753203	0.959	FALSE	0.147	0.0952	0.0535
BRD2.2	Bromodomain-containing protein 2 (O27.1.1)	0.0933	0.486106	0.964	FALSE	0.0515	0.698469	0.971	FALSE	-0.0418	0.753203	0.959	FALSE	0.147	0.0952	0.0535
BRD2.3	Bromodomain-containing protein 2 (O27.1.1)	0.0933	0.486106	0.964	FALSE	0.0515	0.698469	0.971	FALSE	-0.0418	0.753203	0.959	FALSE	0.147	0.0952	0.0535
BRD3	Bromodomain-containing protein 3 (RING3-like protein)	0.278	0.00198461	0.684	FALSE	0.0165	0.819668	0.973	FALSE	-0.261	0.00304823	0.736	FALSE	0.177	0.161	-0.1
BRD4	Bromodomain-containing protein 4 (Protein HUNK1)	0.0431	0.470621	0.963	FALSE	0.0896	0.147471	0.939	FALSE	0.0464	0.438029	0.95	FALSE	0.09	0.000441	0.0469
BRI3BP	BRI3-binding protein (I3-binding protein) (Cervical cancer 1 proto-oncogene-binding protein KG19) (HCCRBP-1)	0.0553	0.565203	0.966	FALSE	0.107	0.275138	0.954	FALSE	0.0516	0.5914	0.955	FALSE	0.0348	-0.0721	-0.0205
BRIX1	Ribosome biogenesis protein BRX1 homolog (Brix domain-containing protein 2)	-0.047	0.525315	0.965	FALSE	0.0194	0.791211	0.973	FALSE	0.0664	0.373114	0.947	FALSE	0.00963	-0.0098	0.0566
BROX	BRO1 domain-containing protein BROX (BRO1 domain- and CAAX motif-containing protein)	0.0276	0.58465	0.966	FALSE	-0.00983	0.844684	0.973	FALSE	-0.0374	0.46076	0.951	FALSE	0.019	0.0289	-0.00856
BST1	ADP-ribosyl cyclase/cyclic ADP-ribose hydrolase 2 (EC 3.2.2.6) (ADP-ribosyl cyclase 2) (Bone marrow stromal cell antigen 1) (BST-1) (Cyclic ADP-ribose hydrolase 2) (cADPR hydrolase 2) (CD antigen CD157)	0.153	0.0717158	0.926	FALSE	-0.359	0.000555781	0.261	FALSE	-0.512	2.29776e-05	0.145	FALSE	-0.0636	0.295	-0.217
BST2	Bone marrow stromal antigen 2 (BST-2) (HM1.24 antigen) (Tetherin) (CD antigen CD317)	0.495	0.00303854	0.735	FALSE	-0.0531	0.699695	0.971	FALSE	-0.548	0.00147225	0.658	FALSE	0.187	0.24	-0.308
BST2.1	Bone marrow stromal antigen 2 (BST-2) (HM1.24 antigen) (Tetherin) (CD antigen CD317)	0.495	0.00303854	0.735	FALSE	-0.0531	0.699695	0.971	FALSE	-0.548	0.00147225	0.658	FALSE	0.187	0.24	-0.308
BTAF1	TATA-binding protein-associated factor 172 (EC 3.6.4.-) (ATP-dependent helicase BTAF1) (B-TFIID transcription factor-associated 170 kDa subunit) (TAF(II)170) (TBP-associated factor 172) (TAF-172)	-0.0348	0.410287	0.961	FALSE	-0.0844	0.0601686	0.906	FALSE	-0.0496	0.246286	0.94	FALSE	-0.00775	0.0766	0.027
BTBD10	BTB/POZ domain-containing protein 10 (Glucose metabolism-related protein 1)	-0.111	0.567492	0.966	FALSE	-0.0216	0.911124	0.975	FALSE	0.0898	0.644101	0.956	FALSE	0.0629	0.0845	0.174
BTBD10.1	BTB/POZ domain-containing protein 10 (Glucose metabolism-related protein 1)	-0.111	0.567492	0.966	FALSE	-0.0216	0.911124	0.975	FALSE	0.0898	0.644101	0.956	FALSE	0.0629	0.0845	0.174
BTD	Biotinidase (Biotinase) (EC 3.5.1.12)	0.558	0.000589669	0.496	FALSE	-0.0801	0.522643	0.966	FALSE	-0.639	0.000191108	0.405	FALSE	0.216	0.297	-0.342
BTF3	Transcription factor BTF3 (Nascent polypeptide-associated complex subunit beta) (NAC-beta) (RNA polymerase B transcription factor 3)	-0.223	0.00297448	0.733	FALSE	-0.00159	0.979421	0.976	FALSE	0.221	0.00312309	0.738	FALSE	-0.0606	-0.059	0.162
BTF3L4	Transcription factor BTF3 homolog 4 (Basic transcription factor 3-like 4)	0.118	0.485894	0.964	FALSE	0.139	0.413339	0.962	FALSE	0.021	0.90004	0.962	FALSE	0.0265	-0.112	-0.0911
BUB3	Mitotic checkpoint protein BUB3	-0.0627	0.119636	0.939	FALSE	-0.0417	0.287852	0.955	FALSE	0.0211	0.584374	0.955	FALSE	0.0257	0.0674	0.0884
BUB3.1	Mitotic checkpoint protein BUB3	-0.0627	0.119636	0.939	FALSE	-0.0417	0.287852	0.955	FALSE	0.0211	0.584374	0.955	FALSE	0.0257	0.0674	0.0884
BUD13	BUD13 homolog	0.0427	0.562828	0.966	FALSE	-0.029	0.692913	0.971	FALSE	-0.0716	0.337042	0.946	FALSE	0.0838	0.113	0.0411
BUD23	18S rRNA (guanine-N(7))-methyltransferase (EC 2.1.1.-) (Bud site selection protein 23 homolog) (Metastasis-related methyltransferase 1) (Williams-Beuren syndrome chromosomal region 22 protein) (rRNA methyltransferase and ribosome maturation factor)	-0.151	0.459397	0.963	FALSE	-0.0624	0.756843	0.972	FALSE	0.0882	0.66252	0.957	FALSE	0.0651	0.128	0.216
BUD31	Protein BUD31 homolog (Protein EDG-2) (Protein G10 homolog)	-0.134	0.0299539	0.896	FALSE	-0.107	0.072254	0.914	FALSE	0.0266	0.634433	0.956	FALSE	-0.0187	0.0886	0.115
BYSL	Bystin	-0.162	0.0172351	0.871	FALSE	0.0661	0.283418	0.955	FALSE	0.228	0.00212474	0.7	FALSE	0.0606	-0.00543	0.223
BZW1	eIF5-mimic protein 2 (Basic leucine zipper and W2 domain-containing protein 1) (Protein Orf)	-0.161	0.00414216	0.767	FALSE	0.0314	0.507251	0.966	FALSE	0.193	0.00118193	0.632	FALSE	0.0295	-0.00186	0.191
BZW1.1	eIF5-mimic protein 2 (Basic leucine zipper and W2 domain-containing protein 1) (Protein Orf)	-0.161	0.00414216	0.767	FALSE	0.0314	0.507251	0.966	FALSE	0.193	0.00118193	0.632	FALSE	0.0295	-0.00186	0.191
BZW1.2	eIF5-mimic protein 2 (Basic leucine zipper and W2 domain-containing protein 1) (Protein Orf)	-0.161	0.00414216	0.767	FALSE	0.0314	0.507251	0.966	FALSE	0.193	0.00118193	0.632	FALSE	0.0295	-0.00186	0.191
BZW2	eIF5-mimic protein 1 (Basic leucine zipper and W2 domain-containing protein 2)	0.0395	0.221395	0.951	FALSE	0.083	0.0187331	0.834	FALSE	0.0435	0.180894	0.933	FALSE	-0.0144	-0.0975	-0.054
C11orf68	UPF0696 protein C11orf68 (Basophilic leukemia-expressed protein Bles03) (Protein p5326)	-0.0943	0.084085	0.93	FALSE	-0.112	0.0450205	0.892	FALSE	-0.0176	0.731028	0.958	FALSE	-0.113	-0.00143	-0.0191
C11orf68.1	UPF0696 protein C11orf68 (Basophilic leukemia-expressed protein Bles03) (Protein p5326)	-0.0943	0.084085	0.93	FALSE	-0.112	0.0450205	0.892	FALSE	-0.0176	0.731028	0.958	FALSE	-0.113	-0.00143	-0.0191
C11orf68.2	UPF0696 protein C11orf68 (Basophilic leukemia-expressed protein Bles03) (Protein p5326)	-0.0943	0.084085	0.93	FALSE	-0.112	0.0450205	0.892	FALSE	-0.0176	0.731028	0.958	FALSE	-0.113	-0.00143	-0.0191
C11orf98	Uncharacterized protein C11orf98	-0.0513	0.501945	0.964	FALSE	0.192	0.0234594	0.852	FALSE	0.243	0.00642194	0.797	FALSE	0.0852	-0.107	0.137
C17orf75	Protein Njmu-R1	-0.109	0.254059	0.954	FALSE	0.106	0.265848	0.954	FALSE	0.215	0.0354566	0.887	FALSE	0.00988	-0.0965	0.119
C18orf32	UPF0729 protein C18orf32 (Putative NF-kappa-B-activating protein 200)	0.35	0.0719289	0.926	FALSE	0.292	0.125653	0.934	FALSE	-0.0579	0.750113	0.959	FALSE	0.0533	-0.239	-0.297
C19orf47	Uncharacterized protein C19orf47	0.149	0.0482683	0.914	FALSE	0.0323	0.643005	0.969	FALSE	-0.117	0.110946	0.922	FALSE	0.0544	0.0221	-0.0946
C19orf53	Leydig cell tumor 10 kDa protein homolog	-0.0377	0.673262	0.968	FALSE	0.0287	0.747531	0.972	FALSE	0.0664	0.460916	0.951	FALSE	0.0582	0.0295	0.0959
C1D	Nuclear nucleic acid-binding protein C1D (hC1D)	0.154	0.0718061	0.926	FALSE	-0.067	0.40846	0.962	FALSE	-0.221	0.0149941	0.849	FALSE	0.0695	0.136	-0.0847
C1GALT1	Glycoprotein-N-acetylgalactosamine 3-beta-galactosyltransferase 1 (EC 2.4.1.122) (B3Gal-T8) (Core 1 O-glycan T-synthase) (Core 1 UDP-galactose:N-acetylgalactosamine-alpha-R beta 1,3-galactosyltransferase 1) (Beta-1,3-galactosyltransferase) (Core 1 beta1,3-galactosyltransferase 1) (C1GalT1) (Core 1 beta3-Gal-T1)	-0.555	0.000551209	0.484	FALSE	-0.295	0.0297135	0.868	FALSE	0.26	0.0506398	0.9	FALSE	-0.3	-0.00453	0.256
C1orf174	UPF0688 protein C1orf174	0.081	0.476728	0.964	FALSE	0.0885	0.438102	0.963	FALSE	0.00745	0.947309	0.963	FALSE	0.138	0.0491	0.0565
C1orf198	Uncharacterized protein C1orf198	0.0984	0.558996	0.966	FALSE	-0.109	0.519683	0.966	FALSE	-0.207	0.229873	0.938	FALSE	-0.0531	0.0555	-0.152
C1orf50	Uncharacterized protein C1orf50	0.418	0.120173	0.939	FALSE	0.276	0.292231	0.956	FALSE	-0.143	0.57921	0.955	FALSE	0.223	-0.0529	-0.196
C1orf52	UPF0690 protein C1orf52 (BCL10-associated gene protein)	0.349	0.0157452	0.866	FALSE	0.251	0.066839	0.911	FALSE	-0.0983	0.445022	0.95	FALSE	0.25	-0.000894	-0.0992
C1QBP	Complement component 1 Q subcomponent-binding protein, mitochondrial (ASF/SF2-associated protein p32) (Glycoprotein gC1qBP) (C1qBP) (Hyaluronan-binding protein 1) (Mitochondrial matrix protein p32) (gC1q-R protein) (p33) (SF2AP32)	0.00887	0.929169	0.972	FALSE	0.143	0.169232	0.943	FALSE	0.134	0.195253	0.935	FALSE	0.0207	-0.122	0.0118
C1QTNF5	Complement C1q tumor necrosis factor-related protein 5	0.017	0.919151	0.972	FALSE	0.219	0.206549	0.948	FALSE	0.202	0.241751	0.939	FALSE	-0.203	-0.422	-0.22
C2CD2	C2 domain-containing protein 2 (Transmembrane protein 24-like)	0.0551	0.446851	0.963	FALSE	-0.261	0.00283915	0.585	FALSE	-0.316	0.000684208	0.565	FALSE	0.0256	0.286	-0.0295
C2CD2.1	C2 domain-containing protein 2 (Transmembrane protein 24-like)	0.0551	0.446851	0.963	FALSE	-0.261	0.00283915	0.585	FALSE	-0.316	0.000684208	0.565	FALSE	0.0256	0.286	-0.0295
C2CD2.2	C2 domain-containing protein 2 (Transmembrane protein 24-like)	0.0551	0.446851	0.963	FALSE	-0.261	0.00283915	0.585	FALSE	-0.316	0.000684208	0.565	FALSE	0.0256	0.286	-0.0295
C2CD5	C2 domain-containing protein 5 (C2 domain-containing phosphoprotein of 138 kDa)	-0.113	0.250997	0.953	FALSE	-0.0485	0.615962	0.969	FALSE	0.065	0.50293	0.952	FALSE	0.0045	0.053	0.118
C2CD5.1	C2 domain-containing protein 5 (C2 domain-containing phosphoprotein of 138 kDa)	-0.113	0.250997	0.953	FALSE	-0.0485	0.615962	0.969	FALSE	0.065	0.50293	0.952	FALSE	0.0045	0.053	0.118
C2CD5.2	C2 domain-containing protein 5 (C2 domain-containing phosphoprotein of 138 kDa)	-0.113	0.250997	0.953	FALSE	-0.0485	0.615962	0.969	FALSE	0.065	0.50293	0.952	FALSE	0.0045	0.053	0.118
C2orf49	tRNA-splicing ligase complex subunit ASW	-0.0683	0.372541	0.96	FALSE	-0.103	0.187856	0.945	FALSE	-0.0346	0.647222	0.957	FALSE	0.00444	0.107	0.0728
C2orf76	UPF0538 protein C2orf76	-0.21	0.349411	0.959	FALSE	-0.15	0.499766	0.965	FALSE	0.0599	0.786049	0.96	FALSE	-0.182	-0.0321	0.0277
C3	Complement C3 (C3 and PZP-like alpha-2-macroglobulin domain-containing protein 1) [Cleaved into: Complement C3 beta chain	0.5	0.0246492	0.888	FALSE	0.245	0.233442	0.951	FALSE	-0.255	0.215433	0.937	FALSE	0.112	-0.133	-0.388
C5orf22	UPF0489 protein C5orf22	0.0927	0.362859	0.96	FALSE	0.0719	0.477673	0.965	FALSE	-0.0209	0.83509	0.961	FALSE	0.0832	0.0114	-0.00949
C5orf24	UPF0461 protein C5orf24	-0.124	0.209284	0.95	FALSE	-0.227	0.0316211	0.872	FALSE	-0.103	0.292574	0.943	FALSE	-0.0494	0.178	0.0749
C8orf33	UPF0488 protein C8orf33	0.0267	0.703053	0.969	FALSE	0.233	0.00508167	0.683	FALSE	0.206	0.0105623	0.83	FALSE	0.157	-0.0758	0.131
C8orf33.1	UPF0488 protein C8orf33	0.0267	0.703053	0.969	FALSE	0.233	0.00508167	0.683	FALSE	0.206	0.0105623	0.83	FALSE	0.157	-0.0758	0.131
C8orf82	UPF0598 protein C8orf82	0.284	0.00547408	0.793	FALSE	-0.0142	0.869266	0.974	FALSE	-0.298	0.004	0.76	FALSE	-0.0506	-0.0364	-0.335
C9orf78	Splicing factor C9orf78 (Hepatocellular carcinoma-associated antigen 59)	0.139	0.134314	0.941	FALSE	0.107	0.240558	0.951	FALSE	-0.0321	0.717838	0.958	FALSE	0.214	0.107	0.0748
CA13	Carbonic anhydrase 13 (EC 4.2.1.1) (Carbonate dehydratase XIII) (Carbonic anhydrase XIII) (CA-XIII)	-0.126	0.399575	0.961	FALSE	-0.0449	0.76158	0.972	FALSE	0.0814	0.583933	0.955	FALSE	-0.0539	-0.00905	0.0723
CAAP1	Caspase activity and apoptosis inhibitor 1 (Conserved anti-apoptotic protein) (CAAP)	-0.0311	0.768371	0.97	FALSE	-0.0139	0.895616	0.974	FALSE	0.0173	0.869964	0.961	FALSE	0.0501	0.064	0.0813
CAB39	Calcium-binding protein 39 (MO25alpha) (Protein Mo25)	-0.145	0.00734936	0.817	FALSE	-0.027	0.561573	0.967	FALSE	0.118	0.0224702	0.869	FALSE	-0.0602	-0.0332	0.0846
CACNA2D1	Voltage-dependent calcium channel subunit alpha-2/delta-1 (Voltage-gated calcium channel subunit alpha-2/delta-1) [Cleaved into: Voltage-dependent calcium channel subunit alpha-2-1	0.291	1.60299e-05	0.0605	FALSE	-0.00392	0.92798	0.975	FALSE	-0.295	1.4033e-05	0.105	FALSE	0.159	0.163	-0.132
CACNA2D1.1	Voltage-dependent calcium channel subunit alpha-2/delta-1 (Voltage-gated calcium channel subunit alpha-2/delta-1) [Cleaved into: Voltage-dependent calcium channel subunit alpha-2-1	0.291	1.60299e-05	0.0605	FALSE	-0.00392	0.92798	0.975	FALSE	-0.295	1.4033e-05	0.105	FALSE	0.159	0.163	-0.132
CACTIN	Splicing factor Cactin (Renal carcinoma antigen NY-REN-24)	-0.192	0.0468366	0.913	FALSE	0.00886	0.92064	0.975	FALSE	0.201	0.0389346	0.891	FALSE	-0.0751	-0.084	0.117
CACTIN.1	Splicing factor Cactin (Renal carcinoma antigen NY-REN-24)	-0.192	0.0468366	0.913	FALSE	0.00886	0.92064	0.975	FALSE	0.201	0.0389346	0.891	FALSE	-0.0751	-0.084	0.117
CACUL1	CDK2-associated and cullin domain-containing protein 1 (Cdk-associated cullin 1)	-0.356	0.0190519	0.876	FALSE	-0.173	0.213602	0.949	FALSE	0.183	0.190373	0.934	FALSE	-0.161	0.0117	0.195
CACYBP	Calcyclin-binding protein (CacyBP) (hCacyBP) (S100A6-binding protein) (Siah-interacting protein)	-0.203	0.00697586	0.813	FALSE	0.047	0.468804	0.964	FALSE	0.251	0.00174345	0.678	FALSE	-0.000364	-0.0474	0.203
CAD	Multifunctional protein CAD (Carbamoyl phosphate synthetase 2-aspartate transcarbamylase-dihydroorotase) [Includes: Glutamine-dependent carbamoyl phosphate synthase (EC 6.3.5.5)	-0.0321	0.351705	0.959	FALSE	0.0663	0.0680717	0.912	FALSE	0.0984	0.0114784	0.835	FALSE	0.0699	0.00358	0.102
CALCOCO1	Calcium-binding and coiled-coil domain-containing protein 1 (Calphoglin) (Coiled-coil coactivator protein) (Sarcoma antigen NY-SAR-3)	-0.257	0.0648289	0.923	FALSE	-0.0783	0.548755	0.967	FALSE	0.179	0.182971	0.934	FALSE	-0.0724	0.00589	0.185
CALCOCO1.1	Calcium-binding and coiled-coil domain-containing protein 1 (Calphoglin) (Coiled-coil coactivator protein) (Sarcoma antigen NY-SAR-3)	-0.257	0.0648289	0.923	FALSE	-0.0783	0.548755	0.967	FALSE	0.179	0.182971	0.934	FALSE	-0.0724	0.00589	0.185
CALCOCO1.2	Calcium-binding and coiled-coil domain-containing protein 1 (Calphoglin) (Coiled-coil coactivator protein) (Sarcoma antigen NY-SAR-3)	-0.257	0.0648289	0.923	FALSE	-0.0783	0.548755	0.967	FALSE	0.179	0.182971	0.934	FALSE	-0.0724	0.00589	0.185
CALCOCO2	Calcium-binding and coiled-coil domain-containing protein 2 (Antigen nuclear dot 52 kDa protein) (Nuclear domain 10 protein NDP52) (Nuclear domain 10 protein 52) (Nuclear dot protein 52)	-0.268	0.100575	0.935	FALSE	-0.225	0.162027	0.941	FALSE	0.0434	0.778341	0.959	FALSE	-0.194	0.0302	0.0736
CALCOCO2.1	Calcium-binding and coiled-coil domain-containing protein 2 (Antigen nuclear dot 52 kDa protein) (Nuclear domain 10 protein NDP52) (Nuclear domain 10 protein 52) (Nuclear dot protein 52)	-0.268	0.100575	0.935	FALSE	-0.225	0.162027	0.941	FALSE	0.0434	0.778341	0.959	FALSE	-0.194	0.0302	0.0736
CALCOCO2.2	Calcium-binding and coiled-coil domain-containing protein 2 (Antigen nuclear dot 52 kDa protein) (Nuclear domain 10 protein NDP52) (Nuclear domain 10 protein 52) (Nuclear dot protein 52)	-0.268	0.100575	0.935	FALSE	-0.225	0.162027	0.941	FALSE	0.0434	0.778341	0.959	FALSE	-0.194	0.0302	0.0736
CALHM5	Calcium homeostasis modulator protein 5 (Protein FAM26E)	0.579	0.000336408	0.395	FALSE	-0.186	0.140822	0.937	FALSE	-0.765	2.69308e-05	0.161	FALSE	0.233	0.418	-0.346
CALM1	Calmodulin-1	0.122	0.499865	0.964	FALSE	0.492	0.0155358	0.818	FALSE	0.37	0.0558436	0.903	FALSE	0.285	-0.207	0.163
CALM2	Calmodulin-2	0.122	0.499865	0.964	FALSE	0.492	0.0155358	0.818	FALSE	0.37	0.0558436	0.903	FALSE	0.285	-0.207	0.163
CALM3	Calmodulin-3	0.122	0.499865	0.964	FALSE	0.492	0.0155358	0.818	FALSE	0.37	0.0558436	0.903	FALSE	0.285	-0.207	0.163
CALR	Calreticulin (CRP55) (Calregulin) (Endoplasmic reticulum resident protein 60) (ERp60) (HACBP) (grp60)	0.0781	0.0571532	0.919	FALSE	0.0596	0.134734	0.936	FALSE	-0.0185	0.627553	0.956	FALSE	-0.00897	-0.0686	-0.0871
CALU	Calumenin (Crocalbin) (IEF SSP 9302)	0.325	0.40437	0.961	FALSE	1.13	0.0104657	0.778	FALSE	0.81	0.051765	0.9	FALSE	0.243	-0.891	-0.0816
CALU.1	Calumenin (Crocalbin) (IEF SSP 9302)	0.325	0.379459	0.96	FALSE	1.1	0.00929803	0.764	FALSE	0.772	0.0503994	0.899	FALSE	0.235	-0.861	-0.0891
CALU.2	Calumenin (Crocalbin) (IEF SSP 9302)	0.325	0.381669	0.96	FALSE	1.1	0.00939744	0.766	FALSE	0.775	0.0505182	0.9	FALSE	0.236	-0.864	-0.0885
CALU.3	Calumenin (Crocalbin) (IEF SSP 9302)	0.325	0.431827	0.962	FALSE	1.18	0.0118781	0.791	FALSE	0.854	0.053335	0.901	FALSE	0.252	-0.926	-0.0728
CAMK1	Calcium/calmodulin-dependent protein kinase type 1 (EC 2.7.11.17) (CaM kinase I) (CaM-KI) (CaM kinase I alpha) (CaMKI-alpha)	-0.112	0.355102	0.959	FALSE	-0.328	0.0150309	0.815	FALSE	-0.217	0.0864531	0.916	FALSE	-0.0877	0.241	0.024
CAMKK2	Calcium/calmodulin-dependent protein kinase kinase 2 (CaM-KK 2) (CaM-kinase kinase 2) (CaMKK 2) (EC 2.7.11.17) (Calcium/calmodulin-dependent protein kinase kinase beta) (CaM-KK beta) (CaM-kinase kinase beta) (CaMKK beta)	-0.249	0.0200795	0.878	FALSE	-0.275	0.0119306	0.792	FALSE	-0.026	0.785535	0.96	FALSE	-0.0781	0.197	0.171
CAMKMT	Calmodulin-lysine N-methyltransferase (CLNMT) (CaM KMT) (EC 2.1.1.60)	0.153	0.22359	0.951	FALSE	-0.0709	0.56205	0.967	FALSE	-0.223	0.0843685	0.915	FALSE	-0.0159	0.055	-0.168
CAMLG	Guided entry of tail-anchored proteins factor CAMLG (Calcium signal-modulating cyclophilin ligand)	0.288	0.00746321	0.818	FALSE	0.141	0.142347	0.938	FALSE	-0.147	0.128459	0.926	FALSE	0.0934	-0.048	-0.195
CAMSAP2	Calmodulin-regulated spectrin-associated protein 2 (Calmodulin-regulated spectrin-associated protein 1-like protein 1)	0.0467	0.333978	0.958	FALSE	0.0625	0.202403	0.947	FALSE	0.0158	0.738843	0.959	FALSE	-0.017	-0.0795	-0.0637
CAMSAP2.1	Calmodulin-regulated spectrin-associated protein 2 (Calmodulin-regulated spectrin-associated protein 1-like protein 1)	0.0467	0.333978	0.958	FALSE	0.0625	0.202403	0.947	FALSE	0.0158	0.738843	0.959	FALSE	-0.017	-0.0795	-0.0637
CAMSAP2.2	Calmodulin-regulated spectrin-associated protein 2 (Calmodulin-regulated spectrin-associated protein 1-like protein 1)	0.0467	0.333978	0.958	FALSE	0.0625	0.202403	0.947	FALSE	0.0158	0.738843	0.959	FALSE	-0.017	-0.0795	-0.0637
CAND1	Cullin-associated NEDD8-dissociated protein 1 (Cullin-associated and neddylation-dissociated protein 1) (TBP-interacting protein of 120 kDa A) (TBP-interacting protein 120A) (p120 CAND1)	0.0334	0.279724	0.955	FALSE	-0.047	0.13651	0.937	FALSE	-0.0804	0.0181412	0.859	FALSE	-0.0256	0.0214	-0.059
CANT1	Soluble calcium-activated nucleotidase 1 (SCAN-1) (EC 3.6.1.6) (Apyrase homolog) (Putative MAPK-activating protein PM09) (Putative NF-kappa-B-activating protein 107)	-0.12	0.361777	0.959	FALSE	0.0585	0.65255	0.97	FALSE	0.179	0.183738	0.934	FALSE	-0.0309	-0.0894	0.0892
CANT1.1	Soluble calcium-activated nucleotidase 1 (SCAN-1) (EC 3.6.1.6) (Apyrase homolog) (Putative MAPK-activating protein PM09) (Putative NF-kappa-B-activating protein 107)	-0.12	0.361777	0.959	FALSE	0.0585	0.65255	0.97	FALSE	0.179	0.183738	0.934	FALSE	-0.0309	-0.0894	0.0892
CANX	Calnexin (IP90) (Major histocompatibility complex class I antigen-binding protein p88) (p90)	0.178	0.0178524	0.873	FALSE	0.206	0.0080457	0.747	FALSE	0.0277	0.678169	0.957	FALSE	0.0332	-0.173	-0.145
CANX.1	Calnexin (IP90) (Major histocompatibility complex class I antigen-binding protein p88) (p90)	0.178	0.0178524	0.873	FALSE	0.206	0.0080457	0.747	FALSE	0.0277	0.678169	0.957	FALSE	0.0332	-0.173	-0.145
CAP1	Adenylyl cyclase-associated protein 1 (CAP 1)	-0.299	8.2764e-06	0.0326	FALSE	-0.108	0.0210748	0.843	FALSE	0.191	0.000519031	0.532	FALSE	-0.177	-0.0685	0.122
CAPG	Macrophage-capping protein (Actin regulatory protein CAP-G)	-0.0189	0.76685	0.97	FALSE	-0.15	0.0322206	0.873	FALSE	-0.132	0.0558845	0.903	FALSE	-0.0229	0.128	-0.00403
CAPN1	Calpain-1 catalytic subunit (EC 3.4.22.52) (Calcium-activated neutral proteinase 1) (CANP 1) (Calpain mu-type) (Calpain-1 large subunit) (Cell proliferation-inducing gene 30 protein) (Micromolar-calpain) (muCANP)	-0.103	0.0208918	0.88	FALSE	-0.151	0.00205735	0.524	FALSE	-0.0481	0.237283	0.939	FALSE	-0.179	-0.0284	-0.0765
CAPN2	Calpain-2 catalytic subunit (EC 3.4.22.53) (Calcium-activated neutral proteinase 2) (CANP 2) (Calpain M-type) (Calpain large polypeptide L2) (Calpain-2 large subunit) (Millimolar-calpain) (M-calpain)	-0.189	8.97535e-05	0.195	FALSE	-0.0705	0.0542658	0.902	FALSE	0.119	0.00366102	0.753	FALSE	-0.0575	0.013	0.132
CAPN5	Calpain-5 (EC 3.4.22.-) (Calpain htra-3) (New calpain 3) (nCL-3)	-0.375	0.00192305	0.68	FALSE	-0.488	0.00023677	0.148	FALSE	-0.113	0.256996	0.941	FALSE	-0.384	0.105	-0.00868
CAPN7	Calpain-7 (EC 3.4.22.-) (PalB homolog) (PalBH)	0.217	0.086099	0.931	FALSE	0.0254	0.830744	0.973	FALSE	-0.192	0.124757	0.925	FALSE	0.0939	0.0685	-0.123
CAPNS1	Calpain small subunit 1 (CSS1) (Calcium-activated neutral proteinase small subunit) (CANP small subunit) (Calcium-dependent protease small subunit) (CDPS) (Calcium-dependent protease small subunit 1) (Calpain regulatory subunit)	-0.123	0.0104615	0.842	FALSE	-0.0528	0.220234	0.949	FALSE	0.0706	0.10938	0.922	FALSE	-0.0712	-0.0184	0.0522
CAPRIN1	Caprin-1 (Cell cycle-associated protein 1) (Cytoplasmic activation- and proliferation-associated protein 1) (GPI-anchored membrane protein 1) (GPI-anchored protein p137) (GPI-p137) (p137GPI) (Membrane component chromosome 11 surface marker 1) (RNA granule protein 105)	-0.0909	0.102139	0.935	FALSE	0.0956	0.0873261	0.922	FALSE	0.187	0.00336452	0.745	FALSE	0.0521	-0.0435	0.143
CAPZA1	F-actin-capping protein subunit alpha-1 (CapZ alpha-1)	-0.13	0.00598031	0.8	FALSE	-0.0501	0.225565	0.95	FALSE	0.08	0.0634699	0.907	FALSE	-0.0888	-0.0387	0.0413
CAPZA2	F-actin-capping protein subunit alpha-2 (CapZ alpha-2)	0.131	0.0319862	0.899	FALSE	-0.155	0.0137345	0.806	FALSE	-0.286	0.000176759	0.396	FALSE	-0.0347	0.121	-0.166
CAPZB	F-actin-capping protein subunit beta (CapZ beta)	-0.00456	0.887997	0.972	FALSE	-0.0601	0.082268	0.919	FALSE	-0.0555	0.105318	0.921	FALSE	-0.0582	0.00188	-0.0536
CARD16	Caspase recruitment domain-containing protein 16 (Caspase recruitment domain-only protein 1) (CARD-only protein 1) (Caspase-1 inhibitor COP) (Pseudo interleukin-1 beta converting enzyme) (Pseudo-ICE) (Pseudo-IL1B-converting enzyme)	0.546	0.00599828	0.801	FALSE	0.0346	0.836981	0.973	FALSE	-0.511	0.00889646	0.819	FALSE	0.247	0.212	-0.299
CARD19	Caspase recruitment domain-containing protein 19 (Bcl10-interacting CARD protein) (BinCARD)	-0.135	0.179086	0.947	FALSE	-0.278	0.0121229	0.794	FALSE	-0.143	0.155248	0.93	FALSE	-0.292	-0.0142	-0.158
CARD6	Caspase recruitment domain-containing protein 6	-0.0749	0.336998	0.958	FALSE	-0.0826	0.291719	0.955	FALSE	-0.00768	0.91999	0.962	FALSE	-0.126	-0.043	-0.0507
CARD8	Caspase recruitment domain-containing protein 8 (EC 3.4.-.-) (CARD-inhibitor of NF-kappa-B-activating ligand) (CARDINAL) (Tumor up-regulated CARD-containing antagonist of CASP9) (TUCAN) [Cleaved into: Caspase recruitment domain-containing protein 8, C-terminus (CARD8-CT)	-0.104	0.0400601	0.907	FALSE	0.273	5.19672e-05	0.0388	FALSE	0.377	2.06904e-06	0.0241	FALSE	-0.0338	-0.307	0.0699
CARD8.1	Caspase recruitment domain-containing protein 8 (EC 3.4.-.-) (CARD-inhibitor of NF-kappa-B-activating ligand) (CARDINAL) (Tumor up-regulated CARD-containing antagonist of CASP9) (TUCAN) [Cleaved into: Caspase recruitment domain-containing protein 8, C-terminus (CARD8-CT)	-0.104	0.0400601	0.907	FALSE	0.273	5.19672e-05	0.0388	FALSE	0.377	2.06904e-06	0.0241	FALSE	-0.0338	-0.307	0.0699
CARHSP1	Calcium-regulated heat-stable protein 1 (Calcium-regulated heat-stable protein of 24 kDa) (CRHSP-24)	-0.0757	0.297646	0.956	FALSE	0.00357	0.959925	0.975	FALSE	0.0792	0.276471	0.942	FALSE	-0.0525	-0.0561	0.0232
CARM1	Histone-arginine methyltransferase CARM1 (EC 2.1.1.319) (Coactivator-associated arginine methyltransferase 1) (Protein arginine N-methyltransferase 4)	-0.0674	0.145064	0.943	FALSE	-0.00195	0.964751	0.975	FALSE	0.0655	0.156081	0.93	FALSE	-0.0249	-0.0229	0.0425
CARM1.1	Histone-arginine methyltransferase CARM1 (EC 2.1.1.319) (Coactivator-associated arginine methyltransferase 1) (Protein arginine N-methyltransferase 4)	-0.0674	0.145064	0.943	FALSE	-0.00195	0.964751	0.975	FALSE	0.0655	0.156081	0.93	FALSE	-0.0249	-0.0229	0.0425
CARS1	Cysteine--tRNA ligase, cytoplasmic (EC 6.1.1.16) (Cysteinyl-tRNA synthetase) (CysRS)	-0.0632	0.104861	0.936	FALSE	0.122	0.00522803	0.687	FALSE	0.186	0.000228051	0.427	FALSE	0.0317	-0.0906	0.0949
CARS2	Probable cysteine--tRNA ligase, mitochondrial (EC 6.1.1.16) (Cysteinyl-tRNA synthetase) (CysRS)	0.0593	0.235999	0.952	FALSE	0.0436	0.377658	0.961	FALSE	-0.0157	0.74642	0.959	FALSE	0.00898	-0.0346	-0.0504
CASK	Peripheral plasma membrane protein CASK (hCASK) (EC 2.7.11.1) (Calcium/calmodulin-dependent serine protein kinase) (Protein lin-2 homolog)	0.0743	0.557007	0.966	FALSE	0.00175	0.988892	0.976	FALSE	-0.0725	0.566196	0.954	FALSE	0.0234	0.0217	-0.0509
CASK.1	Peripheral plasma membrane protein CASK (hCASK) (EC 2.7.11.1) (Calcium/calmodulin-dependent serine protein kinase) (Protein lin-2 homolog)	0.0743	0.557007	0.966	FALSE	0.00175	0.988892	0.976	FALSE	-0.0725	0.566196	0.954	FALSE	0.0234	0.0217	-0.0509
CASK.2	Peripheral plasma membrane protein CASK (hCASK) (EC 2.7.11.1) (Calcium/calmodulin-dependent serine protein kinase) (Protein lin-2 homolog)	0.0743	0.557007	0.966	FALSE	0.00175	0.988892	0.976	FALSE	-0.0725	0.566196	0.954	FALSE	0.0234	0.0217	-0.0509
CASK.3	Peripheral plasma membrane protein CASK (hCASK) (EC 2.7.11.1) (Calcium/calmodulin-dependent serine protein kinase) (Protein lin-2 homolog)	0.0743	0.557007	0.966	FALSE	0.00175	0.988892	0.976	FALSE	-0.0725	0.566196	0.954	FALSE	0.0234	0.0217	-0.0509
CASK.4	Peripheral plasma membrane protein CASK (hCASK) (EC 2.7.11.1) (Calcium/calmodulin-dependent serine protein kinase) (Protein lin-2 homolog)	0.0743	0.557007	0.966	FALSE	0.00175	0.988892	0.976	FALSE	-0.0725	0.566196	0.954	FALSE	0.0234	0.0217	-0.0509
CASKIN2	Caskin-2 (CASK-interacting protein 2)	0.197	0.0121491	0.851	FALSE	-0.0336	0.624183	0.969	FALSE	-0.23	0.00473582	0.774	FALSE	0.0329	0.0665	-0.164
CASP1	Caspase-1 (CASP-1) (EC 3.4.22.36) (Interleukin-1 beta convertase) (IL-1BC) (Interleukin-1 beta-converting enzyme) (ICE) (IL-1 beta-converting enzyme) (p45) [Cleaved into: Caspase-1 subunit p20	0.688	0.00265768	0.72	FALSE	-0.283	0.148433	0.939	FALSE	-0.971	0.000176023	0.395	FALSE	0.25	0.533	-0.439
CASP1.1	Caspase-1 (CASP-1) (EC 3.4.22.36) (Interleukin-1 beta convertase) (IL-1BC) (Interleukin-1 beta-converting enzyme) (ICE) (IL-1 beta-converting enzyme) (p45) [Cleaved into: Caspase-1 subunit p20	0.688	0.00265768	0.72	FALSE	-0.283	0.148433	0.939	FALSE	-0.971	0.000176023	0.395	FALSE	0.25	0.533	-0.439
CASP1.2	Caspase-1 (CASP-1) (EC 3.4.22.36) (Interleukin-1 beta convertase) (IL-1BC) (Interleukin-1 beta-converting enzyme) (ICE) (IL-1 beta-converting enzyme) (p45) [Cleaved into: Caspase-1 subunit p20	0.688	0.00265768	0.72	FALSE	-0.283	0.148433	0.939	FALSE	-0.971	0.000176023	0.395	FALSE	0.25	0.533	-0.439
CASP3	Caspase-3 (CASP-3) (EC 3.4.22.56) (Apopain) (Cysteine protease CPP32) (CPP-32) (Protein Yama) (SREBP cleavage activity 1) (SCA-1) [Cleaved into: Caspase-3 subunit p17	-0.476	0.000394405	0.424	FALSE	-0.128	0.217032	0.949	FALSE	0.347	0.00411565	0.763	FALSE	-0.239	-0.11	0.237
CASP4	Caspase-4 (CASP-4) (EC 3.4.22.57) (ICE and Ced-3 homolog 2) (ICH-2) (ICE(rel)-II) (Mih1) (Protease TX) [Cleaved into: Caspase-4 subunit p10	-0.182	0.00277482	0.725	FALSE	-0.0758	0.146409	0.939	FALSE	0.106	0.0495893	0.899	FALSE	-0.0237	0.052	0.158
CASP6	Caspase-6 (CASP-6) (CSP-6) (EC 3.4.22.59) (Apoptotic protease Mch-2) [Cleaved into: Caspase-6 subunit p18 (Caspase-6 subunit p20)	-0.0299	0.704376	0.969	FALSE	-0.0132	0.866662	0.974	FALSE	0.0167	0.831817	0.96	FALSE	-0.0302	-0.017	-0.00036
CASP7	Caspase-7 (CASP-7) (EC 3.4.22.60) (Apoptotic protease Mch-3) (CMH-1) (ICE-like apoptotic protease 3) (ICE-LAP3) [Cleaved into: Caspase-7 subunit p20	-0.266	6.59815e-05	0.163	FALSE	-0.215	0.000427669	0.221	FALSE	0.0509	0.280145	0.942	FALSE	-0.235	-0.0199	0.0311
CASP7.1	Caspase-7 (CASP-7) (EC 3.4.22.60) (Apoptotic protease Mch-3) (CMH-1) (ICE-like apoptotic protease 3) (ICE-LAP3) [Cleaved into: Caspase-7 subunit p20	-0.266	6.59815e-05	0.163	FALSE	-0.215	0.000427669	0.221	FALSE	0.0509	0.280145	0.942	FALSE	-0.235	-0.0199	0.0311
CAST	Calpastatin (Calpain inhibitor) (Sperm BS-17 component)	0.0941	0.370403	0.96	FALSE	0.141	0.187284	0.945	FALSE	0.0472	0.648853	0.957	FALSE	0.0636	-0.0778	-0.0305
CAT	Catalase (EC 1.11.1.6)	0.117	0.112706	0.937	FALSE	-0.224	0.00641123	0.717	FALSE	-0.341	0.000294783	0.46	FALSE	-0.0698	0.155	-0.187
CAV2	Caveolin-2	0.485	0.00528899	0.79	FALSE	-0.106	0.472099	0.965	FALSE	-0.592	0.00134635	0.648	FALSE	0.244	0.35	-0.241
CAVIN1	Caveolae-associated protein 1 (Cavin-1) (Polymerase I and transcript release factor)	0.17	0.036606	0.904	FALSE	-0.2	0.0165831	0.824	FALSE	-0.37	0.000236539	0.431	FALSE	0.0629	0.263	-0.107
CAVIN3	Caveolae-associated protein 3 (Cavin-3) (Protein kinase C delta-binding protein) (Serum deprivation response factor-related gene product that binds to C-kinase) (hSRBC)	-0.213	0.0254269	0.889	FALSE	-0.131	0.143789	0.938	FALSE	0.082	0.345447	0.946	FALSE	-0.137	-0.006	0.076
CBL	E3 ubiquitin-protein ligase CBL (EC 2.3.2.27) (Casitas B-lineage lymphoma proto-oncogene) (Proto-oncogene c-Cbl) (RING finger protein 55) (RING-type E3 ubiquitin transferase CBL) (Signal transduction protein CBL)	0.0158	0.622706	0.967	FALSE	-0.00191	0.952276	0.975	FALSE	-0.0177	0.581734	0.955	FALSE	-0.00781	-0.0059	-0.0236
CBLL1	E3 ubiquitin-protein ligase Hakai (EC 2.3.2.27) (Casitas B-lineage lymphoma-transforming sequence-like protein 1) (c-Cbl-like protein 1) (RING finger protein 188) (RING-type E3 ubiquitin transferase Hakai)	0.0691	0.377006	0.96	FALSE	0.015	0.845651	0.973	FALSE	-0.0541	0.486334	0.952	FALSE	0.0995	0.0846	0.0304
CBLL1.1	E3 ubiquitin-protein ligase Hakai (EC 2.3.2.27) (Casitas B-lineage lymphoma-transforming sequence-like protein 1) (c-Cbl-like protein 1) (RING finger protein 188) (RING-type E3 ubiquitin transferase Hakai)	0.0691	0.377006	0.96	FALSE	0.015	0.845651	0.973	FALSE	-0.0541	0.486334	0.952	FALSE	0.0995	0.0846	0.0304
CBR1	Carbonyl reductase [NADPH] 1 (EC 1.1.1.184) (15-hydroxyprostaglandin dehydrogenase [NADP(+)]) (EC 1.1.1.196, EC 1.1.1.197) (20-beta-hydroxysteroid dehydrogenase) (Alcohol dehydrogenase [NAD(P)+] CBR1) (EC 1.1.1.71) (NADPH-dependent carbonyl reductase 1) (Prostaglandin 9-ketoreductase) (PG-9-KR) (Prostaglandin-E(2) 9-reductase) (EC 1.1.1.189) (Short chain dehydrogenase/reductase family 21C member …	-0.178	0.00160252	0.655	FALSE	-0.0408	0.373883	0.96	FALSE	0.137	0.00888671	0.819	FALSE	-0.0401	0.000703	0.138
CBR3	Carbonyl reductase [NADPH] 3 (EC 1.1.1.184) (NADPH-dependent carbonyl reductase 3) (Quinone reductase CBR3) (EC 1.6.5.10) (Short chain dehydrogenase/reductase family 21C member 2)	-0.155	0.0126634	0.854	FALSE	-0.172	0.00675611	0.724	FALSE	-0.0177	0.743448	0.959	FALSE	0.0133	0.186	0.168
CBR4	3-oxoacyl-[acyl-carrier-protein] reductase (EC 1.1.1.100) (3-ketoacyl-[acyl-carrier-protein] reductase beta subunit) (KAR beta subunit) (Carbonyl reductase family member 4) (CBR4) (Quinone reductase CBR4) (EC 1.6.5.10) (Short chain dehydrogenase/reductase family 45C member 1)	0.556	0.000216846	0.316	FALSE	0.116	0.302094	0.956	FALSE	-0.44	0.00142652	0.655	FALSE	0.289	0.173	-0.267
CBS	Cystathionine beta-synthase (EC 4.2.1.22) (Beta-thionase) (Serine sulfhydrase)	-0.206	0.165105	0.946	FALSE	0.519	0.00286612	0.587	FALSE	0.726	0.000210353	0.416	FALSE	0.208	-0.311	0.415
CBS.1	Cystathionine beta-synthase (EC 4.2.1.22) (Beta-thionase) (Serine sulfhydrase)	-0.206	0.165105	0.946	FALSE	0.519	0.00286612	0.587	FALSE	0.726	0.000210353	0.416	FALSE	0.208	-0.311	0.415
CBX1	Chromobox protein homolog 1 (HP1Hsbeta) (Heterochromatin protein 1 homolog beta) (HP1 beta) (Heterochromatin protein p25) (M31) (Modifier 1 protein) (p25beta)	0.119	0.0883058	0.931	FALSE	0.114	0.0995349	0.926	FALSE	-0.00448	0.945537	0.962	FALSE	0.127	0.0127	0.0082
CBX2	Chromobox protein homolog 2	0.016	0.883718	0.972	FALSE	-0.136	0.228927	0.95	FALSE	-0.152	0.181765	0.933	FALSE	0.0352	0.171	0.0192
CBX3	Chromobox protein homolog 3 (HECH) (Heterochromatin protein 1 homolog gamma) (HP1 gamma) (Modifier 2 protein)	0.0623	0.141916	0.943	FALSE	0.126	0.00766862	0.741	FALSE	0.064	0.131976	0.926	FALSE	0.114	-0.0127	0.0513
CBX5	Chromobox protein homolog 5 (Antigen p25) (Heterochromatin protein 1 homolog alpha) (HP1 alpha)	0.24	3.09341e-05	0.098	FALSE	0.111	0.0114749	0.788	FALSE	-0.129	0.0048933	0.777	FALSE	0.201	0.0894	-0.0391
CC2D1A	Coiled-coil and C2 domain-containing protein 1A (Akt kinase-interacting protein 1) (Five prime repressor element under dual repression-binding protein 1) (FRE under dual repression-binding protein 1) (Freud-1) (Putative NF-kappa-B-activating protein 023N)	0.0821	0.0388965	0.906	FALSE	0.0387	0.296909	0.956	FALSE	-0.0434	0.244511	0.94	FALSE	0.109	0.07	0.0266
CC2D1B	Coiled-coil and C2 domain-containing protein 1B (Five prime repressor element under dual repression-binding protein 2) (FRE under dual repression-binding protein 2) (Freud-2)	0.172	0.0335102	0.901	FALSE	0.041	0.578859	0.968	FALSE	-0.131	0.0927283	0.917	FALSE	0.0202	-0.0208	-0.152
CCAR1	Cell division cycle and apoptosis regulator protein 1 (Cell cycle and apoptosis regulatory protein 1) (CARP-1) (Death inducer with SAP domain)	0.115	0.00588724	0.799	FALSE	0.00269	0.939426	0.975	FALSE	-0.113	0.00680809	0.801	FALSE	0.0563	0.0536	-0.0589
CCAR1.1	Cell division cycle and apoptosis regulator protein 1 (Cell cycle and apoptosis regulatory protein 1) (CARP-1) (Death inducer with SAP domain)	0.115	0.00588724	0.799	FALSE	0.00269	0.939426	0.975	FALSE	-0.113	0.00680809	0.801	FALSE	0.0563	0.0536	-0.0589
CCAR2	Cell cycle and apoptosis regulator protein 2 (Cell division cycle and apoptosis regulator protein 2) (DBIRD complex subunit KIAA1967) (Deleted in breast cancer gene 1 protein) (DBC-1) (DBC.1) (NET35) (p30 DBC)	0.0516	0.137355	0.942	FALSE	-0.0175	0.600181	0.968	FALSE	-0.069	0.054291	0.902	FALSE	0.0537	0.0712	0.00217
CCDC12	Coiled-coil domain-containing protein 12	-0.0151	0.820786	0.971	FALSE	0.0918	0.183168	0.945	FALSE	0.107	0.12591	0.925	FALSE	0.112	0.0199	0.127
CCDC124	Coiled-coil domain-containing protein 124	-0.0533	0.286875	0.956	FALSE	-0.0165	0.736179	0.972	FALSE	0.0368	0.456608	0.951	FALSE	-0.026	-0.00952	0.0273
CCDC134	Coiled-coil domain-containing protein 134	-0.0758	0.383978	0.96	FALSE	-0.0761	0.381869	0.961	FALSE	-0.000348	0.996762	0.963	FALSE	-0.0362	0.0399	0.0395
CCDC137	Coiled-coil domain-containing protein 137	-0.00927	0.909043	0.972	FALSE	0.0352	0.665646	0.97	FALSE	0.0445	0.585965	0.955	FALSE	0.0686	0.0334	0.0779
CCDC167	Coiled-coil domain-containing protein 167	-0.232	0.501425	0.964	FALSE	-0.278	0.421542	0.963	FALSE	-0.0464	0.891778	0.962	FALSE	-0.197	0.081	0.0345
CCDC22	Coiled-coil domain-containing protein 22	0.109	0.175964	0.947	FALSE	0.053	0.49936	0.965	FALSE	-0.0563	0.473203	0.951	FALSE	0.0465	-0.00648	-0.0628
CCDC25	Coiled-coil domain-containing protein 25	0.167	0.000835827	0.556	FALSE	0.028	0.476648	0.965	FALSE	-0.139	0.00317949	0.74	FALSE	0.195	0.167	0.0277
CCDC43	Coiled-coil domain-containing protein 43	0.0566	0.597761	0.967	FALSE	-0.00766	0.942756	0.975	FALSE	-0.0642	0.54983	0.954	FALSE	0.0994	0.107	0.0428
CCDC50	Coiled-coil domain-containing protein 50 (Protein Ymer)	-0.12	0.0264571	0.891	FALSE	-0.0423	0.38996	0.961	FALSE	0.0774	0.12845	0.926	FALSE	0.0195	0.0618	0.139
CCDC51	Mitochondrial potassium channel (MITOK) (Coiled-coil domain-containing protein 51)	0.0981	0.373076	0.96	FALSE	-0.124	0.266173	0.954	FALSE	-0.222	0.0581225	0.904	FALSE	-0.122	0.00209	-0.22
CCDC59	Thyroid transcription factor 1-associated protein 26 (TTF-1-associated protein 26) (Coiled-coil domain-containing protein 59) (TTF-1-associated protein BR2)	-0.175	0.28511	0.956	FALSE	-0.0421	0.792813	0.973	FALSE	0.133	0.412023	0.949	FALSE	0.00267	0.0447	0.178
CCDC6	Coiled-coil domain-containing protein 6 (Papillary thyroid carcinoma-encoded protein) (Protein H4)	-0.149	0.00162828	0.657	FALSE	-0.0262	0.492092	0.965	FALSE	0.123	0.00603953	0.793	FALSE	-0.054	-0.0277	0.0949
CCDC71L	Coiled-coil domain-containing protein 71L	0.0674	0.607628	0.967	FALSE	0.0348	0.790142	0.973	FALSE	-0.0326	0.802994	0.96	FALSE	0.0668	0.032	-0.000646
CCDC86	Coiled-coil domain-containing protein 86 (Cytokine-induced protein with coiled-coil domain)	-0.0446	0.504472	0.964	FALSE	0.00161	0.980575	0.976	FALSE	0.0462	0.48949	0.952	FALSE	0.0463	0.0447	0.0909
CCDC88A	Girdin (Akt phosphorylation enhancer) (APE) (Coiled-coil domain-containing protein 88A) (G alpha-interacting vesicle-associated protein) (GIV) (Girders of actin filament) (Hook-related protein 1) (HkRP1)	-0.0888	0.0292442	0.895	FALSE	-0.0724	0.0666757	0.911	FALSE	0.0164	0.657054	0.957	FALSE	0.0352	0.108	0.124
CCDC88A.1	Girdin (Akt phosphorylation enhancer) (APE) (Coiled-coil domain-containing protein 88A) (G alpha-interacting vesicle-associated protein) (GIV) (Girders of actin filament) (Hook-related protein 1) (HkRP1)	-0.0888	0.0292442	0.895	FALSE	-0.0724	0.0666757	0.911	FALSE	0.0164	0.657054	0.957	FALSE	0.0352	0.108	0.124
CCDC88C	Protein Daple (Coiled-coil domain-containing protein 88C) (Dvl-associating protein with a high frequency of leucine residues) (hDaple) (Hook-related protein 2) (HkRP2)	0.208	0.0890444	0.932	FALSE	-0.0198	0.863958	0.974	FALSE	-0.228	0.0655756	0.908	FALSE	-0.0143	0.00548	-0.223
CCDC9	Coiled-coil domain-containing protein 9	0.152	0.116047	0.938	FALSE	0.157	0.105829	0.929	FALSE	0.00491	0.957307	0.963	FALSE	0.0979	-0.059	-0.0541
CCDC90B	Coiled-coil domain-containing protein 90B, mitochondrial	0.125	0.29924	0.956	FALSE	0.0519	0.660151	0.97	FALSE	-0.0729	0.53815	0.954	FALSE	0.0252	-0.0267	-0.0996
CCDC90B.1	Coiled-coil domain-containing protein 90B, mitochondrial	0.125	0.29924	0.956	FALSE	0.0519	0.660151	0.97	FALSE	-0.0729	0.53815	0.954	FALSE	0.0252	-0.0267	-0.0996
CCDC93	Coiled-coil domain-containing protein 93	0.0393	0.401347	0.961	FALSE	0.0439	0.350213	0.959	FALSE	0.00461	0.92053	0.962	FALSE	-0.00367	-0.0476	-0.043
CCDC9B	Coiled-coil domain-containing protein 9B	0.234	0.180777	0.947	FALSE	0.419	0.0252481	0.857	FALSE	0.186	0.281082	0.942	FALSE	-0.0302	-0.449	-0.264
CCDC9B.1	Coiled-coil domain-containing protein 9B	0.234	0.180777	0.947	FALSE	0.419	0.0252481	0.857	FALSE	0.186	0.281082	0.942	FALSE	-0.0302	-0.449	-0.264
CCNB1	G2/mitotic-specific cyclin-B1	0.162	0.350963	0.959	FALSE	0.204	0.244801	0.952	FALSE	0.0421	0.805217	0.96	FALSE	0.404	0.2	0.242
CCNDBP1	Cyclin-D1-binding protein 1 (Grap2 and cyclin-D-interacting protein) (Human homolog of Maid)	-0.511	0.0467244	0.913	FALSE	0.198	0.407778	0.962	FALSE	0.709	0.00952116	0.824	FALSE	-0.231	-0.429	0.28
CCNDBP1.1	Cyclin-D1-binding protein 1 (Grap2 and cyclin-D-interacting protein) (Human homolog of Maid)	-0.511	0.0467244	0.913	FALSE	0.198	0.407778	0.962	FALSE	0.709	0.00952116	0.824	FALSE	-0.231	-0.429	0.28
CCNH	Cyclin-H (MO15-associated protein) (p34) (p37)	0.00621	0.950809	0.973	FALSE	-0.0863	0.398309	0.962	FALSE	-0.0926	0.366292	0.947	FALSE	0.118	0.204	0.112
CCNK	Cyclin-K	-0.135	0.0709597	0.926	FALSE	-0.0853	0.233397	0.951	FALSE	0.0492	0.483001	0.952	FALSE	-0.058	0.0273	0.0765
CCNT2	Cyclin-T2 (CycT2)	-0.429	0.0216317	0.882	FALSE	-0.377	0.0390334	0.885	FALSE	0.0522	0.75443	0.959	FALSE	-0.274	0.103	0.155
CCNT2.1	Cyclin-T2 (CycT2)	-0.429	0.0216317	0.882	FALSE	-0.377	0.0390334	0.885	FALSE	0.0522	0.75443	0.959	FALSE	-0.274	0.103	0.155
CCNY	Cyclin-Y (Cyc-Y) (Cyclin box protein 1) (Cyclin fold protein 1) (cyclin-X)	0.19	0.104534	0.936	FALSE	-0.0991	0.377086	0.961	FALSE	-0.289	0.0200941	0.864	FALSE	0.0176	0.117	-0.172
CCNY.1	Cyclin-Y (Cyc-Y) (Cyclin box protein 1) (Cyclin fold protein 1) (cyclin-X)	0.19	0.104534	0.936	FALSE	-0.0991	0.377086	0.961	FALSE	-0.289	0.0200941	0.864	FALSE	0.0176	0.117	-0.172
CCNYL1	Cyclin-Y-like protein 1	0.0534	0.528895	0.965	FALSE	-0.148	0.0977664	0.926	FALSE	-0.201	0.0307331	0.882	FALSE	0.0195	0.167	-0.0338
CCPG1	Cell cycle progression protein 1 (Cell cycle progression restoration protein 8)	-2.59e-05	0.999786	0.973	FALSE	0.0491	0.613589	0.969	FALSE	0.0491	0.613404	0.956	FALSE	0.00335	-0.0457	0.00338
CCPG1.1	Cell cycle progression protein 1 (Cell cycle progression restoration protein 8)	-2.59e-05	0.999786	0.973	FALSE	0.0491	0.613589	0.969	FALSE	0.0491	0.613404	0.956	FALSE	0.00335	-0.0457	0.00338
CCPG1.2	Cell cycle progression protein 1 (Cell cycle progression restoration protein 8)	-2.59e-05	0.999786	0.973	FALSE	0.0491	0.613589	0.969	FALSE	0.0491	0.613404	0.956	FALSE	0.00335	-0.0457	0.00338
CCS	Copper chaperone for superoxide dismutase (Superoxide dismutase copper chaperone)	-0.0894	0.142284	0.943	FALSE	-0.0399	0.497426	0.965	FALSE	0.0496	0.401665	0.949	FALSE	-0.0984	-0.0585	-0.00895
CCT2	T-complex protein 1 subunit beta (TCP-1-beta) (EC 3.6.1.-) (CCT-beta) (Chaperonin containing T-complex polypeptide 1 subunit 2)	-0.135	0.00604955	0.801	FALSE	0.0353	0.40196	0.962	FALSE	0.17	0.00122012	0.635	FALSE	-0.0355	-0.0709	0.0991
CCT3	T-complex protein 1 subunit gamma (TCP-1-gamma) (EC 3.6.1.-) (CCT-gamma) (Chaperonin containing T-complex polypeptide 1 subunit 3) (hTRiC5)	-0.118	0.0600888	0.921	FALSE	0.0341	0.56184	0.967	FALSE	0.153	0.0201813	0.864	FALSE	-0.0166	-0.0507	0.102
CCT4	T-complex protein 1 subunit delta (TCP-1-delta) (EC 3.6.1.-) (CCT-delta) (Chaperonin containing T-complex polypeptide 1 subunit 4) (Stimulator of TAR RNA-binding)	-0.152	0.0129494	0.855	FALSE	0.0154	0.773483	0.972	FALSE	0.168	0.00745412	0.808	FALSE	-0.0347	-0.0501	0.117
CCT5	T-complex protein 1 subunit epsilon (TCP-1-epsilon) (EC 3.6.1.-) (CCT-epsilon) (Chaperonin containing T-complex polypeptide 1 subunit 5)	-0.135	0.0101924	0.84	FALSE	0.108	0.0319139	0.873	FALSE	0.243	0.000135715	0.363	FALSE	-0.0305	-0.138	0.104
CCT6A	T-complex protein 1 subunit zeta (TCP-1-zeta) (EC 3.6.1.-) (Acute morphine dependence-related protein 2) (CCT-zeta-1) (Chaperonin containing T-complex polypeptide 1 subunit 6A) (HTR3) (Tcp20)	-0.131	0.0188294	0.875	FALSE	0.00879	0.858763	0.974	FALSE	0.14	0.013401	0.843	FALSE	-0.0371	-0.0459	0.0937
CCT7	T-complex protein 1 subunit eta (TCP-1-eta) (EC 3.6.1.-) (CCT-eta) (Chaperonin containing T-complex polypeptide 1 subunit 7) (HIV-1 Nef-interacting protein) [Cleaved into: T-complex protein 1 subunit eta, N-terminally processed]	-0.157	0.0246842	0.888	FALSE	0.00904	0.885224	0.974	FALSE	0.166	0.0187616	0.86	FALSE	-0.0325	-0.0415	0.124
CCT8	T-complex protein 1 subunit theta (TCP-1-theta) (EC 3.6.1.-) (CCT-theta) (Chaperonin containing T-complex polypeptide 1 subunit 8) (Renal carcinoma antigen NY-REN-15)	-0.0927	0.0411897	0.908	FALSE	0.0491	0.249908	0.952	FALSE	0.142	0.00433543	0.767	FALSE	-0.00729	-0.0564	0.0854
CCZ1	Vacuolar fusion protein CCZ1 homolog	-0.00419	0.943055	0.973	FALSE	0.0958	0.120825	0.933	FALSE	0.1	0.106879	0.921	FALSE	0.00363	-0.0922	0.00782
CCZ1B	Vacuolar fusion protein CCZ1 homolog B (Vacuolar fusion protein CCZ1 homolog-like)	-0.00419	0.943055	0.973	FALSE	0.0958	0.120825	0.933	FALSE	0.1	0.106879	0.921	FALSE	0.00363	-0.0922	0.00782
CD151	CD151 antigen (GP27) (Membrane glycoprotein SFA-1) (Platelet-endothelial tetraspan antigen 3) (PETA-3) (Tetraspanin-24) (Tspan-24) (CD antigen CD151)	-0.00794	0.930133	0.972	FALSE	-0.125	0.182493	0.945	FALSE	-0.117	0.209774	0.936	FALSE	-0.114	0.0112	-0.106
CD2AP	CD2-associated protein (Adapter protein CMS) (Cas ligand with multiple SH3 domains)	-0.15	0.00842128	0.827	FALSE	-0.125	0.0224027	0.848	FALSE	0.0251	0.610626	0.956	FALSE	-0.089	0.0363	0.0614
CD2BP2	CD2 antigen cytoplasmic tail-binding protein 2 (CD2 cytoplasmic domain-binding protein 2) (CD2 tail-binding protein 2) (U5 snRNP 52K protein) (U5-52K)	0.0781	0.162554	0.945	FALSE	0.0124	0.818122	0.973	FALSE	-0.0658	0.234306	0.939	FALSE	0.12	0.107	0.0416
CD320	CD320 antigen (8D6 antigen) (FDC-signaling molecule 8D6) (FDC-SM-8D6) (Transcobalamin receptor) (TCblR) (CD antigen CD320)	-0.334	0.119205	0.939	FALSE	-0.232	0.267317	0.954	FALSE	0.102	0.617114	0.956	FALSE	-0.122	0.11	0.212
CD40	Tumor necrosis factor receptor superfamily member 5 (B-cell surface antigen CD40) (Bp50) (CD40L receptor) (CDw40) (CD antigen CD40)	0.513	0.00439916	0.773	FALSE	-0.296	0.0675932	0.912	FALSE	-0.809	0.000128549	0.356	FALSE	0.0179	0.314	-0.495
CD44	CD44 antigen (CDw44) (Epican) (Extracellular matrix receptor III) (ECMR-III) (GP90 lymphocyte homing/adhesion receptor) (HUTCH-I) (Heparan sulfate proteoglycan) (Hermes antigen) (Hyaluronate receptor) (Phagocytic glycoprotein 1) (PGP-1) (Phagocytic glycoprotein I) (PGP-I) (CD antigen CD44)	-0.522	0.00063441	0.509	FALSE	-0.261	0.0422739	0.889	FALSE	0.262	0.0413177	0.893	FALSE	-0.102	0.158	0.42
CD44.1	CD44 antigen (CDw44) (Epican) (Extracellular matrix receptor III) (ECMR-III) (GP90 lymphocyte homing/adhesion receptor) (HUTCH-I) (Heparan sulfate proteoglycan) (Hermes antigen) (Hyaluronate receptor) (Phagocytic glycoprotein 1) (PGP-1) (Phagocytic glycoprotein I) (PGP-I) (CD antigen CD44)	-0.522	0.00063441	0.509	FALSE	-0.261	0.0422739	0.889	FALSE	0.262	0.0413177	0.893	FALSE	-0.102	0.158	0.42
CD44.10	CD44 antigen (CDw44) (Epican) (Extracellular matrix receptor III) (ECMR-III) (GP90 lymphocyte homing/adhesion receptor) (HUTCH-I) (Heparan sulfate proteoglycan) (Hermes antigen) (Hyaluronate receptor) (Phagocytic glycoprotein 1) (PGP-1) (Phagocytic glycoprotein I) (PGP-I) (CD antigen CD44)	-0.522	0.00063441	0.509	FALSE	-0.261	0.0422739	0.889	FALSE	0.262	0.0413177	0.893	FALSE	-0.102	0.158	0.42
CD44.11	CD44 antigen (CDw44) (Epican) (Extracellular matrix receptor III) (ECMR-III) (GP90 lymphocyte homing/adhesion receptor) (HUTCH-I) (Heparan sulfate proteoglycan) (Hermes antigen) (Hyaluronate receptor) (Phagocytic glycoprotein 1) (PGP-1) (Phagocytic glycoprotein I) (PGP-I) (CD antigen CD44)	-0.522	0.00063441	0.509	FALSE	-0.261	0.0422739	0.889	FALSE	0.262	0.0413177	0.893	FALSE	-0.102	0.158	0.42
CD44.12	CD44 antigen (CDw44) (Epican) (Extracellular matrix receptor III) (ECMR-III) (GP90 lymphocyte homing/adhesion receptor) (HUTCH-I) (Heparan sulfate proteoglycan) (Hermes antigen) (Hyaluronate receptor) (Phagocytic glycoprotein 1) (PGP-1) (Phagocytic glycoprotein I) (PGP-I) (CD antigen CD44)	-0.522	0.00063441	0.509	FALSE	-0.261	0.0422739	0.889	FALSE	0.262	0.0413177	0.893	FALSE	-0.102	0.158	0.42
CD44.13	CD44 antigen (CDw44) (Epican) (Extracellular matrix receptor III) (ECMR-III) (GP90 lymphocyte homing/adhesion receptor) (HUTCH-I) (Heparan sulfate proteoglycan) (Hermes antigen) (Hyaluronate receptor) (Phagocytic glycoprotein 1) (PGP-1) (Phagocytic glycoprotein I) (PGP-I) (CD antigen CD44)	-0.522	0.00063441	0.509	FALSE	-0.261	0.0422739	0.889	FALSE	0.262	0.0413177	0.893	FALSE	-0.102	0.158	0.42
CD44.14	CD44 antigen (CDw44) (Epican) (Extracellular matrix receptor III) (ECMR-III) (GP90 lymphocyte homing/adhesion receptor) (HUTCH-I) (Heparan sulfate proteoglycan) (Hermes antigen) (Hyaluronate receptor) (Phagocytic glycoprotein 1) (PGP-1) (Phagocytic glycoprotein I) (PGP-I) (CD antigen CD44)	-0.522	0.00063441	0.509	FALSE	-0.261	0.0422739	0.889	FALSE	0.262	0.0413177	0.893	FALSE	-0.102	0.158	0.42
CD44.2	CD44 antigen (CDw44) (Epican) (Extracellular matrix receptor III) (ECMR-III) (GP90 lymphocyte homing/adhesion receptor) (HUTCH-I) (Heparan sulfate proteoglycan) (Hermes antigen) (Hyaluronate receptor) (Phagocytic glycoprotein 1) (PGP-1) (Phagocytic glycoprotein I) (PGP-I) (CD antigen CD44)	-0.522	0.00063441	0.509	FALSE	-0.261	0.0422739	0.889	FALSE	0.262	0.0413177	0.893	FALSE	-0.102	0.158	0.42
CD44.3	CD44 antigen (CDw44) (Epican) (Extracellular matrix receptor III) (ECMR-III) (GP90 lymphocyte homing/adhesion receptor) (HUTCH-I) (Heparan sulfate proteoglycan) (Hermes antigen) (Hyaluronate receptor) (Phagocytic glycoprotein 1) (PGP-1) (Phagocytic glycoprotein I) (PGP-I) (CD antigen CD44)	-0.522	0.00063441	0.509	FALSE	-0.261	0.0422739	0.889	FALSE	0.262	0.0413177	0.893	FALSE	-0.102	0.158	0.42
CD44.4	CD44 antigen (CDw44) (Epican) (Extracellular matrix receptor III) (ECMR-III) (GP90 lymphocyte homing/adhesion receptor) (HUTCH-I) (Heparan sulfate proteoglycan) (Hermes antigen) (Hyaluronate receptor) (Phagocytic glycoprotein 1) (PGP-1) (Phagocytic glycoprotein I) (PGP-I) (CD antigen CD44)	-0.522	0.00063441	0.509	FALSE	-0.261	0.0422739	0.889	FALSE	0.262	0.0413177	0.893	FALSE	-0.102	0.158	0.42
CD44.5	CD44 antigen (CDw44) (Epican) (Extracellular matrix receptor III) (ECMR-III) (GP90 lymphocyte homing/adhesion receptor) (HUTCH-I) (Heparan sulfate proteoglycan) (Hermes antigen) (Hyaluronate receptor) (Phagocytic glycoprotein 1) (PGP-1) (Phagocytic glycoprotein I) (PGP-I) (CD antigen CD44)	-0.522	0.00063441	0.509	FALSE	-0.261	0.0422739	0.889	FALSE	0.262	0.0413177	0.893	FALSE	-0.102	0.158	0.42
CD44.6	CD44 antigen (CDw44) (Epican) (Extracellular matrix receptor III) (ECMR-III) (GP90 lymphocyte homing/adhesion receptor) (HUTCH-I) (Heparan sulfate proteoglycan) (Hermes antigen) (Hyaluronate receptor) (Phagocytic glycoprotein 1) (PGP-1) (Phagocytic glycoprotein I) (PGP-I) (CD antigen CD44)	-0.522	0.00063441	0.509	FALSE	-0.261	0.0422739	0.889	FALSE	0.262	0.0413177	0.893	FALSE	-0.102	0.158	0.42
CD44.7	CD44 antigen (CDw44) (Epican) (Extracellular matrix receptor III) (ECMR-III) (GP90 lymphocyte homing/adhesion receptor) (HUTCH-I) (Heparan sulfate proteoglycan) (Hermes antigen) (Hyaluronate receptor) (Phagocytic glycoprotein 1) (PGP-1) (Phagocytic glycoprotein I) (PGP-I) (CD antigen CD44)	-0.522	0.00063441	0.509	FALSE	-0.261	0.0422739	0.889	FALSE	0.262	0.0413177	0.893	FALSE	-0.102	0.158	0.42
CD44.8	CD44 antigen (CDw44) (Epican) (Extracellular matrix receptor III) (ECMR-III) (GP90 lymphocyte homing/adhesion receptor) (HUTCH-I) (Heparan sulfate proteoglycan) (Hermes antigen) (Hyaluronate receptor) (Phagocytic glycoprotein 1) (PGP-1) (Phagocytic glycoprotein I) (PGP-I) (CD antigen CD44)	-0.522	0.00063441	0.509	FALSE	-0.261	0.0422739	0.889	FALSE	0.262	0.0413177	0.893	FALSE	-0.102	0.158	0.42
CD44.9	CD44 antigen (CDw44) (Epican) (Extracellular matrix receptor III) (ECMR-III) (GP90 lymphocyte homing/adhesion receptor) (HUTCH-I) (Heparan sulfate proteoglycan) (Hermes antigen) (Hyaluronate receptor) (Phagocytic glycoprotein 1) (PGP-1) (Phagocytic glycoprotein I) (PGP-I) (CD antigen CD44)	-0.522	0.00063441	0.509	FALSE	-0.261	0.0422739	0.889	FALSE	0.262	0.0413177	0.893	FALSE	-0.102	0.158	0.42
CD46	Membrane cofactor protein (TLX) (Trophoblast leukocyte common antigen) (CD antigen CD46)	0.183	0.11452	0.938	FALSE	0.201	0.0860668	0.921	FALSE	0.018	0.869806	0.961	FALSE	0.139	-0.0622	-0.0442
CD46.1	Membrane cofactor protein (TLX) (Trophoblast leukocyte common antigen) (CD antigen CD46)	0.183	0.11452	0.938	FALSE	0.201	0.0860668	0.921	FALSE	0.018	0.869806	0.961	FALSE	0.139	-0.0622	-0.0442
CD46.2	Membrane cofactor protein (TLX) (Trophoblast leukocyte common antigen) (CD antigen CD46)	0.183	0.11452	0.938	FALSE	0.201	0.0860668	0.921	FALSE	0.018	0.869806	0.961	FALSE	0.139	-0.0622	-0.0442
CD46.3	Membrane cofactor protein (TLX) (Trophoblast leukocyte common antigen) (CD antigen CD46)	0.183	0.11452	0.938	FALSE	0.201	0.0860668	0.921	FALSE	0.018	0.869806	0.961	FALSE	0.139	-0.0622	-0.0442
CD46.4	Membrane cofactor protein (TLX) (Trophoblast leukocyte common antigen) (CD antigen CD46)	0.183	0.11452	0.938	FALSE	0.201	0.0860668	0.921	FALSE	0.018	0.869806	0.961	FALSE	0.139	-0.0622	-0.0442
CD46.5	Membrane cofactor protein (TLX) (Trophoblast leukocyte common antigen) (CD antigen CD46)	0.183	0.11452	0.938	FALSE	0.201	0.0860668	0.921	FALSE	0.018	0.869806	0.961	FALSE	0.139	-0.0622	-0.0442
CD46.6	Membrane cofactor protein (TLX) (Trophoblast leukocyte common antigen) (CD antigen CD46)	0.183	0.11452	0.938	FALSE	0.201	0.0860668	0.921	FALSE	0.018	0.869806	0.961	FALSE	0.139	-0.0622	-0.0442
CD58	Lymphocyte function-associated antigen 3 (Ag3) (Surface glycoprotein LFA-3) (CD antigen CD58)	-0.519	0.0514332	0.916	FALSE	-0.71	0.0117649	0.79	FALSE	-0.192	0.440219	0.95	FALSE	-0.573	0.137	-0.0544
CD58.1	Lymphocyte function-associated antigen 3 (Ag3) (Surface glycoprotein LFA-3) (CD antigen CD58)	-0.54	0.0518556	0.916	FALSE	-0.731	0.0126131	0.798	FALSE	-0.192	0.458661	0.951	FALSE	-0.59	0.142	-0.0502
CD58.2	Lymphocyte function-associated antigen 3 (Ag3) (Surface glycoprotein LFA-3) (CD antigen CD58)	-0.557	0.052259	0.916	FALSE	-0.748	0.0133204	0.803	FALSE	-0.192	0.47302	0.951	FALSE	-0.603	0.145	-0.0468
CD59	CD59 glycoprotein (1F5 antigen) (20 kDa homologous restriction factor) (HRF-20) (HRF20) (MAC-inhibitory protein) (MAC-IP) (MEM43 antigen) (Membrane attack complex inhibition factor) (MACIF) (Membrane inhibitor of reactive lysis) (MIRL) (Protectin) (CD antigen CD59)	-0.222	0.00148693	0.645	FALSE	-0.276	0.00026159	0.159	FALSE	-0.054	0.341866	0.946	FALSE	-0.219	0.0571	0.00307
CD59.1	CD59 glycoprotein (1F5 antigen) (20 kDa homologous restriction factor) (HRF-20) (HRF20) (MAC-inhibitory protein) (MAC-IP) (MEM43 antigen) (Membrane attack complex inhibition factor) (MACIF) (Membrane inhibitor of reactive lysis) (MIRL) (Protectin) (CD antigen CD59)	-0.222	0.00148693	0.645	FALSE	-0.276	0.00026159	0.159	FALSE	-0.054	0.341866	0.946	FALSE	-0.219	0.0571	0.00307
CD81	CD81 antigen (26 kDa cell surface protein TAPA-1) (Target of the antiproliferative antibody 1) (Tetraspanin-28) (Tspan-28) (CD antigen CD81)	0.0834	0.354701	0.959	FALSE	-0.123	0.180702	0.944	FALSE	-0.206	0.0342601	0.886	FALSE	0.00412	0.127	-0.0793
CD9	CD9 antigen (5H9 antigen) (Cell growth-inhibiting gene 2 protein) (Leukocyte antigen MIC3) (Motility-related protein) (MRP-1) (Tetraspanin-29) (Tspan-29) (p24) (CD antigen CD9)	-0.225	0.102081	0.935	FALSE	-0.0682	0.60214	0.968	FALSE	0.157	0.241121	0.939	FALSE	0.0123	0.0805	0.237
CD99	CD99 antigen (12E7) (E2 antigen) (Protein MIC2) (T-cell surface glycoprotein E2) (CD antigen CD99)	-0.155	0.238387	0.953	FALSE	-0.1	0.43908	0.963	FALSE	0.0551	0.667847	0.957	FALSE	-0.171	-0.0713	-0.0162
CDC123	Translation initiation factor eIF2 assembly protein (Cell division cycle protein 123 homolog) (Protein D123) (HT-1080) (PZ32)	-0.164	0.135335	0.942	FALSE	0.167	0.130219	0.935	FALSE	0.331	0.00715396	0.805	FALSE	0.0624	-0.104	0.227
CDC16	Cell division cycle protein 16 homolog (Anaphase-promoting complex subunit 6) (APC6) (CDC16 homolog) (CDC16Hs) (Cyclosome subunit 6)	-0.0741	0.224735	0.952	FALSE	-0.0563	0.350375	0.959	FALSE	0.0178	0.763538	0.959	FALSE	0.0137	0.07	0.0878
CDC16.1	Cell division cycle protein 16 homolog (Anaphase-promoting complex subunit 6) (APC6) (CDC16 homolog) (CDC16Hs) (Cyclosome subunit 6)	-0.0741	0.224735	0.952	FALSE	-0.0563	0.350375	0.959	FALSE	0.0178	0.763538	0.959	FALSE	0.0137	0.07	0.0878
CDC16.2	Cell division cycle protein 16 homolog (Anaphase-promoting complex subunit 6) (APC6) (CDC16 homolog) (CDC16Hs) (Cyclosome subunit 6)	-0.0741	0.224735	0.952	FALSE	-0.0563	0.350375	0.959	FALSE	0.0178	0.763538	0.959	FALSE	0.0137	0.07	0.0878
CDC23	Cell division cycle protein 23 homolog (Anaphase-promoting complex subunit 8) (APC8) (Cyclosome subunit 8)	-0.142	0.00360804	0.753	FALSE	-0.101	0.0252571	0.857	FALSE	0.0411	0.318225	0.945	FALSE	-0.0378	0.0629	0.104
CDC27	Cell division cycle protein 27 homolog (Anaphase-promoting complex subunit 3) (APC3) (CDC27 homolog) (CDC27Hs) (H-NUC)	0.00199	0.953778	0.973	FALSE	0.0525	0.143612	0.938	FALSE	0.0505	0.158081	0.93	FALSE	0.0822	0.0297	0.0802
CDC27.1	Cell division cycle protein 27 homolog (Anaphase-promoting complex subunit 3) (APC3) (CDC27 homolog) (CDC27Hs) (H-NUC)	0.00199	0.953778	0.973	FALSE	0.0525	0.143612	0.938	FALSE	0.0505	0.158081	0.93	FALSE	0.0822	0.0297	0.0802
CDC34	Ubiquitin-conjugating enzyme E2 R1 (EC 2.3.2.23) ((E3-independent) E2 ubiquitin-conjugating enzyme R1) (EC 2.3.2.24) (E2 ubiquitin-conjugating enzyme R1) (Ubiquitin-conjugating enzyme E2-32 kDa complementing) (Ubiquitin-conjugating enzyme E2-CDC34) (Ubiquitin-protein ligase R1)	0.0444	0.230766	0.952	FALSE	0.233	2.20509e-05	0.016	FALSE	0.188	0.00015834	0.382	FALSE	0.0412	-0.192	-0.00312
CDC37	Hsp90 co-chaperone Cdc37 (Hsp90 chaperone protein kinase-targeting subunit) (p50Cdc37) [Cleaved into: Hsp90 co-chaperone Cdc37, N-terminally processed]	-0.0684	0.229269	0.952	FALSE	0.134	0.0284169	0.865	FALSE	0.203	0.00267654	0.723	FALSE	0.0208	-0.113	0.0893
CDC40	Pre-mRNA-processing factor 17 (Cell division cycle 40 homolog) (EH-binding protein 3) (Ehb3) (PRP17 homolog) (hPRP17)	-0.0883	0.178168	0.947	FALSE	-0.123	0.0704036	0.913	FALSE	-0.0342	0.59016	0.955	FALSE	0.0102	0.133	0.0985
CDC42	Cell division control protein 42 homolog (EC 3.6.5.2) (G25K GTP-binding protein)	-0.129	0.0167175	0.869	FALSE	-0.139	0.0111622	0.785	FALSE	-0.0101	0.832921	0.96	FALSE	-0.123	0.0161	0.00605
CDC42BPB	Serine/threonine-protein kinase MRCK beta (EC 2.7.11.1) (CDC42-binding protein kinase beta) (CDC42BP-beta) (DMPK-like beta) (Myotonic dystrophy kinase-related CDC42-binding kinase beta) (MRCK beta) (Myotonic dystrophy protein kinase-like beta)	0.05	0.163154	0.945	FALSE	-0.0352	0.316514	0.957	FALSE	-0.0853	0.0261445	0.875	FALSE	-0.0271	0.0081	-0.0772
CDC42EP1	Cdc42 effector protein 1 (Binder of Rho GTPases 5) (Serum protein MSE55)	0.12	0.0556784	0.918	FALSE	0.0207	0.721708	0.971	FALSE	-0.0993	0.10523	0.921	FALSE	0.103	0.0826	-0.0167
CDC42EP1.1	Cdc42 effector protein 1 (Binder of Rho GTPases 5) (Serum protein MSE55)	0.12	0.0556784	0.918	FALSE	0.0207	0.721708	0.971	FALSE	-0.0993	0.10523	0.921	FALSE	0.103	0.0826	-0.0167
CDC42EP2	Cdc42 effector protein 2 (Binder of Rho GTPases 1)	-0.348	0.000586081	0.495	FALSE	-0.0246	0.751442	0.972	FALSE	0.324	0.00104166	0.616	FALSE	-0.21	-0.185	0.138
CDC42EP4	Cdc42 effector protein 4 (Binder of Rho GTPases 4)	0.0157	0.865644	0.972	FALSE	0.0598	0.522675	0.966	FALSE	0.0441	0.636049	0.956	FALSE	-0.0735	-0.133	-0.0892
CDC42SE2	CDC42 small effector protein 2 (Small effector of CDC42 protein 2)	-0.0438	0.722695	0.969	FALSE	-0.0785	0.527464	0.966	FALSE	-0.0347	0.77874	0.959	FALSE	-0.0388	0.0398	0.00507
CDC45	Cell division control protein 45 homolog (PORC-PI-1)	0.0897	0.691653	0.969	FALSE	0.264	0.25523	0.953	FALSE	0.174	0.445997	0.95	FALSE	0.286	0.0223	0.196
CDC5L	Cell division cycle 5-like protein (Cdc5-like protein) (Pombe cdc5-related protein)	0.109	0.0350624	0.902	FALSE	0.0539	0.264057	0.953	FALSE	-0.0552	0.2535	0.94	FALSE	0.111	0.0571	0.00197
CDC73	Parafibromin (Cell division cycle protein 73 homolog) (Hyperparathyroidism 2 protein)	0.00962	0.858945	0.971	FALSE	0.00175	0.97417	0.975	FALSE	-0.00787	0.884402	0.961	FALSE	0.0694	0.0676	0.0597
CDCA7L	Cell division cycle-associated 7-like protein (Protein JPO2) (Transcription factor RAM2)	-0.0856	0.642384	0.968	FALSE	0.043	0.815113	0.973	FALSE	0.129	0.487991	0.952	FALSE	0.271	0.228	0.356
CDCA7L.1	Cell division cycle-associated 7-like protein (Protein JPO2) (Transcription factor RAM2)	-0.0856	0.620528	0.967	FALSE	0.043	0.80303	0.973	FALSE	0.129	0.459998	0.951	FALSE	0.266	0.224	0.352
CDCA7L.2	Cell division cycle-associated 7-like protein (Protein JPO2) (Transcription factor RAM2)	-0.0856	0.580589	0.966	FALSE	0.043	0.780537	0.972	FALSE	0.129	0.410346	0.949	FALSE	0.253	0.21	0.338
CDCA7L.3	Cell division cycle-associated 7-like protein (Protein JPO2) (Transcription factor RAM2)	-0.0856	0.582834	0.966	FALSE	0.043	0.781817	0.972	FALSE	0.129	0.413084	0.949	FALSE	0.253	0.21	0.338
CDH13	Cadherin-13 (Heart cadherin) (H-cadherin) (P105) (Truncated cadherin) (T-cad) (T-cadherin)	0.499	0.0173957	0.871	FALSE	-0.442	0.0311214	0.871	FALSE	-0.942	0.000212842	0.418	FALSE	-0.221	0.221	-0.72
CDH13.1	Cadherin-13 (Heart cadherin) (H-cadherin) (P105) (Truncated cadherin) (T-cad) (T-cadherin)	0.499	0.0173957	0.871	FALSE	-0.442	0.0311214	0.871	FALSE	-0.942	0.000212842	0.418	FALSE	-0.221	0.221	-0.72
CDH5	Cadherin-5 (7B4 antigen) (Vascular endothelial cadherin) (VE-cadherin) (CD antigen CD144)	-0.00703	0.848143	0.971	FALSE	-0.0943	0.0218945	0.846	FALSE	-0.0872	0.03145	0.883	FALSE	-0.0983	-0.00403	-0.0913
CDIPT	CDP-diacylglycerol--inositol 3-phosphatidyltransferase (EC 2.7.8.11) (Phosphatidylinositol synthase) (PI synthase) (PtdIns synthase)	-0.0103	0.922261	0.972	FALSE	-0.151	0.169248	0.943	FALSE	-0.141	0.197987	0.935	FALSE	-0.14	0.0107	-0.13
CDK12	Cyclin-dependent kinase 12 (EC 2.7.11.22) (EC 2.7.11.23) (Cdc2-related kinase, arginine/serine-rich) (CrkRS) (Cell division cycle 2-related protein kinase 7) (CDC2-related protein kinase 7) (Cell division protein kinase 12) (hCDK12)	-0.0657	0.415397	0.962	FALSE	0.0947	0.24728	0.952	FALSE	0.16	0.0614935	0.906	FALSE	-0.00421	-0.0989	0.0615
CDK12.1	Cyclin-dependent kinase 12 (EC 2.7.11.22) (EC 2.7.11.23) (Cdc2-related kinase, arginine/serine-rich) (CrkRS) (Cell division cycle 2-related protein kinase 7) (CDC2-related protein kinase 7) (Cell division protein kinase 12) (hCDK12)	-0.0657	0.415397	0.962	FALSE	0.0947	0.24728	0.952	FALSE	0.16	0.0614935	0.906	FALSE	-0.00421	-0.0989	0.0615
CDK17	Cyclin-dependent kinase 17 (EC 2.7.11.22) (Cell division protein kinase 17) (PCTAIRE-motif protein kinase 2) (Serine/threonine-protein kinase PCTAIRE-2)	-0.102	0.0872396	0.931	FALSE	-0.023	0.682558	0.97	FALSE	0.0789	0.175001	0.933	FALSE	-0.0605	-0.0375	0.0414
CDK2	Cyclin-dependent kinase 2 (EC 2.7.11.22) (Cell division protein kinase 2) (p33 protein kinase)	-0.00578	0.933085	0.972	FALSE	-0.134	0.0693105	0.913	FALSE	-0.128	0.0805403	0.914	FALSE	0.118	0.253	0.124
CDK2AP1	Cyclin-dependent kinase 2-associated protein 1 (CDK2-associated protein 1) (Deleted in oral cancer 1) (DOC-1) (Putative oral cancer suppressor)	-0.333	0.291538	0.956	FALSE	-0.452	0.160001	0.941	FALSE	-0.119	0.700701	0.958	FALSE	-0.129	0.323	0.204
CDK2AP1.1	Cyclin-dependent kinase 2-associated protein 1 (CDK2-associated protein 1) (Deleted in oral cancer 1) (DOC-1) (Putative oral cancer suppressor)	-0.333	0.27713	0.955	FALSE	-0.452	0.148122	0.939	FALSE	-0.119	0.691699	0.958	FALSE	-0.132	0.319	0.201
CDK4	Cyclin-dependent kinase 4 (EC 2.7.11.22) (Cell division protein kinase 4) (PSK-J3)	-0.532	0.0013631	0.632	FALSE	0.206	0.136252	0.937	FALSE	0.738	8.91185e-05	0.308	FALSE	-0.106	-0.312	0.427
CDK5	Cyclin-dependent kinase 5 (EC 2.7.11.1) (Cell division protein kinase 5) (Cyclin-dependent-like kinase 5) (Serine/threonine-protein kinase PSSALRE) (Tau protein kinase II catalytic subunit) (TPKII catalytic subunit)	0.214	0.000883181	0.565	FALSE	0.0147	0.770253	0.972	FALSE	-0.199	0.00151218	0.662	FALSE	0.0916	0.077	-0.122
CDK5RAP1	Mitochondrial tRNA methylthiotransferase CDK5RAP1 (EC 2.8.4.3) (CDK5 activator-binding protein C42) (CDK5 regulatory subunit-associated protein 1) (mt-tRNA-2-methylthio-N6-dimethylallyladenosine synthase) (mt-tRNA-N6-(dimethylallyl)adenosine(37) methylthiotransferase)	-0.17	0.570521	0.966	FALSE	0.123	0.680422	0.97	FALSE	0.292	0.334411	0.945	FALSE	0.154	0.0312	0.324
CDK5RAP1.1	Mitochondrial tRNA methylthiotransferase CDK5RAP1 (EC 2.8.4.3) (CDK5 activator-binding protein C42) (CDK5 regulatory subunit-associated protein 1) (mt-tRNA-2-methylthio-N6-dimethylallyladenosine synthase) (mt-tRNA-N6-(dimethylallyl)adenosine(37) methylthiotransferase)	-0.17	0.460797	0.963	FALSE	0.123	0.591487	0.968	FALSE	0.292	0.213373	0.937	FALSE	0.129	0.00659	0.299
CDK5RAP1.2	Mitochondrial tRNA methylthiotransferase CDK5RAP1 (EC 2.8.4.3) (CDK5 activator-binding protein C42) (CDK5 regulatory subunit-associated protein 1) (mt-tRNA-2-methylthio-N6-dimethylallyladenosine synthase) (mt-tRNA-N6-(dimethylallyl)adenosine(37) methylthiotransferase)	-0.17	0.47009	0.963	FALSE	0.123	0.599232	0.968	FALSE	0.292	0.222574	0.938	FALSE	0.131	0.00834	0.301
CDK5RAP3	CDK5 regulatory subunit-associated protein 3 (CDK5 activator-binding protein C53) (LXXLL/leucine-zipper-containing ARF-binding protein) (Protein HSF-27)	-0.0896	0.0456348	0.912	FALSE	-0.129	0.00730088	0.734	FALSE	-0.0397	0.343358	0.946	FALSE	-0.0776	0.0518	0.012
CDK6	Cyclin-dependent kinase 6 (EC 2.7.11.22) (Cell division protein kinase 6) (Serine/threonine-protein kinase PLSTIRE)	-0.000417	0.996839	0.973	FALSE	-0.104	0.33407	0.958	FALSE	-0.103	0.335944	0.945	FALSE	-0.0197	0.0841	-0.0193
CDK7	Cyclin-dependent kinase 7 (EC 2.7.11.22) (EC 2.7.11.23) (39 kDa protein kinase) (p39 Mo15) (CDK-activating kinase 1) (Cell division protein kinase 7) (Serine/threonine-protein kinase 1) (TFIIH basal transcription factor complex kinase subunit)	-0.0226	0.756212	0.97	FALSE	-0.0557	0.448839	0.964	FALSE	-0.0331	0.650168	0.957	FALSE	0.0776	0.133	0.1
CDK9	Cyclin-dependent kinase 9 (EC 2.7.11.22) (EC 2.7.11.23) (C-2K) (Cell division cycle 2-like protein kinase 4) (Cell division protein kinase 9) (Serine/threonine-protein kinase PITALRE) (Tat-associated kinase complex catalytic subunit)	0.0315	0.407787	0.961	FALSE	0.0419	0.2768	0.954	FALSE	0.0103	0.783424	0.96	FALSE	0.0403	-0.00158	0.00876
CDK9.1	Cyclin-dependent kinase 9 (EC 2.7.11.22) (EC 2.7.11.23) (C-2K) (Cell division cycle 2-like protein kinase 4) (Cell division protein kinase 9) (Serine/threonine-protein kinase PITALRE) (Tat-associated kinase complex catalytic subunit)	0.0315	0.407787	0.961	FALSE	0.0419	0.2768	0.954	FALSE	0.0103	0.783424	0.96	FALSE	0.0403	-0.00158	0.00876
CDKN1A	Cyclin-dependent kinase inhibitor 1 (CDK-interacting protein 1) (Melanoma differentiation-associated protein 6) (MDA-6) (p21)	-0.429	5.0913e-05	0.14	FALSE	0.125	0.102369	0.927	FALSE	0.554	4.04242e-06	0.0446	FALSE	-0.105	-0.23	0.324
CDKN1B	Cyclin-dependent kinase inhibitor 1B (Cyclin-dependent kinase inhibitor p27) (p27Kip1)	0.843	0.0137469	0.858	FALSE	0.0576	0.847525	0.974	FALSE	-0.785	0.0198484	0.863	FALSE	0.141	0.0837	-0.702
CDKN2AIP	CDKN2A-interacting protein (Collaborator of ARF)	0.213	6.53264e-05	0.162	FALSE	0.144	0.00174127	0.49	FALSE	-0.0695	0.0777601	0.913	FALSE	0.131	-0.0125	-0.082
CDKN2AIPNL	CDKN2AIP N-terminal-like protein (CDKN2A-interacting protein N-terminal-like protein)	-0.0777	0.792236	0.97	FALSE	0.263	0.380286	0.961	FALSE	0.34	0.260616	0.941	FALSE	-0.00165	-0.264	0.076
CDS2	Phosphatidate cytidylyltransferase 2 (EC 2.7.7.41) (CDP-DAG synthase 2) (CDP-DG synthase 2) (CDP-diacylglycerol synthase 2) (CDS 2) (CDP-diglyceride pyrophosphorylase 2) (CDP-diglyceride synthase 2) (CTP:phosphatidate cytidylyltransferase 2)	0.213	0.0954612	0.933	FALSE	0.0912	0.45344	0.964	FALSE	-0.122	0.322049	0.945	FALSE	-0.00462	-0.0959	-0.217
CDV3	Protein CDV3 homolog	0.038	0.672922	0.968	FALSE	0.244	0.0164789	0.823	FALSE	0.206	0.036734	0.888	FALSE	0.14	-0.103	0.102
CDYL	Chromodomain Y-like protein (CDY-like) (Crotonyl-CoA hydratase) (EC 4.2.1.-)	0.0308	0.678132	0.968	FALSE	0.199	0.0174119	0.828	FALSE	0.168	0.0382485	0.89	FALSE	0.116	-0.0832	0.0851
CDYL.1	Chromodomain Y-like protein (CDY-like) (Crotonyl-CoA hydratase) (EC 4.2.1.-)	0.0308	0.678132	0.968	FALSE	0.199	0.0174119	0.828	FALSE	0.168	0.0382485	0.89	FALSE	0.116	-0.0832	0.0851
CDYL2	Chromodomain Y-like protein 2 (CDY-like 2)	-0.316	0.00319327	0.74	FALSE	-0.0438	0.620924	0.969	FALSE	0.272	0.00823731	0.814	FALSE	-0.211	-0.167	0.105
CEBPZ	CCAAT/enhancer-binding protein zeta (CCAAT-box-binding transcription factor) (CBF) (CCAAT-binding factor)	-0.0347	0.5054	0.964	FALSE	0.0821	0.12946	0.935	FALSE	0.117	0.0389172	0.891	FALSE	0.0313	-0.0509	0.0659
CELF1	CUGBP Elav-like family member 1 (CELF-1) (50 kDa nuclear polyadenylated RNA-binding protein) (Bruno-like protein 2) (CUG triplet repeat RNA-binding protein 1) (CUG-BP1) (CUG-BP- and ETR-3-like factor 1) (Deadenylation factor CUG-BP) (Embryo deadenylation element-binding protein homolog) (EDEN-BP homolog) (RNA-binding protein BRUNOL-2)	-0.193	0.0169195	0.87	FALSE	-0.141	0.0666063	0.911	FALSE	0.0523	0.468146	0.951	FALSE	-0.0759	0.0647	0.117
CELF2	CUGBP Elav-like family member 2 (CELF-2) (Bruno-like protein 3) (CUG triplet repeat RNA-binding protein 2) (CUG-BP2) (CUG-BP- and ETR-3-like factor 2) (ELAV-type RNA-binding protein 3) (ETR-3) (Neuroblastoma apoptosis-related RNA-binding protein) (hNAPOR) (RNA-binding protein BRUNOL-3)	0.0592	0.462603	0.963	FALSE	0.12	0.148902	0.939	FALSE	0.061	0.449129	0.951	FALSE	0.0918	-0.0284	0.0326
CELF2.1	CUGBP Elav-like family member 2 (CELF-2) (Bruno-like protein 3) (CUG triplet repeat RNA-binding protein 2) (CUG-BP2) (CUG-BP- and ETR-3-like factor 2) (ELAV-type RNA-binding protein 3) (ETR-3) (Neuroblastoma apoptosis-related RNA-binding protein) (hNAPOR) (RNA-binding protein BRUNOL-3)	0.0592	0.462603	0.963	FALSE	0.12	0.148902	0.939	FALSE	0.061	0.449129	0.951	FALSE	0.0918	-0.0284	0.0326
CELF2.2	CUGBP Elav-like family member 2 (CELF-2) (Bruno-like protein 3) (CUG triplet repeat RNA-binding protein 2) (CUG-BP2) (CUG-BP- and ETR-3-like factor 2) (ELAV-type RNA-binding protein 3) (ETR-3) (Neuroblastoma apoptosis-related RNA-binding protein) (hNAPOR) (RNA-binding protein BRUNOL-3)	0.0592	0.462603	0.963	FALSE	0.12	0.148902	0.939	FALSE	0.061	0.449129	0.951	FALSE	0.0918	-0.0284	0.0326
CELF2.3	CUGBP Elav-like family member 2 (CELF-2) (Bruno-like protein 3) (CUG triplet repeat RNA-binding protein 2) (CUG-BP2) (CUG-BP- and ETR-3-like factor 2) (ELAV-type RNA-binding protein 3) (ETR-3) (Neuroblastoma apoptosis-related RNA-binding protein) (hNAPOR) (RNA-binding protein BRUNOL-3)	0.0592	0.462603	0.963	FALSE	0.12	0.148902	0.939	FALSE	0.061	0.449129	0.951	FALSE	0.0918	-0.0284	0.0326
CELF2.4	CUGBP Elav-like family member 2 (CELF-2) (Bruno-like protein 3) (CUG triplet repeat RNA-binding protein 2) (CUG-BP2) (CUG-BP- and ETR-3-like factor 2) (ELAV-type RNA-binding protein 3) (ETR-3) (Neuroblastoma apoptosis-related RNA-binding protein) (hNAPOR) (RNA-binding protein BRUNOL-3)	0.0592	0.462603	0.963	FALSE	0.12	0.148902	0.939	FALSE	0.061	0.449129	0.951	FALSE	0.0918	-0.0284	0.0326
CEMIP2	Cell surface hyaluronidase CEMIP2 (EC 3.2.1.35) (Cell migration-inducing hyaluronidase 2) (Transmembrane protein 2)	0.059	0.25272	0.954	FALSE	-0.11	0.0442185	0.891	FALSE	-0.169	0.00472919	0.774	FALSE	-0.109	0.00161	-0.168
CEMIP2.1	Cell surface hyaluronidase CEMIP2 (EC 3.2.1.35) (Cell migration-inducing hyaluronidase 2) (Transmembrane protein 2)	0.059	0.25272	0.954	FALSE	-0.11	0.0442185	0.891	FALSE	-0.169	0.00472919	0.774	FALSE	-0.109	0.00161	-0.168
CENPB	Major centromere autoantigen B (Centromere protein B) (CENP-B)	0.146	0.0195131	0.877	FALSE	-0.0128	0.81759	0.973	FALSE	-0.159	0.0125541	0.84	FALSE	0.108	0.12	-0.0384
CENPV	Centromere protein V (CENP-V) (Nuclear protein p30) (Proline-rich protein 6)	0.0992	0.234213	0.952	FALSE	-0.21	0.0209992	0.843	FALSE	-0.309	0.00203517	0.695	FALSE	0.03	0.24	-0.0692
CEP131	Centrosomal protein of 131 kDa (5-azacytidine-induced protein 1) (Pre-acrosome localization protein 1)	-0.0332	0.704456	0.969	FALSE	0.108	0.230529	0.95	FALSE	0.141	0.124292	0.925	FALSE	0.0951	-0.0128	0.128
CEP131.1	Centrosomal protein of 131 kDa (5-azacytidine-induced protein 1) (Pre-acrosome localization protein 1)	-0.0332	0.704456	0.969	FALSE	0.108	0.230529	0.95	FALSE	0.141	0.124292	0.925	FALSE	0.0951	-0.0128	0.128
CEP131.2	Centrosomal protein of 131 kDa (5-azacytidine-induced protein 1) (Pre-acrosome localization protein 1)	-0.0332	0.704456	0.969	FALSE	0.108	0.230529	0.95	FALSE	0.141	0.124292	0.925	FALSE	0.0951	-0.0128	0.128
CEP170B	Centrosomal protein of 170 kDa protein B (Centrosomal protein 170B) (Cep170B)	-0.047	0.648575	0.968	FALSE	0.228	0.0424721	0.889	FALSE	0.274	0.0179208	0.858	FALSE	0.0462	-0.181	0.0931
CEP170B.1	Centrosomal protein of 170 kDa protein B (Centrosomal protein 170B) (Cep170B)	-0.047	0.648575	0.968	FALSE	0.228	0.0424721	0.889	FALSE	0.274	0.0179208	0.858	FALSE	0.0462	-0.181	0.0931
CEP41	Centrosomal protein of 41 kDa (Cep41) (Testis-specific gene A14 protein)	-0.0253	0.715336	0.969	FALSE	0.193	0.0143404	0.81	FALSE	0.218	0.00711848	0.805	FALSE	0.141	-0.0521	0.166
CEP43	Centrosomal protein 43 (FGFR1 oncogene partner)	-0.0388	0.800459	0.971	FALSE	0.258	0.111299	0.93	FALSE	0.297	0.0712982	0.91	FALSE	0.247	-0.0108	0.286
CEP43.1	Centrosomal protein 43 (FGFR1 oncogene partner)	-0.0388	0.800459	0.971	FALSE	0.258	0.111299	0.93	FALSE	0.297	0.0712982	0.91	FALSE	0.247	-0.0108	0.286
CEPT1	Choline/ethanolaminephosphotransferase 1 (hCEPT1) (EC 2.7.8.1) (EC 2.7.8.2) (1-alkenyl-2-acylglycerol choline phosphotransferase) (EC 2.7.8.22)	0.333	0.0188292	0.875	FALSE	-0.105	0.410617	0.962	FALSE	-0.438	0.00382007	0.756	FALSE	0.0968	0.202	-0.236
CERS2	Ceramide synthase 2 (CerS2) (LAG1 longevity assurance homolog 2) (SP260) (Sphingosine N-acyltransferase CERS2) (EC 2.3.1.24) (Tumor metastasis-suppressor gene 1 protein) (Very-long-chain ceramide synthase CERS2) (EC 2.3.1.297)	-0.143	0.106735	0.936	FALSE	-0.104	0.230571	0.95	FALSE	0.0394	0.640307	0.956	FALSE	-0.17	-0.0666	-0.0272
CERS5	Ceramide synthase 5 (CerS5) (LAG1 longevity assurance homolog 5) (Sphingoid base N-palmitoyltransferase CERS5) (EC 2.3.1.291) (Sphingosine N-acyltransferase CERS5) (EC 2.3.1.24)	-0.0806	0.325572	0.958	FALSE	-0.12	0.153174	0.94	FALSE	-0.0392	0.626861	0.956	FALSE	-0.109	0.0105	-0.0287
CERS5.1	Ceramide synthase 5 (CerS5) (LAG1 longevity assurance homolog 5) (Sphingoid base N-palmitoyltransferase CERS5) (EC 2.3.1.291) (Sphingosine N-acyltransferase CERS5) (EC 2.3.1.24)	-0.0806	0.325572	0.958	FALSE	-0.12	0.153174	0.94	FALSE	-0.0392	0.626861	0.956	FALSE	-0.109	0.0105	-0.0287
CERS6	Ceramide synthase 6 (CerS6) (EC 2.3.1.-) (LAG1 longevity assurance homolog 6) (Sphingoid base N-palmitoyltransferase CERS6) (EC 2.3.1.291)	-0.0804	0.621977	0.967	FALSE	0.115	0.481887	0.965	FALSE	0.196	0.24137	0.939	FALSE	0.0261	-0.0892	0.107
CERS6.1	Ceramide synthase 6 (CerS6) (EC 2.3.1.-) (LAG1 longevity assurance homolog 6) (Sphingoid base N-palmitoyltransferase CERS6) (EC 2.3.1.291)	-0.0804	0.621977	0.967	FALSE	0.115	0.481887	0.965	FALSE	0.196	0.24137	0.939	FALSE	0.0261	-0.0892	0.107
CERT1	Ceramide transfer protein (hCERT) (Collagen type IV alpha-3-binding protein) (Goodpasture antigen-binding protein) (GPBP) (START domain-containing protein 11) (StARD11) (StAR-related lipid transfer protein 11)	0.156	0.048665	0.914	FALSE	-0.146	0.0622989	0.908	FALSE	-0.301	0.00109356	0.622	FALSE	0.0344	0.18	-0.121
CETN2	Centrin-2 (Caltractin isoform 1)	-0.239	0.0418789	0.909	FALSE	0.00232	0.982811	0.976	FALSE	0.242	0.0402355	0.892	FALSE	-0.052	-0.0543	0.187
CFAP20	Cilia- and flagella-associated protein 20 (Basal body up-regulated protein 22) (Transcription factor IIB)	-0.093	0.147825	0.943	FALSE	-0.0826	0.194378	0.946	FALSE	0.0103	0.866402	0.961	FALSE	-0.0251	0.0575	0.0679
CFAP298	Cilia- and flagella-associated protein 298 (Protein kurly homolog)	-0.242	0.0958323	0.933	FALSE	-0.0461	0.736805	0.972	FALSE	0.196	0.169398	0.932	FALSE	-0.0278	0.0182	0.214
CFDP1	Heterochromatin-stabilizing protein CFDP1 (Bucentaur) (Craniofacial development protein 1)	0.28	0.00982034	0.837	FALSE	0.167	0.09317	0.924	FALSE	-0.113	0.241278	0.939	FALSE	0.188	0.0209	-0.0921
CFI	Complement factor I (EC 3.4.21.45) (C3B/C4B inactivator) [Cleaved into: Complement factor I heavy chain	0.512	0.00161186	0.656	FALSE	0.195	0.149982	0.939	FALSE	-0.317	0.0280998	0.878	FALSE	0.377	0.182	-0.135
CFL1	Cofilin-1 (18 kDa phosphoprotein) (p18) (Cofilin, non-muscle isoform)	-0.0869	0.0787213	0.928	FALSE	-0.00326	0.943786	0.975	FALSE	0.0836	0.0891912	0.916	FALSE	-0.0806	-0.0773	0.00631
CFL2	Cofilin-2 (Cofilin, muscle isoform)	-0.177	0.0021488	0.694	FALSE	-0.0236	0.615584	0.969	FALSE	0.154	0.00559013	0.787	FALSE	-0.0324	-0.00882	0.145
CHAC2	Glutathione-specific gamma-glutamylcyclotransferase 2 (Gamma-GCG 2) (EC 4.3.2.7) (Cation transport regulator-like protein 2)	-0.321	0.0999989	0.935	FALSE	0.0434	0.813647	0.973	FALSE	0.364	0.065778	0.908	FALSE	0.0287	-0.0147	0.349
CHAF1A	Chromatin assembly factor 1 subunit A (CAF-1 subunit A) (Chromatin assembly factor I p150 subunit) (CAF-I 150 kDa subunit) (CAF-I p150) (hp150)	0.0184	0.937384	0.973	FALSE	0.157	0.50442	0.966	FALSE	0.139	0.554572	0.954	FALSE	0.471	0.313	0.452
CHAF1B	Chromatin assembly factor 1 subunit B (CAF-1 subunit B) (Chromatin assembly factor I p60 subunit) (CAF-I 60 kDa subunit) (CAF-I p60) (M-phase phosphoprotein 7)	-0.124	0.486787	0.964	FALSE	0.0422	0.81175	0.973	FALSE	0.166	0.355404	0.947	FALSE	0.243	0.201	0.367
CHAMP1	Chromosome alignment-maintaining phosphoprotein 1 (Zinc finger protein 828)	0.153	0.0209968	0.881	FALSE	-0.0886	0.151851	0.94	FALSE	-0.242	0.00122943	0.636	FALSE	0.0506	0.139	-0.103
CHCHD1	Small ribosomal subunit protein mS37 (28S ribosomal protein S37, mitochondrial) (MRP-S37) (Coiled-coil-helix-coiled-coil-helix domain-containing protein 1) (Nuclear protein C2360)	-0.0823	0.556712	0.966	FALSE	-0.0606	0.664319	0.97	FALSE	0.0217	0.875823	0.961	FALSE	-0.0416	0.019	0.0408
CHCHD2	Coiled-coil-helix-coiled-coil-helix domain-containing protein 2 (Aging-associated gene 10 protein) (HCV NS2 trans-regulated protein) (NS2TP)	0.0237	0.709319	0.969	FALSE	0.103	0.121858	0.933	FALSE	0.0794	0.224127	0.938	FALSE	0.108	0.00538	0.0848
CHCHD3	MICOS complex subunit MIC19 (Coiled-coil-helix-coiled-coil-helix domain-containing protein 3)	-0.0752	0.0741105	0.927	FALSE	-0.0939	0.0308214	0.87	FALSE	-0.0187	0.635144	0.956	FALSE	-0.0607	0.0333	0.0145
CHCHD4	Mitochondrial intermembrane space import and assembly protein 40 (Coiled-coil-helix-coiled-coil-helix domain-containing protein 4)	0.336	0.120524	0.939	FALSE	0.704	0.0042717	0.656	FALSE	0.368	0.0919943	0.917	FALSE	0.323	-0.381	-0.013
CHCHD4.1	Mitochondrial intermembrane space import and assembly protein 40 (Coiled-coil-helix-coiled-coil-helix domain-containing protein 4)	0.336	0.120524	0.939	FALSE	0.704	0.0042717	0.656	FALSE	0.368	0.0919943	0.917	FALSE	0.323	-0.381	-0.013
CHCHD6	MICOS complex subunit MIC25 (Coiled-coil-helix cristae morphology protein 1) (Coiled-coil-helix-coiled-coil-helix domain-containing protein 6)	-0.0737	0.838124	0.971	FALSE	0.0785	0.827767	0.973	FALSE	0.152	0.673985	0.957	FALSE	0.0791	0.000617	0.153
CHD1	ATP-dependent chromatin remodeler CHD1 (EC 3.6.4.-) (Chromo domain-containing protein 1) (CHD-1)	-0.0285	0.59387	0.967	FALSE	0.0651	0.233903	0.951	FALSE	0.0936	0.0965514	0.919	FALSE	0.0947	0.0296	0.123
CHD1.1	ATP-dependent chromatin remodeler CHD1 (EC 3.6.4.-) (Chromo domain-containing protein 1) (CHD-1)	-0.0285	0.59387	0.967	FALSE	0.0651	0.233903	0.951	FALSE	0.0936	0.0965514	0.919	FALSE	0.0947	0.0296	0.123
CHD1L	ATP-dependent chromatin remodeler CHD1L (EC 3.6.4.-) (Amplified in liver cancer protein 1) (Chromo domain-containing protein 1-like)	-0.0541	0.426499	0.962	FALSE	-0.0127	0.849582	0.974	FALSE	0.0414	0.541025	0.954	FALSE	0.0513	0.064	0.105
CHD2	ATP-dependent chromatin remodeler CHD2 (EC 3.6.4.-) (Chromo domain-containing protein 2) (CHD-2)	0.0177	0.771175	0.97	FALSE	-0.0904	0.154719	0.94	FALSE	-0.108	0.0942053	0.918	FALSE	-0.0343	0.0561	-0.052
CHD3	ATP-dependent chromatin remodeler CHD3 (EC 3.6.4.-) (Chromo domain-containing protein 3) (CHD-3) (Mi-2 autoantigen 240 kDa protein) (Mi2-alpha) (Zinc finger helicase-like) (hZFH)	0.12	0.110564	0.937	FALSE	0.0214	0.763715	0.972	FALSE	-0.0982	0.182685	0.934	FALSE	0.0786	0.0572	-0.041
CHD3.1	ATP-dependent chromatin remodeler CHD3 (EC 3.6.4.-) (Chromo domain-containing protein 3) (CHD-3) (Mi-2 autoantigen 240 kDa protein) (Mi2-alpha) (Zinc finger helicase-like) (hZFH)	0.12	0.110564	0.937	FALSE	0.0214	0.763715	0.972	FALSE	-0.0982	0.182685	0.934	FALSE	0.0786	0.0572	-0.041
CHD4	ATP-dependent chromatin remodeler CHD4 (EC 3.6.4.-) (Chromo domain-containing protein 4) (CHD-4) (Mi-2 autoantigen 218 kDa protein) (Mi2-beta)	0.0445	0.27128	0.955	FALSE	-0.00567	0.885676	0.974	FALSE	-0.0502	0.217893	0.937	FALSE	0.0763	0.082	0.0318
CHD4.1	ATP-dependent chromatin remodeler CHD4 (EC 3.6.4.-) (Chromo domain-containing protein 4) (CHD-4) (Mi-2 autoantigen 218 kDa protein) (Mi2-beta)	0.0445	0.27128	0.955	FALSE	-0.00567	0.885676	0.974	FALSE	-0.0502	0.217893	0.937	FALSE	0.0763	0.082	0.0318
CHD8	ATP-dependent chromatin remodeler CHD8 (EC 3.6.4.-) (Chromo domain-containing protein 8) (CHD-8)	-0.00639	0.936574	0.973	FALSE	0.0926	0.261629	0.953	FALSE	0.099	0.231821	0.938	FALSE	0.0884	-0.00417	0.0948
CHEK2	Serine/threonine-protein kinase Chk2 (EC 2.7.11.1) (CHK2 checkpoint homolog) (Cds1 homolog) (Hucds1) (hCds1) (Checkpoint kinase 2)	0.0293	0.481555	0.964	FALSE	0.00914	0.824556	0.973	FALSE	-0.0202	0.626366	0.956	FALSE	0.0657	0.0565	0.0364
CHEK2.1	Serine/threonine-protein kinase Chk2 (EC 2.7.11.1) (CHK2 checkpoint homolog) (Cds1 homolog) (Hucds1) (hCds1) (Checkpoint kinase 2)	0.0293	0.481555	0.964	FALSE	0.00914	0.824556	0.973	FALSE	-0.0202	0.626366	0.956	FALSE	0.0657	0.0565	0.0364
CHERP	Calcium homeostasis endoplasmic reticulum protein (ERPROT 213-21) (SR-related CTD-associated factor 6)	-0.054	0.216958	0.951	FALSE	0.0187	0.660134	0.97	FALSE	0.0726	0.104658	0.921	FALSE	0.0339	0.0153	0.0879
CHID1	Chitinase domain-containing protein 1 (Stabilin-1-interacting chitinase-like protein) (SI-CLP)	0.303	0.0023411	0.705	FALSE	0.0926	0.264944	0.953	FALSE	-0.21	0.0207368	0.865	FALSE	0.0921	-0.000562	-0.211
CHID1.1	Chitinase domain-containing protein 1 (Stabilin-1-interacting chitinase-like protein) (SI-CLP)	0.303	0.0023411	0.705	FALSE	0.0926	0.264944	0.953	FALSE	-0.21	0.0207368	0.865	FALSE	0.0921	-0.000562	-0.211
CHLSN	Protein cholesin	0.0779	0.249047	0.953	FALSE	0.109	0.116093	0.932	FALSE	0.0309	0.639187	0.956	FALSE	0.12	0.0112	0.0421
CHM	Rab proteins geranylgeranyltransferase component A 1 (Choroideremia protein) (Rab escort protein 1) (REP-1) (TCD protein)	-0.289	0.0440955	0.911	FALSE	-0.0329	0.803052	0.973	FALSE	0.256	0.0695791	0.909	FALSE	-0.123	-0.0905	0.166
CHMP1A	Charged multivesicular body protein 1a (Chromatin-modifying protein 1a) (CHMP1a) (Vacuolar protein sorting-associated protein 46-1) (Vps46-1) (hVps46-1)	0.0221	0.740573	0.97	FALSE	-0.0155	0.816177	0.973	FALSE	-0.0377	0.574896	0.955	FALSE	0.00859	0.0241	-0.0136
CHMP1B	Charged multivesicular body protein 1b (CHMP1.5) (Chromatin-modifying protein 1b) (CHMP1b) (Vacuolar protein sorting-associated protein 46-2) (Vps46-2) (hVps46-2)	0.0828	0.170151	0.946	FALSE	0.0104	0.858143	0.974	FALSE	-0.0724	0.226016	0.938	FALSE	0.00024	-0.0101	-0.0825
CHMP2A	Charged multivesicular body protein 2a (Chromatin-modifying protein 2a) (CHMP2a) (Putative breast adenocarcinoma marker BC-2) (Vacuolar protein sorting-associated protein 2-1) (Vps2-1) (hVps2-1)	-0.038	0.444322	0.963	FALSE	-0.237	0.000326913	0.184	FALSE	-0.199	0.0013158	0.645	FALSE	-0.0966	0.141	-0.0585
CHMP2B	Charged multivesicular body protein 2b (CHMP2.5) (Chromatin-modifying protein 2b) (CHMP2b) (Vacuolar protein sorting-associated protein 2-2) (Vps2-2) (hVps2-2)	-0.0549	0.523695	0.965	FALSE	-0.0235	0.783273	0.972	FALSE	0.0314	0.713901	0.958	FALSE	-0.0143	0.00923	0.0406
CHMP3	Charged multivesicular body protein 3 (Chromatin-modifying protein 3) (Neuroendocrine differentiation factor) (Vacuolar protein sorting-associated protein 24) (hVps24)	-0.447	0.000326269	0.389	FALSE	-0.49	0.000145338	0.101	FALSE	-0.0437	0.638273	0.956	FALSE	-0.386	0.105	0.0611
CHMP4A	Charged multivesicular body protein 4a (Chromatin-modifying protein 4a) (CHMP4a) (SNF7 homolog associated with Alix-2) (SNF7-1) (hSnf-1) (Vacuolar protein sorting-associated protein 32-1) (Vps32-1) (hVps32-1)	0.193	0.0158676	0.866	FALSE	0.0284	0.688044	0.971	FALSE	-0.165	0.0340449	0.886	FALSE	0.0866	0.0582	-0.106
CHMP4A.1	Charged multivesicular body protein 4a (Chromatin-modifying protein 4a) (CHMP4a) (SNF7 homolog associated with Alix-2) (SNF7-1) (hSnf-1) (Vacuolar protein sorting-associated protein 32-1) (Vps32-1) (hVps32-1)	0.193	0.0158676	0.866	FALSE	0.0284	0.688044	0.971	FALSE	-0.165	0.0340449	0.886	FALSE	0.0866	0.0582	-0.106
CHMP4B	Charged multivesicular body protein 4b (Chromatin-modifying protein 4b) (CHMP4b) (SNF7 homolog associated with Alix 1) (SNF7-2) (hSnf7-2) (Vacuolar protein sorting-associated protein 32-2) (Vps32-2) (hVps32-2)	-0.0541	0.206999	0.95	FALSE	0.0719	0.101901	0.927	FALSE	0.126	0.00896545	0.82	FALSE	-0.0479	-0.12	0.00623
CHMP5	Charged multivesicular body protein 5 (Chromatin-modifying protein 5) (SNF7 domain-containing protein 2) (Vacuolar protein sorting-associated protein 60) (Vps60) (hVps60)	0.234	0.0173316	0.871	FALSE	0.226	0.0205052	0.841	FALSE	-0.00767	0.929678	0.962	FALSE	0.194	-0.0329	-0.0406
CHMP6	Charged multivesicular body protein 6 (Chromatin-modifying protein 6) (Vacuolar protein sorting-associated protein 20) (Vps20) (hVps20)	0.0491	0.302739	0.957	FALSE	-0.076	0.121052	0.933	FALSE	-0.125	0.0175617	0.857	FALSE	-0.013	0.063	-0.0621
CHMP7	Charged multivesicular body protein 7 (Chromatin-modifying protein 7)	-0.002	0.97754	0.973	FALSE	0.0933	0.204608	0.947	FALSE	0.0953	0.195691	0.935	FALSE	0.00328	-0.09	0.00528
CHORDC1	Cysteine and histidine-rich domain-containing protein 1 (CHORD domain-containing protein 1) (CHORD-containing protein 1) (CHP-1) (Protein morgana)	-0.111	0.0713208	0.926	FALSE	0.196	0.00439025	0.66	FALSE	0.308	0.000134876	0.362	FALSE	0.0978	-0.0985	0.209
CHP1	Calcineurin B homologous protein 1 (Calcineurin B-like protein) (Calcium-binding protein CHP) (Calcium-binding protein p22) (EF-hand calcium-binding domain-containing protein p22)	-0.142	0.0276669	0.893	FALSE	-0.0525	0.373232	0.96	FALSE	0.0894	0.14112	0.928	FALSE	-0.0446	0.00789	0.0973
CHPF2	Chondroitin sulfate glucuronyltransferase (EC 2.4.1.226) (CSGlcA-T) (Chondroitin glucuronyltransferase) (Chondroitin polymerizing factor 2) (ChPF-2) (Chondroitin synthase 3) (ChSy-3) (N-acetylgalactosaminyl-proteoglycan 3-beta-glucuronosyltransferase)	0.0471	0.422513	0.962	FALSE	-0.017	0.76966	0.972	FALSE	-0.0641	0.280416	0.942	FALSE	-0.0874	-0.0704	-0.135
CHST14	Carbohydrate sulfotransferase 14 (EC 2.8.2.35) (Dermatan 4-sulfotransferase 1) (D4ST-1) (hD4ST1)	0.0715	0.179869	0.947	FALSE	0.0365	0.481052	0.965	FALSE	-0.035	0.499679	0.952	FALSE	0.0289	-0.00759	-0.0425
CHTF8	Chromosome transmission fidelity protein 8 homolog (hCTF8)	-0.186	0.311906	0.957	FALSE	-0.0904	0.617808	0.969	FALSE	0.0958	0.597028	0.955	FALSE	0.0792	0.17	0.265
CHTOP	Chromatin target of PRMT1 protein (Friend of PRMT1 protein) (Small arginine- and glycine-rich protein) (SRAG)	-0.0092	0.841315	0.971	FALSE	-0.155	0.00477386	0.674	FALSE	-0.145	0.00700009	0.803	FALSE	-0.0327	0.122	-0.0235
CHTOP.1	Chromatin target of PRMT1 protein (Friend of PRMT1 protein) (Small arginine- and glycine-rich protein) (SRAG)	-0.0092	0.841315	0.971	FALSE	-0.155	0.00477386	0.674	FALSE	-0.145	0.00700009	0.803	FALSE	-0.0327	0.122	-0.0235
CHTOP.2	Chromatin target of PRMT1 protein (Friend of PRMT1 protein) (Small arginine- and glycine-rich protein) (SRAG)	-0.0092	0.841315	0.971	FALSE	-0.155	0.00477386	0.674	FALSE	-0.145	0.00700009	0.803	FALSE	-0.0327	0.122	-0.0235
CHUK	Inhibitor of nuclear factor kappa-B kinase subunit alpha (I-kappa-B kinase alpha) (IKK-A) (IKK-alpha) (IkBKA) (IkappaB kinase) (EC 2.7.11.10) (Conserved helix-loop-helix ubiquitous kinase) (I-kappa-B kinase 1) (IKK-1) (IKK1) (Nuclear factor NF-kappa-B inhibitor kinase alpha) (NFKBIKA) (Transcription factor 16) (TCF-16)	-0.132	0.0310722	0.898	FALSE	0.00632	0.909121	0.975	FALSE	0.138	0.0250509	0.873	FALSE	-0.0971	-0.103	0.0349
CHURC1	Protein Churchill	-0.22	0.130766	0.941	FALSE	-0.011	0.936461	0.975	FALSE	0.209	0.149427	0.929	FALSE	-0.0624	-0.0513	0.157
CHURC1.1	Protein Churchill	-0.22	0.130766	0.941	FALSE	-0.011	0.936461	0.975	FALSE	0.209	0.149427	0.929	FALSE	-0.0624	-0.0513	0.157
CIAO1	Probable cytosolic iron-sulfur protein assembly protein CIAO1 (WD repeat-containing protein 39)	-0.128	0.0316149	0.898	FALSE	-0.0296	0.583512	0.968	FALSE	0.0979	0.0867388	0.916	FALSE	-0.0517	-0.022	0.0759
CIAO2A	Cytosolic iron-sulfur assembly component 2A (MIP18 family protein FAM96A)	0.0382	0.595258	0.967	FALSE	0.162	0.0384419	0.884	FALSE	0.124	0.101046	0.92	FALSE	0.0814	-0.0808	0.0432
CIAO2B	Cytosolic iron-sulfur assembly component 2B (MSS19-interacting protein of 18 kDa) (Mitotic spindle-associated MMXD complex subunit MIP18) (Protein FAM96B)	-0.0741	0.439615	0.962	FALSE	0.152	0.12777	0.935	FALSE	0.226	0.0311973	0.882	FALSE	0.0494	-0.102	0.123
CIAO3	Cytosolic iron-sulfur assembly component 3 (Cytosolic Fe-S cluster assembly factor NARFL) (Iron-only hydrogenase-like protein 1) (IOP1) (Nuclear prelamin A recognition factor-like protein) (Protein related to Narf)	0.174	0.0333392	0.901	FALSE	0.095	0.214181	0.949	FALSE	-0.0788	0.298359	0.943	FALSE	0.143	0.0478	-0.031
CIAO3.1	Cytosolic iron-sulfur assembly component 3 (Cytosolic Fe-S cluster assembly factor NARFL) (Iron-only hydrogenase-like protein 1) (IOP1) (Nuclear prelamin A recognition factor-like protein) (Protein related to Narf)	0.174	0.0333392	0.901	FALSE	0.095	0.214181	0.949	FALSE	-0.0788	0.298359	0.943	FALSE	0.143	0.0478	-0.031
CIAPIN1	Anamorsin (Cytokine-induced apoptosis inhibitor 1) (Fe-S cluster assembly protein DRE2 homolog)	-0.122	0.0457566	0.912	FALSE	0.0595	0.299742	0.956	FALSE	0.182	0.00610255	0.794	FALSE	-0.0315	-0.091	0.0906
CIAPIN1.1	Anamorsin (Cytokine-induced apoptosis inhibitor 1) (Fe-S cluster assembly protein DRE2 homolog)	-0.122	0.0457566	0.912	FALSE	0.0595	0.299742	0.956	FALSE	0.182	0.00610255	0.794	FALSE	-0.0315	-0.091	0.0906
CIC	Protein capicua homolog	0.101	0.220443	0.951	FALSE	0.0167	0.834131	0.973	FALSE	-0.0839	0.302098	0.944	FALSE	-0.0373	-0.054	-0.138
CIRBP	Cold-inducible RNA-binding protein (A18 hnRNP) (Glycine-rich RNA-binding protein CIRP)	-0.142	0.214448	0.951	FALSE	-0.111	0.32516	0.958	FALSE	0.0308	0.780977	0.959	FALSE	-0.133	-0.0222	0.00858
CISD1	CDGSH iron-sulfur domain-containing protein 1 (Cysteine transaminase CISD1) (EC 2.6.1.3) (MitoNEET)	0.252	0.0625022	0.922	FALSE	0.198	0.131819	0.936	FALSE	-0.0533	0.671722	0.957	FALSE	0.28	0.0814	0.028
CISD2	CDGSH iron-sulfur domain-containing protein 2 (Endoplasmic reticulum intermembrane small protein) (MitoNEET-related 1 protein) (Miner1) (Nutrient-deprivation autophagy factor-1) (NAF-1)	0.165	0.0126076	0.853	FALSE	0.186	0.00633546	0.715	FALSE	0.0208	0.720072	0.958	FALSE	0.157	-0.0295	-0.00875
CISD3	CDGSH iron-sulfur domain-containing protein 3, mitochondrial (MitoNEET-related protein 2) (Miner2) (Mitochondrial inner NEET protein) (MiNT)	-0.113	0.222176	0.951	FALSE	-0.0402	0.654929	0.97	FALSE	0.0727	0.423511	0.95	FALSE	0.0297	0.0699	0.143
CKAP4	Cytoskeleton-associated protein 4 (63-kDa cytoskeleton-linking membrane protein) (Climp-63) (p63)	-0.0658	0.0841483	0.93	FALSE	0.0262	0.469058	0.964	FALSE	0.0919	0.0217676	0.867	FALSE	-0.0688	-0.0949	-0.00298
CKAP5	Cytoskeleton-associated protein 5 (Colonic and hepatic tumor overexpressed gene protein) (Ch-TOG)	-0.0929	0.0151641	0.864	FALSE	0.00686	0.838479	0.973	FALSE	0.0997	0.0102614	0.828	FALSE	0.0315	0.0246	0.124
CKAP5.1	Cytoskeleton-associated protein 5 (Colonic and hepatic tumor overexpressed gene protein) (Ch-TOG)	-0.0929	0.0151641	0.864	FALSE	0.00686	0.838479	0.973	FALSE	0.0997	0.0102614	0.828	FALSE	0.0315	0.0246	0.124
CKAP5.2	Cytoskeleton-associated protein 5 (Colonic and hepatic tumor overexpressed gene protein) (Ch-TOG)	-0.0929	0.0151641	0.864	FALSE	0.00686	0.838479	0.973	FALSE	0.0997	0.0102614	0.828	FALSE	0.0315	0.0246	0.124
CKB	Creatine kinase B-type (EC 2.7.3.2) (Brain creatine kinase) (B-CK) (Creatine kinase B chain) (Creatine phosphokinase B-type) (CPK-B)	0.53	0.0499248	0.915	FALSE	0.544	0.0447957	0.892	FALSE	0.0146	0.953136	0.963	FALSE	0.294	-0.251	-0.236
CKS1B	Cyclin-dependent kinases regulatory subunit 1 (CKS-1)	-0.538	0.16242	0.945	FALSE	-0.0333	0.928167	0.975	FALSE	0.505	0.187951	0.934	FALSE	0.163	0.196	0.701
CLASP2	CLIP-associating protein 2 (Cytoplasmic linker-associated protein 2) (Protein Orbit homolog 2) (hOrbit2)	-0.0873	0.211316	0.95	FALSE	0.0532	0.437192	0.963	FALSE	0.141	0.0548427	0.902	FALSE	0.0719	0.0187	0.159
CLCC1	Chloride channel CLIC-like protein 1 (ER anion channel 1) (ERAC1) (Mid-1-related chloride channel protein)	0.0689	0.354474	0.959	FALSE	0.219	0.00956589	0.768	FALSE	0.151	0.0567034	0.903	FALSE	0.0387	-0.181	-0.0302
CLCN3	H(+)/Cl(-) exchange transporter 3 (Chloride channel protein 3) (ClC-3) (Chloride transporter ClC-3)	0.168	0.0770067	0.928	FALSE	-0.0331	0.710601	0.971	FALSE	-0.201	0.0390255	0.891	FALSE	-0.0938	-0.0608	-0.262
CLCN3.1	H(+)/Cl(-) exchange transporter 3 (Chloride channel protein 3) (ClC-3) (Chloride transporter ClC-3)	0.168	0.0770067	0.928	FALSE	-0.0331	0.710601	0.971	FALSE	-0.201	0.0390255	0.891	FALSE	-0.0938	-0.0608	-0.262
CLDN11	Claudin-11 (Oligodendrocyte-specific protein)	-0.0416	0.798476	0.97	FALSE	0.0423	0.79517	0.973	FALSE	0.0838	0.608097	0.956	FALSE	0.456	0.414	0.498
CLDN5	Claudin-5 (Transmembrane protein deleted in VCFS) (TMDVCF)	0.18	0.272216	0.955	FALSE	-0.205	0.215929	0.949	FALSE	-0.385	0.0299459	0.881	FALSE	0.0866	0.291	-0.0938
CLEC14A	C-type lectin domain family 14 member A (Epidermal growth factor receptor 5) (EGFR-5)	0.384	0.000403747	0.428	FALSE	-0.143	0.0993622	0.926	FALSE	-0.527	2.31275e-05	0.145	FALSE	0.101	0.244	-0.283
CLEC2B	C-type lectin domain family 2 member B (Activation-induced C-type lectin) (C-type lectin superfamily member 2) (IFN-alpha-2b-inducing-related protein 1)	0.0235	0.653778	0.968	FALSE	0.113	0.0467146	0.894	FALSE	0.0894	0.104815	0.921	FALSE	0.0394	-0.0735	0.0159
CLIC1	Chloride intracellular channel protein 1 (Chloride channel ABP) (Glutaredoxin-like oxidoreductase CLIC1) (EC 1.8.-.-) (Glutathione-dependent dehydroascorbate reductase CLIC1) (EC 1.8.5.1) (Nuclear chloride ion channel 27) (NCC27) (Regulatory nuclear chloride ion channel protein) (hRNCC)	-0.147	0.1141	0.938	FALSE	-0.0433	0.62535	0.969	FALSE	0.104	0.252705	0.94	FALSE	-0.0529	-0.0096	0.0941
CLIC4	Chloride intracellular channel protein 4 (Glutaredoxin-like oxidoreductase CLIC4) (EC 1.8.-.-) (Intracellular chloride ion channel protein p64H1)	-0.138	0.00367671	0.755	FALSE	-0.0436	0.28067	0.955	FALSE	0.0947	0.0302915	0.881	FALSE	-0.0938	-0.0501	0.0445
CLIC5	Chloride intracellular channel protein 5 (Glutaredoxin-like oxidoreductase CLIC5) (EC 1.8.-.-)	-0.082	0.221904	0.951	FALSE	-0.0583	0.378029	0.961	FALSE	0.0237	0.71609	0.958	FALSE	-0.063	-0.00471	0.019
CLIC5.1	Chloride intracellular channel protein 5 (Glutaredoxin-like oxidoreductase CLIC5) (EC 1.8.-.-)	-0.082	0.221904	0.951	FALSE	-0.0583	0.378029	0.961	FALSE	0.0237	0.71609	0.958	FALSE	-0.063	-0.00471	0.019
CLK3	Dual specificity protein kinase CLK3 (EC 2.7.12.1) (CDC-like kinase 3)	0.466	0.00269226	0.721	FALSE	0.214	0.110043	0.93	FALSE	-0.252	0.0654971	0.908	FALSE	0.252	0.037	-0.215
CLN6	Ceroid-lipofuscinosis neuronal protein 6 (Protein CLN6)	-0.102	0.627429	0.967	FALSE	-0.0649	0.75645	0.972	FALSE	0.037	0.859607	0.961	FALSE	0.0338	0.0987	0.136
CLN8	Protein CLN8	0.215	0.257542	0.954	FALSE	0.0113	0.951102	0.975	FALSE	-0.203	0.282186	0.942	FALSE	-0.0543	-0.0656	-0.269
CLNS1A	Methylosome subunit pICln (Chloride channel, nucleotide sensitive 1A) (Chloride conductance regulatory protein ICln) (I(Cln)) (Chloride ion current inducer protein) (ClCI) (Reticulocyte pICln)	0.00496	0.936746	0.973	FALSE	0.182	0.01138	0.787	FALSE	0.177	0.0132478	0.843	FALSE	0.134	-0.0482	0.129
CLP1	Polyribonucleotide 5'-hydroxyl-kinase Clp1 (EC 2.7.1.78) (Polyadenylation factor Clp1) (Polynucleotide kinase Clp1) (Pre-mRNA cleavage complex II protein Clp1)	-0.0336	0.785109	0.97	FALSE	-0.0419	0.733785	0.971	FALSE	-0.00834	0.945925	0.962	FALSE	0.0315	0.0735	0.0651
CLPB	Mitochondrial disaggregase (EC 3.6.1.-) (Suppressor of potassium transport defect 3) [Cleaved into: Mitochondrial disaggregase, cleaved form]	-0.123	0.0390967	0.906	FALSE	-0.0541	0.330066	0.958	FALSE	0.069	0.219222	0.937	FALSE	-0.0617	-0.00765	0.0614
CLPP	ATP-dependent Clp protease proteolytic subunit, mitochondrial (EC 3.4.21.92) (Caseinolytic mitochondrial matrix peptidase proteolytic subunit) (Endopeptidase Clp)	0.0291	0.58249	0.966	FALSE	0.0637	0.239021	0.951	FALSE	0.0347	0.513463	0.953	FALSE	0.0313	-0.0325	0.00219
CLPTM1	Putative lipid scramblase CLPTM1 (Cleft lip and palate transmembrane protein 1)	0.124	0.0537666	0.917	FALSE	0.0117	0.844598	0.973	FALSE	-0.113	0.0766655	0.912	FALSE	-0.0267	-0.0384	-0.151
CLPTM1L	Lipid scramblase CLPTM1L (Cisplatin resistance-related protein 9) (CRR9p) (Cleft lip and palate transmembrane protein 1-like protein) (CLPTM1-like protein)	0.0203	0.726416	0.969	FALSE	-0.0392	0.501078	0.966	FALSE	-0.0595	0.313404	0.944	FALSE	-0.0901	-0.0509	-0.11
CLPTM1L.1	Lipid scramblase CLPTM1L (Cisplatin resistance-related protein 9) (CRR9p) (Cleft lip and palate transmembrane protein 1-like protein) (CLPTM1-like protein)	0.0203	0.726416	0.969	FALSE	-0.0392	0.501078	0.966	FALSE	-0.0595	0.313404	0.944	FALSE	-0.0901	-0.0509	-0.11
CLPX	ATP-dependent clpX-like chaperone, mitochondrial (EC 3.6.4.10) (ATP-dependent Clp protease ATP-binding subunit clpX-like, mitochondrial) (Caseinolytic mitochondrial matrix peptidase chaperone subunit X)	-0.0229	0.586242	0.966	FALSE	0.0539	0.211691	0.948	FALSE	0.0767	0.084538	0.915	FALSE	0.00471	-0.0492	0.0276
CLTA	Clathrin light chain A (Lca)	-0.0429	0.495658	0.964	FALSE	0.0734	0.252409	0.952	FALSE	0.116	0.080717	0.914	FALSE	-0.0282	-0.102	0.0147
CLTB	Clathrin light chain B (Lcb)	-0.00469	0.958955	0.973	FALSE	0.129	0.174342	0.943	FALSE	0.133	0.160308	0.931	FALSE	-0.00143	-0.13	0.00327
CLTB.1	Clathrin light chain B (Lcb)	-0.00469	0.958955	0.973	FALSE	0.129	0.174342	0.943	FALSE	0.133	0.160308	0.931	FALSE	-0.00143	-0.13	0.00327
CLTC	Clathrin heavy chain 1 (Clathrin heavy chain on chromosome 17) (CLH-17)	-0.108	0.0245321	0.888	FALSE	-0.0438	0.317918	0.957	FALSE	0.064	0.153592	0.93	FALSE	-0.0925	-0.0487	0.0154
CLTC.1	Clathrin heavy chain 1 (Clathrin heavy chain on chromosome 17) (CLH-17)	-0.108	0.0245321	0.888	FALSE	-0.0438	0.317918	0.957	FALSE	0.064	0.153592	0.93	FALSE	-0.0925	-0.0487	0.0154
CLU	Clusterin (Aging-associated gene 4 protein) (Apolipoprotein J) (Apo-J) (Complement cytolysis inhibitor) (CLI) (Complement-associated protein SP-40,40) (Ku70-binding protein 1) (NA1/NA2) (Sulfated glycoprotein 2) (SGP-2) (Testosterone-repressed prostate message 2) (TRPM-2) [Cleaved into: Clusterin beta chain (ApoJalpha) (Complement cytolysis inhibitor a chain) (SP-40,40 beta-chain)	1.07	0.00032241	0.387	FALSE	-0.476	0.0483626	0.896	FALSE	-1.55	1.05948e-05	0.0882	FALSE	0.287	0.763	-0.785
CLU.1	Clusterin (Aging-associated gene 4 protein) (Apolipoprotein J) (Apo-J) (Complement cytolysis inhibitor) (CLI) (Complement-associated protein SP-40,40) (Ku70-binding protein 1) (NA1/NA2) (Sulfated glycoprotein 2) (SGP-2) (Testosterone-repressed prostate message 2) (TRPM-2) [Cleaved into: Clusterin beta chain (ApoJalpha) (Complement cytolysis inhibitor a chain) (SP-40,40 beta-chain)	1.07	0.00032241	0.387	FALSE	-0.476	0.0483626	0.896	FALSE	-1.55	1.05948e-05	0.0882	FALSE	0.287	0.763	-0.785
CLU.2	Clusterin (Aging-associated gene 4 protein) (Apolipoprotein J) (Apo-J) (Complement cytolysis inhibitor) (CLI) (Complement-associated protein SP-40,40) (Ku70-binding protein 1) (NA1/NA2) (Sulfated glycoprotein 2) (SGP-2) (Testosterone-repressed prostate message 2) (TRPM-2) [Cleaved into: Clusterin beta chain (ApoJalpha) (Complement cytolysis inhibitor a chain) (SP-40,40 beta-chain)	1.07	0.00032241	0.387	FALSE	-0.476	0.0483626	0.896	FALSE	-1.55	1.05948e-05	0.0882	FALSE	0.287	0.763	-0.785
CLU.3	Clusterin (Aging-associated gene 4 protein) (Apolipoprotein J) (Apo-J) (Complement cytolysis inhibitor) (CLI) (Complement-associated protein SP-40,40) (Ku70-binding protein 1) (NA1/NA2) (Sulfated glycoprotein 2) (SGP-2) (Testosterone-repressed prostate message 2) (TRPM-2) [Cleaved into: Clusterin beta chain (ApoJalpha) (Complement cytolysis inhibitor a chain) (SP-40,40 beta-chain)	1.07	0.00032241	0.387	FALSE	-0.476	0.0483626	0.896	FALSE	-1.55	1.05948e-05	0.0882	FALSE	0.287	0.763	-0.785
CLUH	Clustered mitochondria protein homolog	-0.135	0.0360267	0.903	FALSE	0.198	0.00464178	0.669	FALSE	0.333	7.66995e-05	0.288	FALSE	0.0896	-0.108	0.225
CMAS	N-acylneuraminate cytidylyltransferase (EC 2.7.7.43) (CMP-N-acetylneuraminic acid synthase) (CMP-NeuNAc synthase)	-0.112	0.0124138	0.852	FALSE	-0.124	0.00695035	0.728	FALSE	-0.0118	0.762471	0.959	FALSE	-0.153	-0.0298	-0.0416
CMBL	Carboxymethylenebutenolidase homolog (EC 3.1.-.-)	0.00275	0.958519	0.973	FALSE	-0.0106	0.841079	0.973	FALSE	-0.0133	0.800763	0.96	FALSE	-0.0172	-0.00664	-0.02
CMC2	COX assembly mitochondrial protein 2 homolog	-0.0607	0.767867	0.97	FALSE	0.446	0.0459513	0.893	FALSE	0.507	0.0264288	0.876	FALSE	0.0469	-0.399	0.108
CMIP	C-Maf-inducing protein (c-Mip) (Truncated c-Maf-inducing protein) (Tc-Mip)	0.229	0.0450001	0.911	FALSE	-0.0531	0.613893	0.969	FALSE	-0.282	0.0173067	0.856	FALSE	0.0305	0.0836	-0.198
CMPK1	UMP-CMP kinase (EC 2.7.4.14) (Deoxycytidylate kinase) (CK) (dCMP kinase) (Nucleoside-diphosphate kinase) (EC 2.7.4.6) (Uridine monophosphate/cytidine monophosphate kinase) (UMP/CMP kinase) (UMP/CMPK)	-0.268	0.00543904	0.792	FALSE	0.00881	0.913625	0.975	FALSE	0.277	0.00442278	0.769	FALSE	-0.173	-0.182	0.0948
CMPK1.1	UMP-CMP kinase (EC 2.7.4.14) (Deoxycytidylate kinase) (CK) (dCMP kinase) (Nucleoside-diphosphate kinase) (EC 2.7.4.6) (Uridine monophosphate/cytidine monophosphate kinase) (UMP/CMP kinase) (UMP/CMPK)	-0.268	0.00543904	0.792	FALSE	0.00881	0.913625	0.975	FALSE	0.277	0.00442278	0.769	FALSE	-0.173	-0.182	0.0948
CMSS1	Protein CMSS1 (Cms1 ribosomal small subunit homolog)	-0.018	0.853327	0.971	FALSE	0.00364	0.970174	0.975	FALSE	0.0216	0.824183	0.96	FALSE	0.25	0.247	0.268
CMSS1.1	Protein CMSS1 (Cms1 ribosomal small subunit homolog)	-0.018	0.853327	0.971	FALSE	0.00364	0.970174	0.975	FALSE	0.0216	0.824183	0.96	FALSE	0.25	0.247	0.268
CMTM6	CKLF-like MARVEL transmembrane domain-containing protein 6 (Chemokine-like factor superfamily member 6)	0.0394	0.581507	0.966	FALSE	-0.111	0.135118	0.936	FALSE	-0.151	0.0507002	0.9	FALSE	-0.00208	0.109	-0.0415
CMTM7	CKLF-like MARVEL transmembrane domain-containing protein 7 (Chemokine-like factor superfamily member 7)	-0.0614	0.643613	0.968	FALSE	-0.101	0.449074	0.964	FALSE	-0.0398	0.763519	0.959	FALSE	-0.0509	0.0503	0.0105
CMTM7.1	CKLF-like MARVEL transmembrane domain-containing protein 7 (Chemokine-like factor superfamily member 7)	-0.0614	0.643613	0.968	FALSE	-0.101	0.449074	0.964	FALSE	-0.0398	0.763519	0.959	FALSE	-0.0509	0.0503	0.0105
CMTR1	Cap-specific mRNA (nucleoside-2'-O-)-methyltransferase 1 (EC 2.1.1.57) (Cap methyltransferase 1) (Cap1 2'O-ribose methyltransferase 1) (MTr1) (hMTr1) (FtsJ methyltransferase domain-containing protein 2) (Interferon-stimulated gene 95 kDa protein) (ISG95)	0.0226	0.663249	0.968	FALSE	-0.0717	0.180924	0.944	FALSE	-0.0943	0.0862991	0.916	FALSE	0.0747	0.146	0.0521
CNBP	CCHC-type zinc finger nucleic acid binding protein (Cellular nucleic acid-binding protein) (CNBP) (Zinc finger protein 9)	0.142	0.381291	0.96	FALSE	0.403	0.0237797	0.853	FALSE	0.261	0.120058	0.924	FALSE	0.284	-0.118	0.143
CNBP.1	CCHC-type zinc finger nucleic acid binding protein (Cellular nucleic acid-binding protein) (CNBP) (Zinc finger protein 9)	0.142	0.381291	0.96	FALSE	0.403	0.0237797	0.853	FALSE	0.261	0.120058	0.924	FALSE	0.284	-0.118	0.143
CNBP.2	CCHC-type zinc finger nucleic acid binding protein (Cellular nucleic acid-binding protein) (CNBP) (Zinc finger protein 9)	0.157	0.154535	0.944	FALSE	0.155	0.159756	0.941	FALSE	-0.00213	0.983895	0.963	FALSE	0.182	0.0275	0.0254
CNBP.3	CCHC-type zinc finger nucleic acid binding protein (Cellular nucleic acid-binding protein) (CNBP) (Zinc finger protein 9)	0.157	0.154535	0.944	FALSE	0.155	0.159756	0.941	FALSE	-0.00213	0.983895	0.963	FALSE	0.182	0.0275	0.0254
CNBP.4	CCHC-type zinc finger nucleic acid binding protein (Cellular nucleic acid-binding protein) (CNBP) (Zinc finger protein 9)	0.157	0.154535	0.944	FALSE	0.155	0.159756	0.941	FALSE	-0.00213	0.983895	0.963	FALSE	0.182	0.0275	0.0254
CNBP.5	CCHC-type zinc finger nucleic acid binding protein (Cellular nucleic acid-binding protein) (CNBP) (Zinc finger protein 9)	0.157	0.154535	0.944	FALSE	0.155	0.159756	0.941	FALSE	-0.00213	0.983895	0.963	FALSE	0.182	0.0275	0.0254
CNDP2	Cytosolic non-specific dipeptidase (EC 3.4.13.18) (CNDP dipeptidase 2) (Glutamate carboxypeptidase-like protein 1) (Peptidase A) (Threonyl dipeptidase)	-0.0171	0.646984	0.968	FALSE	0.0184	0.621443	0.969	FALSE	0.0355	0.347906	0.946	FALSE	-0.00768	-0.0261	0.00938
CNEP1R1	Nuclear envelope phosphatase-regulatory subunit 1 (NEP1-R1) (Transmembrane protein 188)	0.0151	0.905438	0.972	FALSE	-0.0756	0.554557	0.967	FALSE	-0.0907	0.479782	0.952	FALSE	-0.16	-0.0848	-0.176
CNEP1R1.1	Nuclear envelope phosphatase-regulatory subunit 1 (NEP1-R1) (Transmembrane protein 188)	0.0151	0.905438	0.972	FALSE	-0.0756	0.554557	0.967	FALSE	-0.0907	0.479782	0.952	FALSE	-0.16	-0.0848	-0.176
CNNM3	Metal transporter CNNM3 (Ancient conserved domain-containing protein 3) (Cyclin-M3)	0.101	0.260086	0.954	FALSE	-0.223	0.0226483	0.849	FALSE	-0.323	0.00249594	0.716	FALSE	-0.0467	0.176	-0.148
CNNM3.1	Metal transporter CNNM3 (Ancient conserved domain-containing protein 3) (Cyclin-M3)	0.101	0.260086	0.954	FALSE	-0.223	0.0226483	0.849	FALSE	-0.323	0.00249594	0.716	FALSE	-0.0467	0.176	-0.148
CNNM3.2	Metal transporter CNNM3 (Ancient conserved domain-containing protein 3) (Cyclin-M3)	0.101	0.260086	0.954	FALSE	-0.223	0.0226483	0.849	FALSE	-0.323	0.00249594	0.716	FALSE	-0.0467	0.176	-0.148
CNOT10	CCR4-NOT transcription complex subunit 10	0.00784	0.911544	0.972	FALSE	0.0145	0.837459	0.973	FALSE	0.00664	0.924959	0.962	FALSE	-0.00558	-0.0201	-0.0134
CNOT11	CCR4-NOT transcription complex subunit 11	-0.147	0.22137	0.951	FALSE	0.0456	0.696056	0.971	FALSE	0.192	0.116563	0.923	FALSE	-0.0331	-0.0787	0.114
CNOT2	CCR4-NOT transcription complex subunit 2 (CCR4-associated factor 2)	0.0208	0.663844	0.968	FALSE	0.146	0.00853373	0.754	FALSE	0.125	0.0196599	0.863	FALSE	0.0292	-0.117	0.00844
CNOT3	CCR4-NOT transcription complex subunit 3 (CCR4-associated factor 3) (Leukocyte receptor cluster member 2)	0.0482	0.375692	0.96	FALSE	0.122	0.0378135	0.883	FALSE	0.0739	0.183941	0.934	FALSE	0.0621	-0.0601	0.0138
CNOT6L	CCR4-NOT transcription complex subunit 6-like (EC 3.1.13.4) (Carbon catabolite repressor protein 4 homolog B)	-0.165	0.0923706	0.933	FALSE	0.0543	0.558098	0.967	FALSE	0.219	0.0314708	0.883	FALSE	-0.137	-0.191	0.0274
CNOT7	CCR4-NOT transcription complex subunit 7 (EC 3.1.13.4) (BTG1-binding factor 1) (CCR4-associated factor 1) (CAF-1) (Caf1a)	-0.184	0.0257649	0.89	FALSE	-0.13	0.0985199	0.926	FALSE	0.0543	0.468582	0.951	FALSE	-0.117	0.0127	0.067
CNOT8	CCR4-NOT transcription complex subunit 8 (EC 3.1.13.4) (CAF1-like protein) (CALIFp) (CAF2) (CCR4-associated factor 8) (Caf1b)	0.0357	0.707889	0.969	FALSE	0.126	0.200972	0.947	FALSE	0.0901	0.351836	0.946	FALSE	0.00233	-0.123	-0.0334
CNOT8.1	CCR4-NOT transcription complex subunit 8 (EC 3.1.13.4) (CAF1-like protein) (CALIFp) (CAF2) (CCR4-associated factor 8) (Caf1b)	0.0357	0.707889	0.969	FALSE	0.126	0.200972	0.947	FALSE	0.0901	0.351836	0.946	FALSE	0.00233	-0.123	-0.0334
CNOT9	CCR4-NOT transcription complex subunit 9 (Cell differentiation protein RQCD1 homolog) (Rcd-1)	-0.0557	0.228997	0.952	FALSE	-0.0212	0.638022	0.969	FALSE	0.0345	0.448105	0.951	FALSE	-0.0359	-0.0147	0.0198
CNP	2',3'-cyclic-nucleotide 3'-phosphodiesterase (CNP) (CNPase) (EC 3.1.4.37)	0.201	0.000861316	0.561	FALSE	0.049	0.306968	0.957	FALSE	-0.152	0.00609067	0.793	FALSE	0.0628	0.0138	-0.138
CNP.1	2',3'-cyclic-nucleotide 3'-phosphodiesterase (CNP) (CNPase) (EC 3.1.4.37)	0.201	0.000861316	0.561	FALSE	0.049	0.306968	0.957	FALSE	-0.152	0.00609067	0.793	FALSE	0.0628	0.0138	-0.138
CNPY2	Protein canopy homolog 2 (MIR-interacting saposin-like protein) (Putative secreted protein Zsig9) (Transmembrane protein 4)	0.218	0.000640099	0.51	FALSE	0.12	0.027391	0.863	FALSE	-0.0978	0.0637923	0.907	FALSE	0.0415	-0.0786	-0.176
CNPY3	Protein canopy homolog 3 (CTG repeat protein 4a) (Expanded repeat-domain protein CAG/CTG 5) (Protein associated with TLR4) (Trinucleotide repeat-containing gene 5 protein)	0.191	0.0179867	0.873	FALSE	0.0738	0.311334	0.957	FALSE	-0.117	0.119647	0.924	FALSE	0.0317	-0.0421	-0.159
CNPY4	Protein canopy homolog 4	0.563	0.00175979	0.668	FALSE	0.191	0.2025	0.947	FALSE	-0.372	0.0216285	0.867	FALSE	0.227	0.0367	-0.336
CNRIP1	CB1 cannabinoid receptor-interacting protein 1 (CRIP-1)	-0.0153	0.778319	0.97	FALSE	-0.0328	0.547459	0.967	FALSE	-0.0176	0.746325	0.959	FALSE	0.00705	0.0399	0.0223
COA3	Cytochrome c oxidase assembly factor 3 homolog, mitochondrial (Coiled-coil domain-containing protein 56) (Mitochondrial translation regulation assembly intermediate of cytochrome c oxidase protein of 12 kDa)	0.0818	0.246105	0.953	FALSE	0.063	0.366209	0.96	FALSE	-0.0188	0.784312	0.96	FALSE	-0.128	-0.191	-0.21
COA6	Cytochrome c oxidase assembly factor 6 homolog	0.0179	0.82886	0.971	FALSE	0.0827	0.328747	0.958	FALSE	0.0647	0.441019	0.95	FALSE	0.0439	-0.0387	0.026
COA6.1	Cytochrome c oxidase assembly factor 6 homolog	0.0179	0.82886	0.971	FALSE	0.0827	0.328747	0.958	FALSE	0.0647	0.441019	0.95	FALSE	0.0439	-0.0387	0.026
COA6.2	Cytochrome c oxidase assembly factor 6 homolog	0.0179	0.82886	0.971	FALSE	0.0827	0.328747	0.958	FALSE	0.0647	0.441019	0.95	FALSE	0.0439	-0.0387	0.026
COA7	Cytochrome c oxidase assembly factor 7 (Beta-lactamase hcp-like protein) (Respiratory chain assembly factor 1) (Sel1 repeat-containing protein 1)	-0.0188	0.718121	0.969	FALSE	0.114	0.0449044	0.892	FALSE	0.132	0.0227683	0.869	FALSE	0.0768	-0.0367	0.0956
COASY	Bifunctional coenzyme A synthase (CoA synthase) (NBP) (POV-2) [Includes: Phosphopantetheine adenylyltransferase (EC 2.7.7.3) (Dephospho-CoA pyrophosphorylase) (Pantetheine-phosphate adenylyltransferase) (PPAT)	0.19	0.00652077	0.807	FALSE	-0.0283	0.634853	0.969	FALSE	-0.218	0.0026332	0.722	FALSE	0.11	0.138	-0.0798
COASY.1	Bifunctional coenzyme A synthase (CoA synthase) (NBP) (POV-2) [Includes: Phosphopantetheine adenylyltransferase (EC 2.7.7.3) (Dephospho-CoA pyrophosphorylase) (Pantetheine-phosphate adenylyltransferase) (PPAT)	0.19	0.00652077	0.807	FALSE	-0.0283	0.634853	0.969	FALSE	-0.218	0.0026332	0.722	FALSE	0.11	0.138	-0.0798
COBLL1	Cordon-bleu protein-like 1	-0.0537	0.419373	0.962	FALSE	-0.0615	0.357217	0.96	FALSE	-0.00778	0.905594	0.962	FALSE	0.116	0.177	0.169
COBLL1.1	Cordon-bleu protein-like 1	-0.0537	0.419373	0.962	FALSE	-0.0615	0.357217	0.96	FALSE	-0.00778	0.905594	0.962	FALSE	0.116	0.177	0.169
COBLL1.2	Cordon-bleu protein-like 1	-0.0537	0.419373	0.962	FALSE	-0.0615	0.357217	0.96	FALSE	-0.00778	0.905594	0.962	FALSE	0.116	0.177	0.169
COG1	Conserved oligomeric Golgi complex subunit 1 (COG complex subunit 1) (Component of oligomeric Golgi complex 1)	-0.0687	0.305546	0.957	FALSE	-0.0888	0.191531	0.946	FALSE	-0.0201	0.759528	0.959	FALSE	-0.084	0.00483	-0.0153
COG2	Conserved oligomeric Golgi complex subunit 2 (COG complex subunit 2) (Component of oligomeric Golgi complex 2) (Low density lipoprotein receptor defect C-complementing protein)	0.274	0.0131674	0.856	FALSE	0.046	0.634966	0.969	FALSE	-0.228	0.0325824	0.884	FALSE	0.111	0.0649	-0.163
COG2.1	Conserved oligomeric Golgi complex subunit 2 (COG complex subunit 2) (Component of oligomeric Golgi complex 2) (Low density lipoprotein receptor defect C-complementing protein)	0.274	0.0131674	0.856	FALSE	0.046	0.634966	0.969	FALSE	-0.228	0.0325824	0.884	FALSE	0.111	0.0649	-0.163
COG3	Conserved oligomeric Golgi complex subunit 3 (COG complex subunit 3) (Component of oligomeric Golgi complex 3) (Vesicle-docking protein SEC34 homolog) (p94)	-0.0855	0.188697	0.948	FALSE	-0.105	0.111288	0.93	FALSE	-0.0199	0.751313	0.959	FALSE	-0.103	0.0027	-0.0172
COG4	Conserved oligomeric Golgi complex subunit 4 (COG complex subunit 4) (Component of oligomeric Golgi complex 4)	-0.128	0.0104153	0.841	FALSE	-0.079	0.0863486	0.921	FALSE	0.049	0.269734	0.941	FALSE	-0.0536	0.0254	0.0744
COG5	Conserved oligomeric Golgi complex subunit 5 (COG complex subunit 5) (13S Golgi transport complex 90 kDa subunit) (GTC-90) (Component of oligomeric Golgi complex 5) (Golgi transport complex 1)	-0.057	0.309025	0.957	FALSE	-0.0805	0.158859	0.941	FALSE	-0.0236	0.668374	0.957	FALSE	-0.0298	0.0507	0.0272
COG5.1	Conserved oligomeric Golgi complex subunit 5 (COG complex subunit 5) (13S Golgi transport complex 90 kDa subunit) (GTC-90) (Component of oligomeric Golgi complex 5) (Golgi transport complex 1)	-0.057	0.309025	0.957	FALSE	-0.0805	0.158859	0.941	FALSE	-0.0236	0.668374	0.957	FALSE	-0.0298	0.0507	0.0272
COG5.2	Conserved oligomeric Golgi complex subunit 5 (COG complex subunit 5) (13S Golgi transport complex 90 kDa subunit) (GTC-90) (Component of oligomeric Golgi complex 5) (Golgi transport complex 1)	-0.057	0.309025	0.957	FALSE	-0.0805	0.158859	0.941	FALSE	-0.0236	0.668374	0.957	FALSE	-0.0298	0.0507	0.0272
COG6	Conserved oligomeric Golgi complex subunit 6 (COG complex subunit 6) (Component of oligomeric Golgi complex 6)	0.0331	0.534281	0.965	FALSE	-0.0866	0.119733	0.933	FALSE	-0.12	0.0388968	0.891	FALSE	-0.0148	0.0718	-0.0479
[truncated: 5,628 more rows]
